# Supplementary material for: PAX8 and MECOM are interaction partners driving ovarian cancer
Source: Nat Commun. 2021 Apr 26;12:2442. doi: 10.1038/s41467-021-22708-w (PMC8076227; doi:10.1038/s41467-021-22708-w)
Supplement: Supplementary file 4 — Supplementary Data 1 [file 41467_2021_22708_MOESM4_ESM.xlsx]

## Sheet: Galli_BioID_proteins
All identified proteins in the BioID experiment. Single PSM matches have not been considered for data interpretation
PSMs = peptide spectral matches
P-value = Limma t-test value, biotin treated vs untreated
L2FC = log2fold change biotin treated vs untreated
GeneName	Primary UniProt Accession	Description	Number of PSMs	P-value	L2FC
HCLS1	P14317	Hematopoietic lineage cell-specific protein OS=Homo sapiens GN=HCLS1 PE=1 SV=3	4	1.2e-05	4.02263
GPRC5C	Q9NQ84	G-protein coupled receptor family C group 5 member C OS=Homo sapiens GN=GPRC5C PE=1 SV=2	5	0.0333702	2.89268
SMS	P52788	Spermine synthase OS=Homo sapiens GN=SMS PE=1 SV=2	1	0.000658436	2.82274
H2AFX	P16104	Histone H2AX OS=Homo sapiens GN=H2AFX PE=1 SV=2	5	0.000234261	2.70142
KIF21B	O75037	Kinesin-like protein KIF21B OS=Homo sapiens GN=KIF21B PE=1 SV=2	3	0.00842137	2.64811
CD59	P13987	CD59 glycoprotein OS=Homo sapiens GN=CD59 PE=1 SV=1	6	0.0665801	2.49625
H2AFY	O75367	Core histone macro-H2A.1 OS=Homo sapiens GN=H2AFY PE=1 SV=4	28	0.00317032	2.43203
PARP1	P09874	Poly [ADP-ribose] polymerase 1 OS=Homo sapiens GN=PARP1 PE=1 SV=4	89	0.000409104	2.42971
HIST1H4A	P62805	Histone H4 OS=Homo sapiens GN=HIST1H4A PE=1 SV=2	108	0.00228211	2.40573
APLP2	Q06481	Amyloid-like protein 2 OS=Homo sapiens GN=APLP2 PE=1 SV=2	1	0.000618905	2.32931
ANKRD10	Q9NXR5	Ankyrin repeat domain-containing protein 10 OS=Homo sapiens GN=ANKRD10 PE=1 SV=2	1	0.00494876	2.31753
ARPC5L	Q9BPX5	Actin-related protein 2/3 complex subunit 5-like protein OS=Homo sapiens GN=ARPC5L PE=1 SV=1	9	0.147569	2.31344
ACTN4	O43707	Alpha-actinin-4 OS=Homo sapiens GN=ACTN4 PE=1 SV=2	903	0.176173	2.30257
GPRC5A	Q8NFJ5	Retinoic acid-induced protein 3 OS=Homo sapiens GN=GPRC5A PE=1 SV=2	7	0.0355332	2.26362
LSM2	Q9Y333	U6 snRNA-associated Sm-like protein LSm2 OS=Homo sapiens GN=LSM2 PE=1 SV=1	2	0.0483129	2.26111
ACTC1	P68032	Actin, alpha cardiac muscle 1 OS=Homo sapiens GN=ACTC1 PE=1 SV=1	90	0.250237	2.1018
SCIN	Q9Y6U3	Adseverin OS=Homo sapiens GN=SCIN PE=1 SV=4	153	0.173618	2.09614
SPTAN1	Q13813	Spectrin alpha chain, non-erythrocytic 1 OS=Homo sapiens GN=SPTAN1 PE=1 SV=3	391	0.127632	2.09199
HACL1	Q9UJ83	2-hydroxyacyl-CoA lyase 1 OS=Homo sapiens GN=HACL1 PE=1 SV=2	1	0.00081598	2.08926
MGME1	Q9BQP7	Mitochondrial genome maintenance exonuclease 1 OS=Homo sapiens GN=MGME1 PE=1 SV=1	1	0.00888221	2.0675
EFHD2	Q96C19	EF-hand domain-containing protein D2 OS=Homo sapiens GN=EFHD2 PE=1 SV=1	40	0.213067	2.04868
H1F0	P07305	Histone H1.0 OS=Homo sapiens GN=H1F0 PE=1 SV=3	4	0.00183728	2.04735
LMO4	P61968	LIM domain transcription factor LMO4 OS=Homo sapiens GN=LMO4 PE=1 SV=1	1	5.22e-05	2.04696
SPTBN1	Q01082	Spectrin beta chain, non-erythrocytic 1 OS=Homo sapiens GN=SPTBN1 PE=1 SV=2	393	0.160196	2.01667
TJP2	Q9UDY2	Tight junction protein ZO-2 OS=Homo sapiens GN=TJP2 PE=1 SV=2	44	0.0767321	1.99811
GSN	P06396	Gelsolin OS=Homo sapiens GN=GSN PE=1 SV=1	46	0.191359	1.95654
MYO1C	O00159	Unconventional myosin-Ic OS=Homo sapiens GN=MYO1C PE=1 SV=4	108	0.101792	1.95489
TOP1	P11387	DNA topoisomerase 1 OS=Homo sapiens GN=TOP1 PE=1 SV=2	31	0.000773348	1.92948
BUB1	O43683	Mitotic checkpoint serine/threonine-protein kinase BUB1 OS=Homo sapiens GN=BUB1 PE=1 SV=1	1	0.00548008	1.92631
GPSM2	P81274	G-protein-signaling modulator 2 OS=Homo sapiens GN=GPSM2 PE=1 SV=3	1	0.0325777	1.91322
ACTN1	P12814	Alpha-actinin-1 OS=Homo sapiens GN=ACTN1 PE=1 SV=2	222	0.22019	1.91033
RRP1	P56182	Ribosomal RNA processing protein 1 homolog A OS=Homo sapiens GN=RRP1 PE=1 SV=1	2	0.000305397	1.90086
PPP1R9B	Q96SB3	Neurabin-2 OS=Homo sapiens GN=PPP1R9B PE=1 SV=2	48	0.153002	1.89392
GALNT7	Q86SF2	N-acetylgalactosaminyltransferase 7 OS=Homo sapiens GN=GALNT7 PE=1 SV=1	3	0.000216365	1.8738
SLC34A2	O95436	Sodium-dependent phosphate transport protein 2B OS=Homo sapiens GN=SLC34A2 PE=1 SV=3	5	0.0146018	1.87358
PDLIM2	Q96JY6	PDZ and LIM domain protein 2 OS=Homo sapiens GN=PDLIM2 PE=1 SV=1	6	0.0292304	1.85819
UBE2V2	Q15819	Ubiquitin-conjugating enzyme E2 variant 2 OS=Homo sapiens GN=UBE2V2 PE=1 SV=4	1	0.0133922	1.83952
GLIPR2	Q9H4G4	Golgi-associated plant pathogenesis-related protein 1 OS=Homo sapiens GN=GLIPR2 PE=1 SV=3	1	0.0390187	1.83374
PPP1CA	P62136	Serine/threonine-protein phosphatase PP1-alpha catalytic subunit OS=Homo sapiens GN=PPP1CA PE=1 SV=1	6	0.132468	1.8258
PPP2R5A	Q15172	Serine/threonine-protein phosphatase 2A 56 kDa regulatory subunit alpha isoform OS=Homo sapiens GN=PPP2R5A PE=1 SV=1	1	0.0010475	1.8194
INTS7	Q9NVH2	Integrator complex subunit 7 OS=Homo sapiens GN=INTS7 PE=1 SV=1	3	0.000479417	1.81664
MLLT1	Q03111	Protein ENL OS=Homo sapiens GN=MLLT1 PE=1 SV=2	1	0.0604056	1.81411
PARP2	Q9UGN5	Poly [ADP-ribose] polymerase 2 OS=Homo sapiens GN=PARP2 PE=1 SV=2	6	0.00119238	1.80681
COL18A1	P39060	Collagen alpha-1(XVIII) chain OS=Homo sapiens GN=COL18A1 PE=1 SV=5	7	0.00209932	1.78987
MAML1	Q92585	Mastermind-like protein 1 OS=Homo sapiens GN=MAML1 PE=1 SV=3	2	0.00018153	1.78371
CCNL2	Q96S94	Cyclin-L2 OS=Homo sapiens GN=CCNL2 PE=1 SV=1	1	0.0501621	1.77897
ABCB6	Q9NP58	ATP-binding cassette sub-family B member 6, mitochondrial OS=Homo sapiens GN=ABCB6 PE=1 SV=1	1	0.000315135	1.7675
DBN1	Q16643	Drebrin OS=Homo sapiens GN=DBN1 PE=1 SV=4	124	0.241096	1.75807
APOBEC3C	Q9NRW3	DNA dC->dU-editing enzyme APOBEC-3C OS=Homo sapiens GN=APOBEC3C PE=1 SV=2	1	0.0233146	1.75744
EPB41	P11171	Protein 4.1 OS=Homo sapiens GN=EPB41 PE=1 SV=4	12	0.0908911	1.75092
INPP5A	Q14642	Type I inositol 1,4,5-trisphosphate 5-phosphatase OS=Homo sapiens GN=INPP5A PE=1 SV=1	3	0.018342	1.74528
AFAP1	Q8N556	Actin filament-associated protein 1 OS=Homo sapiens GN=AFAP1 PE=1 SV=2	5	0.187215	1.73844
ZHX3	Q9H4I2	Zinc fingers and homeoboxes protein 3 OS=Homo sapiens GN=ZHX3 PE=1 SV=3	5	0.000216306	1.71936
COL4A2	P08572	Collagen alpha-2(IV) chain OS=Homo sapiens GN=COL4A2 PE=1 SV=4	1	0.000489393	1.71868
NOVA2	Q9UNW9	RNA-binding protein Nova-2 OS=Homo sapiens GN=NOVA2 PE=1 SV=1	1	0.000304403	1.71319
PHF20	Q9BVI0	PHD finger protein 20 OS=Homo sapiens GN=PHF20 PE=1 SV=2	1	0.004314	1.70139
GNAI2	P04899	Guanine nucleotide-binding protein G(i) subunit alpha-2 OS=Homo sapiens GN=GNAI2 PE=1 SV=3	3	0.0616296	1.68845
BAIAP2L1	Q9UHR4	Brain-specific angiogenesis inhibitor 1-associated protein 2-like protein 1 OS=Homo sapiens GN=BAIAP2L1 PE=1 SV=2	5	0.025772	1.68652
GMNN	O75496	Geminin OS=Homo sapiens GN=GMNN PE=1 SV=1	1	0.00858444	1.67733
ZNF185	O15231	Zinc finger protein 185 OS=Homo sapiens GN=ZNF185 PE=1 SV=3	22	0.16409	1.67594
TMOD3	Q9NYL9	Tropomodulin-3 OS=Homo sapiens GN=TMOD3 PE=1 SV=1	60	0.24212	1.66612
TET2	Q6N021	Methylcytosine dioxygenase TET2 OS=Homo sapiens GN=TET2 PE=1 SV=3	6	0.000659254	1.65874
SLC9A3R2	Q15599	Na(+)/H(+) exchange regulatory cofactor NHE-RF2 OS=Homo sapiens GN=SLC9A3R2 PE=1 SV=2	1	0.0750262	1.64884
EFHD1	Q9BUP0	EF-hand domain-containing protein D1 OS=Homo sapiens GN=EFHD1 PE=1 SV=1	6	0.263664	1.64459
LGALS8	O00214	Galectin-8 OS=Homo sapiens GN=LGALS8 PE=1 SV=4	3	0.0921081	1.63983
TCF7L2	Q9NQB0	Transcription factor 7-like 2 OS=Homo sapiens GN=TCF7L2 PE=1 SV=2	1	0.00156578	1.63665
PDE8A	O60658	High affinity cAMP-specific and IBMX-insensitive 3',5'-cyclic phosphodiesterase 8A OS=Homo sapiens GN=PDE8A PE=1 SV=2	1	0.0190327	1.63325
RRAS2	P62070	Ras-related protein R-Ras2 OS=Homo sapiens GN=RRAS2 PE=1 SV=1	15	0.0432366	1.62122
PAX8	Q06710	Paired box protein Pax-8 OS=Homo sapiens GN=PAX8 PE=1 SV=2	35	0.00201615	1.61757
DSG2	Q14126	Desmoglein-2 OS=Homo sapiens GN=DSG2 PE=1 SV=2	16	0.0774321	1.60681
MYLK	Q15746	Myosin light chain kinase, smooth muscle OS=Homo sapiens GN=MYLK PE=1 SV=4	19	0.193814	1.59653
GPRASP1	Q5JY77	G-protein coupled receptor-associated sorting protein 1 OS=Homo sapiens GN=GPRASP1 PE=1 SV=3	1	0.142709	1.58812
PRKD3	O94806	Serine/threonine-protein kinase D3 OS=Homo sapiens GN=PRKD3 PE=1 SV=1	2	0.00365771	1.58515
RP2	O75695	Protein XRP2 OS=Homo sapiens GN=RP2 PE=1 SV=4	3	0.0381209	1.5805
GATAD2B	Q8WXI9	Transcriptional repressor p66-beta OS=Homo sapiens GN=GATAD2B PE=1 SV=1	5	0.000432915	1.55021
PLCD3	Q8N3E9	1-phosphatidylinositol 4,5-bisphosphate phosphodiesterase delta-3 OS=Homo sapiens GN=PLCD3 PE=1 SV=3	1	0.00684383	1.54909
LIN54	Q6MZP7	Protein lin-54 homolog OS=Homo sapiens GN=LIN54 PE=1 SV=3	8	0.000556606	1.54022
NCOR1	O75376	Nuclear receptor corepressor 1 OS=Homo sapiens GN=NCOR1 PE=1 SV=2	25	0.000475911	1.52412
SLX4	Q8IY92	Structure-specific endonuclease subunit SLX4 OS=Homo sapiens GN=SLX4 PE=1 SV=3	3	0.000257275	1.50407
FMNL2	Q96PY5	Formin-like protein 2 OS=Homo sapiens GN=FMNL2 PE=1 SV=3	12	0.0384325	1.49724
DACH1	Q9UI36	Dachshund homolog 1 OS=Homo sapiens GN=DACH1 PE=1 SV=3	1	0.00915425	1.48242
DVL3	Q92997	Segment polarity protein dishevelled homolog DVL-3 OS=Homo sapiens GN=DVL3 PE=1 SV=2	12	0.000852701	1.48103
YES1	P07947	Tyrosine-protein kinase Yes OS=Homo sapiens GN=YES1 PE=1 SV=3	10	0.121882	1.47152
CCNYL1	Q8N7R7	Cyclin-Y-like protein 1 OS=Homo sapiens GN=CCNYL1 PE=1 SV=2	2	0.0369997	1.46669
ARRB1	P49407	Beta-arrestin-1 OS=Homo sapiens GN=ARRB1 PE=1 SV=2	1	0.0349846	1.46151
RAP2B	P61225	Ras-related protein Rap-2b OS=Homo sapiens GN=RAP2B PE=1 SV=1	1	0.0239903	1.45731
MPDZ	O75970	Multiple PDZ domain protein OS=Homo sapiens GN=MPDZ PE=1 SV=2	1	0.0439397	1.45556
HMGN1	P05114	Non-histone chromosomal protein HMG-14 OS=Homo sapiens GN=HMGN1 PE=1 SV=3	6	0.00703579	1.45454
C19orf43	Q9BQ61	Uncharacterized protein C19orf43 OS=Homo sapiens GN=C19orf43 PE=1 SV=1	2	0.0112716	1.45387
GPC4	O75487	Glypican-4 OS=Homo sapiens GN=GPC4 PE=1 SV=4	1	0.0111822	1.45065
POTEF	A5A3E0	POTE ankyrin domain family member F OS=Homo sapiens GN=POTEF PE=1 SV=2	1	0.118448	1.44896
TLE3	Q04726	Transducin-like enhancer protein 3 OS=Homo sapiens GN=TLE3 PE=1 SV=2	3	0.00152528	1.44654
BRD1	O95696	Bromodomain-containing protein 1 OS=Homo sapiens GN=BRD1 PE=1 SV=1	1	0.00148482	1.41939
MECOM	Q03112	MDS1 and EVI1 complex locus protein EVI1 OS=Homo sapiens GN=MECOM PE=1 SV=2	6	0.001003	1.41697
ATP6AP1	Q15904	V-type proton ATPase subunit S1 OS=Homo sapiens GN=ATP6AP1 PE=1 SV=2	1	0.0117088	1.41675
PDLIM1	O00151	PDZ and LIM domain protein 1 OS=Homo sapiens GN=PDLIM1 PE=1 SV=4	32	0.184541	1.41312
PPP1CC	P36873	Serine/threonine-protein phosphatase PP1-gamma catalytic subunit OS=Homo sapiens GN=PPP1CC PE=1 SV=1	1	0.0575214	1.41164
H3F3A	P84243	Histone H3.3 OS=Homo sapiens GN=H3F3A PE=1 SV=2	2	0.00143417	1.41105
NCOR2	Q9Y618	Nuclear receptor corepressor 2 OS=Homo sapiens GN=NCOR2 PE=1 SV=2	37	0.000564801	1.4008
DVL2	O14641	Segment polarity protein dishevelled homolog DVL-2 OS=Homo sapiens GN=DVL2 PE=1 SV=1	17	0.000314075	1.39691
KIAA1551	Q9HCM1	Uncharacterized protein KIAA1551 OS=Homo sapiens GN=KIAA1551 PE=1 SV=3	1	0.000286207	1.39657
HIST1H3A	P68431	Histone H3.1 OS=Homo sapiens GN=HIST1H3A PE=1 SV=2	3	0.0892996	1.39449
ABLIM1	O14639	Actin-binding LIM protein 1 OS=Homo sapiens GN=ABLIM1 PE=1 SV=3	19	0.128714	1.39413
NECAP2	Q9NVZ3	Adaptin ear-binding coat-associated protein 2 OS=Homo sapiens GN=NECAP2 PE=1 SV=1	1	0.000770152	1.39187
ZMYND11	Q15326	Zinc finger MYND domain-containing protein 11 OS=Homo sapiens GN=ZMYND11 PE=1 SV=2	1	0.00578682	1.38951
HLA-B	P30479	HLA class I histocompatibility antigen, B-41 alpha chain OS=Homo sapiens GN=HLA-B PE=1 SV=1	2	0.0461778	1.37538
SSBP3	Q9BWW4	Single-stranded DNA-binding protein 3 OS=Homo sapiens GN=SSBP3 PE=1 SV=1	1	0.00228702	1.36953
ZNF296	Q8WUU4	Zinc finger protein 296 OS=Homo sapiens GN=ZNF296 PE=2 SV=1	1	0.0077305	1.36923
MYO1E	Q12965	Unconventional myosin-Ie OS=Homo sapiens GN=MYO1E PE=1 SV=2	4	0.00285207	1.36571
LLGL2	Q6P1M3	Lethal(2) giant larvae protein homolog 2 OS=Homo sapiens GN=LLGL2 PE=1 SV=2	4	0.118469	1.35733
NRIP1	P48552	Nuclear receptor-interacting protein 1 OS=Homo sapiens GN=NRIP1 PE=1 SV=2	1	0.00124765	1.35264
MBD3	O95983	Methyl-CpG-binding domain protein 3 OS=Homo sapiens GN=MBD3 PE=1 SV=1	2	0.000926786	1.34812
RMND5A	Q9H871	Protein RMD5 homolog A OS=Homo sapiens GN=RMND5A PE=1 SV=1	1	0.0443077	1.3448
SP140L	Q9H930	Nuclear body protein SP140-like protein OS=Homo sapiens GN=SP140L PE=2 SV=3	1	0.0291608	1.34117
H2AFZ	P0C0S5	Histone H2A.Z OS=Homo sapiens GN=H2AFZ PE=1 SV=2	8	0.0086852	1.33294
UBR3	Q6ZT12	E3 ubiquitin-protein ligase UBR3 OS=Homo sapiens GN=UBR3 PE=2 SV=2	1	0.0194183	1.33183
L3MBTL3	Q96JM7	Lethal(3)malignant brain tumor-like protein 3 OS=Homo sapiens GN=L3MBTL3 PE=1 SV=2	2	0.000598746	1.33151
DPP4	P27487	Dipeptidyl peptidase 4 OS=Homo sapiens GN=DPP4 PE=1 SV=2	2	0.0895795	1.32915
SLFN11	Q7Z7L1	Schlafen family member 11 OS=Homo sapiens GN=SLFN11 PE=1 SV=2	2	0.00483844	1.32713
SSRP1	Q08945	FACT complex subunit SSRP1 OS=Homo sapiens GN=SSRP1 PE=1 SV=1	20	0.00323392	1.32648
SKA1	Q96BD8	Spindle and kinetochore-associated protein 1 OS=Homo sapiens GN=SKA1 PE=1 SV=1	1	0.027213	1.32479
HDAC3	O15379	Histone deacetylase 3 OS=Homo sapiens GN=HDAC3 PE=1 SV=2	2	0.0905318	1.32391
LARP1B	Q659C4	La-related protein 1B OS=Homo sapiens GN=LARP1B PE=1 SV=2	1	0.00460751	1.32335
TFAP2A	P05549	Transcription factor AP-2-alpha OS=Homo sapiens GN=TFAP2A PE=1 SV=1	7	0.00251251	1.32208
GLIS3	Q8NEA6	Zinc finger protein GLIS3 OS=Homo sapiens GN=GLIS3 PE=2 SV=5	1	0.0845112	1.31879
LRIF1	Q5T3J3	Ligand-dependent nuclear receptor-interacting factor 1 OS=Homo sapiens GN=LRIF1 PE=1 SV=1	2	0.00369351	1.31734
MEF2D	Q14814	Myocyte-specific enhancer factor 2D OS=Homo sapiens GN=MEF2D PE=1 SV=1	4	0.000712566	1.31088
TJP1	Q07157	Tight junction protein ZO-1 OS=Homo sapiens GN=TJP1 PE=1 SV=3	40	0.124266	1.30752
CDC73	Q6P1J9	Parafibromin OS=Homo sapiens GN=CDC73 PE=1 SV=1	4	0.0599678	1.30286
UBN1	Q9NPG3	Ubinuclein-1 OS=Homo sapiens GN=UBN1 PE=1 SV=2	1	0.0011895	1.29896
LIG1	P18858	DNA ligase 1 OS=Homo sapiens GN=LIG1 PE=1 SV=1	7	0.00216891	1.29816
FBXO46	Q6PJ61	F-box only protein 46 OS=Homo sapiens GN=FBXO46 PE=1 SV=3	2	0.199678	1.2979
TRIM24	O15164	Transcription intermediary factor 1-alpha OS=Homo sapiens GN=TRIM24 PE=1 SV=3	2	0.00530544	1.29479
RBM27	Q9P2N5	RNA-binding protein 27 OS=Homo sapiens GN=RBM27 PE=1 SV=2	11	0.000797801	1.29032
RNF169	Q8NCN4	E3 ubiquitin-protein ligase RNF169 OS=Homo sapiens GN=RNF169 PE=1 SV=2	1	0.0178874	1.29008
RANBP9	Q96S59	Ran-binding protein 9 OS=Homo sapiens GN=RANBP9 PE=1 SV=1	1	0.00458504	1.28585
GLYR1	Q49A26	Putative oxidoreductase GLYR1 OS=Homo sapiens GN=GLYR1 PE=1 SV=3	5	0.0102215	1.27344
STXBP2	Q15833	Syntaxin-binding protein 2 OS=Homo sapiens GN=STXBP2 PE=1 SV=2	3	0.0067235	1.26936
ZNF281	Q9Y2X9	Zinc finger protein 281 OS=Homo sapiens GN=ZNF281 PE=1 SV=1	4	0.00063668	1.2671
MGA	Q8IWI9	MAX gene-associated protein OS=Homo sapiens GN=MGA PE=1 SV=3	7	0.00045062	1.26667
CCNH	P51946	Cyclin-H OS=Homo sapiens GN=CCNH PE=1 SV=1	1	0.00170595	1.2643
TERF2	Q15554	Telomeric repeat-binding factor 2 OS=Homo sapiens GN=TERF2 PE=1 SV=2	1	0.0689303	1.26416
ARNT	P27540	Aryl hydrocarbon receptor nuclear translocator OS=Homo sapiens GN=ARNT PE=1 SV=1	1	0.00423311	1.26393
LSR	Q86X29	Lipolysis-stimulated lipoprotein receptor OS=Homo sapiens GN=LSR PE=1 SV=4	4	0.0614395	1.26258
DDX52	Q9Y2R4	Probable ATP-dependent RNA helicase DDX52 OS=Homo sapiens GN=DDX52 PE=1 SV=3	1	0.0123967	1.26214
CDCA5	Q96FF9	Sororin OS=Homo sapiens GN=CDCA5 PE=1 SV=1	1	0.00479708	1.2581
MRPL33	O75394	39S ribosomal protein L33, mitochondrial OS=Homo sapiens GN=MRPL33 PE=1 SV=1	1	0.00971735	1.25561
UBTD2	Q8WUN7	Ubiquitin domain-containing protein 2 OS=Homo sapiens GN=UBTD2 PE=1 SV=2	3	0.0641291	1.25352
SYNPO	Q8N3V7	Synaptopodin OS=Homo sapiens GN=SYNPO PE=1 SV=2	1	0.0895427	1.24783
DDX49	Q9Y6V7	Probable ATP-dependent RNA helicase DDX49 OS=Homo sapiens GN=DDX49 PE=1 SV=1	1	0.124988	1.24263
LYN	P07948	Tyrosine-protein kinase Lyn OS=Homo sapiens GN=LYN PE=1 SV=3	7	0.058488	1.23841
MYO18A	Q92614	Unconventional myosin-XVIIIa OS=Homo sapiens GN=MYO18A PE=1 SV=3	35	0.216302	1.23458
CBWD6	Q4V339	COBW domain-containing protein 6 OS=Homo sapiens GN=CBWD6 PE=2 SV=1	1	0.110178	1.22786
GPRC5B	Q9NZH0	G-protein coupled receptor family C group 5 member B OS=Homo sapiens GN=GPRC5B PE=2 SV=2	3	0.0512331	1.22772
CGNL1	Q0VF96	Cingulin-like protein 1 OS=Homo sapiens GN=CGNL1 PE=1 SV=2	2	0.152437	1.22693
CORO1C	Q9ULV4	Coronin-1C OS=Homo sapiens GN=CORO1C PE=1 SV=1	34	0.355707	1.22031
TRIM33	Q9UPN9	E3 ubiquitin-protein ligase TRIM33 OS=Homo sapiens GN=TRIM33 PE=1 SV=3	3	0.000925273	1.21292
SKI	P12755	Ski oncogene OS=Homo sapiens GN=SKI PE=1 SV=1	3	0.00223674	1.21076
AGRN	O00468	Agrin OS=Homo sapiens GN=AGRN PE=1 SV=5	13	0.00415746	1.20904
IRF2BPL	Q9H1B7	Interferon regulatory factor 2-binding protein-like OS=Homo sapiens GN=IRF2BPL PE=1 SV=1	5	0.00286896	1.20828
HIST1H1A	Q02539	Histone H1.1 OS=Homo sapiens GN=HIST1H1A PE=1 SV=3	5	0.00425682	1.20539
NPHS1	O60500	Nephrin OS=Homo sapiens GN=NPHS1 PE=1 SV=1	1	0.000561832	1.20254
CSNK1G3	Q9Y6M4	Casein kinase I isoform gamma-3 OS=Homo sapiens GN=CSNK1G3 PE=1 SV=2	3	0.0433451	1.19722
DVL1	O14640	Segment polarity protein dishevelled homolog DVL-1 OS=Homo sapiens GN=DVL1 PE=1 SV=2	9	0.000795246	1.19711
GSE1	Q14687	Genetic suppressor element 1 OS=Homo sapiens GN=GSE1 PE=1 SV=3	1	0.00378811	1.1971
NOTCH1	P46531	Neurogenic locus notch homolog protein 1 OS=Homo sapiens GN=NOTCH1 PE=1 SV=4	1	0.251729	1.19412
PPIL1	Q9Y3C6	Peptidyl-prolyl cis-trans isomerase-like 1 OS=Homo sapiens GN=PPIL1 PE=1 SV=1	2	0.00121636	1.19214
PARD6B	Q9BYG5	Partitioning defective 6 homolog beta OS=Homo sapiens GN=PARD6B PE=1 SV=1	10	0.127607	1.1913
AES	Q08117	Amino-terminal enhancer of split OS=Homo sapiens GN=AES PE=1 SV=4	2	0.000970808	1.18747
DUSP11	O75319	RNA/RNP complex-1-interacting phosphatase OS=Homo sapiens GN=DUSP11 PE=1 SV=1	1	0.0040083	1.18007
NCOA3	Q9Y6Q9	Nuclear receptor coactivator 3 OS=Homo sapiens GN=NCOA3 PE=1 SV=1	5	0.00576228	1.17303
LUZP1	Q86V48	Leucine zipper protein 1 OS=Homo sapiens GN=LUZP1 PE=1 SV=2	1	0.236745	1.17301
MB21D1	Q8N884	Cyclic GMP-AMP synthase OS=Homo sapiens GN=MB21D1 PE=1 SV=2	1	0.0228104	1.17076
PSMB10	P40306	Proteasome subunit beta type-10 OS=Homo sapiens GN=PSMB10 PE=1 SV=1	1	0.101154	1.16734
ZNF768	Q9H5H4	Zinc finger protein 768 OS=Homo sapiens GN=ZNF768 PE=1 SV=2	1	0.101858	1.16691
CRTC3	Q6UUV7	CREB-regulated transcription coactivator 3 OS=Homo sapiens GN=CRTC3 PE=1 SV=2	1	0.045115	1.16448
NAA30	Q147X3	N-alpha-acetyltransferase 30 OS=Homo sapiens GN=NAA30 PE=1 SV=1	1	0.0903643	1.16274
CREBBP	Q92793	CREB-binding protein OS=Homo sapiens GN=CREBBP PE=1 SV=3	1	0.00228111	1.15874
HSPG2	P98160	Basement membrane-specific heparan sulfate proteoglycan core protein OS=Homo sapiens GN=HSPG2 PE=1 SV=4	1	0.0139842	1.15817
SUPT16H	Q9Y5B9	FACT complex subunit SPT16 OS=Homo sapiens GN=SUPT16H PE=1 SV=1	10	0.00157915	1.15655
VPS41	P49754	Vacuolar protein sorting-associated protein 41 homolog OS=Homo sapiens GN=VPS41 PE=1 SV=3	2	0.0508805	1.15459
EPB41L2	O43491	Band 4.1-like protein 2 OS=Homo sapiens GN=EPB41L2 PE=1 SV=1	21	0.239451	1.15034
C11orf30	B7ZKU0	C11orf30 protein OS=Homo sapiens GN=C11orf30 PE=2 SV=1	9	0.000751849	1.14879
RASA3	Q14644	Ras GTPase-activating protein 3 OS=Homo sapiens GN=RASA3 PE=1 SV=3	6	0.140227	1.14836
ISY1	Q9ULR0	Pre-mRNA-splicing factor ISY1 homolog OS=Homo sapiens GN=ISY1 PE=1 SV=3	1	0.0135478	1.14463
ICAM3	P32942	Intercellular adhesion molecule 3 OS=Homo sapiens GN=ICAM3 PE=1 SV=2	1	0.0541337	1.14224
XPC	Q01831	DNA repair protein complementing XP-C cells OS=Homo sapiens GN=XPC PE=1 SV=4	2	0.00233406	1.14189
PHIP	Q8WWQ0	PH-interacting protein OS=Homo sapiens GN=PHIP PE=1 SV=2	4	0.0109539	1.13955
TIPIN	Q9BVW5	TIMELESS-interacting protein OS=Homo sapiens GN=TIPIN PE=1 SV=2	1	0.014233	1.13921
MYO1D	O94832	Unconventional myosin-Id OS=Homo sapiens GN=MYO1D PE=1 SV=2	1	0.202386	1.13837
SMARCA4	P51532	Transcription activator BRG1 OS=Homo sapiens GN=SMARCA4 PE=1 SV=2	13	0.00283053	1.13699
ACTR2	P61160	Actin-related protein 2 OS=Homo sapiens GN=ACTR2 PE=1 SV=1	33	0.270084	1.13329
KIAA1524	Q8TCG1	Protein CIP2A OS=Homo sapiens GN=KIAA1524 PE=1 SV=2	4	0.0100332	1.13022
ADA	P00813	Adenosine deaminase OS=Homo sapiens GN=ADA PE=1 SV=3	6	0.0483909	1.1225
SNW1	Q13573	SNW domain-containing protein 1 OS=Homo sapiens GN=SNW1 PE=1 SV=1	11	0.00129951	1.11092
PPP1R9A	Q9ULJ8	Neurabin-1 OS=Homo sapiens GN=PPP1R9A PE=1 SV=2	23	0.207998	1.10889
CSNK2B	P67870	Casein kinase II subunit beta OS=Homo sapiens GN=CSNK2B PE=1 SV=1	8	0.0101826	1.10866
GNAI1	P63096	Guanine nucleotide-binding protein G(i) subunit alpha-1 OS=Homo sapiens GN=GNAI1 PE=1 SV=2	5	0.30979	1.1068
ARPC5	O15511	Actin-related protein 2/3 complex subunit 5 OS=Homo sapiens GN=ARPC5 PE=1 SV=3	13	0.260501	1.10618
ASF1A	Q9Y294	Histone chaperone ASF1A OS=Homo sapiens GN=ASF1A PE=1 SV=1	1	0.0021559	1.10584
WBSCR16	Q96I51	Williams-Beuren syndrome chromosomal region 16 protein OS=Homo sapiens GN=WBSCR16 PE=1 SV=2	1	0.00999296	1.10274
SNAP23	O00161	Synaptosomal-associated protein 23 OS=Homo sapiens GN=SNAP23 PE=1 SV=1	1	0.12006	1.10034
OSBPL3	Q9H4L5	Oxysterol-binding protein-related protein 3 OS=Homo sapiens GN=OSBPL3 PE=1 SV=1	1	0.0786091	1.09951
TPM3	P06753	Tropomyosin alpha-3 chain OS=Homo sapiens GN=TPM3 PE=1 SV=2	5	0.0130204	1.09876
ENDOD1	O94919	Endonuclease domain-containing 1 protein OS=Homo sapiens GN=ENDOD1 PE=1 SV=2	7	0.109299	1.09608
ARFGEF2	Q9Y6D5	Brefeldin A-inhibited guanine nucleotide-exchange protein 2 OS=Homo sapiens GN=ARFGEF2 PE=1 SV=3	2	0.00422027	1.09467
TLE4	Q04727	Transducin-like enhancer protein 4 OS=Homo sapiens GN=TLE4 PE=1 SV=3	2	0.00799295	1.09023
SYPL1	Q16563	Synaptophysin-like protein 1 OS=Homo sapiens GN=SYPL1 PE=1 SV=1	1	0.0329962	1.08611
FOLR1	P15328	Folate receptor alpha OS=Homo sapiens GN=FOLR1 PE=1 SV=3	2	0.166896	1.08577
MON2	Q7Z3U7	Protein MON2 homolog OS=Homo sapiens GN=MON2 PE=1 SV=2	1	0.0773674	1.08354
CDCA2	Q69YH5	Cell division cycle-associated protein 2 OS=Homo sapiens GN=CDCA2 PE=1 SV=2	1	0.0221643	1.08205
ZNF318	Q5VUA4	Zinc finger protein 318 OS=Homo sapiens GN=ZNF318 PE=1 SV=2	1	0.0019238	1.07861
PARP4	Q9UKK3	Poly [ADP-ribose] polymerase 4 OS=Homo sapiens GN=PARP4 PE=1 SV=3	9	0.0491501	1.07221
NONO	Q15233	Non-POU domain-containing octamer-binding protein OS=Homo sapiens GN=NONO PE=1 SV=4	68	0.00573101	1.07105
ZNF609	O15014	Zinc finger protein 609 OS=Homo sapiens GN=ZNF609 PE=1 SV=2	2	0.00156341	1.06684
LGALS1	P09382	Galectin-1 OS=Homo sapiens GN=LGALS1 PE=1 SV=2	20	0.15793	1.06382
KIF2C	Q99661	Kinesin-like protein KIF2C OS=Homo sapiens GN=KIF2C PE=1 SV=2	1	0.0407322	1.06346
GFER	P55789	FAD-linked sulfhydryl oxidase ALR OS=Homo sapiens GN=GFER PE=1 SV=2	1	0.00178554	1.06235
PIAS2	O75928	E3 SUMO-protein ligase PIAS2 OS=Homo sapiens GN=PIAS2 PE=1 SV=3	2	0.00156386	1.05822
ZNF384	Q8TF68	Zinc finger protein 384 OS=Homo sapiens GN=ZNF384 PE=1 SV=2	4	0.00153633	1.05643
GPC1	P35052	Glypican-1 OS=Homo sapiens GN=GPC1 PE=1 SV=2	1	0.0372776	1.05526
CALM2	E7EMB3	Calmodulin OS=Homo sapiens GN=CALM2 PE=2 SV=1	12	0.182719	1.05416
DSTN	P60981	Destrin OS=Homo sapiens GN=DSTN PE=1 SV=3	3	0.203557	1.0538
TXNL1	O43396	Thioredoxin-like protein 1 OS=Homo sapiens GN=TXNL1 PE=1 SV=3	6	0.0236381	1.05374
SH3BGRL3	Q9H299	SH3 domain-binding glutamic acid-rich-like protein 3 OS=Homo sapiens GN=SH3BGRL3 PE=1 SV=1	14	0.343859	1.04641
MISP	Q8IVT2	Mitotic interactor and substrate of PLK1 OS=Homo sapiens GN=MISP PE=1 SV=1	15	0.161202	1.04217
DHODH	Q02127	Dihydroorotate dehydrogenase (quinone), mitochondrial OS=Homo sapiens GN=DHODH PE=1 SV=3	2	0.00744708	1.04169
WDR61	Q9GZS3	WD repeat-containing protein 61 OS=Homo sapiens GN=WDR61 PE=1 SV=1	1	0.0137759	1.03789
MVP	Q14764	Major vault protein OS=Homo sapiens GN=MVP PE=1 SV=4	58	0.129284	1.03338
SPTBN2	O15020	Spectrin beta chain, non-erythrocytic 2 OS=Homo sapiens GN=SPTBN2 PE=1 SV=3	1	0.115058	1.032
LUC7L2	Q9Y383	Putative RNA-binding protein Luc7-like 2 OS=Homo sapiens GN=LUC7L2 PE=1 SV=2	2	0.00857709	1.02478
TFDP1	Q14186	Transcription factor Dp-1 OS=Homo sapiens GN=TFDP1 PE=1 SV=1	1	0.0600375	1.02101
PCNP	Q8WW12	PEST proteolytic signal-containing nuclear protein OS=Homo sapiens GN=PCNP PE=1 SV=2	8	0.00497334	1.02036
CPA4	Q9UI42	Carboxypeptidase A4 OS=Homo sapiens GN=CPA4 PE=1 SV=2	1	0.185715	1.01913
SF3B14	Q9Y3B4	Pre-mRNA branch site protein p14 OS=Homo sapiens GN=SF3B14 PE=1 SV=1	1	0.0621618	1.01499
HLA-DQB1	P01920	HLA class II histocompatibility antigen, DQ beta 1 chain OS=Homo sapiens GN=HLA-DQB1 PE=1 SV=2	11	0.0112233	1.01097
USP39	Q53GS9	U4/U6.U5 tri-snRNP-associated protein 2 OS=Homo sapiens GN=USP39 PE=1 SV=2	2	0.25635	1.00796
GGA3	Q9NZ52	ADP-ribosylation factor-binding protein GGA3 OS=Homo sapiens GN=GGA3 PE=1 SV=1	3	0.0706006	1.00558
ZHX2	Q9Y6X8	Zinc fingers and homeoboxes protein 2 OS=Homo sapiens GN=ZHX2 PE=1 SV=1	12	0.00542917	1.00384
TMED7	Q9Y3B3	Transmembrane emp24 domain-containing protein 7 OS=Homo sapiens GN=TMED7 PE=1 SV=2	3	0.16764	1.00123
WDR6	Q9NNW5	WD repeat-containing protein 6 OS=Homo sapiens GN=WDR6 PE=1 SV=1	1	0.00683474	0.999062
RNF219	Q5W0B1	RING finger protein 219 OS=Homo sapiens GN=RNF219 PE=1 SV=1	8	0.00276908	0.997888
NTPCR	Q9BSD7	Cancer-related nucleoside-triphosphatase OS=Homo sapiens GN=NTPCR PE=1 SV=1	2	0.00199122	0.996729
ATXN7	O15265	Ataxin-7 OS=Homo sapiens GN=ATXN7 PE=1 SV=1	1	0.0155653	0.994801
RREB1	Q92766	Ras-responsive element-binding protein 1 OS=Homo sapiens GN=RREB1 PE=1 SV=3	3	0.00297973	0.994499
RNF2	Q99496	E3 ubiquitin-protein ligase RING2 OS=Homo sapiens GN=RNF2 PE=1 SV=1	1	0.00195087	0.993359
CHAMP1	Q96JM3	Chromosome alignment-maintaining phosphoprotein 1 OS=Homo sapiens GN=CHAMP1 PE=1 SV=2	9	0.00179323	0.992645
PRKCI	P41743	Protein kinase C iota type OS=Homo sapiens GN=PRKCI PE=1 SV=2	3	0.227671	0.991684
CD44	P16070	CD44 antigen OS=Homo sapiens GN=CD44 PE=1 SV=3	5	0.0944407	0.980599
CAPN5	O15484	Calpain-5 OS=Homo sapiens GN=CAPN5 PE=1 SV=2	1	0.00891543	0.980444
RABL5	Q9H7X7	Rab-like protein 5 OS=Homo sapiens GN=RABL5 PE=2 SV=1	1	0.0253903	0.976518
ZMIZ1	Q9ULJ6	Zinc finger MIZ domain-containing protein 1 OS=Homo sapiens GN=ZMIZ1 PE=1 SV=3	2	0.00237873	0.971293
SYTL2	Q9HCH5	Synaptotagmin-like protein 2 OS=Homo sapiens GN=SYTL2 PE=1 SV=3	1	0.0461906	0.966385
MMTAG2	Q9BU76	Multiple myeloma tumor-associated protein 2 OS=Homo sapiens GN=MMTAG2 PE=1 SV=1	2	0.00287688	0.960832
RAI14	Q9P0K7	Ankycorbin OS=Homo sapiens GN=RAI14 PE=1 SV=2	24	0.231464	0.959701
PACSIN3	Q9UKS6	Protein kinase C and casein kinase substrate in neurons protein 3 OS=Homo sapiens GN=PACSIN3 PE=1 SV=2	1	0.0704994	0.959388
TTC4	O95801	Tetratricopeptide repeat protein 4 OS=Homo sapiens GN=TTC4 PE=1 SV=3	1	0.0325994	0.958046
VPS37A	Q8NEZ2	Vacuolar protein sorting-associated protein 37A OS=Homo sapiens GN=VPS37A PE=1 SV=1	1	0.00410003	0.957568
WDR11	Q9BZH6	WD repeat-containing protein 11 OS=Homo sapiens GN=WDR11 PE=1 SV=1	2	0.00631988	0.957026
GNA11	P29992	Guanine nucleotide-binding protein subunit alpha-11 OS=Homo sapiens GN=GNA11 PE=1 SV=2	3	0.0801081	0.956795
LLPH	Q9BRT6	Protein LLP homolog OS=Homo sapiens GN=LLPH PE=2 SV=1	3	0.00474469	0.953359
COQ9	O75208	Ubiquinone biosynthesis protein COQ9, mitochondrial OS=Homo sapiens GN=COQ9 PE=1 SV=1	2	0.00254662	0.953186
BCL9L	Q86UU0	B-cell CLL/lymphoma 9-like protein OS=Homo sapiens GN=BCL9L PE=1 SV=1	8	0.00639742	0.951522
NSD1	Q96L73	Histone-lysine N-methyltransferase, H3 lysine-36 and H4 lysine-20 specific OS=Homo sapiens GN=NSD1 PE=1 SV=1	3	0.00275347	0.951494
SLC25A46	Q96AG3	Solute carrier family 25 member 46 OS=Homo sapiens GN=SLC25A46 PE=1 SV=1	1	0.00867969	0.949089
DNAJB11	Q9UBS4	DnaJ homolog subfamily B member 11 OS=Homo sapiens GN=DNAJB11 PE=1 SV=1	3	0.146167	0.947418
RBM28	Q9NW13	RNA-binding protein 28 OS=Homo sapiens GN=RBM28 PE=1 SV=3	8	0.0103	0.941917
NOS1AP	O75052	Carboxyl-terminal PDZ ligand of neuronal nitric oxide synthase protein OS=Homo sapiens GN=NOS1AP PE=1 SV=3	1	0.152279	0.941615
TRNT1	Q96Q11	CCA tRNA nucleotidyltransferase 1, mitochondrial OS=Homo sapiens GN=TRNT1 PE=1 SV=2	2	0.00308922	0.940839
CASP2	P42575	Caspase-2 OS=Homo sapiens GN=CASP2 PE=1 SV=2	2	0.0198605	0.937778
CLDN3	O15551	Claudin-3 OS=Homo sapiens GN=CLDN3 PE=1 SV=1	2	0.0248529	0.936739
SENP1	Q9P0U3	Sentrin-specific protease 1 OS=Homo sapiens GN=SENP1 PE=1 SV=2	1	0.00988231	0.935637
SIGMAR1	Q99720	Sigma non-opioid intracellular receptor 1 OS=Homo sapiens GN=SIGMAR1 PE=1 SV=1	1	0.0536267	0.935479
LRWD1	Q9UFC0	Leucine-rich repeat and WD repeat-containing protein 1 OS=Homo sapiens GN=LRWD1 PE=1 SV=2	1	0.0590685	0.934689
LMNA	P02545	Prelamin-A/C OS=Homo sapiens GN=LMNA PE=1 SV=1	57	0.045202	0.933529
LIMA1	Q9UHB6	LIM domain and actin-binding protein 1 OS=Homo sapiens GN=LIMA1 PE=1 SV=1	22	0.326181	0.933141
CPSF6	Q16630	Cleavage and polyadenylation specificity factor subunit 6 OS=Homo sapiens GN=CPSF6 PE=1 SV=2	20	0.00287314	0.926241
RPL36A	P83881	60S ribosomal protein L36a OS=Homo sapiens GN=RPL36A PE=1 SV=2	2	0.0111641	0.92557
BCOR	Q6W2J9	BCL-6 corepressor OS=Homo sapiens GN=BCOR PE=1 SV=1	2	0.00332443	0.924073
TCEB3	Q14241	Transcription elongation factor B polypeptide 3 OS=Homo sapiens GN=TCEB3 PE=1 SV=2	1	0.0554854	0.92312
NCOA2	Q15596	Nuclear receptor coactivator 2 OS=Homo sapiens GN=NCOA2 PE=1 SV=2	5	0.00251522	0.921975
RPRD2	Q5VT52	Regulation of nuclear pre-mRNA domain-containing protein 2 OS=Homo sapiens GN=RPRD2 PE=1 SV=1	10	0.0039144	0.921181
SEC62	Q99442	Translocation protein SEC62 OS=Homo sapiens GN=SEC62 PE=1 SV=1	1	0.138177	0.921074
LAMTOR2	Q9Y2Q5	Ragulator complex protein LAMTOR2 OS=Homo sapiens GN=LAMTOR2 PE=1 SV=1	1	0.0652889	0.920713
CPSF7	Q8N684	Cleavage and polyadenylation specificity factor subunit 7 OS=Homo sapiens GN=CPSF7 PE=1 SV=1	12	0.00305249	0.920407
MRPL48	Q96GC5	39S ribosomal protein L48, mitochondrial OS=Homo sapiens GN=MRPL48 PE=1 SV=2	2	0.129322	0.920074
INTS12	Q96CB8	Integrator complex subunit 12 OS=Homo sapiens GN=INTS12 PE=1 SV=1	5	0.00510551	0.917883
CGN	Q9P2M7	Cingulin OS=Homo sapiens GN=CGN PE=1 SV=2	5	0.146796	0.916851
POLR3C	Q9BUI4	DNA-directed RNA polymerase III subunit RPC3 OS=Homo sapiens GN=POLR3C PE=1 SV=1	1	0.0172182	0.912161
GNB1	P62873	Guanine nucleotide-binding protein G(I)/G(S)/G(T) subunit beta-1 OS=Homo sapiens GN=GNB1 PE=1 SV=3	20	0.0956822	0.911005
AIF1L	Q9BQI0	Allograft inflammatory factor 1-like OS=Homo sapiens GN=AIF1L PE=1 SV=1	8	0.305247	0.908956
AP1S1	P61966	AP-1 complex subunit sigma-1A OS=Homo sapiens GN=AP1S1 PE=1 SV=1	1	0.274321	0.908782
MYH10	P35580	Myosin-10 OS=Homo sapiens GN=MYH10 PE=1 SV=3	93	0.337622	0.901221
ARPC2	O15144	Actin-related protein 2/3 complex subunit 2 OS=Homo sapiens GN=ARPC2 PE=1 SV=1	35	0.34002	0.901155
CORO1B	Q9BR76	Coronin-1B OS=Homo sapiens GN=CORO1B PE=1 SV=1	4	0.104699	0.899976
DOCK9	Q9BZ29	Dedicator of cytokinesis protein 9 OS=Homo sapiens GN=DOCK9 PE=1 SV=2	3	0.142742	0.898903
INPP5D	Q92835	Phosphatidylinositol 3,4,5-trisphosphate 5-phosphatase 1 OS=Homo sapiens GN=INPP5D PE=1 SV=2	3	0.0762979	0.897391
ACTR3	P61158	Actin-related protein 3 OS=Homo sapiens GN=ACTR3 PE=1 SV=3	33	0.401579	0.896101
BEND3	Q5T5X7	BEN domain-containing protein 3 OS=Homo sapiens GN=BEND3 PE=1 SV=1	1	0.110084	0.892201
OTUD6B	Q8N6M0	OTU domain-containing protein 6B OS=Homo sapiens GN=OTUD6B PE=1 SV=1	1	0.126954	0.886406
TWF2	Q6IBS0	Twinfilin-2 OS=Homo sapiens GN=TWF2 PE=1 SV=2	1	0.0372896	0.884553
GNAI3	P08754	Guanine nucleotide-binding protein G(k) subunit alpha OS=Homo sapiens GN=GNAI3 PE=1 SV=3	4	0.128106	0.883976
PHRF1	Q9P1Y6	PHD and RING finger domain-containing protein 1 OS=Homo sapiens GN=PHRF1 PE=1 SV=3	1	0.131799	0.883733
YEATS2	Q9ULM3	YEATS domain-containing protein 2 OS=Homo sapiens GN=YEATS2 PE=1 SV=2	4	0.00570221	0.882552
PRKRA	O75569	Interferon-inducible double-stranded RNA-dependent protein kinase activator A OS=Homo sapiens GN=PRKRA PE=1 SV=1	3	0.0843076	0.877598
UBE2G2	P60604	Ubiquitin-conjugating enzyme E2 G2 OS=Homo sapiens GN=UBE2G2 PE=1 SV=1	1	0.00394543	0.877147
SMAP1	Q8IYB5	Stromal membrane-associated protein 1 OS=Homo sapiens GN=SMAP1 PE=1 SV=2	1	0.0439373	0.875846
MYO5A	Q9Y4I1	Unconventional myosin-Va OS=Homo sapiens GN=MYO5A PE=1 SV=2	11	0.287325	0.875246
BRD7	Q9NPI1	Bromodomain-containing protein 7 OS=Homo sapiens GN=BRD7 PE=1 SV=1	1	0.0169782	0.873311
MNT	Q99583	Max-binding protein MNT OS=Homo sapiens GN=MNT PE=2 SV=1	1	0.066811	0.869993
C11orf68	Q9H3H3	UPF0696 protein C11orf68 OS=Homo sapiens GN=C11orf68 PE=1 SV=2	1	0.0915728	0.864825
LRRC59	Q96AG4	Leucine-rich repeat-containing protein 59 OS=Homo sapiens GN=LRRC59 PE=1 SV=1	8	0.0243871	0.864315
MRPL39	Q9NYK5	39S ribosomal protein L39, mitochondrial OS=Homo sapiens GN=MRPL39 PE=1 SV=3	5	0.0108586	0.863777
AGTPBP1	Q9UPW5	Cytosolic carboxypeptidase 1 OS=Homo sapiens GN=AGTPBP1 PE=1 SV=3	1	0.20585	0.862927
DHFR	P00374	Dihydrofolate reductase OS=Homo sapiens GN=DHFR PE=1 SV=2	3	0.0158796	0.862296
SSU72	Q9NP77	RNA polymerase II subunit A C-terminal domain phosphatase SSU72 OS=Homo sapiens GN=SSU72 PE=1 SV=1	1	0.094982	0.861255
DDX31	Q9H8H2	Probable ATP-dependent RNA helicase DDX31 OS=Homo sapiens GN=DDX31 PE=1 SV=2	5	0.0274066	0.858581
CERS2	Q96G23	Ceramide synthase 2 OS=Homo sapiens GN=CERS2 PE=1 SV=1	3	0.0340242	0.857584
NDUFA2	O43678	NADH dehydrogenase [ubiquinone] 1 alpha subcomplex subunit 2 OS=Homo sapiens GN=NDUFA2 PE=1 SV=3	1	0.128303	0.854802
CUX1	P39880	Homeobox protein cut-like 1 OS=Homo sapiens GN=CUX1 PE=1 SV=3	12	0.00568929	0.853316
RPS23	P62266	40S ribosomal protein S23 OS=Homo sapiens GN=RPS23 PE=1 SV=3	15	0.037313	0.853019
WHSC1L1	Q9BZ95	Histone-lysine N-methyltransferase NSD3 OS=Homo sapiens GN=WHSC1L1 PE=1 SV=1	1	0.026599	0.85114
EP300	Q09472	Histone acetyltransferase p300 OS=Homo sapiens GN=EP300 PE=1 SV=2	2	0.00365595	0.848126
PRKAG1	P54619	5'-AMP-activated protein kinase subunit gamma-1 OS=Homo sapiens GN=PRKAG1 PE=1 SV=1	1	0.135357	0.847789
KDM3B	Q7LBC6	Lysine-specific demethylase 3B OS=Homo sapiens GN=KDM3B PE=1 SV=2	7	0.00535904	0.847238
UBQLN1	Q9UMX0	Ubiquilin-1 OS=Homo sapiens GN=UBQLN1 PE=1 SV=2	2	0.0324156	0.847233
SON	P18583	Protein SON OS=Homo sapiens GN=SON PE=1 SV=4	2	0.0716832	0.84559
GTF2E1	P29083	General transcription factor IIE subunit 1 OS=Homo sapiens GN=GTF2E1 PE=1 SV=2	1	0.0503	0.845064
STOM	P27105	Erythrocyte band 7 integral membrane protein OS=Homo sapiens GN=STOM PE=1 SV=3	2	0.0812981	0.843011
MPRIP	Q6WCQ1	Myosin phosphatase Rho-interacting protein OS=Homo sapiens GN=MPRIP PE=1 SV=3	25	0.280665	0.842489
POTEI	P0CG38	POTE ankyrin domain family member I OS=Homo sapiens GN=POTEI PE=3 SV=1	8	0.367816	0.839415
PIAS1	O75925	E3 SUMO-protein ligase PIAS1 OS=Homo sapiens GN=PIAS1 PE=1 SV=2	1	0.00336802	0.837285
TOX4	O94842	TOX high mobility group box family member 4 OS=Homo sapiens GN=TOX4 PE=1 SV=1	4	0.0063433	0.835303
PRMT6	Q96LA8	Protein arginine N-methyltransferase 6 OS=Homo sapiens GN=PRMT6 PE=1 SV=1	2	0.163214	0.835107
RBM25	P49756	RNA-binding protein 25 OS=Homo sapiens GN=RBM25 PE=1 SV=3	13	0.0116746	0.834748
PBLD	P30039	Phenazine biosynthesis-like domain-containing protein OS=Homo sapiens GN=PBLD PE=1 SV=2	1	0.200759	0.833526
CKAP2	Q8WWK9	Cytoskeleton-associated protein 2 OS=Homo sapiens GN=CKAP2 PE=1 SV=1	4	0.00819793	0.831035
RBBP4	Q09028	Histone-binding protein RBBP4 OS=Homo sapiens GN=RBBP4 PE=1 SV=3	5	0.0037443	0.827176
RBPJ	Q06330	Recombining binding protein suppressor of hairless OS=Homo sapiens GN=RBPJ PE=1 SV=3	1	0.0275783	0.826916
PER1	O15534	Period circadian protein homolog 1 OS=Homo sapiens GN=PER1 PE=1 SV=2	2	0.0238548	0.825148
IPO8	O15397	Importin-8 OS=Homo sapiens GN=IPO8 PE=1 SV=2	1	0.00821606	0.823864
UBXN2B	Q14CS0	UBX domain-containing protein 2B OS=Homo sapiens GN=UBXN2B PE=1 SV=1	1	0.0299854	0.822088
LUC7L3	O95232	Luc7-like protein 3 OS=Homo sapiens GN=LUC7L3 PE=1 SV=2	6	0.00917664	0.820318
AURKB	Q96GD4	Aurora kinase B OS=Homo sapiens GN=AURKB PE=1 SV=3	4	0.00456158	0.819477
DCDC2	Q9UHG0	Doublecortin domain-containing protein 2 OS=Homo sapiens GN=DCDC2 PE=1 SV=2	3	0.00629005	0.819416
SUPT7L	O94864	STAGA complex 65 subunit gamma OS=Homo sapiens GN=SUPT7L PE=1 SV=1	1	0.146647	0.81628
JMJD1C	Q15652	Probable JmjC domain-containing histone demethylation protein 2C OS=Homo sapiens GN=JMJD1C PE=1 SV=2	10	0.0272961	0.815092
RAP2A	P10114	Ras-related protein Rap-2a OS=Homo sapiens GN=RAP2A PE=1 SV=1	1	0.0664729	0.811881
WIZ	O95785	Protein Wiz OS=Homo sapiens GN=WIZ PE=1 SV=2	3	0.00431221	0.81039
NARG2	Q659A1	NMDA receptor-regulated protein 2 OS=Homo sapiens GN=NARG2 PE=1 SV=2	1	0.0116673	0.810076
NUDT21	O43809	Cleavage and polyadenylation specificity factor subunit 5 OS=Homo sapiens GN=NUDT21 PE=1 SV=1	29	0.00655114	0.807329
HIVEP3	Q5T1R4	Transcription factor HIVEP3 OS=Homo sapiens GN=HIVEP3 PE=2 SV=1	1	0.00941917	0.807294
ACAD11	Q709F0	Acyl-CoA dehydrogenase family member 11 OS=Homo sapiens GN=ACAD11 PE=1 SV=2	1	0.0188553	0.806335
PSIP1	O75475	PC4 and SFRS1-interacting protein OS=Homo sapiens GN=PSIP1 PE=1 SV=1	13	0.0104231	0.806261
ZNF708	P17019	Zinc finger protein 708 OS=Homo sapiens GN=ZNF708 PE=2 SV=5	5	0.0543753	0.804954
LEMD2	Q8NC56	LEM domain-containing protein 2 OS=Homo sapiens GN=LEMD2 PE=1 SV=1	1	0.0644209	0.802435
CORO2A	Q92828	Coronin-2A OS=Homo sapiens GN=CORO2A PE=2 SV=2	3	0.0479849	0.802287
TPM1	P09493	Tropomyosin alpha-1 chain OS=Homo sapiens GN=TPM1 PE=1 SV=2	2	0.0812975	0.799003
DNTTIP2	Q5QJE6	Deoxynucleotidyltransferase terminal-interacting protein 2 OS=Homo sapiens GN=DNTTIP2 PE=1 SV=2	2	0.124096	0.798582
COX6A1	P12074	Cytochrome c oxidase subunit 6A1, mitochondrial OS=Homo sapiens GN=COX6A1 PE=1 SV=4	1	0.0118273	0.7982
TBC1D15	Q8TC07	TBC1 domain family member 15 OS=Homo sapiens GN=TBC1D15 PE=1 SV=2	3	0.00804862	0.797565
YLPM1	P49750	YLP motif-containing protein 1 OS=Homo sapiens GN=YLPM1 PE=1 SV=3	9	0.00649548	0.79751
RAI1	Q7Z5J4	Retinoic acid-induced protein 1 OS=Homo sapiens GN=RAI1 PE=1 SV=2	2	0.00866071	0.797228
UBR2	Q8IWV8	E3 ubiquitin-protein ligase UBR2 OS=Homo sapiens GN=UBR2 PE=1 SV=1	1	0.069435	0.796896
FAM49B	Q9NUQ9	Protein FAM49B OS=Homo sapiens GN=FAM49B PE=1 SV=1	5	0.0236197	0.795837
ILVBL	A1L0T0	Acetolactate synthase-like protein OS=Homo sapiens GN=ILVBL PE=1 SV=2	2	0.049897	0.795496
CSNK1A1	P48729	Casein kinase I isoform alpha OS=Homo sapiens GN=CSNK1A1 PE=1 SV=2	10	0.0140444	0.794371
KIAA1429	Q69YN4	Protein virilizer homolog OS=Homo sapiens GN=KIAA1429 PE=1 SV=2	1	0.00746571	0.792921
RPL23A	P62750	60S ribosomal protein L23a OS=Homo sapiens GN=RPL23A PE=1 SV=1	32	0.00486537	0.792612
GATAD2A	Q86YP4	Transcriptional repressor p66-alpha OS=Homo sapiens GN=GATAD2A PE=1 SV=1	11	0.0398034	0.791064
RFC2	P35250	Replication factor C subunit 2 OS=Homo sapiens GN=RFC2 PE=1 SV=3	1	0.0155278	0.790637
CETN2	P41208	Centrin-2 OS=Homo sapiens GN=CETN2 PE=1 SV=1	2	0.00462791	0.788875
CDK6	Q00534	Cyclin-dependent kinase 6 OS=Homo sapiens GN=CDK6 PE=1 SV=1	2	0.135791	0.788591
U2AF1	Q01081	Splicing factor U2AF 35 kDa subunit OS=Homo sapiens GN=U2AF1 PE=1 SV=3	5	0.00816585	0.787188
LGALS7	P47929	Galectin-7 OS=Homo sapiens GN=LGALS7 PE=1 SV=2	1	0.147876	0.781449
KLHL14	Q9P2G3	Kelch-like protein 14 OS=Homo sapiens GN=KLHL14 PE=1 SV=2	6	0.0520463	0.78038
MEA1	Q16626	Male-enhanced antigen 1 OS=Homo sapiens GN=MEA1 PE=1 SV=2	1	0.0191421	0.779245
U2SURP	O15042	U2 snRNP-associated SURP motif-containing protein OS=Homo sapiens GN=U2SURP PE=1 SV=2	30	0.00652893	0.778004
NDUFS2	O75306	NADH dehydrogenase [ubiquinone] iron-sulfur protein 2, mitochondrial OS=Homo sapiens GN=NDUFS2 PE=1 SV=2	5	0.062883	0.776005
POGLUT1	Q8NBL1	Protein O-glucosyltransferase 1 OS=Homo sapiens GN=POGLUT1 PE=1 SV=1	1	0.22203	0.775126
CCDC22	O60826	Coiled-coil domain-containing protein 22 OS=Homo sapiens GN=CCDC22 PE=1 SV=1	1	0.0264528	0.774434
RRP9	O43818	U3 small nucleolar RNA-interacting protein 2 OS=Homo sapiens GN=RRP9 PE=1 SV=1	6	0.115787	0.774263
IGBP1	P78318	Immunoglobulin-binding protein 1 OS=Homo sapiens GN=IGBP1 PE=1 SV=1	1	0.0401848	0.772851
AGAP3	Q96P47	Arf-GAP with GTPase, ANK repeat and PH domain-containing protein 3 OS=Homo sapiens GN=AGAP3 PE=1 SV=2	1	0.103515	0.772718
HMBS	P08397	Porphobilinogen deaminase OS=Homo sapiens GN=HMBS PE=1 SV=2	2	0.499685	0.771859
ZNF33A	Q06730	Zinc finger protein 33A OS=Homo sapiens GN=ZNF33A PE=1 SV=3	1	0.168359	0.771352
MED27	Q6P2C8	Mediator of RNA polymerase II transcription subunit 27 OS=Homo sapiens GN=MED27 PE=1 SV=1	2	0.00808388	0.771148
KYNU	Q16719	Kynureninase OS=Homo sapiens GN=KYNU PE=1 SV=1	1	0.0487728	0.770174
TRAFD1	O14545	TRAF-type zinc finger domain-containing protein 1 OS=Homo sapiens GN=TRAFD1 PE=1 SV=1	1	0.0202953	0.767278
TAF10	Q12962	Transcription initiation factor TFIID subunit 10 OS=Homo sapiens GN=TAF10 PE=1 SV=1	3	0.0155758	0.767077
NOP56	O00567	Nucleolar protein 56 OS=Homo sapiens GN=NOP56 PE=1 SV=4	17	0.0102177	0.763733
AGL	P35573	Glycogen debranching enzyme OS=Homo sapiens GN=AGL PE=1 SV=3	1	0.0251427	0.761259
C12orf75	F8VQD4	Overexpressed in colon carcinoma 1 protein (Fragment) OS=Homo sapiens GN=C12orf75 PE=2 SV=2	1	0.167431	0.76099
RBFOX1	Q9NWB1	RNA binding protein fox-1 homolog 1 OS=Homo sapiens GN=RBFOX1 PE=1 SV=2	2	0.118768	0.759926
IQGAP3	Q86VI3	Ras GTPase-activating-like protein IQGAP3 OS=Homo sapiens GN=IQGAP3 PE=1 SV=2	2	0.0242404	0.759368
CAMSAP3	Q9P1Y5	Calmodulin-regulated spectrin-associated protein 3 OS=Homo sapiens GN=CAMSAP3 PE=1 SV=2	1	0.045047	0.758002
RABGAP1L	Q5R372	Rab GTPase-activating protein 1-like OS=Homo sapiens GN=RABGAP1L PE=1 SV=1	1	0.0715901	0.756818
MDP1	Q86V88	Magnesium-dependent phosphatase 1 OS=Homo sapiens GN=MDP1 PE=1 SV=1	1	0.106185	0.75573
ATN1	P54259	Atrophin-1 OS=Homo sapiens GN=ATN1 PE=1 SV=3	2	0.0420813	0.755526
HELB	Q8NG08	DNA helicase B OS=Homo sapiens GN=HELB PE=1 SV=2	1	0.0120907	0.752362
EDC3	Q96F86	Enhancer of mRNA-decapping protein 3 OS=Homo sapiens GN=EDC3 PE=1 SV=1	1	0.356939	0.751769
UBQLN2	Q9UHD9	Ubiquilin-2 OS=Homo sapiens GN=UBQLN2 PE=1 SV=2	1	0.25369	0.750689
ZFP91	Q96JP5	E3 ubiquitin-protein ligase ZFP91 OS=Homo sapiens GN=ZFP91 PE=1 SV=1	2	0.0382214	0.750155
MVK	Q03426	Mevalonate kinase OS=Homo sapiens GN=MVK PE=1 SV=1	1	0.0323259	0.750023
PSMF1	Q92530	Proteasome inhibitor PI31 subunit OS=Homo sapiens GN=PSMF1 PE=1 SV=2	1	0.235082	0.749368
TRPV2	Q9Y5S1	Transient receptor potential cation channel subfamily V member 2 OS=Homo sapiens GN=TRPV2 PE=1 SV=1	1	0.0969798	0.746886
SUV39H1	O43463	Histone-lysine N-methyltransferase SUV39H1 OS=Homo sapiens GN=SUV39H1 PE=1 SV=1	2	0.0212158	0.746741
ACTBL2	Q562R1	Beta-actin-like protein 2 OS=Homo sapiens GN=ACTBL2 PE=1 SV=2	13	0.221846	0.746324
PWP1	Q13610	Periodic tryptophan protein 1 homolog OS=Homo sapiens GN=PWP1 PE=1 SV=1	2	0.0443851	0.746122
LAMC1	P11047	Laminin subunit gamma-1 OS=Homo sapiens GN=LAMC1 PE=1 SV=3	9	0.0267518	0.745456
FARP1	Q9Y4F1	FERM, RhoGEF and pleckstrin domain-containing protein 1 OS=Homo sapiens GN=FARP1 PE=1 SV=1	7	0.0513847	0.742823
ZDHHC5	Q9C0B5	Palmitoyltransferase ZDHHC5 OS=Homo sapiens GN=ZDHHC5 PE=1 SV=2	1	0.0816215	0.741317
L3MBTL2	Q969R5	Lethal(3)malignant brain tumor-like protein 2 OS=Homo sapiens GN=L3MBTL2 PE=1 SV=1	1	0.0140185	0.741276
DCAF13	Q9NV06	DDB1- and CUL4-associated factor 13 OS=Homo sapiens GN=DCAF13 PE=1 SV=2	3	0.139547	0.741155
ARPC4	P59998	Actin-related protein 2/3 complex subunit 4 OS=Homo sapiens GN=ARPC4 PE=1 SV=3	17	0.396773	0.739419
HIST1H1E	P10412	Histone H1.4 OS=Homo sapiens GN=HIST1H1E PE=1 SV=2	14	0.083596	0.738946
SQSTM1	Q13501	Sequestosome-1 OS=Homo sapiens GN=SQSTM1 PE=1 SV=1	5	0.233909	0.738205
SMAP2	Q8WU79	Stromal membrane-associated protein 2 OS=Homo sapiens GN=SMAP2 PE=1 SV=1	2	0.067502	0.737135
AHCTF1	Q8WYP5	Protein ELYS OS=Homo sapiens GN=AHCTF1 PE=1 SV=3	25	0.00888625	0.737126
BAIAP2	Q9UQB8	Brain-specific angiogenesis inhibitor 1-associated protein 2 OS=Homo sapiens GN=BAIAP2 PE=1 SV=1	5	0.0886428	0.733158
CENPV	Q7Z7K6	Centromere protein V OS=Homo sapiens GN=CENPV PE=1 SV=1	1	0.0136982	0.732932
TPD52L2	O43399	Tumor protein D54 OS=Homo sapiens GN=TPD52L2 PE=1 SV=2	5	0.122378	0.732327
SYNE3	Q6ZMZ3	Nesprin-3 OS=Homo sapiens GN=SYNE3 PE=1 SV=2	1	0.0321952	0.732109
PPP2R5C	Q13362	Serine/threonine-protein phosphatase 2A 56 kDa regulatory subunit gamma isoform OS=Homo sapiens GN=PPP2R5C PE=1 SV=3	1	0.0423023	0.731577
SIPA1L1	O43166	Signal-induced proliferation-associated 1-like protein 1 OS=Homo sapiens GN=SIPA1L1 PE=1 SV=4	2	0.258759	0.730481
SPATS2L	Q9NUQ6	SPATS2-like protein OS=Homo sapiens GN=SPATS2L PE=1 SV=2	4	0.00747448	0.729834
FAM129A	Q9BZQ8	Protein Niban OS=Homo sapiens GN=FAM129A PE=1 SV=1	1	0.16298	0.729775
SLC52A2	Q9HAB3	Solute carrier family 52, riboflavin transporter, member 2 OS=Homo sapiens GN=SLC52A2 PE=1 SV=1	1	0.0468769	0.72964
PDXDC1	Q6P996	Pyridoxal-dependent decarboxylase domain-containing protein 1 OS=Homo sapiens GN=PDXDC1 PE=1 SV=2	2	0.0211118	0.728239
H1FX	Q92522	Histone H1x OS=Homo sapiens GN=H1FX PE=1 SV=1	6	0.0128932	0.727994
IKBKB	O14920	Inhibitor of nuclear factor kappa-B kinase subunit beta OS=Homo sapiens GN=IKBKB PE=1 SV=1	2	0.0142289	0.727624
ARPC1B	O15143	Actin-related protein 2/3 complex subunit 1B OS=Homo sapiens GN=ARPC1B PE=1 SV=3	19	0.501903	0.727403
ATP6V0D1	P61421	V-type proton ATPase subunit d 1 OS=Homo sapiens GN=ATP6V0D1 PE=1 SV=1	1	0.138942	0.726915
PAK1IP1	Q9NWT1	p21-activated protein kinase-interacting protein 1 OS=Homo sapiens GN=PAK1IP1 PE=1 SV=2	1	0.182607	0.726052
LAMTOR1	Q6IAA8	Ragulator complex protein LAMTOR1 OS=Homo sapiens GN=LAMTOR1 PE=1 SV=2	3	0.133022	0.725135
DCTN4	Q9UJW0	Dynactin subunit 4 OS=Homo sapiens GN=DCTN4 PE=1 SV=1	1	0.106968	0.721738
CARS2	Q9HA77	Probable cysteine--tRNA ligase, mitochondrial OS=Homo sapiens GN=CARS2 PE=1 SV=1	3	0.00814291	0.721391
HIST2H2AB	Q8IUE6	Histone H2A type 2-B OS=Homo sapiens GN=HIST2H2AB PE=1 SV=3	2	0.0273477	0.719414
HIST1H1C	P16403	Histone H1.2 OS=Homo sapiens GN=HIST1H1C PE=1 SV=2	7	0.189028	0.719228
EIF4G3	O43432	Eukaryotic translation initiation factor 4 gamma 3 OS=Homo sapiens GN=EIF4G3 PE=1 SV=2	1	0.0663198	0.719211
TAF15	Q92804	TATA-binding protein-associated factor 2N OS=Homo sapiens GN=TAF15 PE=1 SV=1	3	0.0163977	0.712978
ZC3H18	Q86VM9	Zinc finger CCCH domain-containing protein 18 OS=Homo sapiens GN=ZC3H18 PE=1 SV=2	5	0.0245871	0.707581
LAMA5	O15230	Laminin subunit alpha-5 OS=Homo sapiens GN=LAMA5 PE=1 SV=8	6	0.032803	0.707147
TANGO6	Q9C0B7	Transport and Golgi organization protein 6 homolog OS=Homo sapiens GN=TANGO6 PE=1 SV=2	3	0.080169	0.701796
SHMT2	P34897	Serine hydroxymethyltransferase, mitochondrial OS=Homo sapiens GN=SHMT2 PE=1 SV=3	12	0.0774656	0.701377
GATC	O43716	Glutamyl-tRNA(Gln) amidotransferase subunit C, mitochondrial OS=Homo sapiens GN=GATC PE=2 SV=1	1	0.0291935	0.701289
FOXK1	P85037	Forkhead box protein K1 OS=Homo sapiens GN=FOXK1 PE=1 SV=1	6	0.0116853	0.700857
RPL36AL	Q969Q0	60S ribosomal protein L36a-like OS=Homo sapiens GN=RPL36AL PE=1 SV=3	2	0.0319865	0.699875
GTF2E2	P29084	Transcription initiation factor IIE subunit beta OS=Homo sapiens GN=GTF2E2 PE=1 SV=1	2	0.00871734	0.69965
CDYL	Q9Y232	Chromodomain Y-like protein OS=Homo sapiens GN=CDYL PE=1 SV=2	4	0.0187168	0.699313
DDX42	Q86XP3	ATP-dependent RNA helicase DDX42 OS=Homo sapiens GN=DDX42 PE=1 SV=1	11	0.00992238	0.69918
ETV6	P41212	Transcription factor ETV6 OS=Homo sapiens GN=ETV6 PE=1 SV=1	2	0.00805703	0.698639
VPS16	Q9H269	Vacuolar protein sorting-associated protein 16 homolog OS=Homo sapiens GN=VPS16 PE=1 SV=2	1	0.133041	0.696596
RBM17	Q96I25	Splicing factor 45 OS=Homo sapiens GN=RBM17 PE=1 SV=1	17	0.032284	0.695673
SRGAP2	O75044	SLIT-ROBO Rho GTPase-activating protein 2 OS=Homo sapiens GN=SRGAP2 PE=1 SV=2	1	0.152808	0.695233
STT3B	Q8TCJ2	Dolichyl-diphosphooligosaccharide--protein glycosyltransferase subunit STT3B OS=Homo sapiens GN=STT3B PE=1 SV=1	3	0.0436137	0.693627
AHDC1	Q5TGY3	AT-hook DNA-binding motif-containing protein 1 OS=Homo sapiens GN=AHDC1 PE=1 SV=1	1	0.0448782	0.692439
SLC39A10	Q9ULF5	Zinc transporter ZIP10 OS=Homo sapiens GN=SLC39A10 PE=1 SV=2	1	0.0281502	0.690821
ZNF512B	Q96KM6	Zinc finger protein 512B OS=Homo sapiens GN=ZNF512B PE=1 SV=1	2	0.0163857	0.690585
LAMB1	P07942	Laminin subunit beta-1 OS=Homo sapiens GN=LAMB1 PE=1 SV=2	1	0.183573	0.689364
SOX21	Q9Y651	Transcription factor SOX-21 OS=Homo sapiens GN=SOX21 PE=2 SV=1	1	0.0227949	0.688573
MAX	P61244	Protein max OS=Homo sapiens GN=MAX PE=1 SV=1	1	0.0872565	0.687565
KNOP1	Q1ED39	Lysine-rich nucleolar protein 1 OS=Homo sapiens GN=KNOP1 PE=1 SV=1	2	0.00964894	0.687504
CCDC86	Q9H6F5	Coiled-coil domain-containing protein 86 OS=Homo sapiens GN=CCDC86 PE=1 SV=1	4	0.0194765	0.686131
SLC7A1	P30825	High affinity cationic amino acid transporter 1 OS=Homo sapiens GN=SLC7A1 PE=1 SV=1	1	0.00881732	0.68586
MRPS17	Q9Y2R5	28S ribosomal protein S17, mitochondrial OS=Homo sapiens GN=MRPS17 PE=2 SV=1	1	0.039558	0.685647
PCF11	O94913	Pre-mRNA cleavage complex 2 protein Pcf11 OS=Homo sapiens GN=PCF11 PE=1 SV=3	6	0.0125714	0.685502
NACC1	Q96RE7	Nucleus accumbens-associated protein 1 OS=Homo sapiens GN=NACC1 PE=1 SV=1	2	0.0245824	0.683512
ALG2	Q9H553	Alpha-1,3/1,6-mannosyltransferase ALG2 OS=Homo sapiens GN=ALG2 PE=1 SV=1	1	0.264903	0.683185
SNRPB	P14678	Small nuclear ribonucleoprotein-associated proteins B and B' OS=Homo sapiens GN=SNRPB PE=1 SV=2	11	0.0109558	0.682669
LEO1	Q8WVC0	RNA polymerase-associated protein LEO1 OS=Homo sapiens GN=LEO1 PE=1 SV=1	1	0.0578884	0.68175
WDR46	O15213	WD repeat-containing protein 46 OS=Homo sapiens GN=WDR46 PE=1 SV=3	2	0.023417	0.681532
MYO5B	Q9ULV0	Unconventional myosin-Vb OS=Homo sapiens GN=MYO5B PE=1 SV=3	21	0.352866	0.680669
KLF16	Q9BXK1	Krueppel-like factor 16 OS=Homo sapiens GN=KLF16 PE=1 SV=1	1	0.0617473	0.678395
ACAP1	Q15027	Arf-GAP with coiled-coil, ANK repeat and PH domain-containing protein 1 OS=Homo sapiens GN=ACAP1 PE=1 SV=1	1	0.033479	0.675603
PDZD11	Q5EBL8	PDZ domain-containing protein 11 OS=Homo sapiens GN=PDZD11 PE=1 SV=2	1	0.271062	0.675224
MDC1	Q14676	Mediator of DNA damage checkpoint protein 1 OS=Homo sapiens GN=MDC1 PE=1 SV=3	3	0.0906685	0.673528
SUGP2	Q8IX01	SURP and G-patch domain-containing protein 2 OS=Homo sapiens GN=SUGP2 PE=1 SV=2	28	0.0223323	0.673442
CCDC9	Q9Y3X0	Coiled-coil domain-containing protein 9 OS=Homo sapiens GN=CCDC9 PE=1 SV=1	1	0.172368	0.671827
TP53BP1	Q12888	Tumor suppressor p53-binding protein 1 OS=Homo sapiens GN=TP53BP1 PE=1 SV=2	2	0.020649	0.670676
WAS	P42768	Wiskott-Aldrich syndrome protein OS=Homo sapiens GN=WAS PE=1 SV=4	1	0.118718	0.668583
CHD8	Q9HCK8	Chromodomain-helicase-DNA-binding protein 8 OS=Homo sapiens GN=CHD8 PE=1 SV=5	6	0.0228958	0.665151
PSPC1	Q8WXF1	Paraspeckle component 1 OS=Homo sapiens GN=PSPC1 PE=1 SV=1	21	0.0761607	0.664555
CYTH2	Q99418	Cytohesin-2 OS=Homo sapiens GN=CYTH2 PE=1 SV=2	2	0.0198518	0.661693
UTP18	Q9Y5J1	U3 small nucleolar RNA-associated protein 18 homolog OS=Homo sapiens GN=UTP18 PE=1 SV=3	6	0.016828	0.659453
CXorf56	Q9H5V9	UPF0428 protein CXorf56 OS=Homo sapiens GN=CXorf56 PE=1 SV=1	1	0.0530996	0.659277
ADNP	Q9H2P0	Activity-dependent neuroprotector homeobox protein OS=Homo sapiens GN=ADNP PE=1 SV=1	16	0.0196458	0.658937
KHNYN	O15037	Protein KHNYN OS=Homo sapiens GN=KHNYN PE=2 SV=3	1	0.0176321	0.65877
LSG1	Q9H089	Large subunit GTPase 1 homolog OS=Homo sapiens GN=LSG1 PE=1 SV=2	6	0.0586867	0.658116
ZNF326	Q5BKZ1	DBIRD complex subunit ZNF326 OS=Homo sapiens GN=ZNF326 PE=1 SV=2	4	0.0360581	0.657987
SRSF10	O75494	Serine/arginine-rich splicing factor 10 OS=Homo sapiens GN=SRSF10 PE=1 SV=1	10	0.0166534	0.657038
SMPDL3B	Q92485	Acid sphingomyelinase-like phosphodiesterase 3b OS=Homo sapiens GN=SMPDL3B PE=2 SV=2	1	0.123238	0.653792
TRAPPC3	O43617	Trafficking protein particle complex subunit 3 OS=Homo sapiens GN=TRAPPC3 PE=1 SV=1	2	0.0225645	0.653601
CDH18	Q13634	Cadherin-18 OS=Homo sapiens GN=CDH18 PE=2 SV=1	1	0.10333	0.652909
RPA3	P35244	Replication protein A 14 kDa subunit OS=Homo sapiens GN=RPA3 PE=1 SV=1	2	0.134771	0.650856
GNE	Q9Y223	Bifunctional UDP-N-acetylglucosamine 2-epimerase/N-acetylmannosamine kinase OS=Homo sapiens GN=GNE PE=1 SV=1	3	0.030217	0.650217
RPL10A	P62906	60S ribosomal protein L10a OS=Homo sapiens GN=RPL10A PE=1 SV=2	22	0.0196156	0.649866
NAT10	Q9H0A0	N-acetyltransferase 10 OS=Homo sapiens GN=NAT10 PE=1 SV=2	16	0.0139157	0.64979
PSMD14	O00487	26S proteasome non-ATPase regulatory subunit 14 OS=Homo sapiens GN=PSMD14 PE=1 SV=1	5	0.0172153	0.64978
ARID3B	Q8IVW6	AT-rich interactive domain-containing protein 3B OS=Homo sapiens GN=ARID3B PE=1 SV=2	3	0.019356	0.647465
ALG1	Q9BT22	Chitobiosyldiphosphodolichol beta-mannosyltransferase OS=Homo sapiens GN=ALG1 PE=1 SV=2	2	0.0176385	0.645533
LIG3	P49916	DNA ligase 3 OS=Homo sapiens GN=LIG3 PE=1 SV=2	3	0.137707	0.645493
ZMYM2	Q9UBW7	Zinc finger MYM-type protein 2 OS=Homo sapiens GN=ZMYM2 PE=1 SV=1	2	0.0298932	0.641933
COMMD10	Q9Y6G5	COMM domain-containing protein 10 OS=Homo sapiens GN=COMMD10 PE=1 SV=1	1	0.181129	0.639819
SRSF5	Q13243	Serine/arginine-rich splicing factor 5 OS=Homo sapiens GN=SRSF5 PE=1 SV=1	4	0.0328226	0.6351
RAB5C	P51148	Ras-related protein Rab-5C OS=Homo sapiens GN=RAB5C PE=1 SV=2	1	0.184789	0.632456
SAP30BP	Q9UHR5	SAP30-binding protein OS=Homo sapiens GN=SAP30BP PE=1 SV=1	2	0.0298366	0.631334
U2AF2	P26368	Splicing factor U2AF 65 kDa subunit OS=Homo sapiens GN=U2AF2 PE=1 SV=4	8	0.0139115	0.631321
EHMT2	Q96KQ7	Histone-lysine N-methyltransferase EHMT2 OS=Homo sapiens GN=EHMT2 PE=1 SV=3	2	0.0340704	0.631174
OGT	O15294	UDP-N-acetylglucosamine--peptide N-acetylglucosaminyltransferase 110 kDa subunit OS=Homo sapiens GN=OGT PE=1 SV=3	4	0.0123742	0.630932
EWSR1	Q01844	RNA-binding protein EWS OS=Homo sapiens GN=EWSR1 PE=1 SV=1	4	0.0427087	0.628196
ERH	P84090	Enhancer of rudimentary homolog OS=Homo sapiens GN=ERH PE=1 SV=1	5	0.0226776	0.628132
MYO6	Q9UM54	Unconventional myosin-VI OS=Homo sapiens GN=MYO6 PE=1 SV=4	29	0.407083	0.626664
NGDN	Q8NEJ9	Neuroguidin OS=Homo sapiens GN=NGDN PE=1 SV=1	2	0.0404426	0.623661
YTHDC1	Q96MU7	YTH domain-containing protein 1 OS=Homo sapiens GN=YTHDC1 PE=1 SV=3	4	0.0278106	0.623435
EPB41L5	Q9HCM4	Band 4.1-like protein 5 OS=Homo sapiens GN=EPB41L5 PE=1 SV=3	1	0.241333	0.622197
RAB8A	P61006	Ras-related protein Rab-8A OS=Homo sapiens GN=RAB8A PE=1 SV=1	2	0.0258597	0.621178
C20orf24	Q9BUV8	Uncharacterized protein C20orf24 OS=Homo sapiens GN=C20orf24 PE=2 SV=1	2	0.0878035	0.620405
RPL8	P62917	60S ribosomal protein L8 OS=Homo sapiens GN=RPL8 PE=1 SV=2	34	0.0402845	0.620405
TRMT2A	Q8IZ69	tRNA (uracil-5-)-methyltransferase homolog A OS=Homo sapiens GN=TRMT2A PE=1 SV=2	1	0.120611	0.619175
AKAP8	O43823	A-kinase anchor protein 8 OS=Homo sapiens GN=AKAP8 PE=1 SV=1	3	0.0132875	0.618566
RPL36	Q9Y3U8	60S ribosomal protein L36 OS=Homo sapiens GN=RPL36 PE=1 SV=3	11	0.133362	0.616969
TPD52L1	Q16890	Tumor protein D53 OS=Homo sapiens GN=TPD52L1 PE=1 SV=1	1	0.0846056	0.61367
RAVER1	Q8IY67	Ribonucleoprotein PTB-binding 1 OS=Homo sapiens GN=RAVER1 PE=1 SV=1	5	0.0131378	0.612356
ABCD3	P28288	ATP-binding cassette sub-family D member 3 OS=Homo sapiens GN=ABCD3 PE=1 SV=1	6	0.0292649	0.611823
KDM4B	O94953	Lysine-specific demethylase 4B OS=Homo sapiens GN=KDM4B PE=1 SV=4	1	0.0362064	0.610987
GTF2A2	P52657	Transcription initiation factor IIA subunit 2 OS=Homo sapiens GN=GTF2A2 PE=1 SV=1	1	0.0487549	0.609162
PHF3	Q92576	PHD finger protein 3 OS=Homo sapiens GN=PHF3 PE=1 SV=3	3	0.0295437	0.608342
CBX3	Q13185	Chromobox protein homolog 3 OS=Homo sapiens GN=CBX3 PE=1 SV=4	4	0.122233	0.606083
WAPAL	Q7Z5K2	Wings apart-like protein homolog OS=Homo sapiens GN=WAPAL PE=1 SV=1	4	0.0229609	0.605891
UTP11L	Q9Y3A2	Probable U3 small nucleolar RNA-associated protein 11 OS=Homo sapiens GN=UTP11L PE=1 SV=2	1	0.0695801	0.604458
GNL3L	Q9NVN8	Guanine nucleotide-binding protein-like 3-like protein OS=Homo sapiens GN=GNL3L PE=1 SV=1	1	0.119902	0.604376
NCOA5	Q9HCD5	Nuclear receptor coactivator 5 OS=Homo sapiens GN=NCOA5 PE=1 SV=2	1	0.227904	0.604015
NCKAP1L	P55160	Nck-associated protein 1-like OS=Homo sapiens GN=NCKAP1L PE=1 SV=3	1	0.0238185	0.602126
HIST1H1D	P16402	Histone H1.3 OS=Homo sapiens GN=HIST1H1D PE=1 SV=2	13	0.202651	0.601603
HNRNPF	P52597	Heterogeneous nuclear ribonucleoprotein F OS=Homo sapiens GN=HNRNPF PE=1 SV=3	13	0.223458	0.60126
CLP1	Q92989	Polyribonucleotide 5'-hydroxyl-kinase Clp1 OS=Homo sapiens GN=CLP1 PE=1 SV=1	2	0.0834064	0.600031
VIM	P08670	Vimentin OS=Homo sapiens GN=VIM PE=1 SV=4	199	0.371638	0.598935
RAP2C	Q9Y3L5	Ras-related protein Rap-2c OS=Homo sapiens GN=RAP2C PE=1 SV=1	2	0.0607839	0.598543
NR2F1	P10589	COUP transcription factor 1 OS=Homo sapiens GN=NR2F1 PE=1 SV=1	2	0.0184838	0.5978
PRSS1	P07477	Trypsin-1 OS=Homo sapiens GN=PRSS1 PE=1 SV=1	2	0.472417	0.597799
KIAA0907	Q7Z7F0	UPF0469 protein KIAA0907 OS=Homo sapiens GN=KIAA0907 PE=1 SV=1	3	0.0231739	0.59591
TCF20	Q9UGU0	Transcription factor 20 OS=Homo sapiens GN=TCF20 PE=1 SV=3	10	0.0275326	0.595442
SMCHD1	A6NHR9	Structural maintenance of chromosomes flexible hinge domain-containing protein 1 OS=Homo sapiens GN=SMCHD1 PE=1 SV=2	86	0.015417	0.594608
CDK2AP2	O75956	Cyclin-dependent kinase 2-associated protein 2 OS=Homo sapiens GN=CDK2AP2 PE=1 SV=1	1	0.266412	0.593331
PPP4C	P60510	Serine/threonine-protein phosphatase 4 catalytic subunit OS=Homo sapiens GN=PPP4C PE=1 SV=1	1	0.0769821	0.592805
RFC1	P35251	Replication factor C subunit 1 OS=Homo sapiens GN=RFC1 PE=1 SV=4	2	0.0217279	0.592038
SALL1	Q9NSC2	Sal-like protein 1 OS=Homo sapiens GN=SALL1 PE=1 SV=2	1	0.0737487	0.59107
HCA90	Q96RR5	Hepatocellular carcinoma-associated antigen 90 OS=Homo sapiens GN=HCA90 PE=2 SV=1	4	0.0460178	0.590598
KIRREL	Q96J84	Kin of IRRE-like protein 1 OS=Homo sapiens GN=KIRREL PE=1 SV=2	1	0.0681145	0.58791
EIF6	P56537	Eukaryotic translation initiation factor 6 OS=Homo sapiens GN=EIF6 PE=1 SV=1	5	0.194007	0.585564
SKIL	P12757	Ski-like protein OS=Homo sapiens GN=SKIL PE=1 SV=2	2	0.046605	0.583306
KRR1	Q13601	KRR1 small subunit processome component homolog OS=Homo sapiens GN=KRR1 PE=1 SV=4	1	0.0344897	0.581478
MRPS31	Q92665	28S ribosomal protein S31, mitochondrial OS=Homo sapiens GN=MRPS31 PE=1 SV=3	3	0.0643907	0.580281
CAPZB	P47756	F-actin-capping protein subunit beta OS=Homo sapiens GN=CAPZB PE=1 SV=4	25	0.243366	0.580245
UBTF	P17480	Nucleolar transcription factor 1 OS=Homo sapiens GN=UBTF PE=1 SV=1	11	0.0274166	0.57897
EXOSC4	Q9NPD3	Exosome complex component RRP41 OS=Homo sapiens GN=EXOSC4 PE=1 SV=3	2	0.224594	0.577062
ARHGAP31	Q2M1Z3	Rho GTPase-activating protein 31 OS=Homo sapiens GN=ARHGAP31 PE=1 SV=2	1	0.367503	0.575696
PPHLN1	Q8NEY8	Periphilin-1 OS=Homo sapiens GN=PPHLN1 PE=1 SV=2	6	0.0292043	0.575089
STUB1	Q9UNE7	E3 ubiquitin-protein ligase CHIP OS=Homo sapiens GN=STUB1 PE=1 SV=2	1	0.0535221	0.573272
KLHDC4	Q8TBB5	Kelch domain-containing protein 4 OS=Homo sapiens GN=KLHDC4 PE=1 SV=1	1	0.380853	0.571838
HNRNPM	P52272	Heterogeneous nuclear ribonucleoprotein M OS=Homo sapiens GN=HNRNPM PE=1 SV=3	83	0.0230503	0.571757
USP10	Q14694	Ubiquitin carboxyl-terminal hydrolase 10 OS=Homo sapiens GN=USP10 PE=1 SV=2	9	0.0238537	0.571695
KAT7	O95251	Histone acetyltransferase KAT7 OS=Homo sapiens GN=KAT7 PE=1 SV=1	4	0.169805	0.568944
AP5Z1	O43299	AP-5 complex subunit zeta-1 OS=Homo sapiens GN=AP5Z1 PE=1 SV=2	1	0.0621549	0.568173
MTHFSD	Q2M296	Methenyltetrahydrofolate synthase domain-containing protein OS=Homo sapiens GN=MTHFSD PE=1 SV=2	1	0.0602632	0.568119
MED17	Q9NVC6	Mediator of RNA polymerase II transcription subunit 17 OS=Homo sapiens GN=MED17 PE=1 SV=2	5	0.0208592	0.568119
CSNK1E	P49674	Casein kinase I isoform epsilon OS=Homo sapiens GN=CSNK1E PE=1 SV=1	1	0.0559522	0.564768
PFKL	P17858	6-phosphofructokinase, liver type OS=Homo sapiens GN=PFKL PE=1 SV=6	15	0.0649532	0.564122
STIM2	Q9P246	Stromal interaction molecule 2 OS=Homo sapiens GN=STIM2 PE=1 SV=2	1	0.247244	0.562719
PYGB	P11216	Glycogen phosphorylase, brain form OS=Homo sapiens GN=PYGB PE=1 SV=5	13	0.124422	0.562406
RBM15B	Q8NDT2	Putative RNA-binding protein 15B OS=Homo sapiens GN=RBM15B PE=1 SV=3	3	0.0406536	0.561809
KDM4A	O75164	Lysine-specific demethylase 4A OS=Homo sapiens GN=KDM4A PE=1 SV=2	1	0.369104	0.56066
THADA	Q6YHU6	Thyroid adenoma-associated protein OS=Homo sapiens GN=THADA PE=1 SV=1	1	0.021951	0.559602
NT5C	Q8TCD5	5'(3')-deoxyribonucleotidase, cytosolic type OS=Homo sapiens GN=NT5C PE=1 SV=2	3	0.128731	0.558549
C16orf80	Q9Y6A4	UPF0468 protein C16orf80 OS=Homo sapiens GN=C16orf80 PE=1 SV=1	2	0.0422652	0.558077
FAM115A	Q9Y4C2	Protein FAM115A OS=Homo sapiens GN=FAM115A PE=1 SV=3	2	0.159683	0.557609
CD2BP2	O95400	CD2 antigen cytoplasmic tail-binding protein 2 OS=Homo sapiens GN=CD2BP2 PE=1 SV=1	3	0.0568711	0.557589
CDC42BPB	Q9Y5S2	Serine/threonine-protein kinase MRCK beta OS=Homo sapiens GN=CDC42BPB PE=1 SV=2	8	0.15069	0.557304
EXOSC3	Q9NQT5	Exosome complex component RRP40 OS=Homo sapiens GN=EXOSC3 PE=1 SV=3	4	0.0513224	0.556536
PYGL	P06737	Glycogen phosphorylase, liver form OS=Homo sapiens GN=PYGL PE=1 SV=4	21	0.236161	0.554629
FIP1L1	Q6UN15	Pre-mRNA 3'-end-processing factor FIP1 OS=Homo sapiens GN=FIP1L1 PE=1 SV=1	8	0.0504201	0.554241
COBLL1	Q53SF7	Cordon-bleu protein-like 1 OS=Homo sapiens GN=COBLL1 PE=1 SV=2	1	0.130846	0.553329
CHERP	Q8IWX8	Calcium homeostasis endoplasmic reticulum protein OS=Homo sapiens GN=CHERP PE=1 SV=3	24	0.0380265	0.552143
RPL7L1	Q6DKI1	60S ribosomal protein L7-like 1 OS=Homo sapiens GN=RPL7L1 PE=1 SV=1	3	0.0284578	0.551938
DUS2	Q9NX74	tRNA-dihydrouridine(20) synthase [NAD(P)+]-like OS=Homo sapiens GN=DUS2 PE=1 SV=1	1	0.307013	0.547648
RBBP6	Q7Z6E9	E3 ubiquitin-protein ligase RBBP6 OS=Homo sapiens GN=RBBP6 PE=1 SV=1	8	0.0226601	0.547109
RPL21	P46778	60S ribosomal protein L21 OS=Homo sapiens GN=RPL21 PE=1 SV=2	30	0.0479112	0.547007
NANP	Q8TBE9	N-acylneuraminate-9-phosphatase OS=Homo sapiens GN=NANP PE=1 SV=1	2	0.124344	0.545242
ACAD8	Q9UKU7	Isobutyryl-CoA dehydrogenase, mitochondrial OS=Homo sapiens GN=ACAD8 PE=1 SV=1	2	0.0585343	0.543083
SSH1	Q8WYL5	Protein phosphatase Slingshot homolog 1 OS=Homo sapiens GN=SSH1 PE=1 SV=2	6	0.490401	0.54293
C4A	P0C0L4	Complement C4-A OS=Homo sapiens GN=C4A PE=1 SV=2	1	0.0902782	0.542405
SMYD3	Q9H7B4	Histone-lysine N-methyltransferase SMYD3 OS=Homo sapiens GN=SMYD3 PE=1 SV=4	3	0.0323183	0.539933
NAA38	O95777	N-alpha-acetyltransferase 38, NatC auxiliary subunit OS=Homo sapiens GN=NAA38 PE=1 SV=3	2	0.0842273	0.539146
MPHOSPH10	O00566	U3 small nucleolar ribonucleoprotein protein MPP10 OS=Homo sapiens GN=MPHOSPH10 PE=1 SV=2	4	0.299634	0.53905
RBM10	P98175	RNA-binding protein 10 OS=Homo sapiens GN=RBM10 PE=1 SV=3	14	0.0417849	0.538766
RNPS1	Q15287	RNA-binding protein with serine-rich domain 1 OS=Homo sapiens GN=RNPS1 PE=1 SV=1	6	0.0516692	0.5383
TMEM185B	Q9H7F4	Transmembrane protein 185B OS=Homo sapiens GN=TMEM185B PE=1 SV=2	1	0.0996826	0.537616
PRPF3	O43395	U4/U6 small nuclear ribonucleoprotein Prp3 OS=Homo sapiens GN=PRPF3 PE=1 SV=2	5	0.0584754	0.534228
SPG20	Q8N0X7	Spartin OS=Homo sapiens GN=SPG20 PE=1 SV=1	1	0.0373901	0.533972
ZFR	Q96KR1	Zinc finger RNA-binding protein OS=Homo sapiens GN=ZFR PE=1 SV=2	6	0.0881922	0.532745
VIPAS39	Q9H9C1	Spermatogenesis-defective protein 39 homolog OS=Homo sapiens GN=VIPAS39 PE=1 SV=1	1	0.0450742	0.53152
ZNF618	Q5T7W0	Zinc finger protein 618 OS=Homo sapiens GN=ZNF618 PE=1 SV=1	1	0.0766573	0.530658
KIAA0196	Q12768	WASH complex subunit strumpellin OS=Homo sapiens GN=KIAA0196 PE=1 SV=1	9	0.0536534	0.529931
PDCD10	Q9BUL8	Programmed cell death protein 10 OS=Homo sapiens GN=PDCD10 PE=1 SV=1	4	0.0917605	0.527742
NFAT5	O94916	Nuclear factor of activated T-cells 5 OS=Homo sapiens GN=NFAT5 PE=1 SV=1	1	0.191288	0.527491
GAS2L3	Q86XJ1	GAS2-like protein 3 OS=Homo sapiens GN=GAS2L3 PE=1 SV=1	2	0.354266	0.527048
INTS1	Q8N201	Integrator complex subunit 1 OS=Homo sapiens GN=INTS1 PE=1 SV=2	16	0.0394367	0.525925
RBM12	Q9NTZ6	RNA-binding protein 12 OS=Homo sapiens GN=RBM12 PE=1 SV=1	8	0.0291238	0.525417
DOCK1	Q14185	Dedicator of cytokinesis protein 1 OS=Homo sapiens GN=DOCK1 PE=1 SV=2	3	0.0854519	0.52491
NCKAP1	Q9Y2A7	Nck-associated protein 1 OS=Homo sapiens GN=NCKAP1 PE=1 SV=1	4	0.122562	0.524194
PARP14	Q460N5	Poly [ADP-ribose] polymerase 14 OS=Homo sapiens GN=PARP14 PE=1 SV=3	1	0.129661	0.522802
PTBP3	O95758	Polypyrimidine tract-binding protein 3 OS=Homo sapiens GN=PTBP3 PE=1 SV=2	1	0.108337	0.521086
TTC27	Q6P3X3	Tetratricopeptide repeat protein 27 OS=Homo sapiens GN=TTC27 PE=1 SV=1	2	0.0621098	0.520947
HIST1H1B	P16401	Histone H1.5 OS=Homo sapiens GN=HIST1H1B PE=1 SV=3	45	0.142915	0.519085
PKP3	Q9Y446	Plakophilin-3 OS=Homo sapiens GN=PKP3 PE=1 SV=1	3	0.113933	0.517371
TAF6	P49848	Transcription initiation factor TFIID subunit 6 OS=Homo sapiens GN=TAF6 PE=1 SV=1	10	0.0819777	0.515335
JUP	P14923	Junction plakoglobin OS=Homo sapiens GN=JUP PE=1 SV=3	41	0.163576	0.51533
NOP58	Q9Y2X3	Nucleolar protein 58 OS=Homo sapiens GN=NOP58 PE=1 SV=1	11	0.030626	0.51517
PPP1R10	Q96QC0	Serine/threonine-protein phosphatase 1 regulatory subunit 10 OS=Homo sapiens GN=PPP1R10 PE=1 SV=1	3	0.0381164	0.512886
TRIOBP	Q9H2D6	TRIO and F-actin-binding protein OS=Homo sapiens GN=TRIOBP PE=1 SV=3	3	0.347833	0.512859
EXOC2	Q96KP1	Exocyst complex component 2 OS=Homo sapiens GN=EXOC2 PE=1 SV=1	3	0.0281091	0.511867
TBRG4	Q969Z0	Protein TBRG4 OS=Homo sapiens GN=TBRG4 PE=1 SV=1	6	0.0458854	0.508971
DCLK1	O15075	Serine/threonine-protein kinase DCLK1 OS=Homo sapiens GN=DCLK1 PE=1 SV=2	10	0.21165	0.507373
CPSF4	O95639	Cleavage and polyadenylation specificity factor subunit 4 OS=Homo sapiens GN=CPSF4 PE=1 SV=1	2	0.0984278	0.507045
ELMO2	Q96JJ3	Engulfment and cell motility protein 2 OS=Homo sapiens GN=ELMO2 PE=1 SV=2	1	0.0357644	0.506246
CTTN	Q14247	Src substrate cortactin OS=Homo sapiens GN=CTTN PE=1 SV=2	51	0.56784	0.5057
FLYWCH2	Q96CP2	FLYWCH family member 2 OS=Homo sapiens GN=FLYWCH2 PE=1 SV=1	1	0.0967605	0.505414
RACGAP1	Q9H0H5	Rac GTPase-activating protein 1 OS=Homo sapiens GN=RACGAP1 PE=1 SV=1	4	0.45886	0.504425
C12orf57	Q99622	Protein C10 OS=Homo sapiens GN=C12orf57 PE=1 SV=1	1	0.274638	0.503574
RBBP7	Q16576	Histone-binding protein RBBP7 OS=Homo sapiens GN=RBBP7 PE=1 SV=1	2	0.0713083	0.503566
ARID1B	Q8NFD5	AT-rich interactive domain-containing protein 1B OS=Homo sapiens GN=ARID1B PE=1 SV=2	25	0.0634587	0.503059
C1orf52	Q8N6N3	UPF0690 protein C1orf52 OS=Homo sapiens GN=C1orf52 PE=1 SV=1	1	0.0305813	0.502962
NRAS	P01111	GTPase NRas OS=Homo sapiens GN=NRAS PE=1 SV=1	2	0.110267	0.502454
STAT6	P42226	Signal transducer and activator of transcription 6 OS=Homo sapiens GN=STAT6 PE=1 SV=1	5	0.0407436	0.502228
TAF4	O00268	Transcription initiation factor TFIID subunit 4 OS=Homo sapiens GN=TAF4 PE=1 SV=2	6	0.0340531	0.501207
KHSRP	Q92945	Far upstream element-binding protein 2 OS=Homo sapiens GN=KHSRP PE=1 SV=4	40	0.0892181	0.500946
ECSIT	Q9BQ95	Evolutionarily conserved signaling intermediate in Toll pathway, mitochondrial OS=Homo sapiens GN=ECSIT PE=1 SV=1	1	0.0482343	0.500701
ACTN2	P35609	Alpha-actinin-2 OS=Homo sapiens GN=ACTN2 PE=1 SV=1	1	0.0817145	0.498539
TMEM109	Q9BVC6	Transmembrane protein 109 OS=Homo sapiens GN=TMEM109 PE=1 SV=1	6	0.0986973	0.498043
PDCD11	Q14690	Protein RRP5 homolog OS=Homo sapiens GN=PDCD11 PE=1 SV=3	16	0.0752547	0.496878
FXR2	P51116	Fragile X mental retardation syndrome-related protein 2 OS=Homo sapiens GN=FXR2 PE=1 SV=2	2	0.0884315	0.496527
IRF2	P14316	Interferon regulatory factor 2 OS=Homo sapiens GN=IRF2 PE=1 SV=2	2	0.0543021	0.496511
MRPL24	Q96A35	39S ribosomal protein L24, mitochondrial OS=Homo sapiens GN=MRPL24 PE=1 SV=1	3	0.0420726	0.494491
POLD3	Q15054	DNA polymerase delta subunit 3 OS=Homo sapiens GN=POLD3 PE=1 SV=2	2	0.0461783	0.4936
RRP7A	Q9Y3A4	Ribosomal RNA-processing protein 7 homolog A OS=Homo sapiens GN=RRP7A PE=1 SV=2	5	0.0325908	0.493363
TCERG1	O14776	Transcription elongation regulator 1 OS=Homo sapiens GN=TCERG1 PE=1 SV=2	28	0.0411371	0.492808
MORF4L2	Q15014	Mortality factor 4-like protein 2 OS=Homo sapiens GN=MORF4L2 PE=1 SV=1	1	0.35373	0.49256
GIT2	Q14161	ARF GTPase-activating protein GIT2 OS=Homo sapiens GN=GIT2 PE=1 SV=2	1	0.409366	0.492558
YTHDC2	Q9H6S0	Probable ATP-dependent RNA helicase YTHDC2 OS=Homo sapiens GN=YTHDC2 PE=1 SV=2	2	0.060659	0.492357
BRAP	Q7Z569	BRCA1-associated protein OS=Homo sapiens GN=BRAP PE=1 SV=2	1	0.326548	0.491468
RBBP5	Q15291	Retinoblastoma-binding protein 5 OS=Homo sapiens GN=RBBP5 PE=1 SV=2	1	0.197982	0.489538
ZNF451	Q9Y4E5	Zinc finger protein 451 OS=Homo sapiens GN=ZNF451 PE=1 SV=2	1	0.066342	0.489377
GTPBP4	Q9BZE4	Nucleolar GTP-binding protein 1 OS=Homo sapiens GN=GTPBP4 PE=1 SV=3	10	0.0375033	0.488895
XRCC4	Q13426	DNA repair protein XRCC4 OS=Homo sapiens GN=XRCC4 PE=1 SV=2	1	0.0596412	0.488245
RBM8A	Q9Y5S9	RNA-binding protein 8A OS=Homo sapiens GN=RBM8A PE=1 SV=1	2	0.0422195	0.487479
C9orf78	Q9NZ63	Uncharacterized protein C9orf78 OS=Homo sapiens GN=C9orf78 PE=1 SV=1	1	0.26941	0.487392
ASNS	P08243	Asparagine synthetase [glutamine-hydrolyzing] OS=Homo sapiens GN=ASNS PE=1 SV=4	9	0.137835	0.487217
TAF8	Q7Z7C8	Transcription initiation factor TFIID subunit 8 OS=Homo sapiens GN=TAF8 PE=1 SV=1	1	0.182225	0.485011
NUFIP1	Q9UHK0	Nuclear fragile X mental retardation-interacting protein 1 OS=Homo sapiens GN=NUFIP1 PE=1 SV=2	2	0.395627	0.484709
GPSM1	Q86YR5	G-protein-signaling modulator 1 OS=Homo sapiens GN=GPSM1 PE=1 SV=2	1	0.229333	0.484431
SART1	O43290	U4/U6.U5 tri-snRNP-associated protein 1 OS=Homo sapiens GN=SART1 PE=1 SV=1	5	0.055655	0.483665
TBL1XR1	Q9BZK7	F-box-like/WD repeat-containing protein TBL1XR1 OS=Homo sapiens GN=TBL1XR1 PE=1 SV=1	6	0.0768549	0.482685
STAG2	Q8N3U4	Cohesin subunit SA-2 OS=Homo sapiens GN=STAG2 PE=1 SV=3	7	0.0452925	0.482371
P4HA1	P13674	Prolyl 4-hydroxylase subunit alpha-1 OS=Homo sapiens GN=P4HA1 PE=1 SV=2	11	0.242301	0.481839
RFC5	P40937	Replication factor C subunit 5 OS=Homo sapiens GN=RFC5 PE=1 SV=1	3	0.066078	0.481098
SMARCD2	Q92925	SWI/SNF-related matrix-associated actin-dependent regulator of chromatin subfamily D member 2 OS=Homo sapiens GN=SMARCD2 PE=1 SV=3	12	0.0360865	0.480711
SNRNP70	P08621	U1 small nuclear ribonucleoprotein 70 kDa OS=Homo sapiens GN=SNRNP70 PE=1 SV=2	28	0.0337576	0.479558
PVRL1	Q15223	Poliovirus receptor-related protein 1 OS=Homo sapiens GN=PVRL1 PE=1 SV=3	1	0.297715	0.479378
UTP3	Q9NQZ2	Something about silencing protein 10 OS=Homo sapiens GN=UTP3 PE=1 SV=1	1	0.078703	0.479275
CENPC	Q03188	Centromere protein C OS=Homo sapiens GN=CENPC PE=1 SV=2	2	0.0540752	0.478901
TRIM25	Q14258	E3 ubiquitin/ISG15 ligase TRIM25 OS=Homo sapiens GN=TRIM25 PE=1 SV=2	8	0.0814685	0.478843
ECHDC1	Q9NTX5	Ethylmalonyl-CoA decarboxylase OS=Homo sapiens GN=ECHDC1 PE=1 SV=2	1	0.433091	0.478543
RBM34	P42696	RNA-binding protein 34 OS=Homo sapiens GN=RBM34 PE=1 SV=2	4	0.0522909	0.478234
TMPO	P42166	Lamina-associated polypeptide 2, isoform alpha OS=Homo sapiens GN=TMPO PE=1 SV=2	8	0.167684	0.478088
C21orf59	P57076	Uncharacterized protein C21orf59 OS=Homo sapiens GN=C21orf59 PE=1 SV=1	1	0.409911	0.477759
WDR3	Q9UNX4	WD repeat-containing protein 3 OS=Homo sapiens GN=WDR3 PE=1 SV=1	6	0.110397	0.477443
RBM39	Q14498	RNA-binding protein 39 OS=Homo sapiens GN=RBM39 PE=1 SV=2	18	0.053381	0.476894
RRP8	O43159	Ribosomal RNA-processing protein 8 OS=Homo sapiens GN=RRP8 PE=1 SV=2	3	0.0858375	0.476308
ALAS1	P13196	5-aminolevulinate synthase, nonspecific, mitochondrial OS=Homo sapiens GN=ALAS1 PE=1 SV=2	2	0.0563201	0.476104
SASH3	O75995	SAM and SH3 domain-containing protein 3 OS=Homo sapiens GN=SASH3 PE=1 SV=2	1	0.285751	0.47478
MYBL2	P10244	Myb-related protein B OS=Homo sapiens GN=MYBL2 PE=1 SV=1	1	0.229377	0.474485
PFDN5	Q99471	Prefoldin subunit 5 OS=Homo sapiens GN=PFDN5 PE=1 SV=2	2	0.0624955	0.474427
NDUFA8	P51970	NADH dehydrogenase [ubiquinone] 1 alpha subcomplex subunit 8 OS=Homo sapiens GN=NDUFA8 PE=1 SV=3	2	0.228471	0.474188
FUBP3	Q96I24	Far upstream element-binding protein 3 OS=Homo sapiens GN=FUBP3 PE=1 SV=2	13	0.124666	0.473515
BANF1	O75531	Barrier-to-autointegration factor OS=Homo sapiens GN=BANF1 PE=1 SV=1	7	0.20589	0.473397
GUK1	Q16774	Guanylate kinase OS=Homo sapiens GN=GUK1 PE=1 SV=2	1	0.222213	0.471892
GUF1	Q8N442	Translation factor GUF1, mitochondrial OS=Homo sapiens GN=GUF1 PE=1 SV=1	1	0.229976	0.471463
RDX	P35241	Radixin OS=Homo sapiens GN=RDX PE=1 SV=1	5	0.177181	0.471405
SSBP1	Q04837	Single-stranded DNA-binding protein, mitochondrial OS=Homo sapiens GN=SSBP1 PE=1 SV=1	4	0.412151	0.471158
CAD	P27708	CAD protein OS=Homo sapiens GN=CAD PE=1 SV=3	58	0.0488975	0.470445
PNISR	Q8TF01	Arginine/serine-rich protein PNISR OS=Homo sapiens GN=PNISR PE=1 SV=2	1	0.146231	0.469832
MAD1L1	Q9Y6D9	Mitotic spindle assembly checkpoint protein MAD1 OS=Homo sapiens GN=MAD1L1 PE=1 SV=2	1	0.168469	0.469776
FAM134C	Q86VR2	Protein FAM134C OS=Homo sapiens GN=FAM134C PE=1 SV=1	1	0.0817326	0.469731
RAB22A	Q9UL26	Ras-related protein Rab-22A OS=Homo sapiens GN=RAB22A PE=1 SV=2	1	0.138872	0.469646
SRRM1	Q8IYB3	Serine/arginine repetitive matrix protein 1 OS=Homo sapiens GN=SRRM1 PE=1 SV=2	7	0.0889185	0.469036
TBPL1	P62380	TATA box-binding protein-like protein 1 OS=Homo sapiens GN=TBPL1 PE=1 SV=1	1	0.0491102	0.468522
CWF19L2	Q2TBE0	CWF19-like protein 2 OS=Homo sapiens GN=CWF19L2 PE=1 SV=4	1	0.0924287	0.468013
CTNNB1	P35222	Catenin beta-1 OS=Homo sapiens GN=CTNNB1 PE=1 SV=1	2	0.0578564	0.467289
ATXN2	Q99700	Ataxin-2 OS=Homo sapiens GN=ATXN2 PE=1 SV=2	2	0.321304	0.465631
CCDC88A	Q3V6T2	Girdin OS=Homo sapiens GN=CCDC88A PE=1 SV=2	1	0.261513	0.46522
CTSV	O60911	Cathepsin L2 OS=Homo sapiens GN=CTSV PE=1 SV=2	1	0.190942	0.465071
DHRS7B	Q6IAN0	Dehydrogenase/reductase SDR family member 7B OS=Homo sapiens GN=DHRS7B PE=1 SV=2	4	0.0608691	0.464851
NO66	Q9H6W3	Bifunctional lysine-specific demethylase and histidyl-hydroxylase NO66 OS=Homo sapiens GN=NO66 PE=1 SV=2	1	0.216211	0.464225
DNAJC10	Q8IXB1	DnaJ homolog subfamily C member 10 OS=Homo sapiens GN=DNAJC10 PE=1 SV=2	2	0.0643387	0.464099
ZFHX3	Q15911	Zinc finger homeobox protein 3 OS=Homo sapiens GN=ZFHX3 PE=1 SV=2	1	0.161314	0.463761
DHX38	Q92620	Pre-mRNA-splicing factor ATP-dependent RNA helicase PRP16 OS=Homo sapiens GN=DHX38 PE=1 SV=2	3	0.0476112	0.463541
WDR70	Q9NW82	WD repeat-containing protein 70 OS=Homo sapiens GN=WDR70 PE=1 SV=1	2	0.106371	0.463381
RPL4	P36578	60S ribosomal protein L4 OS=Homo sapiens GN=RPL4 PE=1 SV=5	56	0.0810482	0.462478
ARID2	Q68CP9	AT-rich interactive domain-containing protein 2 OS=Homo sapiens GN=ARID2 PE=1 SV=2	7	0.081066	0.46204
SNX2	O60749	Sorting nexin-2 OS=Homo sapiens GN=SNX2 PE=1 SV=2	7	0.0936373	0.461237
RASA2	Q15283	Ras GTPase-activating protein 2 OS=Homo sapiens GN=RASA2 PE=2 SV=3	1	0.117276	0.461203
UAP1	Q16222	UDP-N-acetylhexosamine pyrophosphorylase OS=Homo sapiens GN=UAP1 PE=1 SV=3	2	0.166202	0.460436
POLR2E	P19388	DNA-directed RNA polymerases I, II, and III subunit RPABC1 OS=Homo sapiens GN=POLR2E PE=1 SV=4	4	0.112684	0.460032
DMTN	Q08495	Dematin OS=Homo sapiens GN=DMTN PE=1 SV=3	3	0.604109	0.459673
CAPZA1	P52907	F-actin-capping protein subunit alpha-1 OS=Homo sapiens GN=CAPZA1 PE=1 SV=3	6	0.379481	0.459618
CHD4	Q14839	Chromodomain-helicase-DNA-binding protein 4 OS=Homo sapiens GN=CHD4 PE=1 SV=2	28	0.0493306	0.459126
SLC16A1	P53985	Monocarboxylate transporter 1 OS=Homo sapiens GN=SLC16A1 PE=1 SV=3	1	0.0838245	0.458658
MTOR	P42345	Serine/threonine-protein kinase mTOR OS=Homo sapiens GN=MTOR PE=1 SV=1	3	0.046392	0.458395
GNG5	P63218	Guanine nucleotide-binding protein G(I)/G(S)/G(O) subunit gamma-5 OS=Homo sapiens GN=GNG5 PE=1 SV=3	2	0.301118	0.457822
UNC45A	Q9H3U1	Protein unc-45 homolog A OS=Homo sapiens GN=UNC45A PE=1 SV=1	8	0.0698096	0.453701
ACIN1	Q9UKV3	Apoptotic chromatin condensation inducer in the nucleus OS=Homo sapiens GN=ACIN1 PE=1 SV=2	13	0.0904595	0.453198
TRADD	Q15628	Tumor necrosis factor receptor type 1-associated DEATH domain protein OS=Homo sapiens GN=TRADD PE=1 SV=2	2	0.208487	0.45316
NOL10	Q9BSC4	Nucleolar protein 10 OS=Homo sapiens GN=NOL10 PE=1 SV=1	2	0.0440778	0.452909
LAS1L	Q9Y4W2	Ribosomal biogenesis protein LAS1L OS=Homo sapiens GN=LAS1L PE=1 SV=2	3	0.169674	0.452335
DCAF7	P61962	DDB1- and CUL4-associated factor 7 OS=Homo sapiens GN=DCAF7 PE=1 SV=1	1	0.278147	0.4523
BBX	Q8WY36	HMG box transcription factor BBX OS=Homo sapiens GN=BBX PE=1 SV=1	1	0.110173	0.451473
NOL11	Q9H8H0	Nucleolar protein 11 OS=Homo sapiens GN=NOL11 PE=1 SV=1	4	0.0749855	0.450573
EPM2AIP1	Q7L775	EPM2A-interacting protein 1 OS=Homo sapiens GN=EPM2AIP1 PE=1 SV=1	1	0.100046	0.450142
DARS2	Q6PI48	Aspartate--tRNA ligase, mitochondrial OS=Homo sapiens GN=DARS2 PE=1 SV=1	5	0.0970512	0.450099
CEP55	Q53EZ4	Centrosomal protein of 55 kDa OS=Homo sapiens GN=CEP55 PE=1 SV=3	1	0.310752	0.449755
BLOC1S5	Q8TDH9	Biogenesis of lysosome-related organelles complex 1 subunit 5 OS=Homo sapiens GN=BLOC1S5 PE=1 SV=1	1	0.326635	0.449526
PRKD2	Q9BZL6	Serine/threonine-protein kinase D2 OS=Homo sapiens GN=PRKD2 PE=1 SV=2	2	0.0924552	0.449421
GTF2B	Q00403	Transcription initiation factor IIB OS=Homo sapiens GN=GTF2B PE=1 SV=1	1	0.543306	0.449312
ATE1	O95260	Arginyl-tRNA--protein transferase 1 OS=Homo sapiens GN=ATE1 PE=1 SV=2	1	0.0813822	0.448561
PHLDB1	Q86UU1	Pleckstrin homology-like domain family B member 1 OS=Homo sapiens GN=PHLDB1 PE=1 SV=1	3	0.214622	0.448095
POP1	Q99575	Ribonucleases P/MRP protein subunit POP1 OS=Homo sapiens GN=POP1 PE=1 SV=2	7	0.104058	0.44782
CD22	P20273	B-cell receptor CD22 OS=Homo sapiens GN=CD22 PE=1 SV=2	2	0.421833	0.447652
EIF2B4	Q9UI10	Translation initiation factor eIF-2B subunit delta OS=Homo sapiens GN=EIF2B4 PE=1 SV=2	4	0.0427671	0.447486
VANGL1	Q8TAA9	Vang-like protein 1 OS=Homo sapiens GN=VANGL1 PE=1 SV=1	1	0.161294	0.446709
FAU	P62861	40S ribosomal protein S30 OS=Homo sapiens GN=FAU PE=1 SV=1	5	0.102142	0.446679
PLEC	Q15149	Plectin OS=Homo sapiens GN=PLEC PE=1 SV=3	190	0.312669	0.446605
HEXIM1	O94992	Protein HEXIM1 OS=Homo sapiens GN=HEXIM1 PE=1 SV=1	1	0.340532	0.446118
PPFIBP1	Q86W92	Liprin-beta-1 OS=Homo sapiens GN=PPFIBP1 PE=1 SV=2	2	0.215209	0.44598
DENND4A	Q7Z401	C-myc promoter-binding protein OS=Homo sapiens GN=DENND4A PE=1 SV=2	3	0.0644049	0.445778
PPP6R3	Q5H9R7	Serine/threonine-protein phosphatase 6 regulatory subunit 3 OS=Homo sapiens GN=PPP6R3 PE=1 SV=2	1	0.330625	0.444617
SRSF9	Q13242	Serine/arginine-rich splicing factor 9 OS=Homo sapiens GN=SRSF9 PE=1 SV=1	6	0.120796	0.444079
MRPS26	Q9BYN8	28S ribosomal protein S26, mitochondrial OS=Homo sapiens GN=MRPS26 PE=1 SV=1	4	0.118099	0.443721
FAM83H	Q6ZRV2	Protein FAM83H OS=Homo sapiens GN=FAM83H PE=1 SV=3	9	0.0915061	0.443103
MED18	Q9BUE0	Mediator of RNA polymerase II transcription subunit 18 OS=Homo sapiens GN=MED18 PE=1 SV=1	1	0.0758336	0.442813
RUVBL2	Q9Y230	RuvB-like 2 OS=Homo sapiens GN=RUVBL2 PE=1 SV=3	40	0.262429	0.442227
SFPQ	P23246	Splicing factor, proline- and glutamine-rich OS=Homo sapiens GN=SFPQ PE=1 SV=2	60	0.132974	0.441908
CDC42BPA	Q5VT25	Serine/threonine-protein kinase MRCK alpha OS=Homo sapiens GN=CDC42BPA PE=1 SV=1	1	0.344048	0.441388
TUBG1	P23258	Tubulin gamma-1 chain OS=Homo sapiens GN=TUBG1 PE=1 SV=2	9	0.073101	0.440899
HCFC1	P51610	Host cell factor 1 OS=Homo sapiens GN=HCFC1 PE=1 SV=2	46	0.0491893	0.44064
NDUFS3	O75489	NADH dehydrogenase [ubiquinone] iron-sulfur protein 3, mitochondrial OS=Homo sapiens GN=NDUFS3 PE=1 SV=1	7	0.0724754	0.440456
RBM7	Q9Y580	RNA-binding protein 7 OS=Homo sapiens GN=RBM7 PE=1 SV=1	1	0.0826605	0.43957
CBX1	P83916	Chromobox protein homolog 1 OS=Homo sapiens GN=CBX1 PE=1 SV=1	1	0.147025	0.438941
NIF3L1	Q9GZT8	NIF3-like protein 1 OS=Homo sapiens GN=NIF3L1 PE=1 SV=2	2	0.153871	0.438873
IQGAP1	P46940	Ras GTPase-activating-like protein IQGAP1 OS=Homo sapiens GN=IQGAP1 PE=1 SV=1	66	0.355034	0.438625
SDCBP	O00560	Syntenin-1 OS=Homo sapiens GN=SDCBP PE=1 SV=1	4	0.330837	0.437847
PRRC1	Q96M27	Protein PRRC1 OS=Homo sapiens GN=PRRC1 PE=1 SV=1	4	0.0602761	0.437597
ELMO1	Q92556	Engulfment and cell motility protein 1 OS=Homo sapiens GN=ELMO1 PE=1 SV=2	3	0.208584	0.437171
RPL7A	P62424	60S ribosomal protein L7a OS=Homo sapiens GN=RPL7A PE=1 SV=2	44	0.0546858	0.436842
PCID2	Q5JVF3	PCI domain-containing protein 2 OS=Homo sapiens GN=PCID2 PE=1 SV=2	2	0.198741	0.43619
SNRPD3	P62318	Small nuclear ribonucleoprotein Sm D3 OS=Homo sapiens GN=SNRPD3 PE=1 SV=1	2	0.060291	0.435983
SF3A3	Q12874	Splicing factor 3A subunit 3 OS=Homo sapiens GN=SF3A3 PE=1 SV=1	10	0.0732579	0.435529
MRPS28	Q9Y2Q9	28S ribosomal protein S28, mitochondrial OS=Homo sapiens GN=MRPS28 PE=1 SV=1	3	0.203647	0.434478
PTK2B	Q14289	Protein-tyrosine kinase 2-beta OS=Homo sapiens GN=PTK2B PE=1 SV=2	1	0.511662	0.433912
CDC5L	Q99459	Cell division cycle 5-like protein OS=Homo sapiens GN=CDC5L PE=1 SV=2	6	0.0780033	0.433733
RBM22	Q9NW64	Pre-mRNA-splicing factor RBM22 OS=Homo sapiens GN=RBM22 PE=1 SV=1	2	0.0970256	0.432966
CHAF1B	Q13112	Chromatin assembly factor 1 subunit B OS=Homo sapiens GN=CHAF1B PE=1 SV=1	3	0.136961	0.4323
DIAPH1	O60610	Protein diaphanous homolog 1 OS=Homo sapiens GN=DIAPH1 PE=1 SV=2	4	0.204512	0.431947
MAP2K7	O14733	Dual specificity mitogen-activated protein kinase kinase 7 OS=Homo sapiens GN=MAP2K7 PE=1 SV=2	1	0.103479	0.431746
GLB1	P16278	Beta-galactosidase OS=Homo sapiens GN=GLB1 PE=1 SV=2	5	0.517136	0.431463
NID2	Q14112	Nidogen-2 OS=Homo sapiens GN=NID2 PE=1 SV=3	6	0.214831	0.430909
ZMYND8	Q9ULU4	Protein kinase C-binding protein 1 OS=Homo sapiens GN=ZMYND8 PE=1 SV=2	3	0.126816	0.430256
GAA	P10253	Lysosomal alpha-glucosidase OS=Homo sapiens GN=GAA PE=1 SV=4	1	0.127234	0.429321
CYB5R1	Q9UHQ9	NADH-cytochrome b5 reductase 1 OS=Homo sapiens GN=CYB5R1 PE=1 SV=1	1	0.139714	0.428911
SNRPA	P09012	U1 small nuclear ribonucleoprotein A OS=Homo sapiens GN=SNRPA PE=1 SV=3	3	0.0908631	0.428663
PGM3	O95394	Phosphoacetylglucosamine mutase OS=Homo sapiens GN=PGM3 PE=1 SV=1	3	0.274475	0.428211
RGS14	O43566	Regulator of G-protein signaling 14 OS=Homo sapiens GN=RGS14 PE=1 SV=4	1	0.167357	0.427299
ADAM15	Q13444	Disintegrin and metalloproteinase domain-containing protein 15 OS=Homo sapiens GN=ADAM15 PE=1 SV=4	1	0.233974	0.42722
RAD50	Q92878	DNA repair protein RAD50 OS=Homo sapiens GN=RAD50 PE=1 SV=1	3	0.110451	0.426898
AKT2	P31751	RAC-beta serine/threonine-protein kinase OS=Homo sapiens GN=AKT2 PE=1 SV=2	3	0.181632	0.426539
AP3S1	Q92572	AP-3 complex subunit sigma-1 OS=Homo sapiens GN=AP3S1 PE=1 SV=1	1	0.462034	0.42579
RPS24	P62847	40S ribosomal protein S24 OS=Homo sapiens GN=RPS24 PE=1 SV=1	20	0.0608557	0.425432
SYNGR2	O43760	Synaptogyrin-2 OS=Homo sapiens GN=SYNGR2 PE=1 SV=1	2	0.569187	0.424706
RPA2	P15927	Replication protein A 32 kDa subunit OS=Homo sapiens GN=RPA2 PE=1 SV=1	2	0.126625	0.424343
RALGAPB	Q86X10	Ral GTPase-activating protein subunit beta OS=Homo sapiens GN=RALGAPB PE=1 SV=1	2	0.106391	0.424025
NDUFS7	O75251	NADH dehydrogenase [ubiquinone] iron-sulfur protein 7, mitochondrial OS=Homo sapiens GN=NDUFS7 PE=1 SV=3	3	0.12307	0.422922
PEA15	Q15121	Astrocytic phosphoprotein PEA-15 OS=Homo sapiens GN=PEA15 PE=1 SV=2	3	0.356258	0.422303
GPD2	P43304	Glycerol-3-phosphate dehydrogenase, mitochondrial OS=Homo sapiens GN=GPD2 PE=1 SV=3	1	0.387331	0.422208
BTK	Q06187	Tyrosine-protein kinase BTK OS=Homo sapiens GN=BTK PE=1 SV=3	4	0.242903	0.422072
MAP4K2	Q12851	Mitogen-activated protein kinase kinase kinase kinase 2 OS=Homo sapiens GN=MAP4K2 PE=1 SV=2	1	0.0649664	0.422022
SKP1	P63208	S-phase kinase-associated protein 1 OS=Homo sapiens GN=SKP1 PE=1 SV=2	2	0.190667	0.421856
KIF22	Q14807	Kinesin-like protein KIF22 OS=Homo sapiens GN=KIF22 PE=1 SV=5	2	0.176952	0.421784
ZBTB10	Q96DT7	Zinc finger and BTB domain-containing protein 10 OS=Homo sapiens GN=ZBTB10 PE=1 SV=2	1	0.264322	0.419643
IK	Q13123	Protein Red OS=Homo sapiens GN=IK PE=1 SV=3	5	0.0616591	0.418531
PARN	O95453	Poly(A)-specific ribonuclease PARN OS=Homo sapiens GN=PARN PE=1 SV=1	5	0.0776169	0.418289
SCAMP2	O15127	Secretory carrier-associated membrane protein 2 OS=Homo sapiens GN=SCAMP2 PE=1 SV=2	1	0.111128	0.41764
ZGPAT	Q8N5A5	Zinc finger CCCH-type with G patch domain-containing protein OS=Homo sapiens GN=ZGPAT PE=1 SV=3	2	0.118924	0.417433
BSG	P35613	Basigin OS=Homo sapiens GN=BSG PE=1 SV=2	4	0.1883	0.417378
MIER1	Q8N108	Mesoderm induction early response protein 1 OS=Homo sapiens GN=MIER1 PE=1 SV=2	1	0.37595	0.416281
TRIM37	O94972	E3 ubiquitin-protein ligase TRIM37 OS=Homo sapiens GN=TRIM37 PE=1 SV=2	1	0.671469	0.415764
ZNFN1A2	B4DWF2	Zinc finger protein Helios OS=Homo sapiens GN=ZNFN1A2 PE=2 SV=1	1	0.177021	0.415629
FAM208A	Q9UK61	Protein FAM208A OS=Homo sapiens GN=FAM208A PE=1 SV=3	5	0.144633	0.415483
CHD6	Q8TD26	Chromodomain-helicase-DNA-binding protein 6 OS=Homo sapiens GN=CHD6 PE=1 SV=4	1	0.07681	0.414629
KAT6A	Q92794	Histone acetyltransferase KAT6A OS=Homo sapiens GN=KAT6A PE=1 SV=2	1	0.519721	0.414465
SLC35B2	Q8TB61	Adenosine 3'-phospho 5'-phosphosulfate transporter 1 OS=Homo sapiens GN=SLC35B2 PE=1 SV=1	1	0.142493	0.414079
CWC25	Q9NXE8	Pre-mRNA-splicing factor CWC25 homolog OS=Homo sapiens GN=CWC25 PE=1 SV=1	1	0.0905881	0.413892
WWC1	Q8IX03	Protein KIBRA OS=Homo sapiens GN=WWC1 PE=1 SV=1	2	0.198025	0.412895
SEC24C	P53992	Protein transport protein Sec24C OS=Homo sapiens GN=SEC24C PE=1 SV=3	1	0.459897	0.41258
USP34	Q70CQ2	Ubiquitin carboxyl-terminal hydrolase 34 OS=Homo sapiens GN=USP34 PE=1 SV=2	6	0.0869862	0.411481
PCBD1	P61457	Pterin-4-alpha-carbinolamine dehydratase OS=Homo sapiens GN=PCBD1 PE=1 SV=2	3	0.0897399	0.4106
MED6	O75586	Mediator of RNA polymerase II transcription subunit 6 OS=Homo sapiens GN=MED6 PE=1 SV=2	1	0.110254	0.410345
KMT2D	O14686	Histone-lysine N-methyltransferase 2D OS=Homo sapiens GN=KMT2D PE=1 SV=2	2	0.0772533	0.410304
CD70	P32970	CD70 antigen OS=Homo sapiens GN=CD70 PE=1 SV=2	4	0.142636	0.408919
SMAD4	Q13485	Mothers against decapentaplegic homolog 4 OS=Homo sapiens GN=SMAD4 PE=1 SV=1	2	0.0712664	0.408517
GTF3C5	Q9Y5Q8	General transcription factor 3C polypeptide 5 OS=Homo sapiens GN=GTF3C5 PE=1 SV=2	6	0.126634	0.407763
HP1BP3	Q5SSJ5	Heterochromatin protein 1-binding protein 3 OS=Homo sapiens GN=HP1BP3 PE=1 SV=1	11	0.0985415	0.405474
PCIF1	Q9H4Z3	Phosphorylated CTD-interacting factor 1 OS=Homo sapiens GN=PCIF1 PE=1 SV=1	1	0.0896058	0.405453
HDAC2	Q92769	Histone deacetylase 2 OS=Homo sapiens GN=HDAC2 PE=1 SV=2	5	0.210028	0.405235
NXF1	Q9UBU9	Nuclear RNA export factor 1 OS=Homo sapiens GN=NXF1 PE=1 SV=1	8	0.106123	0.404303
TTLL12	Q14166	Tubulin--tyrosine ligase-like protein 12 OS=Homo sapiens GN=TTLL12 PE=1 SV=2	6	0.165727	0.403849
NAPRT1	Q6XQN6	Nicotinate phosphoribosyltransferase OS=Homo sapiens GN=NAPRT1 PE=1 SV=2	1	0.106165	0.403696
SIPA1	Q96FS4	Signal-induced proliferation-associated protein 1 OS=Homo sapiens GN=SIPA1 PE=1 SV=1	7	0.450581	0.402242
CASK	O14936	Peripheral plasma membrane protein CASK OS=Homo sapiens GN=CASK PE=1 SV=3	2	0.137118	0.401703
MED20	Q9H944	Mediator of RNA polymerase II transcription subunit 20 OS=Homo sapiens GN=MED20 PE=1 SV=1	3	0.0963433	0.401269
FAF2	Q96CS3	FAS-associated factor 2 OS=Homo sapiens GN=FAF2 PE=1 SV=2	3	0.0894513	0.401131
CPNE3	O75131	Copine-3 OS=Homo sapiens GN=CPNE3 PE=1 SV=1	9	0.309759	0.401128
TMEM214	Q6NUQ4	Transmembrane protein 214 OS=Homo sapiens GN=TMEM214 PE=1 SV=2	3	0.213896	0.400894
NEMF	O60524	Nuclear export mediator factor NEMF OS=Homo sapiens GN=NEMF PE=1 SV=4	6	0.110581	0.400728
NOSIP	Q9Y314	Nitric oxide synthase-interacting protein OS=Homo sapiens GN=NOSIP PE=1 SV=1	6	0.207353	0.400363
CLPP	Q16740	Putative ATP-dependent Clp protease proteolytic subunit, mitochondrial OS=Homo sapiens GN=CLPP PE=1 SV=1	3	0.111784	0.400283
CSTF2T	Q9H0L4	Cleavage stimulation factor subunit 2 tau variant OS=Homo sapiens GN=CSTF2T PE=1 SV=1	7	0.0759273	0.398793
RHEB	Q15382	GTP-binding protein Rheb OS=Homo sapiens GN=RHEB PE=1 SV=1	1	0.213797	0.39761
ZNF148	Q9UQR1	Zinc finger protein 148 OS=Homo sapiens GN=ZNF148 PE=1 SV=2	2	0.175155	0.395502
GPS2	Q13227	G protein pathway suppressor 2 OS=Homo sapiens GN=GPS2 PE=1 SV=3	3	0.220191	0.394781
TRRAP	Q9Y4A5	Transformation/transcription domain-associated protein OS=Homo sapiens GN=TRRAP PE=1 SV=3	3	0.123853	0.393226
CTSH	P09668	Pro-cathepsin H OS=Homo sapiens GN=CTSH PE=1 SV=4	2	0.543929	0.393143
MACF1	Q9UPN3	Microtubule-actin cross-linking factor 1, isoforms 1/2/3/5 OS=Homo sapiens GN=MACF1 PE=1 SV=4	4	0.131428	0.393061
AGPAT9	Q53EU6	Glycerol-3-phosphate acyltransferase 3 OS=Homo sapiens GN=AGPAT9 PE=1 SV=2	4	0.123117	0.393008
HMOX2	P30519	Heme oxygenase 2 OS=Homo sapiens GN=HMOX2 PE=1 SV=2	2	0.497368	0.392427
ERBB2	P04626	Receptor tyrosine-protein kinase erbB-2 OS=Homo sapiens GN=ERBB2 PE=1 SV=1	1	0.37536	0.392123
DMAP1	Q9NPF5	DNA methyltransferase 1-associated protein 1 OS=Homo sapiens GN=DMAP1 PE=1 SV=1	1	0.139704	0.391774
ZC3H14	Q6PJT7	Zinc finger CCCH domain-containing protein 14 OS=Homo sapiens GN=ZC3H14 PE=1 SV=1	3	0.201357	0.391375
SORBS3	O60504	Vinexin OS=Homo sapiens GN=SORBS3 PE=1 SV=2	2	0.30817	0.391212
IWS1	Q96ST2	Protein IWS1 homolog OS=Homo sapiens GN=IWS1 PE=1 SV=2	2	0.119838	0.390888
NUP50	Q9UKX7	Nuclear pore complex protein Nup50 OS=Homo sapiens GN=NUP50 PE=1 SV=2	9	0.104277	0.390782
CSNK2A1	P68400	Casein kinase II subunit alpha OS=Homo sapiens GN=CSNK2A1 PE=1 SV=1	10	0.133613	0.389024
GABPA	Q06546	GA-binding protein alpha chain OS=Homo sapiens GN=GABPA PE=1 SV=1	5	0.205029	0.388088
SNRPA1	P09661	U2 small nuclear ribonucleoprotein A' OS=Homo sapiens GN=SNRPA1 PE=1 SV=2	20	0.493793	0.388006
UIMC1	Q96RL1	BRCA1-A complex subunit RAP80 OS=Homo sapiens GN=UIMC1 PE=1 SV=2	1	0.428874	0.386258
SF3B1	O75533	Splicing factor 3B subunit 1 OS=Homo sapiens GN=SF3B1 PE=1 SV=3	57	0.110481	0.386146
WDR74	Q6RFH5	WD repeat-containing protein 74 OS=Homo sapiens GN=WDR74 PE=1 SV=1	3	0.141712	0.386032
SMPD4	Q9NXE4	Sphingomyelin phosphodiesterase 4 OS=Homo sapiens GN=SMPD4 PE=1 SV=2	3	0.0901579	0.385521
NES	P48681	Nestin OS=Homo sapiens GN=NES PE=1 SV=2	2	0.253549	0.385383
GTF3C3	Q9Y5Q9	General transcription factor 3C polypeptide 3 OS=Homo sapiens GN=GTF3C3 PE=1 SV=1	2	0.117404	0.385341
SMARCC1	Q92922	SWI/SNF complex subunit SMARCC1 OS=Homo sapiens GN=SMARCC1 PE=1 SV=3	4	0.285983	0.385198
GAS2	O43903	Growth arrest-specific protein 2 OS=Homo sapiens GN=GAS2 PE=1 SV=1	3	0.18429	0.385024
STXBP3	O00186	Syntaxin-binding protein 3 OS=Homo sapiens GN=STXBP3 PE=1 SV=2	2	0.1604	0.383031
USP3	Q9Y6I4	Ubiquitin carboxyl-terminal hydrolase 3 OS=Homo sapiens GN=USP3 PE=1 SV=2	1	0.147544	0.382242
GLOD4	Q9HC38	Glyoxalase domain-containing protein 4 OS=Homo sapiens GN=GLOD4 PE=1 SV=1	2	0.0747782	0.381127
PRCC	Q92733	Proline-rich protein PRCC OS=Homo sapiens GN=PRCC PE=1 SV=1	7	0.305178	0.381102
PFAS	O15067	Phosphoribosylformylglycinamidine synthase OS=Homo sapiens GN=PFAS PE=1 SV=4	20	0.0952796	0.380859
GDI2	P50395	Rab GDP dissociation inhibitor beta OS=Homo sapiens GN=GDI2 PE=1 SV=2	29	0.129513	0.380844
FHL2	Q14192	Four and a half LIM domains protein 2 OS=Homo sapiens GN=FHL2 PE=1 SV=3	3	0.192311	0.380463
EPPK1	P58107	Epiplakin OS=Homo sapiens GN=EPPK1 PE=1 SV=2	1	0.237618	0.380179
MPHOSPH8	Q99549	M-phase phosphoprotein 8 OS=Homo sapiens GN=MPHOSPH8 PE=1 SV=2	1	0.25655	0.380123
SNX5	Q9Y5X3	Sorting nexin-5 OS=Homo sapiens GN=SNX5 PE=1 SV=1	1	0.0956803	0.379867
SPTLC1	O15269	Serine palmitoyltransferase 1 OS=Homo sapiens GN=SPTLC1 PE=1 SV=1	3	0.105639	0.379486
RIOK1	Q9BRS2	Serine/threonine-protein kinase RIO1 OS=Homo sapiens GN=RIOK1 PE=1 SV=2	2	0.0855126	0.37875
COPS4	Q9BT78	COP9 signalosome complex subunit 4 OS=Homo sapiens GN=COPS4 PE=1 SV=1	1	0.367519	0.377613
PTGFRN	Q9P2B2	Prostaglandin F2 receptor negative regulator OS=Homo sapiens GN=PTGFRN PE=1 SV=2	2	0.179371	0.377549
RNF40	O75150	E3 ubiquitin-protein ligase BRE1B OS=Homo sapiens GN=RNF40 PE=1 SV=4	1	0.114223	0.377103
JMJD6	Q6NYC1	Bifunctional arginine demethylase and lysyl-hydroxylase JMJD6 OS=Homo sapiens GN=JMJD6 PE=1 SV=1	1	0.492882	0.376315
RBMX	P38159	RNA-binding motif protein, X chromosome OS=Homo sapiens GN=RBMX PE=1 SV=3	38	0.101197	0.37579
TCEAL1	Q15170	Transcription elongation factor A protein-like 1 OS=Homo sapiens GN=TCEAL1 PE=1 SV=2	1	0.152636	0.375771
SCAMP3	O14828	Secretory carrier-associated membrane protein 3 OS=Homo sapiens GN=SCAMP3 PE=1 SV=3	4	0.118751	0.375196
SLC25A3	Q00325	Phosphate carrier protein, mitochondrial OS=Homo sapiens GN=SLC25A3 PE=1 SV=2	16	0.0993694	0.374968
NAE1	Q13564	NEDD8-activating enzyme E1 regulatory subunit OS=Homo sapiens GN=NAE1 PE=1 SV=1	4	0.178869	0.374236
RBM14	Q96PK6	RNA-binding protein 14 OS=Homo sapiens GN=RBM14 PE=1 SV=2	24	0.0930603	0.373862
ARGLU1	Q9NWB6	Arginine and glutamate-rich protein 1 OS=Homo sapiens GN=ARGLU1 PE=1 SV=1	4	0.173113	0.373771
UTP15	Q8TED0	U3 small nucleolar RNA-associated protein 15 homolog OS=Homo sapiens GN=UTP15 PE=1 SV=3	5	0.159096	0.372208
SLC4A1AP	Q9BWU0	Kanadaptin OS=Homo sapiens GN=SLC4A1AP PE=1 SV=1	2	0.169161	0.372194
ENSA	O43768	Alpha-endosulfine OS=Homo sapiens GN=ENSA PE=1 SV=1	2	0.106907	0.371382
MSH6	P52701	DNA mismatch repair protein Msh6 OS=Homo sapiens GN=MSH6 PE=1 SV=2	8	0.161002	0.370564
KIAA1279	Q96EK5	KIF1-binding protein OS=Homo sapiens GN=KIAA1279 PE=1 SV=1	2	0.181385	0.370345
GIT1	Q9Y2X7	ARF GTPase-activating protein GIT1 OS=Homo sapiens GN=GIT1 PE=1 SV=2	3	0.187129	0.369293
TAF5	Q15542	Transcription initiation factor TFIID subunit 5 OS=Homo sapiens GN=TAF5 PE=1 SV=3	13	0.119222	0.368907
NRF1	Q16656	Nuclear respiratory factor 1 OS=Homo sapiens GN=NRF1 PE=1 SV=1	3	0.140238	0.368067
MAP2K1	Q02750	Dual specificity mitogen-activated protein kinase kinase 1 OS=Homo sapiens GN=MAP2K1 PE=1 SV=2	2	0.355835	0.368045
LILRB1	Q8NHL6	Leukocyte immunoglobulin-like receptor subfamily B member 1 OS=Homo sapiens GN=LILRB1 PE=1 SV=1	1	0.426768	0.367888
RPL15	P61313	60S ribosomal protein L15 OS=Homo sapiens GN=RPL15 PE=1 SV=2	39	0.206772	0.367842
ACACB	O00763	Acetyl-CoA carboxylase 2 OS=Homo sapiens GN=ACACB PE=1 SV=3	3	0.140974	0.367578
ADRBK1	P25098	Beta-adrenergic receptor kinase 1 OS=Homo sapiens GN=ADRBK1 PE=1 SV=2	2	0.52937	0.367235
CCAR1	Q8IX12	Cell division cycle and apoptosis regulator protein 1 OS=Homo sapiens GN=CCAR1 PE=1 SV=2	13	0.231401	0.366185
BRD2	P25440	Bromodomain-containing protein 2 OS=Homo sapiens GN=BRD2 PE=1 SV=2	3	0.214775	0.364812
PLD3	Q8IV08	Phospholipase D3 OS=Homo sapiens GN=PLD3 PE=1 SV=1	2	0.385398	0.364365
XPNPEP3	Q9NQH7	Probable Xaa-Pro aminopeptidase 3 OS=Homo sapiens GN=XPNPEP3 PE=1 SV=1	2	0.341979	0.362934
PYCRL	Q53H96	Pyrroline-5-carboxylate reductase 3 OS=Homo sapiens GN=PYCRL PE=1 SV=2	6	0.176313	0.362679
AP2A2	O94973	AP-2 complex subunit alpha-2 OS=Homo sapiens GN=AP2A2 PE=1 SV=2	6	0.180652	0.362216
DHX37	Q8IY37	Probable ATP-dependent RNA helicase DHX37 OS=Homo sapiens GN=DHX37 PE=1 SV=1	8	0.116012	0.362089
FADS1	O60427	Fatty acid desaturase 1 OS=Homo sapiens GN=FADS1 PE=1 SV=2	1	0.290016	0.361474
WDR5	P61964	WD repeat-containing protein 5 OS=Homo sapiens GN=WDR5 PE=1 SV=1	8	0.129821	0.360624
TUBB2A	Q13885	Tubulin beta-2A chain OS=Homo sapiens GN=TUBB2A PE=1 SV=1	3	0.286621	0.360515
KPNA6	O60684	Importin subunit alpha-7 OS=Homo sapiens GN=KPNA6 PE=1 SV=1	3	0.108734	0.359932
QARS	P47897	Glutamine--tRNA ligase OS=Homo sapiens GN=QARS PE=1 SV=1	21	0.190061	0.359844
RPL34	P49207	60S ribosomal protein L34 OS=Homo sapiens GN=RPL34 PE=1 SV=3	19	0.229095	0.359158
FADS2	O95864	Fatty acid desaturase 2 OS=Homo sapiens GN=FADS2 PE=1 SV=1	5	0.183927	0.359024
GLMN	Q92990	Glomulin OS=Homo sapiens GN=GLMN PE=1 SV=2	1	0.170427	0.358893
TRIM28	Q13263	Transcription intermediary factor 1-beta OS=Homo sapiens GN=TRIM28 PE=1 SV=5	38	0.190244	0.358838
RPA1	P27694	Replication protein A 70 kDa DNA-binding subunit OS=Homo sapiens GN=RPA1 PE=1 SV=2	16	0.144505	0.357808
NAF1	Q96HR8	H/ACA ribonucleoprotein complex non-core subunit NAF1 OS=Homo sapiens GN=NAF1 PE=1 SV=2	1	0.412846	0.356068
ARPC3	O15145	Actin-related protein 2/3 complex subunit 3 OS=Homo sapiens GN=ARPC3 PE=1 SV=3	10	0.69137	0.355881
ZCCHC17	Q9NP64	Nucleolar protein of 40 kDa OS=Homo sapiens GN=ZCCHC17 PE=1 SV=1	1	0.221826	0.355203
DDX10	Q13206	Probable ATP-dependent RNA helicase DDX10 OS=Homo sapiens GN=DDX10 PE=1 SV=2	3	0.227794	0.353269
MEF2A	Q02078	Myocyte-specific enhancer factor 2A OS=Homo sapiens GN=MEF2A PE=1 SV=1	1	0.375004	0.352658
KIF14	Q15058	Kinesin-like protein KIF14 OS=Homo sapiens GN=KIF14 PE=1 SV=1	1	0.286664	0.352293
CDK9	P50750	Cyclin-dependent kinase 9 OS=Homo sapiens GN=CDK9 PE=1 SV=3	2	0.250349	0.35129
LRPAP1	P30533	Alpha-2-macroglobulin receptor-associated protein OS=Homo sapiens GN=LRPAP1 PE=1 SV=1	3	0.130229	0.349781
STRBP	Q96SI9	Spermatid perinuclear RNA-binding protein OS=Homo sapiens GN=STRBP PE=1 SV=1	5	0.105093	0.349402
OSBP	P22059	Oxysterol-binding protein 1 OS=Homo sapiens GN=OSBP PE=1 SV=1	1	0.284005	0.347379
RBM47	A0AV96	RNA-binding protein 47 OS=Homo sapiens GN=RBM47 PE=1 SV=2	4	0.22057	0.347032
HMHA1	Q92619	Minor histocompatibility protein HA-1 OS=Homo sapiens GN=HMHA1 PE=1 SV=2	2	0.131802	0.346288
UBE2D1	P51668	Ubiquitin-conjugating enzyme E2 D1 OS=Homo sapiens GN=UBE2D1 PE=1 SV=1	1	0.365897	0.345272
PRPF4B	Q13523	Serine/threonine-protein kinase PRP4 homolog OS=Homo sapiens GN=PRPF4B PE=1 SV=3	4	0.169422	0.345219
SLC8A1	P32418	Sodium/calcium exchanger 1 OS=Homo sapiens GN=SLC8A1 PE=1 SV=3	1	0.20501	0.345192
PDLIM7	Q9NR12	PDZ and LIM domain protein 7 OS=Homo sapiens GN=PDLIM7 PE=1 SV=1	7	0.445902	0.345013
HKDC1	Q2TB90	Putative hexokinase HKDC1 OS=Homo sapiens GN=HKDC1 PE=1 SV=3	15	0.209534	0.34437
UBE2T	Q9NPD8	Ubiquitin-conjugating enzyme E2 T OS=Homo sapiens GN=UBE2T PE=1 SV=1	2	0.123932	0.344184
CSRP2	Q16527	Cysteine and glycine-rich protein 2 OS=Homo sapiens GN=CSRP2 PE=1 SV=3	1	0.253624	0.343791
SRA1	Q9HD15	Steroid receptor RNA activator 1 OS=Homo sapiens GN=SRA1 PE=1 SV=1	1	0.165522	0.343433
AP1S2	P56377	AP-1 complex subunit sigma-2 OS=Homo sapiens GN=AP1S2 PE=1 SV=1	1	0.539555	0.342996
SNX9	Q9Y5X1	Sorting nexin-9 OS=Homo sapiens GN=SNX9 PE=1 SV=1	1	0.341595	0.342817
RBPMS	Q93062	RNA-binding protein with multiple splicing OS=Homo sapiens GN=RBPMS PE=1 SV=1	1	0.343093	0.341354
NT5DC2	Q9H857	5'-nucleotidase domain-containing protein 2 OS=Homo sapiens GN=NT5DC2 PE=1 SV=1	6	0.164017	0.339619
RPL27A	P46776	60S ribosomal protein L27a OS=Homo sapiens GN=RPL27A PE=1 SV=2	20	0.161083	0.338377
C19orf68	Q86XI8	Uncharacterized protein C19orf68 OS=Homo sapiens GN=C19orf68 PE=1 SV=2	2	0.522586	0.337928
GPATCH8	Q9UKJ3	G patch domain-containing protein 8 OS=Homo sapiens GN=GPATCH8 PE=1 SV=2	1	0.278583	0.337541
NUMA1	Q14980	Nuclear mitotic apparatus protein 1 OS=Homo sapiens GN=NUMA1 PE=1 SV=2	28	0.138458	0.337346
CDK12	Q9NYV4	Cyclin-dependent kinase 12 OS=Homo sapiens GN=CDK12 PE=1 SV=2	2	0.198931	0.337253
CSNK2A2	P19784	Casein kinase II subunit alpha' OS=Homo sapiens GN=CSNK2A2 PE=1 SV=1	3	0.219215	0.337088
EIF5	P55010	Eukaryotic translation initiation factor 5 OS=Homo sapiens GN=EIF5 PE=1 SV=2	3	0.214241	0.337086
SRSF4	Q08170	Serine/arginine-rich splicing factor 4 OS=Homo sapiens GN=SRSF4 PE=1 SV=2	2	0.131649	0.336488
WDR82	Q6UXN9	WD repeat-containing protein 82 OS=Homo sapiens GN=WDR82 PE=1 SV=1	6	0.132291	0.335969
GNAS	P63092	Guanine nucleotide-binding protein G(s) subunit alpha isoforms short OS=Homo sapiens GN=GNAS PE=1 SV=1	5	0.234695	0.335578
RFX3	P48380	Transcription factor RFX3 OS=Homo sapiens GN=RFX3 PE=1 SV=2	1	0.152778	0.334934
CLNS1A	P54105	Methylosome subunit pICln OS=Homo sapiens GN=CLNS1A PE=1 SV=1	4	0.1872	0.334289
RPL28	P46779	60S ribosomal protein L28 OS=Homo sapiens GN=RPL28 PE=1 SV=3	16	0.450459	0.33373
ATXN2L	Q8WWM7	Ataxin-2-like protein OS=Homo sapiens GN=ATXN2L PE=1 SV=2	7	0.337247	0.333378
TFB1M	Q8WVM0	Dimethyladenosine transferase 1, mitochondrial OS=Homo sapiens GN=TFB1M PE=1 SV=1	1	0.409204	0.333332
USP16	Q9Y5T5	Ubiquitin carboxyl-terminal hydrolase 16 OS=Homo sapiens GN=USP16 PE=1 SV=1	1	0.181424	0.332675
DIDO1	Q9BTC0	Death-inducer obliterator 1 OS=Homo sapiens GN=DIDO1 PE=1 SV=5	18	0.142645	0.332448
TP53BP2	Q13625	Apoptosis-stimulating of p53 protein 2 OS=Homo sapiens GN=TP53BP2 PE=1 SV=2	1	0.538442	0.33244
DDX24	Q9GZR7	ATP-dependent RNA helicase DDX24 OS=Homo sapiens GN=DDX24 PE=1 SV=1	8	0.130189	0.332035
RPS12	P25398	40S ribosomal protein S12 OS=Homo sapiens GN=RPS12 PE=1 SV=3	6	0.180541	0.33141
ATP6V1B2	P21281	V-type proton ATPase subunit B, brain isoform OS=Homo sapiens GN=ATP6V1B2 PE=1 SV=3	4	0.176945	0.330515
NDOR1	Q9UHB4	NADPH-dependent diflavin oxidoreductase 1 OS=Homo sapiens GN=NDOR1 PE=1 SV=1	1	0.318798	0.329224
CWC27	Q6UX04	Peptidyl-prolyl cis-trans isomerase CWC27 homolog OS=Homo sapiens GN=CWC27 PE=1 SV=1	1	0.233216	0.328532
SMN1	Q16637	Survival motor neuron protein OS=Homo sapiens GN=SMN1 PE=1 SV=1	1	0.399787	0.32816
SHPK	Q9UHJ6	Sedoheptulokinase OS=Homo sapiens GN=SHPK PE=1 SV=3	3	0.296499	0.326252
AVL9	Q8NBF6	Late secretory pathway protein AVL9 homolog OS=Homo sapiens GN=AVL9 PE=1 SV=1	2	0.284476	0.32604
ABHD6	Q9BV23	Monoacylglycerol lipase ABHD6 OS=Homo sapiens GN=ABHD6 PE=2 SV=1	1	0.306639	0.32593
TMEM126A	Q9H061	Transmembrane protein 126A OS=Homo sapiens GN=TMEM126A PE=1 SV=1	1	0.476069	0.32573
LYAR	Q9NX58	Cell growth-regulating nucleolar protein OS=Homo sapiens GN=LYAR PE=1 SV=2	4	0.319899	0.324946
BAG3	O95817	BAG family molecular chaperone regulator 3 OS=Homo sapiens GN=BAG3 PE=1 SV=3	2	0.165787	0.324547
POM121C	A8CG34	Nuclear envelope pore membrane protein POM 121C OS=Homo sapiens GN=POM121C PE=1 SV=2	1	0.385282	0.324472
CEBPZ	Q03701	CCAAT/enhancer-binding protein zeta OS=Homo sapiens GN=CEBPZ PE=1 SV=3	7	0.132745	0.32439
NOP2	P46087	Putative ribosomal RNA methyltransferase NOP2 OS=Homo sapiens GN=NOP2 PE=1 SV=2	24	0.176335	0.324027
RPRD1B	Q9NQG5	Regulation of nuclear pre-mRNA domain-containing protein 1B OS=Homo sapiens GN=RPRD1B PE=1 SV=1	4	0.155026	0.323815
DDX54	Q8TDD1	ATP-dependent RNA helicase DDX54 OS=Homo sapiens GN=DDX54 PE=1 SV=2	15	0.132827	0.323767
ATP2B1	P20020	Plasma membrane calcium-transporting ATPase 1 OS=Homo sapiens GN=ATP2B1 PE=1 SV=3	4	0.118499	0.322294
SCAF4	O95104	Splicing factor, arginine/serine-rich 15 OS=Homo sapiens GN=SCAF4 PE=1 SV=3	2	0.399532	0.321759
SRPK2	P78362	SRSF protein kinase 2 OS=Homo sapiens GN=SRPK2 PE=1 SV=3	2	0.277434	0.319686
YIPF5	Q969M3	Protein YIPF5 OS=Homo sapiens GN=YIPF5 PE=1 SV=1	1	0.340438	0.319575
TCF3	P15923	Transcription factor E2-alpha OS=Homo sapiens GN=TCF3 PE=1 SV=1	1	0.28111	0.318797
RPL27	P61353	60S ribosomal protein L27 OS=Homo sapiens GN=RPL27 PE=1 SV=2	32	0.210953	0.318787
POP4	O95707	Ribonuclease P protein subunit p29 OS=Homo sapiens GN=POP4 PE=1 SV=2	1	0.352856	0.318024
HOMEZ	Q8IX15	Homeobox and leucine zipper protein Homez OS=Homo sapiens GN=HOMEZ PE=1 SV=2	1	0.145274	0.318003
ARPC1A	Q92747	Actin-related protein 2/3 complex subunit 1A OS=Homo sapiens GN=ARPC1A PE=1 SV=2	8	0.69034	0.317694
SEC63	Q9UGP8	Translocation protein SEC63 homolog OS=Homo sapiens GN=SEC63 PE=1 SV=2	4	0.219236	0.316584
MGEA5	O60502	Bifunctional protein NCOAT OS=Homo sapiens GN=MGEA5 PE=1 SV=2	5	0.212682	0.316143
POLRMT	O00411	DNA-directed RNA polymerase, mitochondrial OS=Homo sapiens GN=POLRMT PE=1 SV=2	2	0.526568	0.315878
PUF60	Q9UHX1	Poly(U)-binding-splicing factor PUF60 OS=Homo sapiens GN=PUF60 PE=1 SV=1	19	0.227589	0.315438
NFX1	Q12986	Transcriptional repressor NF-X1 OS=Homo sapiens GN=NFX1 PE=1 SV=2	1	0.224391	0.315287
DSP	P15924	Desmoplakin OS=Homo sapiens GN=DSP PE=1 SV=3	132	0.292734	0.314691
RECQL	P46063	ATP-dependent DNA helicase Q1 OS=Homo sapiens GN=RECQL PE=1 SV=3	5	0.131247	0.313769
RPL35A	P18077	60S ribosomal protein L35a OS=Homo sapiens GN=RPL35A PE=1 SV=2	24	0.361037	0.312625
TADA1	Q96BN2	Transcriptional adapter 1 OS=Homo sapiens GN=TADA1 PE=1 SV=1	3	0.170265	0.312568
ABCF1	Q8NE71	ATP-binding cassette sub-family F member 1 OS=Homo sapiens GN=ABCF1 PE=1 SV=2	11	0.240304	0.312153
TNFSF9	P41273	Tumor necrosis factor ligand superfamily member 9 OS=Homo sapiens GN=TNFSF9 PE=1 SV=1	1	0.717341	0.311463
CWF19L1	Q69YN2	CWF19-like protein 1 OS=Homo sapiens GN=CWF19L1 PE=1 SV=2	2	0.150917	0.310969
TRAPPC8	Q9Y2L5	Trafficking protein particle complex subunit 8 OS=Homo sapiens GN=TRAPPC8 PE=1 SV=2	1	0.284187	0.31036
LASP1	Q14847	LIM and SH3 domain protein 1 OS=Homo sapiens GN=LASP1 PE=1 SV=2	9	0.484224	0.308894
MAL2	Q969L2	Protein MAL2 OS=Homo sapiens GN=MAL2 PE=1 SV=1	3	0.537074	0.308581
HSD17B12	Q53GQ0	Estradiol 17-beta-dehydrogenase 12 OS=Homo sapiens GN=HSD17B12 PE=1 SV=2	5	0.147476	0.307961
SVIL	O95425	Supervillin OS=Homo sapiens GN=SVIL PE=1 SV=2	2	0.3396	0.306829
FARP2	O94887	FERM, RhoGEF and pleckstrin domain-containing protein 2 OS=Homo sapiens GN=FARP2 PE=1 SV=3	3	0.172613	0.306815
SSBP4	Q9BWG4	Single-stranded DNA-binding protein 4 OS=Homo sapiens GN=SSBP4 PE=1 SV=1	1	0.216222	0.306599
RRAGC	Q9HB90	Ras-related GTP-binding protein C OS=Homo sapiens GN=RRAGC PE=1 SV=1	1	0.551155	0.305699
ATP6V1A	P38606	V-type proton ATPase catalytic subunit A OS=Homo sapiens GN=ATP6V1A PE=1 SV=2	15	0.287918	0.30447
SMARCD1	Q96GM5	SWI/SNF-related matrix-associated actin-dependent regulator of chromatin subfamily D member 1 OS=Homo sapiens GN=SMARCD1 PE=1 SV=2	4	0.446867	0.304464
SLC1A5	Q15758	Neutral amino acid transporter B(0) OS=Homo sapiens GN=SLC1A5 PE=1 SV=2	2	0.354231	0.304257
RPTOR	Q8N122	Regulatory-associated protein of mTOR OS=Homo sapiens GN=RPTOR PE=1 SV=1	2	0.269823	0.303923
ARL6IP5	O75915	PRA1 family protein 3 OS=Homo sapiens GN=ARL6IP5 PE=1 SV=1	1	0.35208	0.303787
MRPL15	Q9P015	39S ribosomal protein L15, mitochondrial OS=Homo sapiens GN=MRPL15 PE=1 SV=1	10	0.204487	0.303542
MIOS	Q9NXC5	WD repeat-containing protein mio OS=Homo sapiens GN=MIOS PE=1 SV=2	1	0.606608	0.30339
LMNB1	P20700	Lamin-B1 OS=Homo sapiens GN=LMNB1 PE=1 SV=2	17	0.141431	0.302752
CHD3	Q12873	Chromodomain-helicase-DNA-binding protein 3 OS=Homo sapiens GN=CHD3 PE=1 SV=3	2	0.250901	0.302671
CAPZA2	P47755	F-actin-capping protein subunit alpha-2 OS=Homo sapiens GN=CAPZA2 PE=1 SV=3	6	0.505707	0.302639
RPL18A	Q02543	60S ribosomal protein L18a OS=Homo sapiens GN=RPL18A PE=1 SV=2	22	0.309119	0.301701
SPC25	Q9HBM1	Kinetochore protein Spc25 OS=Homo sapiens GN=SPC25 PE=1 SV=1	1	0.496271	0.300885
RRP1B	Q14684	Ribosomal RNA processing protein 1 homolog B OS=Homo sapiens GN=RRP1B PE=1 SV=3	5	0.287803	0.300606
CPSF1	Q10570	Cleavage and polyadenylation specificity factor subunit 1 OS=Homo sapiens GN=CPSF1 PE=1 SV=2	23	0.16211	0.300223
LEMD3	Q9Y2U8	Inner nuclear membrane protein Man1 OS=Homo sapiens GN=LEMD3 PE=1 SV=2	7	0.189042	0.30017
MTA2	O94776	Metastasis-associated protein MTA2 OS=Homo sapiens GN=MTA2 PE=1 SV=1	18	0.206585	0.299839
WDR33	Q9C0J8	pre-mRNA 3' end processing protein WDR33 OS=Homo sapiens GN=WDR33 PE=1 SV=2	18	0.194874	0.299741
FOXRED1	Q96CU9	FAD-dependent oxidoreductase domain-containing protein 1 OS=Homo sapiens GN=FOXRED1 PE=1 SV=2	1	0.2659	0.299084
SMEK1	Q6IN85	Serine/threonine-protein phosphatase 4 regulatory subunit 3A OS=Homo sapiens GN=SMEK1 PE=1 SV=1	8	0.160263	0.298884
FAM103A1	Q9BTL3	RNMT-activating mini protein OS=Homo sapiens GN=FAM103A1 PE=1 SV=1	2	0.352387	0.298413
AP3D1	O14617	AP-3 complex subunit delta-1 OS=Homo sapiens GN=AP3D1 PE=1 SV=1	7	0.219426	0.297571
DDX46	Q7L014	Probable ATP-dependent RNA helicase DDX46 OS=Homo sapiens GN=DDX46 PE=1 SV=2	25	0.232178	0.297039
YKT6	O15498	Synaptobrevin homolog YKT6 OS=Homo sapiens GN=YKT6 PE=1 SV=1	3	0.187624	0.297038
TSFM	P43897	Elongation factor Ts, mitochondrial OS=Homo sapiens GN=TSFM PE=1 SV=2	4	0.27121	0.295388
UNC84A	A4D2Q0	SUN domain-containing protein 1 OS=Homo sapiens GN=UNC84A PE=2 SV=1	1	0.187848	0.2935
PPIL3	Q9H2H8	Peptidyl-prolyl cis-trans isomerase-like 3 OS=Homo sapiens GN=PPIL3 PE=1 SV=1	1	0.28816	0.293443
MRPS22	P82650	28S ribosomal protein S22, mitochondrial OS=Homo sapiens GN=MRPS22 PE=1 SV=1	7	0.179888	0.292311
ABR	Q12979	Active breakpoint cluster region-related protein OS=Homo sapiens GN=ABR PE=2 SV=2	2	0.396456	0.292272
ATP6V1E1	P36543	V-type proton ATPase subunit E 1 OS=Homo sapiens GN=ATP6V1E1 PE=1 SV=1	2	0.423028	0.291402
FNBP4	Q8N3X1	Formin-binding protein 4 OS=Homo sapiens GN=FNBP4 PE=1 SV=3	1	0.28914	0.29055
CLUH	O75153	Clustered mitochondria protein homolog OS=Homo sapiens GN=CLUH PE=1 SV=2	6	0.323143	0.290182
GTPBP1	O00178	GTP-binding protein 1 OS=Homo sapiens GN=GTPBP1 PE=1 SV=3	2	0.547226	0.287893
ZEB1	P37275	Zinc finger E-box-binding homeobox 1 OS=Homo sapiens GN=ZEB1 PE=1 SV=2	1	0.349797	0.287732
MICU1	Q9BPX6	Calcium uptake protein 1, mitochondrial OS=Homo sapiens GN=MICU1 PE=1 SV=1	1	0.216294	0.287624
HDAC1	Q13547	Histone deacetylase 1 OS=Homo sapiens GN=HDAC1 PE=1 SV=1	6	0.36949	0.286854
KIAA0020	Q15397	Pumilio domain-containing protein KIAA0020 OS=Homo sapiens GN=KIAA0020 PE=1 SV=3	5	0.249254	0.286184
HMGCL	P35914	Hydroxymethylglutaryl-CoA lyase, mitochondrial OS=Homo sapiens GN=HMGCL PE=1 SV=2	1	0.26152	0.286003
MYH9	P35579	Myosin-9 OS=Homo sapiens GN=MYH9 PE=1 SV=4	113	0.572687	0.285659
RAB5B	P61020	Ras-related protein Rab-5B OS=Homo sapiens GN=RAB5B PE=1 SV=1	1	0.261604	0.284836
SACS	Q9NZJ4	Sacsin OS=Homo sapiens GN=SACS PE=1 SV=2	2	0.205683	0.284497
NOL7	Q9UMY1	Nucleolar protein 7 OS=Homo sapiens GN=NOL7 PE=1 SV=2	1	0.238519	0.28422
TRMT5	Q32P41	tRNA (guanine(37)-N1)-methyltransferase OS=Homo sapiens GN=TRMT5 PE=1 SV=2	1	0.387985	0.284129
RAB13	P51153	Ras-related protein Rab-13 OS=Homo sapiens GN=RAB13 PE=1 SV=1	6	0.473354	0.283925
PQBP1	O60828	Polyglutamine-binding protein 1 OS=Homo sapiens GN=PQBP1 PE=1 SV=1	2	0.183147	0.283897
MKI67	P46013	Antigen KI-67 OS=Homo sapiens GN=MKI67 PE=1 SV=2	18	0.244387	0.283781
MTR	Q99707	Methionine synthase OS=Homo sapiens GN=MTR PE=1 SV=2	2	0.389342	0.283261
ARFGAP3	Q9NP61	ADP-ribosylation factor GTPase-activating protein 3 OS=Homo sapiens GN=ARFGAP3 PE=1 SV=1	1	0.624974	0.282177
MEPCE	Q7L2J0	7SK snRNA methylphosphate capping enzyme OS=Homo sapiens GN=MEPCE PE=1 SV=1	4	0.192217	0.282096
LDB1	Q86U70	LIM domain-binding protein 1 OS=Homo sapiens GN=LDB1 PE=1 SV=2	1	0.202515	0.281707
HNF1B	P35680	Hepatocyte nuclear factor 1-beta OS=Homo sapiens GN=HNF1B PE=1 SV=1	2	0.182102	0.281607
HSDL2	Q6YN16	Hydroxysteroid dehydrogenase-like protein 2 OS=Homo sapiens GN=HSDL2 PE=1 SV=1	1	0.594973	0.281432
GIPC1	O14908	PDZ domain-containing protein GIPC1 OS=Homo sapiens GN=GIPC1 PE=1 SV=2	4	0.405862	0.281375
SPN	P16150	Leukosialin OS=Homo sapiens GN=SPN PE=1 SV=1	3	0.20144	0.281346
RPL22L1	Q6P5R6	60S ribosomal protein L22-like 1 OS=Homo sapiens GN=RPL22L1 PE=1 SV=2	5	0.498811	0.281167
MFAP1	P55081	Microfibrillar-associated protein 1 OS=Homo sapiens GN=MFAP1 PE=1 SV=2	3	0.538304	0.281086
NFS1	Q9Y697	Cysteine desulfurase, mitochondrial OS=Homo sapiens GN=NFS1 PE=1 SV=3	2	0.302267	0.281038
TIMM13	Q9Y5L4	Mitochondrial import inner membrane translocase subunit Tim13 OS=Homo sapiens GN=TIMM13 PE=1 SV=1	3	0.234215	0.280825
BAZ1B	Q9UIG0	Tyrosine-protein kinase BAZ1B OS=Homo sapiens GN=BAZ1B PE=1 SV=2	6	0.289727	0.280778
SMARCB1	Q12824	SWI/SNF-related matrix-associated actin-dependent regulator of chromatin subfamily B member 1 OS=Homo sapiens GN=SMARCB1 PE=1 SV=2	3	0.29971	0.280155
CAMK2D	Q13557	Calcium/calmodulin-dependent protein kinase type II subunit delta OS=Homo sapiens GN=CAMK2D PE=1 SV=3	20	0.25388	0.280125
SUN2	Q9UH99	SUN domain-containing protein 2 OS=Homo sapiens GN=SUN2 PE=1 SV=3	2	0.238385	0.279673
CACTIN	Q8WUQ7	Cactin OS=Homo sapiens GN=CACTIN PE=1 SV=3	1	0.401552	0.279657
KIF5B	P33176	Kinesin-1 heavy chain OS=Homo sapiens GN=KIF5B PE=1 SV=1	10	0.29148	0.279506
TNIK	Q9UKE5	TRAF2 and NCK-interacting protein kinase OS=Homo sapiens GN=TNIK PE=1 SV=1	5	0.458062	0.279324
ORC2	Q13416	Origin recognition complex subunit 2 OS=Homo sapiens GN=ORC2 PE=1 SV=2	3	0.469819	0.279143
EFR3A	Q14156	Protein EFR3 homolog A OS=Homo sapiens GN=EFR3A PE=1 SV=2	1	0.247164	0.279033
CCDC47	Q96A33	Coiled-coil domain-containing protein 47 OS=Homo sapiens GN=CCDC47 PE=1 SV=1	8	0.281203	0.278986
NARS	O43776	Asparagine--tRNA ligase, cytoplasmic OS=Homo sapiens GN=NARS PE=1 SV=1	6	0.409598	0.278571
CTBP1	Q13363	C-terminal-binding protein 1 OS=Homo sapiens GN=CTBP1 PE=1 SV=2	9	0.242621	0.278287
MITD1	Q8WV92	MIT domain-containing protein 1 OS=Homo sapiens GN=MITD1 PE=1 SV=1	1	0.363396	0.277169
FAM98B	Q52LJ0	Protein FAM98B OS=Homo sapiens GN=FAM98B PE=1 SV=1	1	0.237472	0.277035
CNIH4	Q9P003	Protein cornichon homolog 4 OS=Homo sapiens GN=CNIH4 PE=1 SV=1	1	0.270114	0.276481
C1QBP	Q07021	Complement component 1 Q subcomponent-binding protein, mitochondrial OS=Homo sapiens GN=C1QBP PE=1 SV=1	2	0.600185	0.274803
ITGA3	P26006	Integrin alpha-3 OS=Homo sapiens GN=ITGA3 PE=1 SV=5	1	0.25222	0.27449
WDHD1	O75717	WD repeat and HMG-box DNA-binding protein 1 OS=Homo sapiens GN=WDHD1 PE=1 SV=1	9	0.180951	0.273975
TMPO	P42167	Lamina-associated polypeptide 2, isoforms beta/gamma OS=Homo sapiens GN=TMPO PE=1 SV=2	4	0.216941	0.273889
CDC27	P30260	Cell division cycle protein 27 homolog OS=Homo sapiens GN=CDC27 PE=1 SV=2	6	0.199009	0.273597
SNRNP200	O75643	U5 small nuclear ribonucleoprotein 200 kDa helicase OS=Homo sapiens GN=SNRNP200 PE=1 SV=2	53	0.170916	0.273522
NIP7	Q9Y221	60S ribosome subunit biogenesis protein NIP7 homolog OS=Homo sapiens GN=NIP7 PE=1 SV=1	1	0.437768	0.273195
CDK11B	P21127	Cyclin-dependent kinase 11B OS=Homo sapiens GN=CDK11B PE=1 SV=3	9	0.224914	0.273139
EPB41L1	Q9H4G0	Band 4.1-like protein 1 OS=Homo sapiens GN=EPB41L1 PE=1 SV=2	1	0.259642	0.271796
DHTKD1	Q96HY7	Probable 2-oxoglutarate dehydrogenase E1 component DHKTD1, mitochondrial OS=Homo sapiens GN=DHTKD1 PE=1 SV=2	1	0.309889	0.271789
SRPK1	Q96SB4	SRSF protein kinase 1 OS=Homo sapiens GN=SRPK1 PE=1 SV=2	8	0.221256	0.271629
STRIP1	Q5VSL9	Striatin-interacting protein 1 OS=Homo sapiens GN=STRIP1 PE=1 SV=1	6	0.192521	0.270802
UBE2I	P63279	SUMO-conjugating enzyme UBC9 OS=Homo sapiens GN=UBE2I PE=1 SV=1	3	0.297278	0.270204
MINA	Q8IUF8	Bifunctional lysine-specific demethylase and histidyl-hydroxylase MINA OS=Homo sapiens GN=MINA PE=1 SV=1	1	0.398107	0.269623
MINPP1	Q9UNW1	Multiple inositol polyphosphate phosphatase 1 OS=Homo sapiens GN=MINPP1 PE=1 SV=1	2	0.253843	0.269486
MRPL12	P52815	39S ribosomal protein L12, mitochondrial OS=Homo sapiens GN=MRPL12 PE=1 SV=2	3	0.349615	0.269006
GALNT1	Q10472	Polypeptide N-acetylgalactosaminyltransferase 1 OS=Homo sapiens GN=GALNT1 PE=1 SV=1	1	0.236624	0.267561
EXOSC2	Q13868	Exosome complex component RRP4 OS=Homo sapiens GN=EXOSC2 PE=1 SV=2	4	0.390131	0.267158
RETSAT	Q6NUM9	All-trans-retinol 13,14-reductase OS=Homo sapiens GN=RETSAT PE=1 SV=2	1	0.323682	0.26669
SFXN3	Q9BWM7	Sideroflexin-3 OS=Homo sapiens GN=SFXN3 PE=1 SV=2	2	0.383744	0.266494
GTF2H4	Q92759	General transcription factor IIH subunit 4 OS=Homo sapiens GN=GTF2H4 PE=2 SV=1	1	0.389471	0.266012
SARS	P49591	Serine--tRNA ligase, cytoplasmic OS=Homo sapiens GN=SARS PE=1 SV=3	4	0.296431	0.265967
CCT5	P48643	T-complex protein 1 subunit epsilon OS=Homo sapiens GN=CCT5 PE=1 SV=1	36	0.320376	0.265698
FDFT1	P37268	Squalene synthase OS=Homo sapiens GN=FDFT1 PE=1 SV=1	1	0.514907	0.265551
PLAA	Q9Y263	Phospholipase A-2-activating protein OS=Homo sapiens GN=PLAA PE=1 SV=2	4	0.265162	0.264406
L2HGDH	Q9H9P8	L-2-hydroxyglutarate dehydrogenase, mitochondrial OS=Homo sapiens GN=L2HGDH PE=1 SV=3	2	0.247104	0.264036
DIEXF	Q68CQ4	Digestive organ expansion factor homolog OS=Homo sapiens GN=DIEXF PE=1 SV=2	1	0.192664	0.263953
SIPA1L3	O60292	Signal-induced proliferation-associated 1-like protein 3 OS=Homo sapiens GN=SIPA1L3 PE=1 SV=3	2	0.4273	0.263853
TCOF1	Q13428	Treacle protein OS=Homo sapiens GN=TCOF1 PE=1 SV=3	26	0.241439	0.263837
LNPEP	Q9UIQ6	Leucyl-cystinyl aminopeptidase OS=Homo sapiens GN=LNPEP PE=1 SV=3	2	0.409606	0.263835
TSTD1	Q8NFU3	Thiosulfate sulfurtransferase/rhodanese-like domain-containing protein 1 OS=Homo sapiens GN=TSTD1 PE=1 SV=3	3	0.504027	0.263385
PTK2	Q05397	Focal adhesion kinase 1 OS=Homo sapiens GN=PTK2 PE=1 SV=2	1	0.20323	0.263171
SIN3B	O75182	Paired amphipathic helix protein Sin3b OS=Homo sapiens GN=SIN3B PE=1 SV=2	1	0.294355	0.262976
TUT1	Q9H6E5	Speckle targeted PIP5K1A-regulated poly(A) polymerase OS=Homo sapiens GN=TUT1 PE=1 SV=2	2	0.362573	0.262827
DNAJC13	O75165	DnaJ homolog subfamily C member 13 OS=Homo sapiens GN=DNAJC13 PE=1 SV=5	6	0.301579	0.26275
MTPN	P58546	Myotrophin OS=Homo sapiens GN=MTPN PE=1 SV=2	1	0.307767	0.260891
CWC15	Q9P013	Spliceosome-associated protein CWC15 homolog OS=Homo sapiens GN=CWC15 PE=1 SV=2	3	0.226569	0.260688
ELP2	Q6IA86	Elongator complex protein 2 OS=Homo sapiens GN=ELP2 PE=1 SV=2	1	0.395174	0.260637
ACBD3	Q9H3P7	Golgi resident protein GCP60 OS=Homo sapiens GN=ACBD3 PE=1 SV=4	2	0.334631	0.26059
DDX5	P17844	Probable ATP-dependent RNA helicase DDX5 OS=Homo sapiens GN=DDX5 PE=1 SV=1	32	0.248005	0.260279
OSGEP	Q9NPF4	Probable tRNA threonylcarbamoyladenosine biosynthesis protein OSGEP OS=Homo sapiens GN=OSGEP PE=1 SV=1	1	0.221646	0.258913
CDIPT	O14735	CDP-diacylglycerol--inositol 3-phosphatidyltransferase OS=Homo sapiens GN=CDIPT PE=1 SV=1	2	0.223637	0.258884
LTF	P02788	Lactotransferrin OS=Homo sapiens GN=LTF PE=1 SV=6	1	0.406013	0.258146
MNAT1	P51948	CDK-activating kinase assembly factor MAT1 OS=Homo sapiens GN=MNAT1 PE=1 SV=1	2	0.610632	0.257874
TBPL2	Q6SJ96	TATA box-binding protein-like protein 2 OS=Homo sapiens GN=TBPL2 PE=2 SV=1	1	0.262374	0.257713
CCDC101	Q96ES7	SAGA-associated factor 29 homolog OS=Homo sapiens GN=CCDC101 PE=1 SV=1	1	0.360226	0.257605
TRMT1	Q9NXH9	tRNA (guanine(26)-N(2))-dimethyltransferase OS=Homo sapiens GN=TRMT1 PE=1 SV=1	2	0.464049	0.256947
DCUN1D5	Q9BTE7	DCN1-like protein 5 OS=Homo sapiens GN=DCUN1D5 PE=1 SV=1	2	0.390968	0.256304
SMARCA2	P51531	Probable global transcription activator SNF2L2 OS=Homo sapiens GN=SMARCA2 PE=1 SV=2	2	0.227068	0.256183
PHKB	Q93100	Phosphorylase b kinase regulatory subunit beta OS=Homo sapiens GN=PHKB PE=1 SV=3	2	0.287129	0.255326
CBX8	Q9HC52	Chromobox protein homolog 8 OS=Homo sapiens GN=CBX8 PE=1 SV=3	1	0.335242	0.254997
MFGE8	Q08431	Lactadherin OS=Homo sapiens GN=MFGE8 PE=1 SV=2	1	0.256876	0.253779
ATF2	P15336	Cyclic AMP-dependent transcription factor ATF-2 OS=Homo sapiens GN=ATF2 PE=1 SV=4	2	0.399299	0.253593
XRN2	Q9H0D6	5'-3' exoribonuclease 2 OS=Homo sapiens GN=XRN2 PE=1 SV=1	11	0.223251	0.253271
GPKOW	Q92917	G patch domain and KOW motifs-containing protein OS=Homo sapiens GN=GPKOW PE=1 SV=2	8	0.339478	0.253064
LAMTOR4	Q0VGL1	Ragulator complex protein LAMTOR4 OS=Homo sapiens GN=LAMTOR4 PE=1 SV=1	1	0.352314	0.252975
GCLM	P48507	Glutamate--cysteine ligase regulatory subunit OS=Homo sapiens GN=GCLM PE=1 SV=1	9	0.268048	0.252957
PGM1	P36871	Phosphoglucomutase-1 OS=Homo sapiens GN=PGM1 PE=1 SV=3	4	0.275622	0.252727
NCAPD2	Q15021	Condensin complex subunit 1 OS=Homo sapiens GN=NCAPD2 PE=1 SV=3	5	0.531655	0.252455
PTPN9	P43378	Tyrosine-protein phosphatase non-receptor type 9 OS=Homo sapiens GN=PTPN9 PE=1 SV=1	2	0.331129	0.252363
C9orf142	Q9BUH6	Uncharacterized protein C9orf142 OS=Homo sapiens GN=C9orf142 PE=1 SV=2	1	0.611797	0.252315
RARS	P54136	Arginine--tRNA ligase, cytoplasmic OS=Homo sapiens GN=RARS PE=1 SV=2	31	0.199056	0.251839
THOC2	Q8NI27	THO complex subunit 2 OS=Homo sapiens GN=THOC2 PE=1 SV=2	7	0.235797	0.251736
MRPL35	Q9NZE8	39S ribosomal protein L35, mitochondrial OS=Homo sapiens GN=MRPL35 PE=1 SV=3	2	0.213856	0.251286
UFM1	P61960	Ubiquitin-fold modifier 1 OS=Homo sapiens GN=UFM1 PE=1 SV=1	1	0.557256	0.251061
RNF213	Q63HN8	E3 ubiquitin-protein ligase RNF213 OS=Homo sapiens GN=RNF213 PE=1 SV=3	5	0.299606	0.250502
IRF5	Q13568	Interferon regulatory factor 5 OS=Homo sapiens GN=IRF5 PE=1 SV=2	3	0.29076	0.249842
PPM1F	P49593	Protein phosphatase 1F OS=Homo sapiens GN=PPM1F PE=1 SV=3	2	0.607012	0.249616
SLC26A2	P50443	Sulfate transporter OS=Homo sapiens GN=SLC26A2 PE=1 SV=2	4	0.430642	0.247707
NAB2	Q15742	NGFI-A-binding protein 2 OS=Homo sapiens GN=NAB2 PE=1 SV=1	2	0.308231	0.247661
AP2A1	O95782	AP-2 complex subunit alpha-1 OS=Homo sapiens GN=AP2A1 PE=1 SV=3	4	0.371206	0.247024
AATF	Q9NY61	Protein AATF OS=Homo sapiens GN=AATF PE=1 SV=1	1	0.550808	0.246867
NIPBL	Q6KC79	Nipped-B-like protein OS=Homo sapiens GN=NIPBL PE=1 SV=2	4	0.260814	0.246747
PLS3	P13797	Plastin-3 OS=Homo sapiens GN=PLS3 PE=1 SV=4	8	0.589054	0.246176
PIGT	Q969N2	GPI transamidase component PIG-T OS=Homo sapiens GN=PIGT PE=1 SV=1	5	0.251168	0.245635
NUP188	Q5SRE5	Nucleoporin NUP188 homolog OS=Homo sapiens GN=NUP188 PE=1 SV=1	10	0.380946	0.245273
PPA2	Q9H2U2	Inorganic pyrophosphatase 2, mitochondrial OS=Homo sapiens GN=PPA2 PE=1 SV=2	1	0.345801	0.245192
BAG6	P46379	Large proline-rich protein BAG6 OS=Homo sapiens GN=BAG6 PE=1 SV=2	6	0.362053	0.245052
DOCK7	Q96N67	Dedicator of cytokinesis protein 7 OS=Homo sapiens GN=DOCK7 PE=1 SV=4	1	0.507056	0.244959
TRMT1L	Q7Z2T5	TRMT1-like protein OS=Homo sapiens GN=TRMT1L PE=1 SV=2	2	0.27657	0.244121
CRKL	P46109	Crk-like protein OS=Homo sapiens GN=CRKL PE=1 SV=1	4	0.388546	0.244058
TOLLIP	Q9H0E2	Toll-interacting protein OS=Homo sapiens GN=TOLLIP PE=1 SV=1	1	0.32064	0.244045
RPL29	P47914	60S ribosomal protein L29 OS=Homo sapiens GN=RPL29 PE=1 SV=2	9	0.40841	0.2435
AAAS	Q9NRG9	Aladin OS=Homo sapiens GN=AAAS PE=1 SV=1	2	0.61678	0.242921
CHMP1A	Q9HD42	Charged multivesicular body protein 1a OS=Homo sapiens GN=CHMP1A PE=1 SV=1	1	0.663246	0.242343
TUBB6	Q9BUF5	Tubulin beta-6 chain OS=Homo sapiens GN=TUBB6 PE=1 SV=1	22	0.290123	0.241739
ARAP1	Q96P48	Arf-GAP with Rho-GAP domain, ANK repeat and PH domain-containing protein 1 OS=Homo sapiens GN=ARAP1 PE=1 SV=3	2	0.43181	0.241562
INPP5B	P32019	Type II inositol 1,4,5-trisphosphate 5-phosphatase OS=Homo sapiens GN=INPP5B PE=1 SV=4	1	0.640643	0.24154
TRA2A	Q13595	Transformer-2 protein homolog alpha OS=Homo sapiens GN=TRA2A PE=1 SV=1	7	0.257827	0.241464
SLC25A1	P53007	Tricarboxylate transport protein, mitochondrial OS=Homo sapiens GN=SLC25A1 PE=1 SV=2	7	0.315511	0.241314
LGALS3	P17931	Galectin-3 OS=Homo sapiens GN=LGALS3 PE=1 SV=5	9	0.515849	0.241225
ZC3H11A	O75152	Zinc finger CCCH domain-containing protein 11A OS=Homo sapiens GN=ZC3H11A PE=1 SV=3	7	0.276738	0.241218
ITPRIP	Q8IWB1	Inositol 1,4,5-trisphosphate receptor-interacting protein OS=Homo sapiens GN=ITPRIP PE=1 SV=1	1	0.341898	0.240603
GGCX	P38435	Vitamin K-dependent gamma-carboxylase OS=Homo sapiens GN=GGCX PE=1 SV=2	2	0.2376	0.240461
TRMT10C	Q7L0Y3	Mitochondrial ribonuclease P protein 1 OS=Homo sapiens GN=TRMT10C PE=1 SV=2	6	0.247165	0.240223
SLC9B2	Q86UD5	Mitochondrial sodium/hydrogen exchanger 9B2 OS=Homo sapiens GN=SLC9B2 PE=1 SV=2	1	0.391645	0.240109
SRSF1	Q07955	Serine/arginine-rich splicing factor 1 OS=Homo sapiens GN=SRSF1 PE=1 SV=2	16	0.371208	0.24004
DNAJA3	Q96EY1	DnaJ homolog subfamily A member 3, mitochondrial OS=Homo sapiens GN=DNAJA3 PE=1 SV=2	4	0.360554	0.23976
ANKZF1	Q9H8Y5	Ankyrin repeat and zinc finger domain-containing protein 1 OS=Homo sapiens GN=ANKZF1 PE=1 SV=1	3	0.374023	0.239545
RABGEF1	Q9UJ41	Rab5 GDP/GTP exchange factor OS=Homo sapiens GN=RABGEF1 PE=1 SV=2	1	0.303434	0.239034
RBM15	Q96T37	Putative RNA-binding protein 15 OS=Homo sapiens GN=RBM15 PE=1 SV=2	5	0.348963	0.238462
AHNAK	Q09666	Neuroblast differentiation-associated protein AHNAK OS=Homo sapiens GN=AHNAK PE=1 SV=2	133	0.444846	0.238336
HK2	P52789	Hexokinase-2 OS=Homo sapiens GN=HK2 PE=1 SV=2	7	0.35449	0.237965
ACADSB	P45954	Short/branched chain specific acyl-CoA dehydrogenase, mitochondrial OS=Homo sapiens GN=ACADSB PE=1 SV=1	5	0.256111	0.237873
ISG20L2	Q9H9L3	Interferon-stimulated 20 kDa exonuclease-like 2 OS=Homo sapiens GN=ISG20L2 PE=1 SV=1	2	0.326601	0.237716
DHX15	O43143	Putative pre-mRNA-splicing factor ATP-dependent RNA helicase DHX15 OS=Homo sapiens GN=DHX15 PE=1 SV=2	38	0.267655	0.23751
MOV10	Q9HCE1	Putative helicase MOV-10 OS=Homo sapiens GN=MOV10 PE=1 SV=2	8	0.267277	0.236592
PRPF4	O43172	U4/U6 small nuclear ribonucleoprotein Prp4 OS=Homo sapiens GN=PRPF4 PE=1 SV=2	10	0.247007	0.236402
CSTF3	Q12996	Cleavage stimulation factor subunit 3 OS=Homo sapiens GN=CSTF3 PE=1 SV=1	5	0.236144	0.236307
CPNE1	Q99829	Copine-1 OS=Homo sapiens GN=CPNE1 PE=1 SV=1	3	0.479399	0.236068
PKP4	Q99569	Plakophilin-4 OS=Homo sapiens GN=PKP4 PE=1 SV=2	1	0.290199	0.235579
TOP3A	Q13472	DNA topoisomerase 3-alpha OS=Homo sapiens GN=TOP3A PE=1 SV=1	2	0.348286	0.235162
TXNIP	Q9H3M7	Thioredoxin-interacting protein OS=Homo sapiens GN=TXNIP PE=1 SV=1	1	0.290607	0.23478
DSC1	Q08554	Desmocollin-1 OS=Homo sapiens GN=DSC1 PE=1 SV=2	6	0.395754	0.234676
PCBP1	Q15365	Poly(rC)-binding protein 1 OS=Homo sapiens GN=PCBP1 PE=1 SV=2	10	0.466078	0.234428
POGZ	Q7Z3K3	Pogo transposable element with ZNF domain OS=Homo sapiens GN=POGZ PE=1 SV=2	9	0.321492	0.232976
HDGFRP2	Q7Z4V5	Hepatoma-derived growth factor-related protein 2 OS=Homo sapiens GN=HDGFRP2 PE=1 SV=1	2	0.287271	0.232878
MBD2	Q9UBB5	Methyl-CpG-binding domain protein 2 OS=Homo sapiens GN=MBD2 PE=1 SV=1	5	0.33373	0.232703
ENC1	O14682	Ectoderm-neural cortex protein 1 OS=Homo sapiens GN=ENC1 PE=1 SV=2	1	0.369536	0.232172
PAF1	Q8N7H5	RNA polymerase II-associated factor 1 homolog OS=Homo sapiens GN=PAF1 PE=1 SV=2	2	0.358677	0.232042
ABI1	Q8IZP0	Abl interactor 1 OS=Homo sapiens GN=ABI1 PE=1 SV=4	3	0.348488	0.231824
ERGIC2	Q96RQ1	Endoplasmic reticulum-Golgi intermediate compartment protein 2 OS=Homo sapiens GN=ERGIC2 PE=1 SV=2	2	0.569879	0.231635
SURF6	O75683	Surfeit locus protein 6 OS=Homo sapiens GN=SURF6 PE=1 SV=3	1	0.28416	0.23136
USP9X	Q93008	Probable ubiquitin carboxyl-terminal hydrolase FAF-X OS=Homo sapiens GN=USP9X PE=1 SV=3	4	0.331861	0.231108
ARID3A	Q99856	AT-rich interactive domain-containing protein 3A OS=Homo sapiens GN=ARID3A PE=1 SV=2	4	0.655642	0.231089
VRK2	Q86Y07	Serine/threonine-protein kinase VRK2 OS=Homo sapiens GN=VRK2 PE=1 SV=3	3	0.382808	0.231004
SMAP	O00193	Small acidic protein OS=Homo sapiens GN=SMAP PE=1 SV=1	3	0.419451	0.230875
ANAPC5	Q9UJX4	Anaphase-promoting complex subunit 5 OS=Homo sapiens GN=ANAPC5 PE=1 SV=2	3	0.389435	0.230845
PPP4R2	Q9NY27	Serine/threonine-protein phosphatase 4 regulatory subunit 2 OS=Homo sapiens GN=PPP4R2 PE=1 SV=3	2	0.371646	0.230379
ACAP2	Q15057	Arf-GAP with coiled-coil, ANK repeat and PH domain-containing protein 2 OS=Homo sapiens GN=ACAP2 PE=1 SV=3	3	0.334581	0.229958
PRKAA2	P54646	5'-AMP-activated protein kinase catalytic subunit alpha-2 OS=Homo sapiens GN=PRKAA2 PE=1 SV=2	1	0.462868	0.229405
NRD1	O43847	Nardilysin OS=Homo sapiens GN=NRD1 PE=1 SV=2	4	0.331821	0.228698
DHX34	Q14147	Probable ATP-dependent RNA helicase DHX34 OS=Homo sapiens GN=DHX34 PE=1 SV=2	1	0.260717	0.228481
EXOG	Q9Y2C4	Nuclease EXOG, mitochondrial OS=Homo sapiens GN=EXOG PE=1 SV=2	1	0.379437	0.228046
SNRPD2	P62316	Small nuclear ribonucleoprotein Sm D2 OS=Homo sapiens GN=SNRPD2 PE=1 SV=1	16	0.40207	0.227397
PDCD4	Q53EL6	Programmed cell death protein 4 OS=Homo sapiens GN=PDCD4 PE=1 SV=2	2	0.318982	0.227151
AKAP8L	Q9ULX6	A-kinase anchor protein 8-like OS=Homo sapiens GN=AKAP8L PE=1 SV=3	1	0.375764	0.226928
PPIE	Q9UNP9	Peptidyl-prolyl cis-trans isomerase E OS=Homo sapiens GN=PPIE PE=1 SV=1	1	0.45772	0.225964
IKBIP	Q70UQ0	Inhibitor of nuclear factor kappa-B kinase-interacting protein OS=Homo sapiens GN=IKBIP PE=1 SV=1	3	0.363447	0.22577
ALDH9A1	P49189	4-trimethylaminobutyraldehyde dehydrogenase OS=Homo sapiens GN=ALDH9A1 PE=1 SV=3	6	0.2831	0.22554
UBE2C	O00762	Ubiquitin-conjugating enzyme E2 C OS=Homo sapiens GN=UBE2C PE=1 SV=1	5	0.433981	0.225327
SLC39A14	Q15043	Zinc transporter ZIP14 OS=Homo sapiens GN=SLC39A14 PE=1 SV=3	1	0.357706	0.225146
UBAP2L	Q14157	Ubiquitin-associated protein 2-like OS=Homo sapiens GN=UBAP2L PE=1 SV=2	8	0.428573	0.225019
GAB2	Q9UQC2	GRB2-associated-binding protein 2 OS=Homo sapiens GN=GAB2 PE=1 SV=1	2	0.546063	0.224866
BUD13	Q9BRD0	BUD13 homolog OS=Homo sapiens GN=BUD13 PE=1 SV=1	1	0.472266	0.223859
UTRN	P46939	Utrophin OS=Homo sapiens GN=UTRN PE=1 SV=2	7	0.382892	0.223823
RCC1	P18754	Regulator of chromosome condensation OS=Homo sapiens GN=RCC1 PE=1 SV=1	5	0.472416	0.223529
ATL3	Q6DD88	Atlastin-3 OS=Homo sapiens GN=ATL3 PE=1 SV=1	12	0.351959	0.222781
SEC24D	O94855	Protein transport protein Sec24D OS=Homo sapiens GN=SEC24D PE=1 SV=2	1	0.463713	0.222657
KHDRBS1	Q07666	KH domain-containing, RNA-binding, signal transduction-associated protein 1 OS=Homo sapiens GN=KHDRBS1 PE=1 SV=1	21	0.267524	0.222528
SNRNP40	Q96DI7	U5 small nuclear ribonucleoprotein 40 kDa protein OS=Homo sapiens GN=SNRNP40 PE=1 SV=1	6	0.256694	0.222402
TRIM22	Q8IYM9	E3 ubiquitin-protein ligase TRIM22 OS=Homo sapiens GN=TRIM22 PE=1 SV=1	1	0.265978	0.2223
LGALS3BP	Q08380	Galectin-3-binding protein OS=Homo sapiens GN=LGALS3BP PE=1 SV=1	6	0.310436	0.222277
C2orf47	Q8WWC4	Uncharacterized protein C2orf47, mitochondrial OS=Homo sapiens GN=C2orf47 PE=1 SV=1	4	0.266769	0.22222
ASF1B	Q9NVP2	Histone chaperone ASF1B OS=Homo sapiens GN=ASF1B PE=1 SV=1	2	0.371534	0.221964
GNL2	Q13823	Nucleolar GTP-binding protein 2 OS=Homo sapiens GN=GNL2 PE=1 SV=1	6	0.271347	0.221867
EMC3	Q9P0I2	ER membrane protein complex subunit 3 OS=Homo sapiens GN=EMC3 PE=1 SV=3	1	0.299891	0.221711
LLGL1	Q15334	Lethal(2) giant larvae protein homolog 1 OS=Homo sapiens GN=LLGL1 PE=1 SV=3	3	0.513059	0.221469
SETD2	Q9BYW2	Histone-lysine N-methyltransferase SETD2 OS=Homo sapiens GN=SETD2 PE=1 SV=3	1	0.333593	0.221326
VCPIP1	Q96JH7	Deubiquitinating protein VCIP135 OS=Homo sapiens GN=VCPIP1 PE=1 SV=2	2	0.618046	0.220727
CDKN2AIP	Q9NXV6	CDKN2A-interacting protein OS=Homo sapiens GN=CDKN2AIP PE=1 SV=3	4	0.261567	0.220353
PPP2CA	P67775	Serine/threonine-protein phosphatase 2A catalytic subunit alpha isoform OS=Homo sapiens GN=PPP2CA PE=1 SV=1	8	0.607217	0.220313
SRP72	O76094	Signal recognition particle subunit SRP72 OS=Homo sapiens GN=SRP72 PE=1 SV=3	5	0.431388	0.219969
CRYZ	Q08257	Quinone oxidoreductase OS=Homo sapiens GN=CRYZ PE=1 SV=1	5	0.309046	0.219926
MLF2	Q15773	Myeloid leukemia factor 2 OS=Homo sapiens GN=MLF2 PE=1 SV=1	2	0.33802	0.219906
KIAA1033	Q2M389	WASH complex subunit 7 OS=Homo sapiens GN=KIAA1033 PE=1 SV=2	1	0.535626	0.219696
NUP153	P49790	Nuclear pore complex protein Nup153 OS=Homo sapiens GN=NUP153 PE=1 SV=2	7	0.420806	0.219494
RCL1	Q9Y2P8	RNA 3'-terminal phosphate cyclase-like protein OS=Homo sapiens GN=RCL1 PE=1 SV=3	4	0.410196	0.219349
EXOSC5	Q9NQT4	Exosome complex component RRP46 OS=Homo sapiens GN=EXOSC5 PE=1 SV=1	3	0.323795	0.218014
TUSC2	O75896	Tumor suppressor candidate 2 OS=Homo sapiens GN=TUSC2 PE=1 SV=3	1	0.5795	0.217199
DNAJC21	Q5F1R6	DnaJ homolog subfamily C member 21 OS=Homo sapiens GN=DNAJC21 PE=1 SV=2	2	0.490969	0.216893
TAP2	Q03519	Antigen peptide transporter 2 OS=Homo sapiens GN=TAP2 PE=1 SV=1	5	0.548315	0.216842
RUVBL1	Q9Y265	RuvB-like 1 OS=Homo sapiens GN=RUVBL1 PE=1 SV=1	37	0.340472	0.216357
PATL1	Q86TB9	Protein PAT1 homolog 1 OS=Homo sapiens GN=PATL1 PE=1 SV=2	3	0.37245	0.215958
DDX23	Q9BUQ8	Probable ATP-dependent RNA helicase DDX23 OS=Homo sapiens GN=DDX23 PE=1 SV=3	7	0.289591	0.215904
PDLIM5	Q96HC4	PDZ and LIM domain protein 5 OS=Homo sapiens GN=PDLIM5 PE=1 SV=5	6	0.498007	0.215834
MRPS30	Q9NP92	28S ribosomal protein S30, mitochondrial OS=Homo sapiens GN=MRPS30 PE=1 SV=2	3	0.292205	0.215638
CEP76	Q8TAP6	Centrosomal protein of 76 kDa OS=Homo sapiens GN=CEP76 PE=1 SV=1	1	0.472218	0.214646
UTP14A	Q9BVJ6	U3 small nucleolar RNA-associated protein 14 homolog A OS=Homo sapiens GN=UTP14A PE=1 SV=1	4	0.42626	0.214542
IGF2BP2	Q9Y6M1	Insulin-like growth factor 2 mRNA-binding protein 2 OS=Homo sapiens GN=IGF2BP2 PE=1 SV=2	4	0.526794	0.214467
EFTUD2	Q15029	116 kDa U5 small nuclear ribonucleoprotein component OS=Homo sapiens GN=EFTUD2 PE=1 SV=1	26	0.367945	0.213876
UBLCP1	Q8WVY7	Ubiquitin-like domain-containing CTD phosphatase 1 OS=Homo sapiens GN=UBLCP1 PE=1 SV=2	3	0.339807	0.213492
IPO4	Q8TEX9	Importin-4 OS=Homo sapiens GN=IPO4 PE=1 SV=2	9	0.296426	0.213388
TMEM66	Q96BY9	Store-operated calcium entry-associated regulatory factor OS=Homo sapiens GN=TMEM66 PE=1 SV=1	1	0.448915	0.212877
LMAN2	Q12907	Vesicular integral-membrane protein VIP36 OS=Homo sapiens GN=LMAN2 PE=1 SV=1	6	0.355374	0.211508
PTPMT1	Q8WUK0	Phosphatidylglycerophosphatase and protein-tyrosine phosphatase 1 OS=Homo sapiens GN=PTPMT1 PE=1 SV=1	1	0.500023	0.211062
KIAA1967	Q8N163	DBIRD complex subunit KIAA1967 OS=Homo sapiens GN=KIAA1967 PE=1 SV=2	24	0.348523	0.21096
CTNNBL1	Q8WYA6	Beta-catenin-like protein 1 OS=Homo sapiens GN=CTNNBL1 PE=1 SV=1	3	0.414771	0.210599
ICAM1	P05362	Intercellular adhesion molecule 1 OS=Homo sapiens GN=ICAM1 PE=1 SV=2	6	0.470676	0.210427
NUMB	P49757	Protein numb homolog OS=Homo sapiens GN=NUMB PE=1 SV=2	1	0.561512	0.209557
TARS2	Q9BW92	Threonine--tRNA ligase, mitochondrial OS=Homo sapiens GN=TARS2 PE=1 SV=1	1	0.466049	0.209069
RELA	Q04206	Transcription factor p65 OS=Homo sapiens GN=RELA PE=1 SV=2	3	0.290305	0.208771
KPNA3	O00505	Importin subunit alpha-4 OS=Homo sapiens GN=KPNA3 PE=1 SV=2	2	0.458447	0.208042
CD97	P48960	CD97 antigen OS=Homo sapiens GN=CD97 PE=1 SV=4	2	0.31918	0.207966
ALS2	Q96Q42	Alsin OS=Homo sapiens GN=ALS2 PE=1 SV=2	1	0.488967	0.207961
COX7A2	P14406	Cytochrome c oxidase subunit 7A2, mitochondrial OS=Homo sapiens GN=COX7A2 PE=1 SV=1	1	0.432326	0.206758
GOPC	Q9HD26	Golgi-associated PDZ and coiled-coil motif-containing protein OS=Homo sapiens GN=GOPC PE=1 SV=1	4	0.456539	0.206136
STAU1	O95793	Double-stranded RNA-binding protein Staufen homolog 1 OS=Homo sapiens GN=STAU1 PE=1 SV=2	11	0.353961	0.205757
WHSC1	O96028	Histone-lysine N-methyltransferase NSD2 OS=Homo sapiens GN=WHSC1 PE=1 SV=1	1	0.302882	0.20561
TRAF3IP3	Q9Y228	TRAF3-interacting JNK-activating modulator OS=Homo sapiens GN=TRAF3IP3 PE=1 SV=2	1	0.724715	0.205553
EXOC4	Q96A65	Exocyst complex component 4 OS=Homo sapiens GN=EXOC4 PE=1 SV=1	4	0.386498	0.205448
CYFIP1	Q7L576	Cytoplasmic FMR1-interacting protein 1 OS=Homo sapiens GN=CYFIP1 PE=1 SV=1	8	0.488712	0.205129
MTFP1	Q9UDX5	Mitochondrial fission process protein 1 OS=Homo sapiens GN=MTFP1 PE=1 SV=1	1	0.308418	0.204489
THRAP3	Q9Y2W1	Thyroid hormone receptor-associated protein 3 OS=Homo sapiens GN=THRAP3 PE=1 SV=2	26	0.285621	0.203381
GMPPA	Q96IJ6	Mannose-1-phosphate guanyltransferase alpha OS=Homo sapiens GN=GMPPA PE=1 SV=1	1	0.49791	0.202811
MBNL1	Q9NR56	Muscleblind-like protein 1 OS=Homo sapiens GN=MBNL1 PE=1 SV=2	3	0.309563	0.202555
UBN2	Q6ZU65	Ubinuclein-2 OS=Homo sapiens GN=UBN2 PE=1 SV=2	1	0.636587	0.201757
HCCS	P53701	Cytochrome c-type heme lyase OS=Homo sapiens GN=HCCS PE=1 SV=1	3	0.773519	0.201538
LSM14A	Q8ND56	Protein LSM14 homolog A OS=Homo sapiens GN=LSM14A PE=1 SV=3	7	0.456663	0.201372
VPS13A	Q96RL7	Vacuolar protein sorting-associated protein 13A OS=Homo sapiens GN=VPS13A PE=1 SV=2	1	0.36679	0.201332
TES	Q9UGI8	Testin OS=Homo sapiens GN=TES PE=1 SV=1	8	0.439551	0.201301
ERCC2	P18074	TFIIH basal transcription factor complex helicase XPD subunit OS=Homo sapiens GN=ERCC2 PE=1 SV=1	2	0.331237	0.201294
EIF3D	O15371	Eukaryotic translation initiation factor 3 subunit D OS=Homo sapiens GN=EIF3D PE=1 SV=1	11	0.38259	0.201229
CSRP1	P21291	Cysteine and glycine-rich protein 1 OS=Homo sapiens GN=CSRP1 PE=1 SV=3	6	0.566475	0.200452
FGA	P02671	Fibrinogen alpha chain OS=Homo sapiens GN=FGA PE=1 SV=2	1	0.89312	0.200266
ENO3	P13929	Beta-enolase OS=Homo sapiens GN=ENO3 PE=1 SV=5	5	0.574224	0.200105
RPS8	P62241	40S ribosomal protein S8 OS=Homo sapiens GN=RPS8 PE=1 SV=2	38	0.446036	0.200081
SRSF3	P84103	Serine/arginine-rich splicing factor 3 OS=Homo sapiens GN=SRSF3 PE=1 SV=1	4	0.422732	0.199405
AP3M1	Q9Y2T2	AP-3 complex subunit mu-1 OS=Homo sapiens GN=AP3M1 PE=1 SV=1	2	0.389001	0.199232
IGF2BP3	O00425	Insulin-like growth factor 2 mRNA-binding protein 3 OS=Homo sapiens GN=IGF2BP3 PE=1 SV=2	14	0.418554	0.199012
NAMPT	P43490	Nicotinamide phosphoribosyltransferase OS=Homo sapiens GN=NAMPT PE=1 SV=1	26	0.323229	0.19883
RPL30	P62888	60S ribosomal protein L30 OS=Homo sapiens GN=RPL30 PE=1 SV=2	10	0.425932	0.198819
ALKBH5	Q6P6C2	RNA demethylase ALKBH5 OS=Homo sapiens GN=ALKBH5 PE=1 SV=2	2	0.544731	0.198443
HNRNPR	O43390	Heterogeneous nuclear ribonucleoprotein R OS=Homo sapiens GN=HNRNPR PE=1 SV=1	9	0.479988	0.197131
RPLP0	P05388	60S acidic ribosomal protein P0 OS=Homo sapiens GN=RPLP0 PE=1 SV=1	26	0.378876	0.19675
ILF2	Q12905	Interleukin enhancer-binding factor 2 OS=Homo sapiens GN=ILF2 PE=1 SV=2	29	0.465271	0.196371
UBA6	A0AVT1	Ubiquitin-like modifier-activating enzyme 6 OS=Homo sapiens GN=UBA6 PE=1 SV=1	3	0.352126	0.196322
ILF3	Q12906	Interleukin enhancer-binding factor 3 OS=Homo sapiens GN=ILF3 PE=1 SV=3	34	0.320211	0.196247
S100A10	P60903	Protein S100-A10 OS=Homo sapiens GN=S100A10 PE=1 SV=2	4	0.712138	0.196105
DYNLL1	P63167	Dynein light chain 1, cytoplasmic OS=Homo sapiens GN=DYNLL1 PE=1 SV=1	3	0.539755	0.19564
PFN2	P35080	Profilin-2 OS=Homo sapiens GN=PFN2 PE=1 SV=3	1	0.318737	0.195609
NOC4L	Q9BVI4	Nucleolar complex protein 4 homolog OS=Homo sapiens GN=NOC4L PE=1 SV=1	3	0.473975	0.195385
MAT2A	P31153	S-adenosylmethionine synthase isoform type-2 OS=Homo sapiens GN=MAT2A PE=1 SV=1	16	0.545038	0.195242
PNPLA6	Q8IY17	Neuropathy target esterase OS=Homo sapiens GN=PNPLA6 PE=1 SV=2	2	0.567915	0.194806
MYL6	P60660	Myosin light polypeptide 6 OS=Homo sapiens GN=MYL6 PE=1 SV=2	23	0.741346	0.193855
AGFG2	O95081	Arf-GAP domain and FG repeat-containing protein 2 OS=Homo sapiens GN=AGFG2 PE=1 SV=2	1	0.500179	0.193325
ZC3H7A	Q8IWR0	Zinc finger CCCH domain-containing protein 7A OS=Homo sapiens GN=ZC3H7A PE=1 SV=1	2	0.49272	0.19332
SAFB	Q15424	Scaffold attachment factor B1 OS=Homo sapiens GN=SAFB PE=1 SV=4	5	0.422912	0.193209
DNAJC11	Q9NVH1	DnaJ homolog subfamily C member 11 OS=Homo sapiens GN=DNAJC11 PE=1 SV=2	5	0.346972	0.193111
EXOSC9	Q06265	Exosome complex component RRP45 OS=Homo sapiens GN=EXOSC9 PE=1 SV=3	2	0.444718	0.192999
WASF1	Q92558	Wiskott-Aldrich syndrome protein family member 1 OS=Homo sapiens GN=WASF1 PE=1 SV=1	2	0.417205	0.192955
UBE2E1	P51965	Ubiquitin-conjugating enzyme E2 E1 OS=Homo sapiens GN=UBE2E1 PE=1 SV=1	2	0.31848	0.192692
VCP	P55072	Transitional endoplasmic reticulum ATPase OS=Homo sapiens GN=VCP PE=1 SV=4	61	0.382737	0.19184
YARS2	Q9Y2Z4	Tyrosine--tRNA ligase, mitochondrial OS=Homo sapiens GN=YARS2 PE=1 SV=2	2	0.574587	0.190662
COPS8	Q99627	COP9 signalosome complex subunit 8 OS=Homo sapiens GN=COPS8 PE=1 SV=1	3	0.562887	0.190631
PRPF8	Q6P2Q9	Pre-mRNA-processing-splicing factor 8 OS=Homo sapiens GN=PRPF8 PE=1 SV=2	66	0.359618	0.189997
MAP3K5	Q99683	Mitogen-activated protein kinase kinase kinase 5 OS=Homo sapiens GN=MAP3K5 PE=1 SV=1	4	0.507535	0.189696
HMGCS1	Q01581	Hydroxymethylglutaryl-CoA synthase, cytoplasmic OS=Homo sapiens GN=HMGCS1 PE=1 SV=2	1	0.47449	0.188254
GBF1	Q92538	Golgi-specific brefeldin A-resistance guanine nucleotide exchange factor 1 OS=Homo sapiens GN=GBF1 PE=1 SV=2	13	0.353584	0.188073
ORC3	Q9UBD5	Origin recognition complex subunit 3 OS=Homo sapiens GN=ORC3 PE=1 SV=1	1	0.468012	0.187688
PDXP	Q96GD0	Pyridoxal phosphate phosphatase OS=Homo sapiens GN=PDXP PE=1 SV=2	1	0.748167	0.187532
ATP6V0A1	Q93050	V-type proton ATPase 116 kDa subunit a isoform 1 OS=Homo sapiens GN=ATP6V0A1 PE=1 SV=3	8	0.393081	0.187225
IFIT1	P09914	Interferon-induced protein with tetratricopeptide repeats 1 OS=Homo sapiens GN=IFIT1 PE=1 SV=2	2	0.463143	0.187176
STEAP1	Q9UHE8	Metalloreductase STEAP1 OS=Homo sapiens GN=STEAP1 PE=1 SV=1	1	0.649561	0.1867
RPS26	P62854	40S ribosomal protein S26 OS=Homo sapiens GN=RPS26 PE=1 SV=3	4	0.707587	0.186622
BTAF1	O14981	TATA-binding protein-associated factor 172 OS=Homo sapiens GN=BTAF1 PE=1 SV=2	3	0.696401	0.186542
MSTO1	Q9BUK6	Protein misato homolog 1 OS=Homo sapiens GN=MSTO1 PE=1 SV=1	2	0.343303	0.185845
MRPS34	P82930	28S ribosomal protein S34, mitochondrial OS=Homo sapiens GN=MRPS34 PE=1 SV=2	2	0.441061	0.185757
PAXIP1	Q6ZW49	PAX-interacting protein 1 OS=Homo sapiens GN=PAXIP1 PE=1 SV=2	1	0.55373	0.185635
SCAF8	Q9UPN6	Protein SCAF8 OS=Homo sapiens GN=SCAF8 PE=1 SV=1	3	0.549569	0.185593
PARG	Q86W56	Poly(ADP-ribose) glycohydrolase OS=Homo sapiens GN=PARG PE=1 SV=1	3	0.382342	0.18494
PPIG	Q13427	Peptidyl-prolyl cis-trans isomerase G OS=Homo sapiens GN=PPIG PE=1 SV=2	1	0.433249	0.183842
HMGB2	P26583	High mobility group protein B2 OS=Homo sapiens GN=HMGB2 PE=1 SV=2	7	0.540097	0.183752
ASMTL	O95671	N-acetylserotonin O-methyltransferase-like protein OS=Homo sapiens GN=ASMTL PE=1 SV=3	12	0.487689	0.183516
MRPL43	Q8N983	39S ribosomal protein L43, mitochondrial OS=Homo sapiens GN=MRPL43 PE=1 SV=1	1	0.475386	0.18344
FAM50A	Q14320	Protein FAM50A OS=Homo sapiens GN=FAM50A PE=1 SV=2	1	0.513163	0.183412
VPS26A	O75436	Vacuolar protein sorting-associated protein 26A OS=Homo sapiens GN=VPS26A PE=1 SV=2	4	0.685378	0.183247
NUS1	Q96E22	Nogo-B receptor OS=Homo sapiens GN=NUS1 PE=1 SV=1	1	0.426458	0.182825
BMP2K	Q9NSY1	BMP-2-inducible protein kinase OS=Homo sapiens GN=BMP2K PE=1 SV=2	2	0.337713	0.182721
TBC1D10A	Q9BXI6	TBC1 domain family member 10A OS=Homo sapiens GN=TBC1D10A PE=1 SV=1	1	0.431654	0.182185
PRPF38B	Q5VTL8	Pre-mRNA-splicing factor 38B OS=Homo sapiens GN=PRPF38B PE=1 SV=1	3	0.400872	0.181965
NKRF	O15226	NF-kappa-B-repressing factor OS=Homo sapiens GN=NKRF PE=1 SV=2	2	0.417641	0.181579
FRG1	Q14331	Protein FRG1 OS=Homo sapiens GN=FRG1 PE=1 SV=1	1	0.53962	0.180878
PRPS2	P11908	Ribose-phosphate pyrophosphokinase 2 OS=Homo sapiens GN=PRPS2 PE=1 SV=2	1	0.517283	0.180839
ZCCHC3	Q9NUD5	Zinc finger CCHC domain-containing protein 3 OS=Homo sapiens GN=ZCCHC3 PE=1 SV=1	2	0.53271	0.180434
SLC25A6	P12236	ADP/ATP translocase 3 OS=Homo sapiens GN=SLC25A6 PE=1 SV=4	4	0.400425	0.180101
MED8	Q96G25	Mediator of RNA polymerase II transcription subunit 8 OS=Homo sapiens GN=MED8 PE=1 SV=2	2	0.50358	0.179106
RPL14	P50914	60S ribosomal protein L14 OS=Homo sapiens GN=RPL14 PE=1 SV=4	22	0.436485	0.178947
FIBP	O43427	Acidic fibroblast growth factor intracellular-binding protein OS=Homo sapiens GN=FIBP PE=1 SV=3	1	0.416139	0.178693
MRPL44	Q9H9J2	39S ribosomal protein L44, mitochondrial OS=Homo sapiens GN=MRPL44 PE=1 SV=1	4	0.363124	0.178556
METAP2	P50579	Methionine aminopeptidase 2 OS=Homo sapiens GN=METAP2 PE=1 SV=1	3	0.572407	0.178121
POLR1C	O15160	DNA-directed RNA polymerases I and III subunit RPAC1 OS=Homo sapiens GN=POLR1C PE=1 SV=1	3	0.415452	0.178086
OSGEPL1	Q9H4B0	Probable tRNA threonylcarbamoyladenosine biosynthesis protein OSGEPL1 OS=Homo sapiens GN=OSGEPL1 PE=2 SV=2	1	0.549078	0.177957
AGFG1	P52594	Arf-GAP domain and FG repeat-containing protein 1 OS=Homo sapiens GN=AGFG1 PE=1 SV=2	4	0.473014	0.177548
TOMM7	Q9P0U1	Mitochondrial import receptor subunit TOM7 homolog OS=Homo sapiens GN=TOMM7 PE=1 SV=1	2	0.532634	0.177334
ABCB10	Q9NRK6	ATP-binding cassette sub-family B member 10, mitochondrial OS=Homo sapiens GN=ABCB10 PE=1 SV=2	1	0.583207	0.17714
SEC24B	O95487	Protein transport protein Sec24B OS=Homo sapiens GN=SEC24B PE=1 SV=2	2	0.401968	0.17706
STOML2	Q9UJZ1	Stomatin-like protein 2, mitochondrial OS=Homo sapiens GN=STOML2 PE=1 SV=1	1	0.650526	0.176369
PRRC2A	P48634	Protein PRRC2A OS=Homo sapiens GN=PRRC2A PE=1 SV=3	10	0.443694	0.176234
MRPL37	Q9BZE1	39S ribosomal protein L37, mitochondrial OS=Homo sapiens GN=MRPL37 PE=1 SV=2	5	0.472862	0.173684
TM9SF1	O15321	Transmembrane 9 superfamily member 1 OS=Homo sapiens GN=TM9SF1 PE=2 SV=2	2	0.535348	0.172984
PNO1	Q9NRX1	RNA-binding protein PNO1 OS=Homo sapiens GN=PNO1 PE=1 SV=1	2	0.600706	0.172938
SUPT6H	Q7KZ85	Transcription elongation factor SPT6 OS=Homo sapiens GN=SUPT6H PE=1 SV=2	7	0.509288	0.171906
DDX21	Q9NR30	Nucleolar RNA helicase 2 OS=Homo sapiens GN=DDX21 PE=1 SV=5	38	0.394292	0.171497
UQCRC2	P22695	Cytochrome b-c1 complex subunit 2, mitochondrial OS=Homo sapiens GN=UQCRC2 PE=1 SV=3	26	0.380741	0.171247
PSMC6	P62333	26S protease regulatory subunit 10B OS=Homo sapiens GN=PSMC6 PE=1 SV=1	8	0.476879	0.170986
PTPN11	Q06124	Tyrosine-protein phosphatase non-receptor type 11 OS=Homo sapiens GN=PTPN11 PE=1 SV=2	4	0.402324	0.170738
NPEPL1	Q8NDH3	Probable aminopeptidase NPEPL1 OS=Homo sapiens GN=NPEPL1 PE=1 SV=3	1	0.422481	0.170454
NPM1	P06748	Nucleophosmin OS=Homo sapiens GN=NPM1 PE=1 SV=2	64	0.558704	0.170186
FXR1	P51114	Fragile X mental retardation syndrome-related protein 1 OS=Homo sapiens GN=FXR1 PE=1 SV=3	6	0.460083	0.169036
TRIP12	Q14669	E3 ubiquitin-protein ligase TRIP12 OS=Homo sapiens GN=TRIP12 PE=1 SV=1	9	0.413122	0.168999
REL	Q04864	Proto-oncogene c-Rel OS=Homo sapiens GN=REL PE=1 SV=1	1	0.420926	0.168674
MAP2K3	P46734	Dual specificity mitogen-activated protein kinase kinase 3 OS=Homo sapiens GN=MAP2K3 PE=1 SV=2	4	0.442154	0.168004
PDIA5	Q14554	Protein disulfide-isomerase A5 OS=Homo sapiens GN=PDIA5 PE=1 SV=1	3	0.499605	0.16781
ECE1	P42892	Endothelin-converting enzyme 1 OS=Homo sapiens GN=ECE1 PE=1 SV=2	3	0.504523	0.167294
SLTM	Q9NWH9	SAFB-like transcription modulator OS=Homo sapiens GN=SLTM PE=1 SV=2	8	0.414337	0.167162
GINS4	Q9BRT9	DNA replication complex GINS protein SLD5 OS=Homo sapiens GN=GINS4 PE=1 SV=1	2	0.606078	0.16683
LTA4H	P09960	Leukotriene A-4 hydrolase OS=Homo sapiens GN=LTA4H PE=1 SV=2	6	0.534647	0.166374
RBM26	Q5T8P6	RNA-binding protein 26 OS=Homo sapiens GN=RBM26 PE=1 SV=3	5	0.4118	0.166125
GNPDA1	P46926	Glucosamine-6-phosphate isomerase 1 OS=Homo sapiens GN=GNPDA1 PE=1 SV=1	2	0.547374	0.165826
TNRC6A	Q8NDV7	Trinucleotide repeat-containing gene 6A protein OS=Homo sapiens GN=TNRC6A PE=1 SV=2	1	0.529852	0.165318
ZNF574	Q6ZN55	Zinc finger protein 574 OS=Homo sapiens GN=ZNF574 PE=1 SV=2	2	0.508854	0.164973
ARAP3	Q8WWN8	Arf-GAP with Rho-GAP domain, ANK repeat and PH domain-containing protein 3 OS=Homo sapiens GN=ARAP3 PE=1 SV=1	1	0.449637	0.164916
DLG1	Q12959	Disks large homolog 1 OS=Homo sapiens GN=DLG1 PE=1 SV=2	1	0.657909	0.164083
EHD4	Q9H223	EH domain-containing protein 4 OS=Homo sapiens GN=EHD4 PE=1 SV=1	3	0.645262	0.162809
NPLOC4	Q8TAT6	Nuclear protein localization protein 4 homolog OS=Homo sapiens GN=NPLOC4 PE=1 SV=3	1	0.443575	0.162353
DNPEP	Q9ULA0	Aspartyl aminopeptidase OS=Homo sapiens GN=DNPEP PE=1 SV=1	2	0.633667	0.161869
ARHGAP17	Q68EM7	Rho GTPase-activating protein 17 OS=Homo sapiens GN=ARHGAP17 PE=1 SV=1	4	0.397598	0.161793
RPN2	P04844	Dolichyl-diphosphooligosaccharide--protein glycosyltransferase subunit 2 OS=Homo sapiens GN=RPN2 PE=1 SV=3	18	0.398887	0.161438
HPS6	Q86YV9	Hermansky-Pudlak syndrome 6 protein OS=Homo sapiens GN=HPS6 PE=1 SV=1	2	0.514607	0.161317
HSD17B11	Q8NBQ5	Estradiol 17-beta-dehydrogenase 11 OS=Homo sapiens GN=HSD17B11 PE=1 SV=3	8	0.487323	0.160249
GTF2H1	P32780	General transcription factor IIH subunit 1 OS=Homo sapiens GN=GTF2H1 PE=1 SV=1	1	0.433768	0.160085
TBK1	Q9UHD2	Serine/threonine-protein kinase TBK1 OS=Homo sapiens GN=TBK1 PE=1 SV=1	1	0.39941	0.160019
EIF2A	Q9BY44	Eukaryotic translation initiation factor 2A OS=Homo sapiens GN=EIF2A PE=1 SV=3	7	0.430527	0.159987
NSUN2	Q08J23	tRNA (cytosine(34)-C(5))-methyltransferase OS=Homo sapiens GN=NSUN2 PE=1 SV=2	19	0.414338	0.159494
PTPN12	Q05209	Tyrosine-protein phosphatase non-receptor type 12 OS=Homo sapiens GN=PTPN12 PE=1 SV=3	1	0.482905	0.159478
TPP2	P29144	Tripeptidyl-peptidase 2 OS=Homo sapiens GN=TPP2 PE=1 SV=4	14	0.522466	0.159328
STAG1	Q8WVM7	Cohesin subunit SA-1 OS=Homo sapiens GN=STAG1 PE=1 SV=3	1	0.453605	0.15899
YAP1	P46937	Yorkie homolog OS=Homo sapiens GN=YAP1 PE=1 SV=2	1	0.578592	0.158978
EXOSC7	Q15024	Exosome complex component RRP42 OS=Homo sapiens GN=EXOSC7 PE=1 SV=3	2	0.749609	0.158007
CDK5	Q00535	Cyclin-dependent kinase 5 OS=Homo sapiens GN=CDK5 PE=1 SV=3	2	0.570002	0.157918
MRPS5	P82675	28S ribosomal protein S5, mitochondrial OS=Homo sapiens GN=MRPS5 PE=1 SV=2	7	0.530086	0.156943
VAV2	P52735	Guanine nucleotide exchange factor VAV2 OS=Homo sapiens GN=VAV2 PE=1 SV=2	4	0.484915	0.156664
WDR75	Q8IWA0	WD repeat-containing protein 75 OS=Homo sapiens GN=WDR75 PE=1 SV=1	2	0.476094	0.156415
DERA	Q9Y315	Putative deoxyribose-phosphate aldolase OS=Homo sapiens GN=DERA PE=1 SV=2	2	0.724766	0.155137
MRPS25	P82663	28S ribosomal protein S25, mitochondrial OS=Homo sapiens GN=MRPS25 PE=1 SV=1	1	0.533444	0.155069
TBL2	Q9Y4P3	Transducin beta-like protein 2 OS=Homo sapiens GN=TBL2 PE=1 SV=1	5	0.558179	0.15484
NUP93	Q8N1F7	Nuclear pore complex protein Nup93 OS=Homo sapiens GN=NUP93 PE=1 SV=2	25	0.418141	0.154627
HYPK	Q9NX55	Huntingtin-interacting protein K OS=Homo sapiens GN=HYPK PE=1 SV=2	2	0.575989	0.154213
C15orf39	Q6ZRI6	Uncharacterized protein C15orf39 OS=Homo sapiens GN=C15orf39 PE=1 SV=3	1	0.479629	0.153901
RTKN	Q9BST9	Rhotekin OS=Homo sapiens GN=RTKN PE=1 SV=2	6	0.421081	0.153356
PNPT1	Q8TCS8	Polyribonucleotide nucleotidyltransferase 1, mitochondrial OS=Homo sapiens GN=PNPT1 PE=1 SV=2	11	0.521902	0.152617
PKN2	Q16513	Serine/threonine-protein kinase N2 OS=Homo sapiens GN=PKN2 PE=1 SV=1	1	0.577679	0.151351
NFRKB	Q6P4R8	Nuclear factor related to kappa-B-binding protein OS=Homo sapiens GN=NFRKB PE=1 SV=2	2	0.531498	0.151085
HPDL	Q96IR7	4-hydroxyphenylpyruvate dioxygenase-like protein OS=Homo sapiens GN=HPDL PE=1 SV=1	10	0.684105	0.150987
EP400	Q96L91	E1A-binding protein p400 OS=Homo sapiens GN=EP400 PE=1 SV=4	7	0.517473	0.150963
EEFSEC	P57772	Selenocysteine-specific elongation factor OS=Homo sapiens GN=EEFSEC PE=1 SV=4	1	0.679587	0.150384
ARHGAP12	Q8IWW6	Rho GTPase-activating protein 12 OS=Homo sapiens GN=ARHGAP12 PE=1 SV=1	2	0.536006	0.15017
CDK5RAP1	Q96SZ6	CDK5 regulatory subunit-associated protein 1 OS=Homo sapiens GN=CDK5RAP1 PE=1 SV=2	3	0.459594	0.149845
SMARCA5	O60264	SWI/SNF-related matrix-associated actin-dependent regulator of chromatin subfamily A member 5 OS=Homo sapiens GN=SMARCA5 PE=1 SV=1	25	0.462645	0.149589
BRIX1	Q8TDN6	Ribosome biogenesis protein BRX1 homolog OS=Homo sapiens GN=BRIX1 PE=1 SV=2	12	0.592924	0.149436
TLN2	Q9Y4G6	Talin-2 OS=Homo sapiens GN=TLN2 PE=1 SV=4	18	0.595356	0.14835
CTSA	P10619	Lysosomal protective protein OS=Homo sapiens GN=CTSA PE=1 SV=2	6	0.772419	0.148168
RPL24	P83731	60S ribosomal protein L24 OS=Homo sapiens GN=RPL24 PE=1 SV=1	19	0.508513	0.148001
CARM1	Q86X55	Histone-arginine methyltransferase CARM1 OS=Homo sapiens GN=CARM1 PE=1 SV=3	4	0.549512	0.147505
C11orf54	Q9H0W9	Ester hydrolase C11orf54 OS=Homo sapiens GN=C11orf54 PE=1 SV=1	1	0.604414	0.147383
CDCA7L	Q96GN5	Cell division cycle-associated 7-like protein OS=Homo sapiens GN=CDCA7L PE=1 SV=2	1	0.621693	0.147349
AK4	P27144	Adenylate kinase 4, mitochondrial OS=Homo sapiens GN=AK4 PE=1 SV=1	5	0.549804	0.147198
DDB2	Q92466	DNA damage-binding protein 2 OS=Homo sapiens GN=DDB2 PE=1 SV=1	1	0.461055	0.146701
AP1G1	O43747	AP-1 complex subunit gamma-1 OS=Homo sapiens GN=AP1G1 PE=1 SV=5	5	0.592759	0.14629
YBX1	P67809	Nuclease-sensitive element-binding protein 1 OS=Homo sapiens GN=YBX1 PE=1 SV=3	6	0.569328	0.145986
PM20D2	Q8IYS1	Peptidase M20 domain-containing protein 2 OS=Homo sapiens GN=PM20D2 PE=1 SV=2	2	0.48349	0.145963
NCAPH2	Q6IBW4	Condensin-2 complex subunit H2 OS=Homo sapiens GN=NCAPH2 PE=1 SV=1	1	0.774576	0.145619
KIF11	P52732	Kinesin-like protein KIF11 OS=Homo sapiens GN=KIF11 PE=1 SV=2	7	0.490146	0.145593
PUM1	Q14671	Pumilio homolog 1 OS=Homo sapiens GN=PUM1 PE=1 SV=3	2	0.597794	0.145157
DDX18	Q9NVP1	ATP-dependent RNA helicase DDX18 OS=Homo sapiens GN=DDX18 PE=1 SV=2	23	0.45171	0.144988
NFKB1	P19838	Nuclear factor NF-kappa-B p105 subunit OS=Homo sapiens GN=NFKB1 PE=1 SV=2	7	0.458441	0.14413
PIGS	Q96S52	GPI transamidase component PIG-S OS=Homo sapiens GN=PIGS PE=1 SV=3	3	0.653447	0.14171
NCL	P19338	Nucleolin OS=Homo sapiens GN=NCL PE=1 SV=3	106	0.541786	0.141647
NOL9	Q5SY16	Polynucleotide 5'-hydroxyl-kinase NOL9 OS=Homo sapiens GN=NOL9 PE=1 SV=1	6	0.602223	0.141278
GNG12	Q9UBI6	Guanine nucleotide-binding protein G(I)/G(S)/G(O) subunit gamma-12 OS=Homo sapiens GN=GNG12 PE=1 SV=3	3	0.809057	0.141197
AMPD2	Q01433	AMP deaminase 2 OS=Homo sapiens GN=AMPD2 PE=1 SV=2	1	0.518321	0.141158
COPG1	Q9Y678	Coatomer subunit gamma-1 OS=Homo sapiens GN=COPG1 PE=1 SV=1	10	0.478197	0.140905
HDGF	P51858	Hepatoma-derived growth factor OS=Homo sapiens GN=HDGF PE=1 SV=1	4	0.560207	0.140703
UGDH	O60701	UDP-glucose 6-dehydrogenase OS=Homo sapiens GN=UGDH PE=1 SV=1	8	0.519275	0.140167
PTPRCAP	Q14761	Protein tyrosine phosphatase receptor type C-associated protein OS=Homo sapiens GN=PTPRCAP PE=1 SV=1	1	0.534523	0.139767
PSMD5	Q16401	26S proteasome non-ATPase regulatory subunit 5 OS=Homo sapiens GN=PSMD5 PE=1 SV=3	5	0.461864	0.139748
URB2	Q14146	Unhealthy ribosome biogenesis protein 2 homolog OS=Homo sapiens GN=URB2 PE=1 SV=2	1	0.489132	0.139433
RPLP1	P05386	60S acidic ribosomal protein P1 OS=Homo sapiens GN=RPLP1 PE=1 SV=1	5	0.713212	0.139384
GRWD1	Q9BQ67	Glutamate-rich WD repeat-containing protein 1 OS=Homo sapiens GN=GRWD1 PE=1 SV=1	3	0.573242	0.139318
TMEM33	P57088	Transmembrane protein 33 OS=Homo sapiens GN=TMEM33 PE=1 SV=2	4	0.492765	0.139077
ATP2C1	P98194	Calcium-transporting ATPase type 2C member 1 OS=Homo sapiens GN=ATP2C1 PE=1 SV=3	1	0.581128	0.137833
PTCD3	Q96EY7	Pentatricopeptide repeat domain-containing protein 3, mitochondrial OS=Homo sapiens GN=PTCD3 PE=1 SV=3	6	0.5552	0.137431
VPS33A	Q96AX1	Vacuolar protein sorting-associated protein 33A OS=Homo sapiens GN=VPS33A PE=1 SV=1	7	0.495199	0.13632
FAM175B	Q15018	BRISC complex subunit Abro1 OS=Homo sapiens GN=FAM175B PE=1 SV=2	2	0.632439	0.136231
CCT2	P78371	T-complex protein 1 subunit beta OS=Homo sapiens GN=CCT2 PE=1 SV=4	42	0.465979	0.135911
SPAG7	O75391	Sperm-associated antigen 7 OS=Homo sapiens GN=SPAG7 PE=1 SV=2	3	0.492095	0.135753
NPEPPS	P55786	Puromycin-sensitive aminopeptidase OS=Homo sapiens GN=NPEPPS PE=1 SV=2	21	0.583423	0.135283
PFKM	P08237	6-phosphofructokinase, muscle type OS=Homo sapiens GN=PFKM PE=1 SV=2	15	0.484942	0.134934
MRPL17	Q9NRX2	39S ribosomal protein L17, mitochondrial OS=Homo sapiens GN=MRPL17 PE=1 SV=1	1	0.620758	0.134793
FLNA	P21333	Filamin-A OS=Homo sapiens GN=FLNA PE=1 SV=4	84	0.665803	0.134667
MARS2	Q96GW9	Methionine--tRNA ligase, mitochondrial OS=Homo sapiens GN=MARS2 PE=1 SV=2	1	0.667837	0.134626
AASDHPPT	Q9NRN7	L-aminoadipate-semialdehyde dehydrogenase-phosphopantetheinyl transferase OS=Homo sapiens GN=AASDHPPT PE=1 SV=2	6	0.641888	0.133859
METTL13	Q8N6R0	Methyltransferase-like protein 13 OS=Homo sapiens GN=METTL13 PE=1 SV=1	5	0.546387	0.133511
UBE4B	O95155	Ubiquitin conjugation factor E4 B OS=Homo sapiens GN=UBE4B PE=1 SV=1	1	0.703211	0.133326
IPO11	Q9UI26	Importin-11 OS=Homo sapiens GN=IPO11 PE=1 SV=1	2	0.595055	0.133231
PSMD1	Q99460	26S proteasome non-ATPase regulatory subunit 1 OS=Homo sapiens GN=PSMD1 PE=1 SV=2	16	0.569506	0.133209
RAE1	P78406	mRNA export factor OS=Homo sapiens GN=RAE1 PE=1 SV=1	12	0.521848	0.133126
MET	P08581	Hepatocyte growth factor receptor OS=Homo sapiens GN=MET PE=1 SV=4	1	0.645456	0.132888
HTT	P42858	Huntingtin OS=Homo sapiens GN=HTT PE=1 SV=2	3	0.693775	0.132606
ARL14EP	Q8N8R7	ARL14 effector protein OS=Homo sapiens GN=ARL14EP PE=1 SV=1	1	0.761261	0.132222
WDR24	Q96S15	WD repeat-containing protein 24 OS=Homo sapiens GN=WDR24 PE=1 SV=1	1	0.591029	0.13212
PIP4K2B	P78356	Phosphatidylinositol 5-phosphate 4-kinase type-2 beta OS=Homo sapiens GN=PIP4K2B PE=1 SV=1	1	0.630898	0.132105
RTN3	O95197	Reticulon-3 OS=Homo sapiens GN=RTN3 PE=1 SV=2	2	0.640018	0.131463
TMEM102	Q8N9M5	Transmembrane protein 102 OS=Homo sapiens GN=TMEM102 PE=1 SV=1	1	0.587792	0.131173
XPO7	Q9UIA9	Exportin-7 OS=Homo sapiens GN=XPO7 PE=1 SV=3	7	0.508838	0.130745
PES1	O00541	Pescadillo homolog OS=Homo sapiens GN=PES1 PE=1 SV=1	10	0.531072	0.130633
CDK2	P24941	Cyclin-dependent kinase 2 OS=Homo sapiens GN=CDK2 PE=1 SV=2	4	0.542488	0.130357
PACSIN2	Q9UNF0	Protein kinase C and casein kinase substrate in neurons protein 2 OS=Homo sapiens GN=PACSIN2 PE=1 SV=2	3	0.673249	0.129877
TGM1	P22735	Protein-glutamine gamma-glutamyltransferase K OS=Homo sapiens GN=TGM1 PE=1 SV=4	3	0.575019	0.129534
SEH1L	Q96EE3	Nucleoporin SEH1 OS=Homo sapiens GN=SEH1L PE=1 SV=3	4	0.662586	0.129521
PIGG	Q5H8A4	GPI ethanolamine phosphate transferase 2 OS=Homo sapiens GN=PIGG PE=1 SV=1	1	0.586606	0.128802
PIP4K2C	Q8TBX8	Phosphatidylinositol 5-phosphate 4-kinase type-2 gamma OS=Homo sapiens GN=PIP4K2C PE=1 SV=3	1	0.657143	0.128672
CAPRIN1	Q14444	Caprin-1 OS=Homo sapiens GN=CAPRIN1 PE=1 SV=2	6	0.610416	0.128247
TOP2B	Q02880	DNA topoisomerase 2-beta OS=Homo sapiens GN=TOP2B PE=1 SV=3	10	0.548474	0.127491
2021-09-10	Q9P0V9	Septin-10 OS=Homo sapiens GN=SEPT10 PE=1 SV=2	2	0.599718	0.127286
ADAR	P55265	Double-stranded RNA-specific adenosine deaminase OS=Homo sapiens GN=ADAR PE=1 SV=4	15	0.509843	0.126803
EXOSC8	Q96B26	Exosome complex component RRP43 OS=Homo sapiens GN=EXOSC8 PE=1 SV=1	2	0.539073	0.126093
MRPL2	Q5T653	39S ribosomal protein L2, mitochondrial OS=Homo sapiens GN=MRPL2 PE=1 SV=2	4	0.53881	0.126022
COX20	Q5RI15	Cytochrome c oxidase protein 20 homolog OS=Homo sapiens GN=COX20 PE=1 SV=2	1	0.644042	0.125213
THAP5	Q7Z6K1	THAP domain-containing protein 5 OS=Homo sapiens GN=THAP5 PE=1 SV=2	1	0.648022	0.125189
LYPLA2	O95372	Acyl-protein thioesterase 2 OS=Homo sapiens GN=LYPLA2 PE=1 SV=1	4	0.640237	0.124468
LAMP1	P11279	Lysosome-associated membrane glycoprotein 1 OS=Homo sapiens GN=LAMP1 PE=1 SV=3	4	0.560087	0.123985
SAFB2	Q14151	Scaffold attachment factor B2 OS=Homo sapiens GN=SAFB2 PE=1 SV=1	2	0.693078	0.122755
CIAO1	O76071	Probable cytosolic iron-sulfur protein assembly protein CIAO1 OS=Homo sapiens GN=CIAO1 PE=1 SV=1	2	0.627217	0.121562
BOP1	Q14137	Ribosome biogenesis protein BOP1 OS=Homo sapiens GN=BOP1 PE=1 SV=2	3	0.747944	0.121543
SLC25A10	Q9UBX3	Mitochondrial dicarboxylate carrier OS=Homo sapiens GN=SLC25A10 PE=1 SV=2	6	0.60131	0.121387
MED1	Q15648	Mediator of RNA polymerase II transcription subunit 1 OS=Homo sapiens GN=MED1 PE=1 SV=4	6	0.62961	0.121296
ACTR6	Q9GZN1	Actin-related protein 6 OS=Homo sapiens GN=ACTR6 PE=1 SV=1	2	0.54296	0.121226
ZNF691	Q5VV52	Zinc finger protein 691 OS=Homo sapiens GN=ZNF691 PE=1 SV=1	1	0.77941	0.121013
LTV1	Q96GA3	Protein LTV1 homolog OS=Homo sapiens GN=LTV1 PE=1 SV=1	1	0.888725	0.120854
NCK1	P16333	Cytoplasmic protein NCK1 OS=Homo sapiens GN=NCK1 PE=1 SV=1	1	0.678948	0.120836
PPP6C	O00743	Serine/threonine-protein phosphatase 6 catalytic subunit OS=Homo sapiens GN=PPP6C PE=1 SV=1	1	0.64697	0.12074
CRYM	Q14894	Ketimine reductase mu-crystallin OS=Homo sapiens GN=CRYM PE=1 SV=1	2	0.670495	0.12011
PRKCD	Q05655	Protein kinase C delta type OS=Homo sapiens GN=PRKCD PE=1 SV=2	4	0.533499	0.119855
KANK2	Q63ZY3	KN motif and ankyrin repeat domain-containing protein 2 OS=Homo sapiens GN=KANK2 PE=1 SV=1	2	0.532031	0.119229
GAR1	Q9NY12	H/ACA ribonucleoprotein complex subunit 1 OS=Homo sapiens GN=GAR1 PE=1 SV=1	5	0.717293	0.119144
FTSJ1	Q9UET6	Putative tRNA (cytidine(32)/guanosine(34)-2'-O)-methyltransferase OS=Homo sapiens GN=FTSJ1 PE=1 SV=2	1	0.527796	0.119097
UHRF1	Q96T88	E3 ubiquitin-protein ligase UHRF1 OS=Homo sapiens GN=UHRF1 PE=1 SV=1	2	0.701297	0.119061
CPSF2	Q9P2I0	Cleavage and polyadenylation specificity factor subunit 2 OS=Homo sapiens GN=CPSF2 PE=1 SV=2	1	0.672763	0.118828
MLEC	Q14165	Malectin OS=Homo sapiens GN=MLEC PE=1 SV=1	4	0.690273	0.118104
TOMM40	O96008	Mitochondrial import receptor subunit TOM40 homolog OS=Homo sapiens GN=TOMM40 PE=1 SV=1	3	0.684083	0.117337
TDP1	Q9NUW8	Tyrosyl-DNA phosphodiesterase 1 OS=Homo sapiens GN=TDP1 PE=1 SV=2	3	0.743443	0.11704
DDX39B	Q13838	Spliceosome RNA helicase DDX39B OS=Homo sapiens GN=DDX39B PE=1 SV=1	5	0.740282	0.116137
MRE11A	P49959	Double-strand break repair protein MRE11A OS=Homo sapiens GN=MRE11A PE=1 SV=3	2	0.621881	0.1159
CNN2	Q99439	Calponin-2 OS=Homo sapiens GN=CNN2 PE=1 SV=4	6	0.565731	0.115185
ANAPC2	Q9UJX6	Anaphase-promoting complex subunit 2 OS=Homo sapiens GN=ANAPC2 PE=1 SV=1	2	0.725351	0.114994
SF3A2	Q15428	Splicing factor 3A subunit 2 OS=Homo sapiens GN=SF3A2 PE=1 SV=2	5	0.550072	0.114824
MPG	P29372	DNA-3-methyladenine glycosylase OS=Homo sapiens GN=MPG PE=1 SV=3	4	0.545455	0.114611
RPL3	P39023	60S ribosomal protein L3 OS=Homo sapiens GN=RPL3 PE=1 SV=2	62	0.681576	0.114159
KCTD15	Q96SI1	BTB/POZ domain-containing protein KCTD15 OS=Homo sapiens GN=KCTD15 PE=1 SV=1	1	0.711519	0.114082
BCL7A	Q4VC05	B-cell CLL/lymphoma 7 protein family member A OS=Homo sapiens GN=BCL7A PE=1 SV=1	1	0.635994	0.113643
MKI67IP	Q9BYG3	MKI67 FHA domain-interacting nucleolar phosphoprotein OS=Homo sapiens GN=MKI67IP PE=1 SV=1	3	0.621569	0.113589
ESF1	Q9H501	ESF1 homolog OS=Homo sapiens GN=ESF1 PE=1 SV=1	3	0.741989	0.112817
SF3B2	Q13435	Splicing factor 3B subunit 2 OS=Homo sapiens GN=SF3B2 PE=1 SV=2	27	0.571297	0.112549
LUC7L	Q9NQ29	Putative RNA-binding protein Luc7-like 1 OS=Homo sapiens GN=LUC7L PE=1 SV=1	1	0.701864	0.112034
PDS5A	Q29RF7	Sister chromatid cohesion protein PDS5 homolog A OS=Homo sapiens GN=PDS5A PE=1 SV=1	6	0.581212	0.111972
SART3	Q15020	Squamous cell carcinoma antigen recognized by T-cells 3 OS=Homo sapiens GN=SART3 PE=1 SV=1	16	0.568275	0.111807
EMC4	Q5J8M3	ER membrane protein complex subunit 4 OS=Homo sapiens GN=EMC4 PE=1 SV=2	1	0.617013	0.111601
TMEM245	Q9H330	Transmembrane protein 245 OS=Homo sapiens GN=TMEM245 PE=1 SV=2	1	0.732104	0.111437
SENP3	Q9H4L4	Sentrin-specific protease 3 OS=Homo sapiens GN=SENP3 PE=1 SV=2	2	0.660303	0.110959
PRPSAP2	O60256	Phosphoribosyl pyrophosphate synthase-associated protein 2 OS=Homo sapiens GN=PRPSAP2 PE=1 SV=1	8	0.740037	0.110405
DST	Q03001	Dystonin OS=Homo sapiens GN=DST PE=1 SV=4	2	0.794521	0.110374
CNN3	Q15417	Calponin-3 OS=Homo sapiens GN=CNN3 PE=1 SV=1	4	0.617313	0.110225
UPF2	Q9HAU5	Regulator of nonsense transcripts 2 OS=Homo sapiens GN=UPF2 PE=1 SV=1	2	0.676294	0.110199
ZNF638	Q14966	Zinc finger protein 638 OS=Homo sapiens GN=ZNF638 PE=1 SV=2	7	0.608812	0.110191
HLA-DPA1	P20036	HLA class II histocompatibility antigen, DP alpha 1 chain OS=Homo sapiens GN=HLA-DPA1 PE=1 SV=1	2	0.807036	0.10992
UQCRFS1	P47985	Cytochrome b-c1 complex subunit Rieske, mitochondrial OS=Homo sapiens GN=UQCRFS1 PE=1 SV=2	5	0.589271	0.109421
KLHDC10	Q6PID8	Kelch domain-containing protein 10 OS=Homo sapiens GN=KLHDC10 PE=1 SV=1	1	0.726824	0.109239
DDX17	Q92841	Probable ATP-dependent RNA helicase DDX17 OS=Homo sapiens GN=DDX17 PE=1 SV=2	34	0.634677	0.108159
TCIRG1	Q13488	V-type proton ATPase 116 kDa subunit a isoform 3 OS=Homo sapiens GN=TCIRG1 PE=1 SV=3	1	0.644102	0.107288
PRPF40A	O75400	Pre-mRNA-processing factor 40 homolog A OS=Homo sapiens GN=PRPF40A PE=1 SV=2	24	0.646062	0.107051
EPS8L2	Q9H6S3	Epidermal growth factor receptor kinase substrate 8-like protein 2 OS=Homo sapiens GN=EPS8L2 PE=1 SV=2	4	0.679268	0.106898
CYP7B1	O75881	25-hydroxycholesterol 7-alpha-hydroxylase OS=Homo sapiens GN=CYP7B1 PE=1 SV=2	1	0.695181	0.106563
EED	O75530	Polycomb protein EED OS=Homo sapiens GN=EED PE=1 SV=2	3	0.614438	0.106455
SCLY	Q96I15	Selenocysteine lyase OS=Homo sapiens GN=SCLY PE=1 SV=4	2	0.710991	0.105861
LY75	O60449	Lymphocyte antigen 75 OS=Homo sapiens GN=LY75 PE=1 SV=3	4	0.651522	0.105573
GLS	O94925	Glutaminase kidney isoform, mitochondrial OS=Homo sapiens GN=GLS PE=1 SV=1	21	0.667737	0.105478
ACBD6	Q9BR61	Acyl-CoA-binding domain-containing protein 6 OS=Homo sapiens GN=ACBD6 PE=1 SV=1	1	0.711726	0.105346
TCF25	Q9BQ70	Transcription factor 25 OS=Homo sapiens GN=TCF25 PE=1 SV=1	1	0.592462	0.105233
TERF2IP	Q9NYB0	Telomeric repeat-binding factor 2-interacting protein 1 OS=Homo sapiens GN=TERF2IP PE=1 SV=1	3	0.7323	0.104983
HPRT1	P00492	Hypoxanthine-guanine phosphoribosyltransferase OS=Homo sapiens GN=HPRT1 PE=1 SV=2	5	0.7224	0.104116
STAT3	P40763	Signal transducer and activator of transcription 3 OS=Homo sapiens GN=STAT3 PE=1 SV=2	7	0.690959	0.103536
GYG1	P46976	Glycogenin-1 OS=Homo sapiens GN=GYG1 PE=1 SV=4	6	0.711334	0.102811
RFC3	P40938	Replication factor C subunit 3 OS=Homo sapiens GN=RFC3 PE=1 SV=2	3	0.626003	0.102342
ANK1	P16157	Ankyrin-1 OS=Homo sapiens GN=ANK1 PE=1 SV=3	4	0.733891	0.10208
GTF3C1	Q12789	General transcription factor 3C polypeptide 1 OS=Homo sapiens GN=GTF3C1 PE=1 SV=4	15	0.666022	0.100474
RPL6	Q02878	60S ribosomal protein L6 OS=Homo sapiens GN=RPL6 PE=1 SV=3	53	0.664194	0.099953
PSME3	P61289	Proteasome activator complex subunit 3 OS=Homo sapiens GN=PSME3 PE=1 SV=1	7	0.619355	0.0988905
UCHL5	Q9Y5K5	Ubiquitin carboxyl-terminal hydrolase isozyme L5 OS=Homo sapiens GN=UCHL5 PE=1 SV=3	2	0.608962	0.0986132
LARS	Q9P2J5	Leucine--tRNA ligase, cytoplasmic OS=Homo sapiens GN=LARS PE=1 SV=2	26	0.654065	0.0984117
PISD	Q9UG56	Phosphatidylserine decarboxylase proenzyme OS=Homo sapiens GN=PISD PE=2 SV=4	1	0.744363	0.0977242
DHX29	Q7Z478	ATP-dependent RNA helicase DHX29 OS=Homo sapiens GN=DHX29 PE=1 SV=2	5	0.74841	0.0975695
GMEB1	Q9Y692	Glucocorticoid modulatory element-binding protein 1 OS=Homo sapiens GN=GMEB1 PE=1 SV=2	1	0.663913	0.0975112
MUT	P22033	Methylmalonyl-CoA mutase, mitochondrial OS=Homo sapiens GN=MUT PE=1 SV=4	3	0.658012	0.0971419
PIR	O00625	Pirin OS=Homo sapiens GN=PIR PE=1 SV=1	1	0.808823	0.0961119
RPL13A	P40429	60S ribosomal protein L13a OS=Homo sapiens GN=RPL13A PE=1 SV=2	25	0.672273	0.0960231
XRCC5	P13010	X-ray repair cross-complementing protein 5 OS=Homo sapiens GN=XRCC5 PE=1 SV=3	33	0.63044	0.0955756
EMILIN1	Q9Y6C2	EMILIN-1 OS=Homo sapiens GN=EMILIN1 PE=1 SV=2	4	0.727899	0.0955546
HNRNPA1	P09651	Heterogeneous nuclear ribonucleoprotein A1 OS=Homo sapiens GN=HNRNPA1 PE=1 SV=5	68	0.666885	0.0953808
MTPAP	Q9NVV4	Poly(A) RNA polymerase, mitochondrial OS=Homo sapiens GN=MTPAP PE=1 SV=1	3	0.635338	0.0952504
RTF1	Q92541	RNA polymerase-associated protein RTF1 homolog OS=Homo sapiens GN=RTF1 PE=1 SV=4	6	0.641033	0.0951329
TOMM22	Q9NS69	Mitochondrial import receptor subunit TOM22 homolog OS=Homo sapiens GN=TOMM22 PE=1 SV=3	4	0.682218	0.0940733
BCAS2	O75934	Pre-mRNA-splicing factor SPF27 OS=Homo sapiens GN=BCAS2 PE=1 SV=1	7	0.64903	0.094065
VAMP7	P51809	Vesicle-associated membrane protein 7 OS=Homo sapiens GN=VAMP7 PE=1 SV=3	1	0.623764	0.094057
FSCN1	Q16658	Fascin OS=Homo sapiens GN=FSCN1 PE=1 SV=3	1	0.648771	0.0937037
TNKS1BP1	Q9C0C2	182 kDa tankyrase-1-binding protein OS=Homo sapiens GN=TNKS1BP1 PE=1 SV=4	4	0.894368	0.0936912
RSL1D1	O76021	Ribosomal L1 domain-containing protein 1 OS=Homo sapiens GN=RSL1D1 PE=1 SV=3	17	0.691802	0.0931624
FAM120A	Q9NZB2	Constitutive coactivator of PPAR-gamma-like protein 1 OS=Homo sapiens GN=FAM120A PE=1 SV=2	20	0.644442	0.0927323
USP7	Q93009	Ubiquitin carboxyl-terminal hydrolase 7 OS=Homo sapiens GN=USP7 PE=1 SV=2	10	0.619883	0.092714
NBEAL2	Q6ZNJ1	Neurobeachin-like protein 2 OS=Homo sapiens GN=NBEAL2 PE=1 SV=2	2	0.774489	0.092602
RPS14	P62263	40S ribosomal protein S14 OS=Homo sapiens GN=RPS14 PE=1 SV=3	15	0.723658	0.0924759
CCDC93	Q567U6	Coiled-coil domain-containing protein 93 OS=Homo sapiens GN=CCDC93 PE=1 SV=2	2	0.641718	0.0915891
C7orf50	Q9BRJ6	Uncharacterized protein C7orf50 OS=Homo sapiens GN=C7orf50 PE=1 SV=1	1	0.771729	0.09129
TPM4	P67936	Tropomyosin alpha-4 chain OS=Homo sapiens GN=TPM4 PE=1 SV=3	6	0.794404	0.0907833
RAD51AP1	Q96B01	RAD51-associated protein 1 OS=Homo sapiens GN=RAD51AP1 PE=1 SV=1	1	0.683862	0.0905204
MAVS	Q7Z434	Mitochondrial antiviral-signaling protein OS=Homo sapiens GN=MAVS PE=1 SV=2	2	0.689142	0.0898723
NASP	P49321	Nuclear autoantigenic sperm protein OS=Homo sapiens GN=NASP PE=1 SV=2	15	0.757904	0.0898325
ZC3H4	Q9UPT8	Zinc finger CCCH domain-containing protein 4 OS=Homo sapiens GN=ZC3H4 PE=1 SV=3	9	0.711734	0.0887436
TRMT112	Q9UI30	tRNA methyltransferase 112 homolog OS=Homo sapiens GN=TRMT112 PE=1 SV=1	2	0.836012	0.0885747
ATP2B4	P23634	Plasma membrane calcium-transporting ATPase 4 OS=Homo sapiens GN=ATP2B4 PE=1 SV=2	1	0.721842	0.088323
SSR4	P51571	Translocon-associated protein subunit delta OS=Homo sapiens GN=SSR4 PE=1 SV=1	8	0.735291	0.0877951
DLGAP5	Q15398	Disks large-associated protein 5 OS=Homo sapiens GN=DLGAP5 PE=1 SV=2	3	0.76632	0.0869528
SPAG9	O60271	C-Jun-amino-terminal kinase-interacting protein 4 OS=Homo sapiens GN=SPAG9 PE=1 SV=4	2	0.652885	0.0861306
MTA1	Q13330	Metastasis-associated protein MTA1 OS=Homo sapiens GN=MTA1 PE=1 SV=2	10	0.740854	0.0860309
PSD4	Q8NDX1	PH and SEC7 domain-containing protein 4 OS=Homo sapiens GN=PSD4 PE=1 SV=2	1	0.65304	0.0857429
FAM129B	Q96TA1	Niban-like protein 1 OS=Homo sapiens GN=FAM129B PE=1 SV=3	7	0.761954	0.0856258
SERPINB3	P29508	Serpin B3 OS=Homo sapiens GN=SERPINB3 PE=1 SV=2	3	0.695296	0.0855365
MRPS16	Q9Y3D3	28S ribosomal protein S16, mitochondrial OS=Homo sapiens GN=MRPS16 PE=1 SV=1	2	0.778765	0.084644
TSC22D1	Q15714	TSC22 domain family protein 1 OS=Homo sapiens GN=TSC22D1 PE=1 SV=3	1	0.795576	0.0845775
DHX33	Q9H6R0	Putative ATP-dependent RNA helicase DHX33 OS=Homo sapiens GN=DHX33 PE=1 SV=2	1	0.765805	0.0836331
MGAT5	Q09328	Alpha-1,6-mannosylglycoprotein 6-beta-N-acetylglucosaminyltransferase A OS=Homo sapiens GN=MGAT5 PE=1 SV=1	1	0.701134	0.0836176
CHMP4B	Q9H444	Charged multivesicular body protein 4b OS=Homo sapiens GN=CHMP4B PE=1 SV=1	4	0.703029	0.0835553
PSMB9	P28065	Proteasome subunit beta type-9 OS=Homo sapiens GN=PSMB9 PE=1 SV=2	2	0.886203	0.0833662
NUSAP1	Q9BXS6	Nucleolar and spindle-associated protein 1 OS=Homo sapiens GN=NUSAP1 PE=1 SV=1	3	0.701788	0.0831989
POU2F1	P14859	POU domain, class 2, transcription factor 1 OS=Homo sapiens GN=POU2F1 PE=1 SV=2	1	0.789537	0.0827536
NUDCD3	Q8IVD9	NudC domain-containing protein 3 OS=Homo sapiens GN=NUDCD3 PE=1 SV=3	2	0.75114	0.0825728
TOR1AIP2	Q8NFQ8	Torsin-1A-interacting protein 2 OS=Homo sapiens GN=TOR1AIP2 PE=1 SV=1	1	0.757336	0.082152
RBM38	Q9H0Z9	RNA-binding protein 38 OS=Homo sapiens GN=RBM38 PE=1 SV=2	1	0.816537	0.0818679
ANKHD1	Q8IWZ3	Ankyrin repeat and KH domain-containing protein 1 OS=Homo sapiens GN=ANKHD1 PE=1 SV=1	4	0.747038	0.0816606
MRPL51	Q4U2R6	39S ribosomal protein L51, mitochondrial OS=Homo sapiens GN=MRPL51 PE=1 SV=1	1	0.680548	0.0812286
RAB30	Q15771	Ras-related protein Rab-30 OS=Homo sapiens GN=RAB30 PE=1 SV=2	1	0.694102	0.0809999
SPATA5L1	Q9BVQ7	Spermatogenesis-associated protein 5-like protein 1 OS=Homo sapiens GN=SPATA5L1 PE=1 SV=2	2	0.732628	0.080866
ATP1B1	P05026	Sodium/potassium-transporting ATPase subunit beta-1 OS=Homo sapiens GN=ATP1B1 PE=1 SV=1	4	0.783918	0.0806261
THOC5	Q13769	THO complex subunit 5 homolog OS=Homo sapiens GN=THOC5 PE=1 SV=2	1	0.780232	0.0805539
SLC25A22	Q9H936	Mitochondrial glutamate carrier 1 OS=Homo sapiens GN=SLC25A22 PE=1 SV=1	5	0.725294	0.0800575
NSFL1C	Q9UNZ2	NSFL1 cofactor p47 OS=Homo sapiens GN=NSFL1C PE=1 SV=2	10	0.752771	0.0800291
CLPX	O76031	ATP-dependent Clp protease ATP-binding subunit clpX-like, mitochondrial OS=Homo sapiens GN=CLPX PE=1 SV=2	8	0.673859	0.0798913
PSMC5	P62195	26S protease regulatory subunit 8 OS=Homo sapiens GN=PSMC5 PE=1 SV=1	11	0.795782	0.0790595
LARP1	Q6PKG0	La-related protein 1 OS=Homo sapiens GN=LARP1 PE=1 SV=2	11	0.677292	0.0790574
SACM1L	Q9NTJ5	Phosphatidylinositide phosphatase SAC1 OS=Homo sapiens GN=SACM1L PE=1 SV=2	8	0.706229	0.0786806
FRYL	O94915	Protein furry homolog-like OS=Homo sapiens GN=FRYL PE=1 SV=2	1	0.786265	0.078665
MYO19	Q96H55	Unconventional myosin-XIX OS=Homo sapiens GN=MYO19 PE=2 SV=2	1	0.827328	0.0785827
RNMTL1	Q9HC36	RNA methyltransferase-like protein 1 OS=Homo sapiens GN=RNMTL1 PE=1 SV=2	2	0.814495	0.0777514
CNOT2	Q9NZN8	CCR4-NOT transcription complex subunit 2 OS=Homo sapiens GN=CNOT2 PE=1 SV=1	2	0.762051	0.0776794
ABHD5	Q8WTS1	1-acylglycerol-3-phosphate O-acyltransferase ABHD5 OS=Homo sapiens GN=ABHD5 PE=1 SV=1	1	0.696274	0.0766941
ARL1	P40616	ADP-ribosylation factor-like protein 1 OS=Homo sapiens GN=ARL1 PE=1 SV=1	6	0.712661	0.0760095
HMGB3	O15347	High mobility group protein B3 OS=Homo sapiens GN=HMGB3 PE=1 SV=4	1	0.837781	0.0752702
DYNC1LI1	Q9Y6G9	Cytoplasmic dynein 1 light intermediate chain 1 OS=Homo sapiens GN=DYNC1LI1 PE=1 SV=3	3	0.744464	0.0751652
PRKAA1	Q13131	5'-AMP-activated protein kinase catalytic subunit alpha-1 OS=Homo sapiens GN=PRKAA1 PE=1 SV=4	5	0.753118	0.0749135
DNAJB1	P25685	DnaJ homolog subfamily B member 1 OS=Homo sapiens GN=DNAJB1 PE=1 SV=4	6	0.728071	0.0746779
CHD1L	Q86WJ1	Chromodomain-helicase-DNA-binding protein 1-like OS=Homo sapiens GN=CHD1L PE=1 SV=2	4	0.79457	0.0740716
ICT1	Q14197	Peptidyl-tRNA hydrolase ICT1, mitochondrial OS=Homo sapiens GN=ICT1 PE=1 SV=1	6	0.774165	0.0737592
RPS2	P15880	40S ribosomal protein S2 OS=Homo sapiens GN=RPS2 PE=1 SV=2	26	0.722119	0.0736508
GPRIN1	Q7Z2K8	G protein-regulated inducer of neurite outgrowth 1 OS=Homo sapiens GN=GPRIN1 PE=2 SV=2	1	0.713247	0.0717114
ENTPD1	P49961	Ectonucleoside triphosphate diphosphohydrolase 1 OS=Homo sapiens GN=ENTPD1 PE=1 SV=1	1	0.826516	0.0712352
IDH3A	P50213	Isocitrate dehydrogenase [NAD] subunit alpha, mitochondrial OS=Homo sapiens GN=IDH3A PE=1 SV=1	9	0.771519	0.0711068
HSPA9	P38646	Stress-70 protein, mitochondrial OS=Homo sapiens GN=HSPA9 PE=1 SV=2	61	0.794472	0.0708885
GNL1	P36915	Guanine nucleotide-binding protein-like 1 OS=Homo sapiens GN=GNL1 PE=1 SV=2	3	0.709704	0.0705458
ACSF3	Q4G176	Acyl-CoA synthetase family member 3, mitochondrial OS=Homo sapiens GN=ACSF3 PE=1 SV=3	1	0.781249	0.0705437
NUP43	Q8NFH3	Nucleoporin Nup43 OS=Homo sapiens GN=NUP43 PE=1 SV=1	3	0.720435	0.0702397
NMD3	Q96D46	60S ribosomal export protein NMD3 OS=Homo sapiens GN=NMD3 PE=1 SV=1	4	0.742809	0.0700486
POLR3E	Q9NVU0	DNA-directed RNA polymerase III subunit RPC5 OS=Homo sapiens GN=POLR3E PE=1 SV=1	1	0.829315	0.0699449
ARAF	P10398	Serine/threonine-protein kinase A-Raf OS=Homo sapiens GN=ARAF PE=1 SV=2	1	0.792293	0.0697712
POLR2H	P52434	DNA-directed RNA polymerases I, II, and III subunit RPABC3 OS=Homo sapiens GN=POLR2H PE=1 SV=4	3	0.842313	0.069425
SPCS1	Q9Y6A9	Signal peptidase complex subunit 1 OS=Homo sapiens GN=SPCS1 PE=1 SV=3	1	0.830823	0.0688468
CUL1	Q13616	Cullin-1 OS=Homo sapiens GN=CUL1 PE=1 SV=2	9	0.72956	0.0687999
MFSD10	Q14728	Major facilitator superfamily domain-containing protein 10 OS=Homo sapiens GN=MFSD10 PE=2 SV=1	1	0.806539	0.0678709
SPTLC2	O15270	Serine palmitoyltransferase 2 OS=Homo sapiens GN=SPTLC2 PE=1 SV=1	1	0.899981	0.0678284
DYM	Q7RTS9	Dymeclin OS=Homo sapiens GN=DYM PE=1 SV=1	1	0.814217	0.0676502
CCNK	O75909	Cyclin-K OS=Homo sapiens GN=CCNK PE=1 SV=2	1	0.848756	0.067607
TCEA1	P23193	Transcription elongation factor A protein 1 OS=Homo sapiens GN=TCEA1 PE=1 SV=2	9	0.741448	0.0674992
NUP62	P37198	Nuclear pore glycoprotein p62 OS=Homo sapiens GN=NUP62 PE=1 SV=3	3	0.725152	0.0670337
KDM1A	O60341	Lysine-specific histone demethylase 1A OS=Homo sapiens GN=KDM1A PE=1 SV=2	6	0.769413	0.0664616
AKR1A1	P14550	Alcohol dehydrogenase [NADP(+)] OS=Homo sapiens GN=AKR1A1 PE=1 SV=3	2	0.74346	0.0662943
MRPS7	Q9Y2R9	28S ribosomal protein S7, mitochondrial OS=Homo sapiens GN=MRPS7 PE=1 SV=2	2	0.792276	0.0662886
POLR2I	P36954	DNA-directed RNA polymerase II subunit RPB9 OS=Homo sapiens GN=POLR2I PE=1 SV=1	1	0.769436	0.0660347
MARK3	P27448	MAP/microtubule affinity-regulating kinase 3 OS=Homo sapiens GN=MARK3 PE=1 SV=4	2	0.823282	0.0653271
CCT8	P50990	T-complex protein 1 subunit theta OS=Homo sapiens GN=CCT8 PE=1 SV=4	53	0.800382	0.0648927
HM13	Q8TCT9	Minor histocompatibility antigen H13 OS=Homo sapiens GN=HM13 PE=1 SV=1	2	0.781204	0.0644382
CLTB	P09497	Clathrin light chain B OS=Homo sapiens GN=CLTB PE=1 SV=1	1	0.798777	0.0644084
AQR	O60306	Intron-binding protein aquarius OS=Homo sapiens GN=AQR PE=1 SV=4	9	0.752523	0.0643134
USP36	Q9P275	Ubiquitin carboxyl-terminal hydrolase 36 OS=Homo sapiens GN=USP36 PE=1 SV=3	3	0.764557	0.0642162
MTG1	Q9BT17	Mitochondrial ribosome-associated GTPase 1 OS=Homo sapiens GN=MTG1 PE=1 SV=2	1	0.763759	0.0637111
CCT6A	P40227	T-complex protein 1 subunit zeta OS=Homo sapiens GN=CCT6A PE=1 SV=3	52	0.82549	0.0636807
SRSF7	Q16629	Serine/arginine-rich splicing factor 7 OS=Homo sapiens GN=SRSF7 PE=1 SV=1	13	0.802173	0.0634517
TPR	P12270	Nucleoprotein TPR OS=Homo sapiens GN=TPR PE=1 SV=3	17	0.736319	0.0634132
CFB	P00751	Complement factor B OS=Homo sapiens GN=CFB PE=1 SV=2	1	0.843346	0.0633561
CUL3	Q13618	Cullin-3 OS=Homo sapiens GN=CUL3 PE=1 SV=2	5	0.827004	0.0618536
RABL3	Q5HYI8	Rab-like protein 3 OS=Homo sapiens GN=RABL3 PE=1 SV=1	2	0.774513	0.0614946
TSEN34	Q9BSV6	tRNA-splicing endonuclease subunit Sen34 OS=Homo sapiens GN=TSEN34 PE=1 SV=1	2	0.821751	0.0614833
STXBP4	Q6ZWJ1	Syntaxin-binding protein 4 OS=Homo sapiens GN=STXBP4 PE=1 SV=2	1	0.85434	0.0614396
KRI1	Q8N9T8	Protein KRI1 homolog OS=Homo sapiens GN=KRI1 PE=1 SV=3	3	0.791559	0.0609533
TACC2	O95359	Transforming acidic coiled-coil-containing protein 2 OS=Homo sapiens GN=TACC2 PE=1 SV=3	1	0.832838	0.0605322
TNS3	Q68CZ2	Tensin-3 OS=Homo sapiens GN=TNS3 PE=1 SV=2	7	0.744457	0.0604638
WASF2	Q9Y6W5	Wiskott-Aldrich syndrome protein family member 2 OS=Homo sapiens GN=WASF2 PE=1 SV=3	1	0.824722	0.0603575
CTR9	Q6PD62	RNA polymerase-associated protein CTR9 homolog OS=Homo sapiens GN=CTR9 PE=1 SV=1	4	0.849465	0.0597797
SLC38A2	Q96QD8	Sodium-coupled neutral amino acid transporter 2 OS=Homo sapiens GN=SLC38A2 PE=1 SV=2	1	0.90722	0.0594372
FUS	P35637	RNA-binding protein FUS OS=Homo sapiens GN=FUS PE=1 SV=1	10	0.784184	0.0588244
TEX10	Q9NXF1	Testis-expressed sequence 10 protein OS=Homo sapiens GN=TEX10 PE=1 SV=2	5	0.876007	0.0580886
SIK2	Q9H0K1	Serine/threonine-protein kinase SIK2 OS=Homo sapiens GN=SIK2 PE=1 SV=1	1	0.888196	0.057726
CAND1	Q86VP6	Cullin-associated NEDD8-dissociated protein 1 OS=Homo sapiens GN=CAND1 PE=1 SV=2	32	0.7565	0.0576474
PARVB	Q9HBI1	Beta-parvin OS=Homo sapiens GN=PARVB PE=1 SV=1	3	0.822995	0.057281
CKAP5	Q14008	Cytoskeleton-associated protein 5 OS=Homo sapiens GN=CKAP5 PE=1 SV=3	11	0.769594	0.0569564
SAP30	O75446	Histone deacetylase complex subunit SAP30 OS=Homo sapiens GN=SAP30 PE=1 SV=1	1	0.86841	0.0560883
HN1	Q9UK76	Hematological and neurological expressed 1 protein OS=Homo sapiens GN=HN1 PE=1 SV=3	2	0.855624	0.0560119
MED24	O75448	Mediator of RNA polymerase II transcription subunit 24 OS=Homo sapiens GN=MED24 PE=1 SV=1	3	0.77611	0.0555151
CLEC16A	Q2KHT3	Protein CLEC16A OS=Homo sapiens GN=CLEC16A PE=2 SV=2	1	0.864511	0.0554958
DDX51	Q8N8A6	ATP-dependent RNA helicase DDX51 OS=Homo sapiens GN=DDX51 PE=1 SV=3	1	0.871108	0.0554516
TBCB	Q99426	Tubulin-folding cofactor B OS=Homo sapiens GN=TBCB PE=1 SV=2	3	0.810475	0.0551227
YWHAH	Q04917	14-3-3 protein eta OS=Homo sapiens GN=YWHAH PE=1 SV=4	2	0.889738	0.0550541
SNRNP27	Q8WVK2	U4/U6.U5 small nuclear ribonucleoprotein 27 kDa protein OS=Homo sapiens GN=SNRNP27 PE=1 SV=1	2	0.812338	0.0549869
USP13	Q92995	Ubiquitin carboxyl-terminal hydrolase 13 OS=Homo sapiens GN=USP13 PE=1 SV=2	3	0.910874	0.0548496
SEC24A	O95486	Protein transport protein Sec24A OS=Homo sapiens GN=SEC24A PE=1 SV=2	2	0.873352	0.0547983
TYMS	P04818	Thymidylate synthase OS=Homo sapiens GN=TYMS PE=1 SV=3	3	0.83343	0.0543311
NUP107	P57740	Nuclear pore complex protein Nup107 OS=Homo sapiens GN=NUP107 PE=1 SV=1	12	0.801225	0.0543063
IFNGR1	P15260	Interferon gamma receptor 1 OS=Homo sapiens GN=IFNGR1 PE=1 SV=1	2	0.768813	0.0535079
RPRD1A	Q96P16	Regulation of nuclear pre-mRNA domain-containing protein 1A OS=Homo sapiens GN=RPRD1A PE=1 SV=1	1	0.921332	0.0524866
SF3B3	Q15393	Splicing factor 3B subunit 3 OS=Homo sapiens GN=SF3B3 PE=1 SV=4	27	0.804875	0.05199
FTL	P02792	Ferritin light chain OS=Homo sapiens GN=FTL PE=1 SV=2	4	0.95196	0.0518407
FUT4	P22083	Alpha-(1,3)-fucosyltransferase 4 OS=Homo sapiens GN=FUT4 PE=1 SV=3	1	0.850481	0.0517202
RNF34	Q969K3	E3 ubiquitin-protein ligase RNF34 OS=Homo sapiens GN=RNF34 PE=1 SV=1	1	0.837595	0.0512514
MAN2B1	O00754	Lysosomal alpha-mannosidase OS=Homo sapiens GN=MAN2B1 PE=1 SV=3	2	0.799755	0.0511997
BCLAF1	Q9NYF8	Bcl-2-associated transcription factor 1 OS=Homo sapiens GN=BCLAF1 PE=1 SV=2	10	0.800531	0.051197
DFFA	O00273	DNA fragmentation factor subunit alpha OS=Homo sapiens GN=DFFA PE=1 SV=1	3	0.800487	0.0511343
SORL1	Q92673	Sortilin-related receptor OS=Homo sapiens GN=SORL1 PE=1 SV=2	2	0.853228	0.0507808
DNM2	P50570	Dynamin-2 OS=Homo sapiens GN=DNM2 PE=1 SV=2	11	0.849006	0.0506817
ZNF622	Q969S3	Zinc finger protein 622 OS=Homo sapiens GN=ZNF622 PE=1 SV=1	2	0.781065	0.0506372
GTF2F1	P35269	General transcription factor IIF subunit 1 OS=Homo sapiens GN=GTF2F1 PE=1 SV=2	3	0.814208	0.0502136
NUP205	Q92621	Nuclear pore complex protein Nup205 OS=Homo sapiens GN=NUP205 PE=1 SV=3	15	0.860834	0.0501031
RPS6KA5	O75582	Ribosomal protein S6 kinase alpha-5 OS=Homo sapiens GN=RPS6KA5 PE=1 SV=1	2	0.827187	0.0498606
POGK	Q9P215	Pogo transposable element with KRAB domain OS=Homo sapiens GN=POGK PE=1 SV=2	1	0.933175	0.0497485
PSPH	P78330	Phosphoserine phosphatase OS=Homo sapiens GN=PSPH PE=1 SV=2	5	0.802002	0.049448
RPAIN	Q86UA6	RPA-interacting protein OS=Homo sapiens GN=RPAIN PE=1 SV=1	1	0.911836	0.0484762
CNP	P09543	2',3'-cyclic-nucleotide 3'-phosphodiesterase OS=Homo sapiens GN=CNP PE=1 SV=2	5	0.794571	0.0481285
GNG10	P50151	Guanine nucleotide-binding protein G(I)/G(S)/G(O) subunit gamma-10 OS=Homo sapiens GN=GNG10 PE=1 SV=1	1	0.893279	0.0481119
SYMPK	Q92797	Symplekin OS=Homo sapiens GN=SYMPK PE=1 SV=2	8	0.819292	0.0478734
2021-09-07	Q16181	Septin-7 OS=Homo sapiens GN=SEPT7 PE=1 SV=2	15	0.862248	0.0468289
FMR1	Q06787	Fragile X mental retardation protein 1 OS=Homo sapiens GN=FMR1 PE=1 SV=1	3	0.91248	0.046801
CINP	Q9BW66	Cyclin-dependent kinase 2-interacting protein OS=Homo sapiens GN=CINP PE=1 SV=1	2	0.893122	0.0467419
SF3B4	Q15427	Splicing factor 3B subunit 4 OS=Homo sapiens GN=SF3B4 PE=1 SV=1	4	0.904617	0.046622
SKIV2L2	P42285	Superkiller viralicidic activity 2-like 2 OS=Homo sapiens GN=SKIV2L2 PE=1 SV=3	10	0.845781	0.046449
DCTN2	Q13561	Dynactin subunit 2 OS=Homo sapiens GN=DCTN2 PE=1 SV=4	5	0.861741	0.0463533
MAP2K4	P45985	Dual specificity mitogen-activated protein kinase kinase 4 OS=Homo sapiens GN=MAP2K4 PE=1 SV=1	2	0.801151	0.0463081
ITGB1	P05556	Integrin beta-1 OS=Homo sapiens GN=ITGB1 PE=1 SV=2	8	0.886679	0.0462672
AK1	P00568	Adenylate kinase isoenzyme 1 OS=Homo sapiens GN=AK1 PE=1 SV=3	3	0.894208	0.0460295
TARDBP	Q13148	TAR DNA-binding protein 43 OS=Homo sapiens GN=TARDBP PE=1 SV=1	8	0.815525	0.045703
RPE	Q96AT9	Ribulose-phosphate 3-epimerase OS=Homo sapiens GN=RPE PE=1 SV=1	1	0.85123	0.0453943
COPG2	Q9UBF2	Coatomer subunit gamma-2 OS=Homo sapiens GN=COPG2 PE=1 SV=1	6	0.82449	0.045218
DDX19A	Q9NUU7	ATP-dependent RNA helicase DDX19A OS=Homo sapiens GN=DDX19A PE=1 SV=1	9	0.824276	0.0449749
UROS	P10746	Uroporphyrinogen-III synthase OS=Homo sapiens GN=UROS PE=1 SV=1	1	0.834977	0.0448478
MATR3	P43243	Matrin-3 OS=Homo sapiens GN=MATR3 PE=1 SV=2	50	0.841079	0.0445071
PSMC2	P35998	26S protease regulatory subunit 7 OS=Homo sapiens GN=PSMC2 PE=1 SV=3	12	0.830357	0.0443652
PPFIBP2	Q8ND30	Liprin-beta-2 OS=Homo sapiens GN=PPFIBP2 PE=1 SV=3	1	0.829703	0.0443522
ABHD14B	Q96IU4	Alpha/beta hydrolase domain-containing protein 14B OS=Homo sapiens GN=ABHD14B PE=1 SV=1	3	0.831522	0.0441207
ARFGAP2	Q8N6H7	ADP-ribosylation factor GTPase-activating protein 2 OS=Homo sapiens GN=ARFGAP2 PE=1 SV=1	4	0.849461	0.044049
LRBA	P50851	Lipopolysaccharide-responsive and beige-like anchor protein OS=Homo sapiens GN=LRBA PE=1 SV=4	4	0.875986	0.0440382
WWTR1	Q9GZV5	WW domain-containing transcription regulator protein 1 OS=Homo sapiens GN=WWTR1 PE=1 SV=1	1	0.898131	0.043518
PPME1	Q9Y570	Protein phosphatase methylesterase 1 OS=Homo sapiens GN=PPME1 PE=1 SV=3	3	0.834661	0.0428287
RB1	P06400	Retinoblastoma-associated protein OS=Homo sapiens GN=RB1 PE=1 SV=2	4	0.825996	0.0428021
PKP1	Q13835	Plakophilin-1 OS=Homo sapiens GN=PKP1 PE=1 SV=2	5	0.861069	0.0423432
DAP3	P51398	28S ribosomal protein S29, mitochondrial OS=Homo sapiens GN=DAP3 PE=1 SV=1	3	0.823312	0.0421355
PGAM5	Q96HS1	Serine/threonine-protein phosphatase PGAM5, mitochondrial OS=Homo sapiens GN=PGAM5 PE=1 SV=2	7	0.834196	0.0414819
SLC39A6	Q13433	Zinc transporter ZIP6 OS=Homo sapiens GN=SLC39A6 PE=1 SV=3	1	0.915672	0.0414322
WDR12	Q9GZL7	Ribosome biogenesis protein WDR12 OS=Homo sapiens GN=WDR12 PE=1 SV=2	2	0.831526	0.0412493
HSPA5	P11021	78 kDa glucose-regulated protein OS=Homo sapiens GN=HSPA5 PE=1 SV=2	70	0.901718	0.040548
EGFR	P00533	Epidermal growth factor receptor OS=Homo sapiens GN=EGFR PE=1 SV=2	1	0.885265	0.0404992
USE1	Q9NZ43	Vesicle transport protein USE1 OS=Homo sapiens GN=USE1 PE=1 SV=2	1	0.877843	0.0404323
FANCI	Q9NVI1	Fanconi anemia group I protein OS=Homo sapiens GN=FANCI PE=1 SV=4	4	0.846119	0.0402167
FAM115C	A6NFQ2	Protein FAM115C OS=Homo sapiens GN=FAM115C PE=2 SV=2	1	0.894423	0.0398746
ATP5J	P18859	ATP synthase-coupling factor 6, mitochondrial OS=Homo sapiens GN=ATP5J PE=1 SV=1	1	0.918295	0.0396181
CHTOP	Q9Y3Y2	Chromatin target of PRMT1 protein OS=Homo sapiens GN=CHTOP PE=1 SV=2	1	0.900159	0.0395756
MAGT1	Q9H0U3	Magnesium transporter protein 1 OS=Homo sapiens GN=MAGT1 PE=1 SV=1	4	0.852305	0.0394718
TIMM50	Q3ZCQ8	Mitochondrial import inner membrane translocase subunit TIM50 OS=Homo sapiens GN=TIMM50 PE=1 SV=2	5	0.860386	0.0390183
C2orf49	Q9BVC5	Ashwin OS=Homo sapiens GN=C2orf49 PE=1 SV=1	1	0.84961	0.0386676
ZC3HAV1	Q7Z2W4	Zinc finger CCCH-type antiviral protein 1 OS=Homo sapiens GN=ZC3HAV1 PE=1 SV=3	15	0.837306	0.0384595
DHCR24	Q15392	Delta(24)-sterol reductase OS=Homo sapiens GN=DHCR24 PE=1 SV=2	2	0.881068	0.0383397
SSB	P05455	Lupus La protein OS=Homo sapiens GN=SSB PE=1 SV=2	15	0.844714	0.0381901
PARVA	Q9NVD7	Alpha-parvin OS=Homo sapiens GN=PARVA PE=1 SV=1	1	0.895383	0.0380524
RAB3C	Q96E17	Ras-related protein Rab-3C OS=Homo sapiens GN=RAB3C PE=2 SV=1	1	0.908349	0.0371399
HADH	Q16836	Hydroxyacyl-coenzyme A dehydrogenase, mitochondrial OS=Homo sapiens GN=HADH PE=1 SV=3	3	0.881675	0.0369536
SF3A1	Q15459	Splicing factor 3A subunit 1 OS=Homo sapiens GN=SF3A1 PE=1 SV=1	28	0.856	0.0366586
SNTB2	Q13425	Beta-2-syntrophin OS=Homo sapiens GN=SNTB2 PE=1 SV=1	2	0.860191	0.0362093
CBFB	Q13951	Core-binding factor subunit beta OS=Homo sapiens GN=CBFB PE=1 SV=2	3	0.870883	0.035692
SEC61A1	P61619	Protein transport protein Sec61 subunit alpha isoform 1 OS=Homo sapiens GN=SEC61A1 PE=1 SV=2	10	0.869548	0.0351289
C4orf3	Q8WVX3	Uncharacterized protein C4orf3 OS=Homo sapiens GN=C4orf3 PE=4 SV=2	1	0.928599	0.0350733
LOR	P23490	Loricrin OS=Homo sapiens GN=LOR PE=1 SV=2	2	0.87767	0.0345699
USP15	Q9Y4E8	Ubiquitin carboxyl-terminal hydrolase 15 OS=Homo sapiens GN=USP15 PE=1 SV=3	3	0.867414	0.0342008
RAC1	P63000	Ras-related C3 botulinum toxin substrate 1 OS=Homo sapiens GN=RAC1 PE=1 SV=1	9	0.916017	0.0335131
POLDIP2	Q9Y2S7	Polymerase delta-interacting protein 2 OS=Homo sapiens GN=POLDIP2 PE=1 SV=1	3	0.855358	0.0333806
TAF5L	O75529	TAF5-like RNA polymerase II p300/CBP-associated factor-associated factor 65 kDa subunit 5L OS=Homo sapiens GN=TAF5L PE=1 SV=1	1	0.916769	0.0332607
CLPB	Q9H078	Caseinolytic peptidase B protein homolog OS=Homo sapiens GN=CLPB PE=1 SV=1	2	0.901838	0.0329959
ERAP2	Q6P179	Endoplasmic reticulum aminopeptidase 2 OS=Homo sapiens GN=ERAP2 PE=1 SV=2	4	0.887808	0.0317605
TTC28	Q96AY4	Tetratricopeptide repeat protein 28 OS=Homo sapiens GN=TTC28 PE=1 SV=4	1	0.924843	0.0313593
POLA1	P09884	DNA polymerase alpha catalytic subunit OS=Homo sapiens GN=POLA1 PE=1 SV=2	2	0.873655	0.0312029
R3HCC1L	Q7Z5L2	R3H and coiled-coil domain-containing protein 1-like OS=Homo sapiens GN=R3HCC1L PE=2 SV=2	1	0.929456	0.0305299
NOP10	Q9NPE3	H/ACA ribonucleoprotein complex subunit 3 OS=Homo sapiens GN=NOP10 PE=1 SV=1	8	0.944251	0.0297029
VPS13C	Q709C8	Vacuolar protein sorting-associated protein 13C OS=Homo sapiens GN=VPS13C PE=1 SV=1	7	0.877111	0.029531
DCP1A	Q9NPI6	mRNA-decapping enzyme 1A OS=Homo sapiens GN=DCP1A PE=1 SV=2	2	0.908578	0.0295116
CTCF	P49711	Transcriptional repressor CTCF OS=Homo sapiens GN=CTCF PE=1 SV=1	3	0.95103	0.029283
NUP98	P52948	Nuclear pore complex protein Nup98-Nup96 OS=Homo sapiens GN=NUP98 PE=1 SV=4	13	0.891002	0.0282622
ORC4	O43929	Origin recognition complex subunit 4 OS=Homo sapiens GN=ORC4 PE=1 SV=2	3	0.909477	0.0282621
CTNND1	O60716	Catenin delta-1 OS=Homo sapiens GN=CTNND1 PE=1 SV=1	7	0.897337	0.0272499
UMPS	P11172	Uridine 5'-monophosphate synthase OS=Homo sapiens GN=UMPS PE=1 SV=1	10	0.901656	0.026783
NUBP2	Q9Y5Y2	Cytosolic Fe-S cluster assembly factor NUBP2 OS=Homo sapiens GN=NUBP2 PE=1 SV=1	4	0.885834	0.0267691
LAD1	O00515	Ladinin-1 OS=Homo sapiens GN=LAD1 PE=1 SV=2	5	0.948872	0.0263018
PPP1R18	Q6NYC8	Phostensin OS=Homo sapiens GN=PPP1R18 PE=1 SV=1	9	0.913551	0.0259964
COPS2	P61201	COP9 signalosome complex subunit 2 OS=Homo sapiens GN=COPS2 PE=1 SV=1	10	0.923348	0.0259848
HAT1	O14929	Histone acetyltransferase type B catalytic subunit OS=Homo sapiens GN=HAT1 PE=1 SV=1	6	0.913624	0.0252197
LRRC40	Q9H9A6	Leucine-rich repeat-containing protein 40 OS=Homo sapiens GN=LRRC40 PE=1 SV=1	10	0.900677	0.0248595
DDX3X	O00571	ATP-dependent RNA helicase DDX3X OS=Homo sapiens GN=DDX3X PE=1 SV=3	16	0.920453	0.0247794
ZNF280C	Q8ND82	Zinc finger protein 280C OS=Homo sapiens GN=ZNF280C PE=1 SV=1	2	0.945331	0.0244381
PRODH	O43272	Proline dehydrogenase 1, mitochondrial OS=Homo sapiens GN=PRODH PE=1 SV=3	10	0.92288	0.0243628
SYAP1	Q96A49	Synapse-associated protein 1 OS=Homo sapiens GN=SYAP1 PE=1 SV=1	2	0.902397	0.0243049
SLC16A3	O15427	Monocarboxylate transporter 4 OS=Homo sapiens GN=SLC16A3 PE=1 SV=1	1	0.942056	0.0241934
PRIM1	P49642	DNA primase small subunit OS=Homo sapiens GN=PRIM1 PE=1 SV=1	2	0.918688	0.0240124
NACA	Q13765	Nascent polypeptide-associated complex subunit alpha OS=Homo sapiens GN=NACA PE=1 SV=1	5	0.931851	0.0239506
FLOT2	Q14254	Flotillin-2 OS=Homo sapiens GN=FLOT2 PE=1 SV=2	1	0.926409	0.0238275
MGAT1	P26572	Alpha-1,3-mannosyl-glycoprotein 2-beta-N-acetylglucosaminyltransferase OS=Homo sapiens GN=MGAT1 PE=2 SV=2	1	0.917669	0.0234487
MRPL45	Q9BRJ2	39S ribosomal protein L45, mitochondrial OS=Homo sapiens GN=MRPL45 PE=1 SV=2	4	0.938747	0.0230356
PABPC4	Q13310	Polyadenylate-binding protein 4 OS=Homo sapiens GN=PABPC4 PE=1 SV=1	9	0.917767	0.02273
TUBB4B	P68371	Tubulin beta-4B chain OS=Homo sapiens GN=TUBB4B PE=1 SV=1	9	0.912919	0.0225052
CMTR1	Q8N1G2	Cap-specific mRNA (nucleoside-2'-O-)-methyltransferase 1 OS=Homo sapiens GN=CMTR1 PE=1 SV=1	2	0.964319	0.0222703
FASN	P49327	Fatty acid synthase OS=Homo sapiens GN=FASN PE=1 SV=3	74	0.909503	0.022228
ACTR8	Q9H981	Actin-related protein 8 OS=Homo sapiens GN=ACTR8 PE=1 SV=2	1	0.941826	0.0218641
MLLT10	P55197	Protein AF-10 OS=Homo sapiens GN=MLLT10 PE=1 SV=2	1	0.908689	0.0217728
RNASEL	Q05823	2-5A-dependent ribonuclease OS=Homo sapiens GN=RNASEL PE=1 SV=2	1	0.923478	0.0214911
EMG1	Q92979	Ribosomal RNA small subunit methyltransferase NEP1 OS=Homo sapiens GN=EMG1 PE=1 SV=4	1	0.941609	0.0213848
MPV17	P39210	Protein Mpv17 OS=Homo sapiens GN=MPV17 PE=1 SV=1	3	0.925863	0.0212362
FABP5	Q01469	Fatty acid-binding protein, epidermal OS=Homo sapiens GN=FABP5 PE=1 SV=3	8	0.944282	0.0210633
PDCD6IP	Q8WUM4	Programmed cell death 6-interacting protein OS=Homo sapiens GN=PDCD6IP PE=1 SV=1	27	0.919402	0.0210569
GTF3C4	Q9UKN8	General transcription factor 3C polypeptide 4 OS=Homo sapiens GN=GTF3C4 PE=1 SV=2	5	0.932764	0.0208427
CD47	Q08722	Leukocyte surface antigen CD47 OS=Homo sapiens GN=CD47 PE=1 SV=1	1	0.948329	0.0205462
HUS1	O60921	Checkpoint protein HUS1 OS=Homo sapiens GN=HUS1 PE=1 SV=1	1	0.933803	0.0203389
PNPO	Q9NVS9	Pyridoxine-5'-phosphate oxidase OS=Homo sapiens GN=PNPO PE=1 SV=1	3	0.937705	0.0200576
ATP1A1	P05023	Sodium/potassium-transporting ATPase subunit alpha-1 OS=Homo sapiens GN=ATP1A1 PE=1 SV=1	29	0.916159	0.0200537
PHF15	Q9NQC1	Protein Jade-2 OS=Homo sapiens GN=PHF15 PE=1 SV=2	1	0.962296	0.0187255
HNRNPUL1	Q9BUJ2	Heterogeneous nuclear ribonucleoprotein U-like protein 1 OS=Homo sapiens GN=HNRNPUL1 PE=1 SV=2	6	0.919121	0.0186203
COPS3	Q9UNS2	COP9 signalosome complex subunit 3 OS=Homo sapiens GN=COPS3 PE=1 SV=3	4	0.926549	0.0179079
GTF3C2	Q8WUA4	General transcription factor 3C polypeptide 2 OS=Homo sapiens GN=GTF3C2 PE=1 SV=2	3	0.923903	0.0174148
MOB3A	Q96BX8	MOB kinase activator 3A OS=Homo sapiens GN=MOB3A PE=1 SV=1	2	0.944548	0.0173055
MCAT	Q8IVS2	Malonyl-CoA-acyl carrier protein transacylase, mitochondrial OS=Homo sapiens GN=MCAT PE=1 SV=2	1	0.959421	0.0169858
URB1	O60287	Nucleolar pre-ribosomal-associated protein 1 OS=Homo sapiens GN=URB1 PE=1 SV=4	2	0.940659	0.0169349
MTF2	Q9Y483	Metal-response element-binding transcription factor 2 OS=Homo sapiens GN=MTF2 PE=1 SV=2	1	0.940709	0.0168284
MRPS14	O60783	28S ribosomal protein S14, mitochondrial OS=Homo sapiens GN=MRPS14 PE=1 SV=1	1	0.968649	0.0167658
MARS	P56192	Methionine--tRNA ligase, cytoplasmic OS=Homo sapiens GN=MARS PE=1 SV=2	22	0.941846	0.0166278
HNRNPL	P14866	Heterogeneous nuclear ribonucleoprotein L OS=Homo sapiens GN=HNRNPL PE=1 SV=2	31	0.940153	0.0156907
SNRPD1	P62314	Small nuclear ribonucleoprotein Sm D1 OS=Homo sapiens GN=SNRPD1 PE=1 SV=1	9	0.958174	0.0155348
ABCB7	O75027	ATP-binding cassette sub-family B member 7, mitochondrial OS=Homo sapiens GN=ABCB7 PE=1 SV=2	3	0.949328	0.0152271
PBX2	P40425	Pre-B-cell leukemia transcription factor 2 OS=Homo sapiens GN=PBX2 PE=1 SV=2	1	0.982232	0.0152222
OGFOD1	Q8N543	2-oxoglutarate and iron-dependent oxygenase domain-containing protein 1 OS=Homo sapiens GN=OGFOD1 PE=1 SV=1	2	0.946791	0.0150884
SDF4	Q9BRK5	45 kDa calcium-binding protein OS=Homo sapiens GN=SDF4 PE=1 SV=1	6	0.944723	0.0150028
GNL3	Q9BVP2	Guanine nucleotide-binding protein-like 3 OS=Homo sapiens GN=GNL3 PE=1 SV=2	6	0.97075	0.0149237
NFKB2	Q00653	Nuclear factor NF-kappa-B p100 subunit OS=Homo sapiens GN=NFKB2 PE=1 SV=4	5	0.940606	0.0143804
KBTBD8	Q8NFY9	Kelch repeat and BTB domain-containing protein 8 OS=Homo sapiens GN=KBTBD8 PE=2 SV=2	1	0.968302	0.0140706
POLR1A	O95602	DNA-directed RNA polymerase I subunit RPA1 OS=Homo sapiens GN=POLR1A PE=1 SV=2	10	0.942096	0.0138089
NOC3L	Q8WTT2	Nucleolar complex protein 3 homolog OS=Homo sapiens GN=NOC3L PE=1 SV=1	7	0.958885	0.013172
CYB5B	O43169	Cytochrome b5 type B OS=Homo sapiens GN=CYB5B PE=1 SV=2	4	0.963923	0.0126564
SEC23A	Q15436	Protein transport protein Sec23A OS=Homo sapiens GN=SEC23A PE=1 SV=2	1	0.968701	0.0126505
HEATR2	Q86Y56	HEAT repeat-containing protein 2 OS=Homo sapiens GN=HEATR2 PE=1 SV=4	4	0.950082	0.0125351
GPHN	Q9NQX3	Gephyrin OS=Homo sapiens GN=GPHN PE=1 SV=1	1	0.950084	0.0115821
APEX1	P27695	DNA-(apurinic or apyrimidinic site) lyase OS=Homo sapiens GN=APEX1 PE=1 SV=2	9	0.958947	0.0115197
POF1B	Q8WVV4	Protein POF1B OS=Homo sapiens GN=POF1B PE=1 SV=3	4	0.967403	0.0113472
PYCR2	Q96C36	Pyrroline-5-carboxylate reductase 2 OS=Homo sapiens GN=PYCR2 PE=1 SV=1	3	0.953343	0.0111124
NISCH	Q9Y2I1	Nischarin OS=Homo sapiens GN=NISCH PE=1 SV=3	3	0.962257	0.0109769
CD3EAP	O15446	DNA-directed RNA polymerase I subunit RPA34 OS=Homo sapiens GN=CD3EAP PE=1 SV=1	1	0.964294	0.01093
USMG5	Q96IX5	Up-regulated during skeletal muscle growth protein 5 OS=Homo sapiens GN=USMG5 PE=1 SV=1	1	0.9701	0.0105472
WDR91	A4D1P6	WD repeat-containing protein 91 OS=Homo sapiens GN=WDR91 PE=1 SV=2	4	0.95591	0.0104129
PRPS1	P60891	Ribose-phosphate pyrophosphokinase 1 OS=Homo sapiens GN=PRPS1 PE=1 SV=2	3	0.966855	0.00943718
TRAPPC13	A5PLN9	Trafficking protein particle complex subunit 13 OS=Homo sapiens GN=TRAPPC13 PE=1 SV=2	2	0.973261	0.00932295
HNRNPH1	P31943	Heterogeneous nuclear ribonucleoprotein H OS=Homo sapiens GN=HNRNPH1 PE=1 SV=4	8	0.975342	0.00904277
AUP1	Q9Y679	Ancient ubiquitous protein 1 OS=Homo sapiens GN=AUP1 PE=1 SV=1	5	0.963759	0.00884237
TOMM70A	O94826	Mitochondrial import receptor subunit TOM70 OS=Homo sapiens GN=TOMM70A PE=1 SV=1	10	0.98313	0.00738709
RRM2	P31350	Ribonucleoside-diphosphate reductase subunit M2 OS=Homo sapiens GN=RRM2 PE=1 SV=1	2	0.981165	0.00727385
ETFDH	Q16134	Electron transfer flavoprotein-ubiquinone oxidoreductase, mitochondrial OS=Homo sapiens GN=ETFDH PE=1 SV=2	1	0.968767	0.00720623
SLAIN1	Q8ND83	SLAIN motif-containing protein 1 OS=Homo sapiens GN=SLAIN1 PE=1 SV=3	1	0.986083	0.00678068
PRPF19	Q9UMS4	Pre-mRNA-processing factor 19 OS=Homo sapiens GN=PRPF19 PE=1 SV=1	10	0.976395	0.00677061
VPS36	Q86VN1	Vacuolar protein-sorting-associated protein 36 OS=Homo sapiens GN=VPS36 PE=1 SV=1	1	0.981991	0.00670173
TMCO1	Q9UM00	Transmembrane and coiled-coil domain-containing protein 1 OS=Homo sapiens GN=TMCO1 PE=1 SV=1	3	0.972601	0.00666726
GJC1	P36383	Gap junction gamma-1 protein OS=Homo sapiens GN=GJC1 PE=1 SV=2	1	0.977256	0.00650716
TNFAIP2	Q03169	Tumor necrosis factor alpha-induced protein 2 OS=Homo sapiens GN=TNFAIP2 PE=1 SV=2	1	0.980558	0.00601458
BID	P55957	BH3-interacting domain death agonist OS=Homo sapiens GN=BID PE=1 SV=1	11	0.987881	0.00601142
GPX4	P36969	Phospholipid hydroperoxide glutathione peroxidase, mitochondrial OS=Homo sapiens GN=GPX4 PE=1 SV=3	2	0.982624	0.00582063
PCM1	Q15154	Pericentriolar material 1 protein OS=Homo sapiens GN=PCM1 PE=1 SV=4	3	0.976359	0.00566597
TIMELESS	Q9UNS1	Protein timeless homolog OS=Homo sapiens GN=TIMELESS PE=1 SV=2	2	0.980863	0.00547038
PSMD13	Q9UNM6	26S proteasome non-ATPase regulatory subunit 13 OS=Homo sapiens GN=PSMD13 PE=1 SV=2	5	0.987954	0.00537566
MRPL4	Q9BYD3	39S ribosomal protein L4, mitochondrial OS=Homo sapiens GN=MRPL4 PE=1 SV=1	2	0.98086	0.00482304
DNASE2	O00115	Deoxyribonuclease-2-alpha OS=Homo sapiens GN=DNASE2 PE=1 SV=2	2	0.991582	0.00475948
DFFB	O76075	DNA fragmentation factor subunit beta OS=Homo sapiens GN=DFFB PE=1 SV=1	1	0.986873	0.00424181
PTGES3L-AARSD1	C9J5N1	Protein PTGES3L-AARSD1 OS=Homo sapiens GN=PTGES3L-AARSD1 PE=2 SV=1	3	0.981921	0.00421124
RALY	Q9UKM9	RNA-binding protein Raly OS=Homo sapiens GN=RALY PE=1 SV=1	24	0.98496	0.00364139
CDC42	P60953	Cell division control protein 42 homolog OS=Homo sapiens GN=CDC42 PE=1 SV=2	4	0.993135	0.00333957
ITPA	Q9BY32	Inosine triphosphate pyrophosphatase OS=Homo sapiens GN=ITPA PE=1 SV=2	4	0.987488	0.00295051
MRPL20	Q9BYC9	39S ribosomal protein L20, mitochondrial OS=Homo sapiens GN=MRPL20 PE=1 SV=1	2	0.989783	0.00261309
FBXL6	Q8N531	F-box/LRR-repeat protein 6 OS=Homo sapiens GN=FBXL6 PE=2 SV=1	1	0.993612	0.00218049
AIFM1	O95831	Apoptosis-inducing factor 1, mitochondrial OS=Homo sapiens GN=AIFM1 PE=1 SV=1	4	0.994639	0.0021318
NDUFB8	O95169	NADH dehydrogenase [ubiquinone] 1 beta subcomplex subunit 8, mitochondrial OS=Homo sapiens GN=NDUFB8 PE=1 SV=1	1	0.993177	0.00172401
MDN1	Q9NU22	Midasin OS=Homo sapiens GN=MDN1 PE=1 SV=2	5	0.993973	0.0013908
TFIP11	Q9UBB9	Tuftelin-interacting protein 11 OS=Homo sapiens GN=TFIP11 PE=1 SV=1	3	0.995809	0.00131777
CRNKL1	Q9BZJ0	Crooked neck-like protein 1 OS=Homo sapiens GN=CRNKL1 PE=1 SV=4	12	0.995373	0.00123717
CPD	O75976	Carboxypeptidase D OS=Homo sapiens GN=CPD PE=1 SV=2	4	0.997811	0.000859388
DHX9	Q08211	ATP-dependent RNA helicase A OS=Homo sapiens GN=DHX9 PE=1 SV=4	61	0.997614	0.000646171
DPM1	O60762	Dolichol-phosphate mannosyltransferase OS=Homo sapiens GN=DPM1 PE=1 SV=1	7	0.997553	0.000624226
AP1M1	Q9BXS5	AP-1 complex subunit mu-1 OS=Homo sapiens GN=AP1M1 PE=1 SV=3	4	0.998186	0.000491563
RPL18	Q07020	60S ribosomal protein L18 OS=Homo sapiens GN=RPL18 PE=1 SV=2	16	0.99894	-0.000498008
SCYL1	Q96KG9	N-terminal kinase-like protein OS=Homo sapiens GN=SCYL1 PE=1 SV=1	5	0.996463	-0.00108287
SLC3A2	P08195	4F2 cell-surface antigen heavy chain OS=Homo sapiens GN=SLC3A2 PE=1 SV=3	23	0.99476	-0.00138463
CMAS	Q8NFW8	N-acylneuraminate cytidylyltransferase OS=Homo sapiens GN=CMAS PE=1 SV=2	3	0.993882	-0.00231646
PHF5A	Q7RTV0	PHD finger-like domain-containing protein 5A OS=Homo sapiens GN=PHF5A PE=1 SV=1	3	0.996945	-0.00246017
RPL37	P61927	60S ribosomal protein L37 OS=Homo sapiens GN=RPL37 PE=1 SV=2	17	0.996432	-0.00261686
HMG20A	Q9NP66	High mobility group protein 20A OS=Homo sapiens GN=HMG20A PE=1 SV=1	4	0.99123	-0.00275357
HEATR5B	Q9P2D3	HEAT repeat-containing protein 5B OS=Homo sapiens GN=HEATR5B PE=1 SV=2	2	0.987812	-0.00291705
ARF6	P62330	ADP-ribosylation factor 6 OS=Homo sapiens GN=ARF6 PE=1 SV=2	2	0.990337	-0.003283
FLNB	O75369	Filamin-B OS=Homo sapiens GN=FLNB PE=1 SV=2	28	0.984779	-0.00400804
RPS3A	P61247	40S ribosomal protein S3a OS=Homo sapiens GN=RPS3A PE=1 SV=2	44	0.984352	-0.00455052
THEM6	Q8WUY1	Protein THEM6 OS=Homo sapiens GN=THEM6 PE=1 SV=2	2	0.990856	-0.00477299
NMT1	P30419	Glycylpeptide N-tetradecanoyltransferase 1 OS=Homo sapiens GN=NMT1 PE=1 SV=2	7	0.979341	-0.00487569
NUDT19	A8MXV4	Nucleoside diphosphate-linked moiety X motif 19, mitochondrial OS=Homo sapiens GN=NUDT19 PE=1 SV=1	2	0.98812	-0.00561591
LSM4	Q9Y4Z0	U6 snRNA-associated Sm-like protein LSm4 OS=Homo sapiens GN=LSM4 PE=1 SV=1	1	0.987266	-0.00568479
STAU2	Q9NUL3	Double-stranded RNA-binding protein Staufen homolog 2 OS=Homo sapiens GN=STAU2 PE=1 SV=1	1	0.982922	-0.00570784
STT3A	P46977	Dolichyl-diphosphooligosaccharide--protein glycosyltransferase subunit STT3A OS=Homo sapiens GN=STT3A PE=1 SV=2	9	0.977337	-0.00624095
ARCN1	P48444	Coatomer subunit delta OS=Homo sapiens GN=ARCN1 PE=1 SV=1	18	0.975018	-0.00659725
MOGS	Q13724	Mannosyl-oligosaccharide glucosidase OS=Homo sapiens GN=MOGS PE=1 SV=5	9	0.974712	-0.00689747
EFTUD1	Q7Z2Z2	Elongation factor Tu GTP-binding domain-containing protein 1 OS=Homo sapiens GN=EFTUD1 PE=1 SV=2	1	0.980491	-0.00777523
ERLIN1	O75477	Erlin-1 OS=Homo sapiens GN=ERLIN1 PE=1 SV=1	1	0.968112	-0.00779712
MLLT4	P55196	Afadin OS=Homo sapiens GN=MLLT4 PE=1 SV=3	3	0.978484	-0.00797728
AFTPH	Q6ULP2	Aftiphilin OS=Homo sapiens GN=AFTPH PE=1 SV=2	2	0.984882	-0.00809414
ARMC10	Q8N2F6	Armadillo repeat-containing protein 10 OS=Homo sapiens GN=ARMC10 PE=1 SV=1	1	0.967584	-0.00817284
TRAPPC11	Q7Z392	Trafficking protein particle complex subunit 11 OS=Homo sapiens GN=TRAPPC11 PE=1 SV=2	1	0.971404	-0.00819797
GBE1	Q04446	1,4-alpha-glucan-branching enzyme OS=Homo sapiens GN=GBE1 PE=1 SV=3	6	0.966343	-0.00826691
COPA	P53621	Coatomer subunit alpha OS=Homo sapiens GN=COPA PE=1 SV=2	26	0.971381	-0.00833521
REXO4	Q9GZR2	RNA exonuclease 4 OS=Homo sapiens GN=REXO4 PE=1 SV=2	2	0.97394	-0.00850047
DCTD	P32321	Deoxycytidylate deaminase OS=Homo sapiens GN=DCTD PE=1 SV=2	1	0.974065	-0.00860064
TCEAL4	Q96EI5	Transcription elongation factor A protein-like 4 OS=Homo sapiens GN=TCEAL4 PE=1 SV=2	1	0.970807	-0.00870968
NAA10	P41227	N-alpha-acetyltransferase 10 OS=Homo sapiens GN=NAA10 PE=1 SV=1	3	0.964996	-0.00943267
DIS3	Q9Y2L1	Exosome complex exonuclease RRP44 OS=Homo sapiens GN=DIS3 PE=1 SV=2	15	0.97177	-0.00962101
MCM4	P33991	DNA replication licensing factor MCM4 OS=Homo sapiens GN=MCM4 PE=1 SV=5	35	0.964634	-0.0102705
PRKAR1A	P10644	cAMP-dependent protein kinase type I-alpha regulatory subunit OS=Homo sapiens GN=PRKAR1A PE=1 SV=1	4	0.969098	-0.0102706
CD99L2	Q8TCZ2	CD99 antigen-like protein 2 OS=Homo sapiens GN=CD99L2 PE=1 SV=1	1	0.981569	-0.0109774
PET112	O75879	Glutamyl-tRNA(Gln) amidotransferase subunit B, mitochondrial OS=Homo sapiens GN=PET112 PE=1 SV=1	3	0.951995	-0.0115502
UBR4	Q5T4S7	E3 ubiquitin-protein ligase UBR4 OS=Homo sapiens GN=UBR4 PE=1 SV=1	27	0.94901	-0.0115863
PPP1R12A	O14974	Protein phosphatase 1 regulatory subunit 12A OS=Homo sapiens GN=PPP1R12A PE=1 SV=1	10	0.974443	-0.0126296
GATM	P50440	Glycine amidinotransferase, mitochondrial OS=Homo sapiens GN=GATM PE=1 SV=1	2	0.970425	-0.0126704
PDS5B	Q9NTI5	Sister chromatid cohesion protein PDS5 homolog B OS=Homo sapiens GN=PDS5B PE=1 SV=1	7	0.943762	-0.0128546
GBAS	O75323	Protein NipSnap homolog 2 OS=Homo sapiens GN=GBAS PE=1 SV=1	1	0.941202	-0.0146954
ARHGDIB	P52566	Rho GDP-dissociation inhibitor 2 OS=Homo sapiens GN=ARHGDIB PE=1 SV=3	4	0.965074	-0.0153754
MED15	Q96RN5	Mediator of RNA polymerase II transcription subunit 15 OS=Homo sapiens GN=MED15 PE=1 SV=2	2	0.966337	-0.015765
BLNK	Q8WV28	B-cell linker protein OS=Homo sapiens GN=BLNK PE=1 SV=2	2	0.963567	-0.0163954
INTS5	Q6P9B9	Integrator complex subunit 5 OS=Homo sapiens GN=INTS5 PE=1 SV=1	4	0.9322	-0.0165398
SURF4	O15260	Surfeit locus protein 4 OS=Homo sapiens GN=SURF4 PE=1 SV=3	5	0.95208	-0.0182065
ELP4	Q96EB1	Elongator complex protein 4 OS=Homo sapiens GN=ELP4 PE=1 SV=2	2	0.919491	-0.0184372
PLOD1	Q02809	Procollagen-lysine,2-oxoglutarate 5-dioxygenase 1 OS=Homo sapiens GN=PLOD1 PE=1 SV=2	8	0.948814	-0.0184771
ISOC2	Q96AB3	Isochorismatase domain-containing protein 2, mitochondrial OS=Homo sapiens GN=ISOC2 PE=1 SV=1	1	0.966842	-0.0195187
ZC3HAV1L	Q96H79	Zinc finger CCCH-type antiviral protein 1-like OS=Homo sapiens GN=ZC3HAV1L PE=1 SV=2	1	0.948002	-0.0198767
RRS1	Q15050	Ribosome biogenesis regulatory protein homolog OS=Homo sapiens GN=RRS1 PE=1 SV=2	7	0.94096	-0.0199245
TBC1D10B	Q4KMP7	TBC1 domain family member 10B OS=Homo sapiens GN=TBC1D10B PE=1 SV=3	2	0.940951	-0.0201892
BAZ2A	Q9UIF9	Bromodomain adjacent to zinc finger domain protein 2A OS=Homo sapiens GN=BAZ2A PE=1 SV=4	3	0.962451	-0.0205695
A4GALT	Q9NPC4	Lactosylceramide 4-alpha-galactosyltransferase OS=Homo sapiens GN=A4GALT PE=2 SV=1	1	0.924749	-0.0206023
CUL4A	Q13619	Cullin-4A OS=Homo sapiens GN=CUL4A PE=1 SV=3	7	0.939719	-0.0209972
ALDH1A1	P00352	Retinal dehydrogenase 1 OS=Homo sapiens GN=ALDH1A1 PE=1 SV=2	9	0.94464	-0.0210692
MCM3AP	O60318	80 kDa MCM3-associated protein OS=Homo sapiens GN=MCM3AP PE=1 SV=2	4	0.914222	-0.0210762
EIF2AK2	P19525	Interferon-induced, double-stranded RNA-activated protein kinase OS=Homo sapiens GN=EIF2AK2 PE=1 SV=2	4	0.91864	-0.0210783
RWDD2B	P57060	RWD domain-containing protein 2B OS=Homo sapiens GN=RWDD2B PE=1 SV=1	1	0.96234	-0.0211591
ME2	P23368	NAD-dependent malic enzyme, mitochondrial OS=Homo sapiens GN=ME2 PE=1 SV=1	3	0.928359	-0.0211694
IGLL5	B9A064	Immunoglobulin lambda-like polypeptide 5 OS=Homo sapiens GN=IGLL5 PE=2 SV=2	1	0.925187	-0.0220485
ESYT2	A0FGR8	Extended synaptotagmin-2 OS=Homo sapiens GN=ESYT2 PE=1 SV=1	4	0.936373	-0.0223261
TMA16	Q96EY4	Translation machinery-associated protein 16 OS=Homo sapiens GN=TMA16 PE=1 SV=2	1	0.947739	-0.0224401
PMPCA	Q10713	Mitochondrial-processing peptidase subunit alpha OS=Homo sapiens GN=PMPCA PE=1 SV=2	8	0.913679	-0.0224662
COPB1	P53618	Coatomer subunit beta OS=Homo sapiens GN=COPB1 PE=1 SV=3	24	0.926089	-0.0225524
DYNC1H1	Q14204	Cytoplasmic dynein 1 heavy chain 1 OS=Homo sapiens GN=DYNC1H1 PE=1 SV=5	110	0.90132	-0.0226253
PSMC3	P17980	26S protease regulatory subunit 6A OS=Homo sapiens GN=PSMC3 PE=1 SV=3	8	0.908209	-0.0234362
RAB27A	P51159	Ras-related protein Rab-27A OS=Homo sapiens GN=RAB27A PE=1 SV=3	1	0.927617	-0.0235342
ERCC3	P19447	TFIIH basal transcription factor complex helicase XPB subunit OS=Homo sapiens GN=ERCC3 PE=1 SV=1	1	0.915427	-0.0237183
IARS	P41252	Isoleucine--tRNA ligase, cytoplasmic OS=Homo sapiens GN=IARS PE=1 SV=2	32	0.90931	-0.0242095
SAP130	Q9H0E3	Histone deacetylase complex subunit SAP130 OS=Homo sapiens GN=SAP130 PE=1 SV=1	2	0.950093	-0.024228
MRI1	Q9BV20	Methylthioribose-1-phosphate isomerase OS=Homo sapiens GN=MRI1 PE=1 SV=1	12	0.917625	-0.0244198
ARL2BP	Q9Y2Y0	ADP-ribosylation factor-like protein 2-binding protein OS=Homo sapiens GN=ARL2BP PE=1 SV=1	2	0.925595	-0.0245947
DAZAP1	Q96EP5	DAZ-associated protein 1 OS=Homo sapiens GN=DAZAP1 PE=1 SV=1	4	0.918825	-0.0247524
UFL1	O94874	E3 UFM1-protein ligase 1 OS=Homo sapiens GN=UFL1 PE=1 SV=2	8	0.898424	-0.0247802
FIGNL1	Q6PIW4	Fidgetin-like protein 1 OS=Homo sapiens GN=FIGNL1 PE=1 SV=2	2	0.957822	-0.024906
DNAJC3	Q13217	DnaJ homolog subfamily C member 3 OS=Homo sapiens GN=DNAJC3 PE=1 SV=1	1	0.899999	-0.0263543
BLVRA	P53004	Biliverdin reductase A OS=Homo sapiens GN=BLVRA PE=1 SV=2	5	0.893671	-0.0263718
USP33	Q8TEY7	Ubiquitin carboxyl-terminal hydrolase 33 OS=Homo sapiens GN=USP33 PE=1 SV=2	1	0.898209	-0.0263823
SCRIB	Q14160	Protein scribble homolog OS=Homo sapiens GN=SCRIB PE=1 SV=4	7	0.901526	-0.0265818
MRPS9	P82933	28S ribosomal protein S9, mitochondrial OS=Homo sapiens GN=MRPS9 PE=1 SV=2	2	0.961152	-0.0272395
PLOD3	O60568	Procollagen-lysine,2-oxoglutarate 5-dioxygenase 3 OS=Homo sapiens GN=PLOD3 PE=1 SV=1	3	0.901535	-0.027417
LPGAT1	Q92604	Acyl-CoA:lysophosphatidylglycerol acyltransferase 1 OS=Homo sapiens GN=LPGAT1 PE=2 SV=1	3	0.931242	-0.0275835
GNPDA2	Q8TDQ7	Glucosamine-6-phosphate isomerase 2 OS=Homo sapiens GN=GNPDA2 PE=1 SV=1	2	0.924272	-0.0281076
UBE2D3	P61077	Ubiquitin-conjugating enzyme E2 D3 OS=Homo sapiens GN=UBE2D3 PE=1 SV=1	3	0.922507	-0.0287796
ITGB7	P26010	Integrin beta-7 OS=Homo sapiens GN=ITGB7 PE=1 SV=1	2	0.924431	-0.0291974
MARCKS	P29966	Myristoylated alanine-rich C-kinase substrate OS=Homo sapiens GN=MARCKS PE=1 SV=4	1	0.922148	-0.0297109
PLEKHF1	Q96S99	Pleckstrin homology domain-containing family F member 1 OS=Homo sapiens GN=PLEKHF1 PE=2 SV=3	1	0.891705	-0.030201
TAPBP	O15533	Tapasin OS=Homo sapiens GN=TAPBP PE=1 SV=1	2	0.899611	-0.0302162
ARIH1	Q9Y4X5	E3 ubiquitin-protein ligase ARIH1 OS=Homo sapiens GN=ARIH1 PE=1 SV=2	1	0.887524	-0.0313319
DDT	P30046	D-dopachrome decarboxylase OS=Homo sapiens GN=DDT PE=1 SV=3	4	0.901631	-0.0314205
ACADM	P11310	Medium-chain specific acyl-CoA dehydrogenase, mitochondrial OS=Homo sapiens GN=ACADM PE=1 SV=1	10	0.907465	-0.0314704
DUSP12	Q9UNI6	Dual specificity protein phosphatase 12 OS=Homo sapiens GN=DUSP12 PE=1 SV=1	1	0.958211	-0.031809
MAPK1	P28482	Mitogen-activated protein kinase 1 OS=Homo sapiens GN=MAPK1 PE=1 SV=3	3	0.906546	-0.0318382
ODR4	Q5SWX8	Protein odr-4 homolog OS=Homo sapiens GN=ODR4 PE=2 SV=1	1	0.858841	-0.0327881
UBR5	O95071	E3 ubiquitin-protein ligase UBR5 OS=Homo sapiens GN=UBR5 PE=1 SV=2	13	0.885904	-0.0338011
EIF3L	Q9Y262	Eukaryotic translation initiation factor 3 subunit L OS=Homo sapiens GN=EIF3L PE=1 SV=1	11	0.881105	-0.0338062
GMPS	P49915	GMP synthase [glutamine-hydrolyzing] OS=Homo sapiens GN=GMPS PE=1 SV=1	23	0.90711	-0.0347406
MTX1	Q13505	Metaxin-1 OS=Homo sapiens GN=MTX1 PE=1 SV=2	1	0.918511	-0.0348482
TOMM20	Q15388	Mitochondrial import receptor subunit TOM20 homolog OS=Homo sapiens GN=TOMM20 PE=1 SV=1	1	0.910592	-0.0350605
CUL2	Q13617	Cullin-2 OS=Homo sapiens GN=CUL2 PE=1 SV=2	7	0.881016	-0.0355436
YY1	P25490	Transcriptional repressor protein YY1 OS=Homo sapiens GN=YY1 PE=1 SV=2	7	0.853571	-0.0357283
SFXN2	Q96NB2	Sideroflexin-2 OS=Homo sapiens GN=SFXN2 PE=1 SV=2	1	0.916741	-0.0358911
ASCC3	Q8N3C0	Activating signal cointegrator 1 complex subunit 3 OS=Homo sapiens GN=ASCC3 PE=1 SV=3	10	0.905463	-0.0359857
REPS1	Q96D71	RalBP1-associated Eps domain-containing protein 1 OS=Homo sapiens GN=REPS1 PE=1 SV=3	3	0.874207	-0.0359942
STK11IP	Q8N1F8	Serine/threonine-protein kinase 11-interacting protein OS=Homo sapiens GN=STK11IP PE=1 SV=3	1	0.867733	-0.0359948
SUB1	P53999	Activated RNA polymerase II transcriptional coactivator p15 OS=Homo sapiens GN=SUB1 PE=1 SV=3	7	0.906762	-0.0361158
[truncated: 1,973 more rows]
