# Supplementary material for: PAX8 and MECOM are interaction partners driving ovarian cancer
Source: Nat Commun. 2021 Apr 26;12:2442. doi: 10.1038/s41467-021-22708-w (PMC8076227; doi:10.1038/s41467-021-22708-w)
Supplement: Supplementary file 5 — Supplementary Data 2 [file 41467_2021_22708_MOESM5_ESM.xlsx]

## Sheet: Xlink_MS_supplementary
CSMs Workflow ID	CSMs	Checked	Sequence	Crosslinker	Crosslink Type	Crosslink Strategy	Identified By	# Proteins	# Identified MS2 Scans	# Identified MS3 Scans	XlinkX Score	Delta XlinkX Score	m/z [Da]	Charge	MH+ [Da]	First Scan	RT [min]	DeltaM [ppm]	Reporter Ion Score	Accessions	Sequence A	Modifications A	Crosslinker Position A	Protein Accession A	Leading Protein Position A	Sequence B	Modifications B	Crosslinker Position B	Protein Accession B	Leading Protein Position B	All Scans	Spectrum File	File ID
-117	332	FALSE	SNLKDPSYGWEILDEFYNVK-KIEVGEKFGPYVGEQR	DSSO	Intra	MS2_MS3	MS3	1	1	2	454.31	346.21	1103.29	4	4410.13	47737	84.1358	0.6145	73.05	PRDM3_(75_434)-PRDM3_(75_434)	SNLKDPSYGWEILDEFYNVK	K4(DSSO)	4	PRDM3_(75_434)	45	KIEVGEKFGPYVGEQR	K7(DSSO)	7	PRDM3_(75_434)	32	47737;47739;47740;47741;47742	PXP0641_pax8xlink_preomics_plusDNA_BLU3_2018_0093.raw	F1.4
-117	159	FALSE	SNLKDPSYGWEILDEFYNVK-KIEVGEKFGPYVGEQR	DSSO	Intra	MS2_MS3	MS3	1	1	2	436.87	333.91	1103.29	4	4410.13	50893	84.2425	-0.43913	45.23	PRDM3_(75_434)-PRDM3_(75_434)	SNLKDPSYGWEILDEFYNVK	K4(DSSO)	4	PRDM3_(75_434)	45	KIEVGEKFGPYVGEQR	K7(DSSO)	7	PRDM3_(75_434)	32	50893;50895;50896;50897;50898	PXP0641_pax8xlink_preomics_noDNA_BLU3_2018_0092.raw	F1.3
-117	331	FALSE	SNLKDPSYGWEILDEFYNVK-KIEVGEKFGPYVGEQR	DSSO	Intra	MS2_MS3	MS3	1	1	2	434.32	354.94	1103.29	4	4410.14	47711	84.091	-1.07271	73.05	PRDM3_(75_434)-PRDM3_(75_434)	SNLKDPSYGWEILDEFYNVK	K4(DSSO)	4	PRDM3_(75_434)	45	KIEVGEKFGPYVGEQR	K7(DSSO)	7	PRDM3_(75_434)	32	47711;47713;47714;47715;47716	PXP0641_pax8xlink_preomics_plusDNA_BLU3_2018_0093.raw	F1.4
-117	242	FALSE	CEDCDQLFESKAELADHQK-AFNWKSNLIR	DSSO	Intra	MS2_MS3	MS3	1	1	2	434.2	434.2	746.541	5	3728.68	26964	59.5372	-2.21733	49.07	PRDM3_(75_434)-PRDM3_(75_434)	CEDCDQLFESKAELADHQK	C1(Carbamidomethyl);C4(Carbamidomethyl);K11(DSSO)	11	PRDM3_(75_434)	148	AFNWKSNLIR	K5(DSSO)	5	PRDM3_(75_434)	230	26964;26966;26967;26968;26969	PXP0641_pax8xlink_preomics_plusDNA_BLU3_2018_0089.raw	F1.2
-117	120	FALSE	KIEVGEKFGPYVGEQR-IEVGEKFGPYVGEQR	DSSO	Intra	MS2_MS3	MS3	1	0	2	429.5	350.11	1050.73	4	4199.91	23944	51.5535	-0.89526	61.04	PRDM3_(75_434)-PRDM3_(75_434)	KIEVGEKFGPYVGEQR	K7(DSSO)	7	PRDM3_(75_434)	32	IEVGEKFGPYVGEQR	K6(DSSO)	6	PRDM3_(75_434)	32	23944;23949;23950;23951;23952	PXP0641_pax8xlink_preomics_noDNA_BLU3_2018_0088.raw	F1.1
-117	28	FALSE	CEDCDQLFESKAELADHQK-FCEGKNHFA	DSSO	Intra	MS2_MS3	MS3	1	1	2	422.58	422.58	718.702	5	3589.48	18305	40.9268	-1.5495	45.23	PRDM3_(75_434)-PRDM3_(75_434)	CEDCDQLFESKAELADHQK	C1(Carbamidomethyl);C4(Carbamidomethyl);K11(DSSO)	11	PRDM3_(75_434)	148	FCEGKNHFA	C2(Carbamidomethyl);K5(DSSO)	5	PRDM3_(75_434)	357	18305;18307;18308;18309;18310	PXP0641_pax8xlink_preomics_noDNA_BLU3_2018_0088.raw	F1.1
-117	160	FALSE	SNLKDPSYGWEILDEFYNVK-KIEVGEKFGPYVGEQR	DSSO	Intra	MS2_MS3	MS3	1	1	2	405.91	324.03	1103.29	4	4410.13	50929	84.3036	0.35473	45.23	PRDM3_(75_434)-PRDM3_(75_434)	SNLKDPSYGWEILDEFYNVK	K4(DSSO)	4	PRDM3_(75_434)	45	KIEVGEKFGPYVGEQR	K7(DSSO)	7	PRDM3_(75_434)	32	50929;50931;50932;50933;50934	PXP0641_pax8xlink_preomics_noDNA_BLU3_2018_0092.raw	F1.3
-117	21	FALSE	CEDCDQLFESKAELADHQK-TQIKCK	DSSO	Intra	MS2_MS3	MS3	1	1	2	398.11	398.11	652.291	5	3257.42	13042	31.8727	-1.61633	61.04	PRDM3_(75_434)-PRDM3_(75_434)	CEDCDQLFESKAELADHQK	C1(Carbamidomethyl);C4(Carbamidomethyl);K11(DSSO)	11	PRDM3_(75_434)	148	TQIKCK	K4(DSSO);C5(Carbamidomethyl)	4	PRDM3_(75_434)	333	13042;13046;13047;13048;13049	PXP0641_pax8xlink_preomics_noDNA_BLU3_2018_0088.raw	F1.1
-117	213	FALSE	CEDCDQLFESKAELADHQK-FCEGKNHFA	DSSO	Intra	MS2_MS3	MS3	1	1	2	395.29	395.29	718.702	5	3589.48	18007	41.1073	-0.57364	45.23	PRDM3_(75_434)-PRDM3_(75_434)	CEDCDQLFESKAELADHQK	C1(Carbamidomethyl);C4(Carbamidomethyl);K11(DSSO)	11	PRDM3_(75_434)	148	FCEGKNHFA	C2(Carbamidomethyl);K5(DSSO)	5	PRDM3_(75_434)	357	18007;18009;18010;18011;18012	PXP0641_pax8xlink_preomics_plusDNA_BLU3_2018_0089.raw	F1.2
-117	223	FALSE	HYECENCAKVFTDPSNLQR-CEDCDQLFESKAELADHQK	DSSO	Intra	MS2_MS3	MS3	1	1	3	395.29	395.29	970.412	5	4848.03	21381	47.447	-1.62567	76.14	PRDM3_(75_434)-PRDM3_(75_434)	HYECENCAKVFTDPSNLQR	C4(Carbamidomethyl);C7(Carbamidomethyl);K9(DSSO)	9	PRDM3_(75_434)	253	CEDCDQLFESKAELADHQK	C1(Carbamidomethyl);C4(Carbamidomethyl);K11(DSSO)	11	PRDM3_(75_434)	148	21381;21386;21387;21388;21389	PXP0641_pax8xlink_preomics_plusDNA_BLU3_2018_0089.raw	F1.2
-117	142	FALSE	KIEVGEKFGPYVGEQR-FCEGKNHFA	DSSO	Intra	MS2_MS3	MS3	1	1	3	394.73	321.22	776.366	4	3102.44	22157	37.8679	0.02563	45.23	PRDM3_(75_434)-PRDM3_(75_434)	KIEVGEKFGPYVGEQR	K7(DSSO)	7	PRDM3_(75_434)	32	FCEGKNHFA	C2(Carbamidomethyl);K5(DSSO)	5	PRDM3_(75_434)	357	22157;22163;22164;22165;22166	PXP0641_pax8xlink_preomics_noDNA_BLU3_2018_0092.raw	F1.3
-117	143	FALSE	KIEVGEKFGPYVGEQR-FCEGKNHFA	DSSO	Intra	MS2_MS3	MS3	1	1	3	394.73	318.45	776.366	4	3102.44	22205	37.9362	-0.00343	45.23	PRDM3_(75_434)-PRDM3_(75_434)	KIEVGEKFGPYVGEQR	K7(DSSO)	7	PRDM3_(75_434)	32	FCEGKNHFA	C2(Carbamidomethyl);K5(DSSO)	5	PRDM3_(75_434)	357	22205;22207;22208;22209;22210	PXP0641_pax8xlink_preomics_noDNA_BLU3_2018_0092.raw	F1.3
-117	29	FALSE	CEDCDQLFESKAELADHQK-FCEGKNHFA	DSSO	Intra	MS2_MS3	MS3	1	1	2	393.7	393.7	718.702	5	3589.48	18335	40.971	-1.9641	41.1	PRDM3_(75_434)-PRDM3_(75_434)	CEDCDQLFESKAELADHQK	C1(Carbamidomethyl);C4(Carbamidomethyl);K11(DSSO)	11	PRDM3_(75_434)	148	FCEGKNHFA	C2(Carbamidomethyl);K5(DSSO)	5	PRDM3_(75_434)	357	18335;18337;18338;18339;18340	PXP0641_pax8xlink_preomics_noDNA_BLU3_2018_0088.raw	F1.1
-117	144	FALSE	CEDCDQLFESKAELADHQK-FCEGKNHFA	DSSO	Intra	MS2_MS3	MS3	1	1	3	383.07	383.07	898.124	4	3589.48	24759	41.7488	1.26039	45.23	PRDM3_(75_434)-PRDM3_(75_434)	CEDCDQLFESKAELADHQK	C1(Carbamidomethyl);C4(Carbamidomethyl);K11(DSSO)	11	PRDM3_(75_434)	148	FCEGKNHFA	C2(Carbamidomethyl);K5(DSSO)	5	PRDM3_(75_434)	357	24759;24762;24763;24764;24765	PXP0641_pax8xlink_preomics_noDNA_BLU3_2018_0092.raw	F1.3
-117	240	FALSE	CEDCDQLFESKAELADHQK-IEVGEKFGPYVGEQR	DSSO	Intra	MS2_MS3	MS3	1	1	3	371.54	371.54	838.379	5	4187.86	25735	57.044	-0.74591	69.9	PRDM3_(75_434)-PRDM3_(75_434)	CEDCDQLFESKAELADHQK	C1(Carbamidomethyl);C4(Carbamidomethyl);K11(DSSO)	11	PRDM3_(75_434)	148	IEVGEKFGPYVGEQR	K6(DSSO)	6	PRDM3_(75_434)	32	25735;25736;25737;25738;25739	PXP0641_pax8xlink_preomics_plusDNA_BLU3_2018_0089.raw	F1.2
-117	316	FALSE	CEDCDQLFESKAELADHQK-FCEGKNHFA	DSSO	Intra	MS2_MS3	MS3	1	1	4	356.34	356.34	898.125	4	3589.48	23797	41.5793	0.01659	49.07	PRDM3_(75_434)-PRDM3_(75_434)	CEDCDQLFESKAELADHQK	C1(Carbamidomethyl);C4(Carbamidomethyl);K11(DSSO)	11	PRDM3_(75_434)	148	FCEGKNHFA	C2(Carbamidomethyl);K5(DSSO)	5	PRDM3_(75_434)	357	23797;23803;23804;23805;23806	PXP0641_pax8xlink_preomics_plusDNA_BLU3_2018_0093.raw	F1.4
-117	145	FALSE	CEDCDQLFESKAELADHQK-FCEGKNHFA	DSSO	Intra	MS2_MS3	MS3	1	1	3	356.34	356.34	898.125	4	3589.48	24820	41.8269	0.7263	49.07	PRDM3_(75_434)-PRDM3_(75_434)	CEDCDQLFESKAELADHQK	C1(Carbamidomethyl);C4(Carbamidomethyl);K11(DSSO)	11	PRDM3_(75_434)	148	FCEGKNHFA	C2(Carbamidomethyl);K5(DSSO)	5	PRDM3_(75_434)	357	24820;24822;24823;24824;24825	PXP0641_pax8xlink_preomics_noDNA_BLU3_2018_0092.raw	F1.3
-117	25	FALSE	KIEVGEKFGPYVGEQR-FCEGKNHFA	DSSO	Intra	MS2_MS3	MS3	1	1	2	355.39	283.22	776.367	4	3102.45	16296	37.0762	-1.50241	45.23	PRDM3_(75_434)-PRDM3_(75_434)	KIEVGEKFGPYVGEQR	K7(DSSO)	7	PRDM3_(75_434)	32	FCEGKNHFA	C2(Carbamidomethyl);K5(DSSO)	5	PRDM3_(75_434)	357	16296;16301;16302;16303;16304	PXP0641_pax8xlink_preomics_noDNA_BLU3_2018_0088.raw	F1.1
-117	214	FALSE	CEDCDQLFESKAELADHQK-FCEGKNHFA	DSSO	Intra	MS2_MS3	MS3	1	1	3	353.5	353.5	898.125	4	3589.48	18008	41.1118	-0.22602	49.07	PRDM3_(75_434)-PRDM3_(75_434)	CEDCDQLFESKAELADHQK	C1(Carbamidomethyl);C4(Carbamidomethyl);K11(DSSO)	11	PRDM3_(75_434)	148	FCEGKNHFA	C2(Carbamidomethyl);K5(DSSO)	5	PRDM3_(75_434)	357	18008;18013;18014;18015;18016	PXP0641_pax8xlink_preomics_plusDNA_BLU3_2018_0089.raw	F1.2
-117	241	FALSE	CEDCDQLFESKAELADHQK-IEVGEKFGPYVGEQR	DSSO	Intra	MS2_MS3	MS3	1	1	3	345.13	345.13	838.379	5	4187.86	25927	57.6184	-1.81211	49.07	PRDM3_(75_434)-PRDM3_(75_434)	CEDCDQLFESKAELADHQK	C1(Carbamidomethyl);C4(Carbamidomethyl);K11(DSSO)	11	PRDM3_(75_434)	148	IEVGEKFGPYVGEQR	K6(DSSO)	6	PRDM3_(75_434)	32	25927;25932;25933;25934;25935	PXP0641_pax8xlink_preomics_plusDNA_BLU3_2018_0089.raw	F1.2
-117	233	FALSE	CEDCDQLFESKAELADHQK-KIEVGEKFGPYVGEQR	DSSO	Intra	MS2_MS3	MS3	1	1	3	335.95	335.95	863.997	5	4315.96	23056	50.9117	-1.19695	39.46	PRDM3_(75_434)-PRDM3_(75_434)	CEDCDQLFESKAELADHQK	C1(Carbamidomethyl);C4(Carbamidomethyl);K11(DSSO)	11	PRDM3_(75_434)	148	KIEVGEKFGPYVGEQR	K7(DSSO)	7	PRDM3_(75_434)	32	23056;23058;23059;23060;23061	PXP0641_pax8xlink_preomics_plusDNA_BLU3_2018_0089.raw	F1.2
-117	314	FALSE	KIEVGEKFGPYVGEQR-FCEGKNHFA	DSSO	Intra	MS2_MS3	MS3	1	1	3	334.84	244.04	776.367	4	3102.44	21279	37.7423	-1.48033	45.23	PRDM3_(75_434)-PRDM3_(75_434)	KIEVGEKFGPYVGEQR	K7(DSSO)	7	PRDM3_(75_434)	32	FCEGKNHFA	C2(Carbamidomethyl);K5(DSSO)	5	PRDM3_(75_434)	357	21279;21282;21283;21284;21285	PXP0641_pax8xlink_preomics_plusDNA_BLU3_2018_0093.raw	F1.4
-117	232	FALSE	CEDCDQLFESKAELADHQK-KIEVGEKFGPYVGEQR	DSSO	Intra	MS2_MS3	MS3	1	1	3	334.12	334.12	863.998	5	4315.96	23011	50.8313	-1.03133	73.05	PRDM3_(75_434)-PRDM3_(75_434)	CEDCDQLFESKAELADHQK	C1(Carbamidomethyl);C4(Carbamidomethyl);K11(DSSO)	11	PRDM3_(75_434)	148	KIEVGEKFGPYVGEQR	K7(DSSO)	7	PRDM3_(75_434)	32	23011;23016;23017;23018;23019	PXP0641_pax8xlink_preomics_plusDNA_BLU3_2018_0089.raw	F1.2
-117	317	FALSE	CEDCDQLFESKAELADHQK-FCEGKNHFA	DSSO	Intra	MS2_MS3	MS3	1	1	4	330.57	330.57	898.125	4	3589.48	23833	41.6378	0.15961	49.07	PRDM3_(75_434)-PRDM3_(75_434)	CEDCDQLFESKAELADHQK	C1(Carbamidomethyl);C4(Carbamidomethyl);K11(DSSO)	11	PRDM3_(75_434)	148	FCEGKNHFA	C2(Carbamidomethyl);K5(DSSO)	5	PRDM3_(75_434)	357	23833;23835;23836;23837;23838	PXP0641_pax8xlink_preomics_plusDNA_BLU3_2018_0093.raw	F1.4
-117	239	FALSE	CEDCDQLFESKAELADHQK-IEVGEKFGPYVGEQR	DSSO	Intra	MS2_MS3	MS3	1	1	3	329.44	329.44	838.378	5	4187.86	25716	56.978	-1.96175	84.95	PRDM3_(75_434)-PRDM3_(75_434)	CEDCDQLFESKAELADHQK	C1(Carbamidomethyl);C4(Carbamidomethyl);K11(DSSO)	11	PRDM3_(75_434)	148	IEVGEKFGPYVGEQR	K6(DSSO)	6	PRDM3_(75_434)	32	25716;25717;25718;25719;25720	PXP0641_pax8xlink_preomics_plusDNA_BLU3_2018_0089.raw	F1.2
-117	185	FALSE	HQMSHDSGKHYECENCAK-FCEGKNHFA	DSSO	Intra	MS2_MS3	MS3	1	1	3	327.36	327.36	697.679	5	3484.36	3335	12.798	-1.30932	49.07	PRDM3_(75_434)-PRDM3_(75_434)	HQMSHDSGKHYECENCAK	K9(DSSO);C13(Carbamidomethyl);C16(Carbamidomethyl)	9	PRDM3_(75_434)	244	FCEGKNHFA	C2(Carbamidomethyl);K5(DSSO)	5	PRDM3_(75_434)	357	3335;3339;3340;3341;3342	PXP0641_pax8xlink_preomics_plusDNA_BLU3_2018_0089.raw	F1.2
-117	40	FALSE	DCGQMFSTTSSLNKHR-IEVGEKFGPYVGEQR	DSSO	Intra	MS2_MS3	MS3	1	1	2	325.74	325.74	934.182	4	3733.7	22502	48.4943	-2.1616	61.04	PRDM3_(75_434)-PRDM3_(75_434)	DCGQMFSTTSSLNKHR	C2(Carbamidomethyl);K14(DSSO)	14	PRDM3_(75_434)	349	IEVGEKFGPYVGEQR	K6(DSSO)	6	PRDM3_(75_434)	32	22502;22507;22508;22509;22510	PXP0641_pax8xlink_preomics_noDNA_BLU3_2018_0088.raw	F1.1
-117	13	FALSE	AHACPECGKTFATSSGLK-FCEGKNHFA	DSSO	Intra	MS2_MS3	MS3	1	1	2	323.24	323.24	797.848	4	3188.37	9176	24.8689	-0.32619	61.04	PRDM3_(75_434)-PRDM3_(75_434)	AHACPECGKTFATSSGLK	C4(Carbamidomethyl);C7(Carbamidomethyl);K9(DSSO)	9	PRDM3_(75_434)	282	FCEGKNHFA	C2(Carbamidomethyl);K5(DSSO)	5	PRDM3_(75_434)	357	9176;9181;9182;9183;9184	PXP0641_pax8xlink_preomics_noDNA_BLU3_2018_0088.raw	F1.1
-117	206	FALSE	DCGQMFSTTSSLNKHR-FCEGKNHFA	DSSO	Intra	MS2_MS3	MS3	1	1	2	318.11	318.11	627.87	5	3135.32	12303	31.1848	-0.41297	45.23	PRDM3_(75_434)-PRDM3_(75_434)	DCGQMFSTTSSLNKHR	C2(Carbamidomethyl);K14(DSSO)	14	PRDM3_(75_434)	349	FCEGKNHFA	C2(Carbamidomethyl);K5(DSSO)	5	PRDM3_(75_434)	357	12303;12305;12306;12307;12308	PXP0641_pax8xlink_preomics_plusDNA_BLU3_2018_0089.raw	F1.2
-117	315	FALSE	KIEVGEKFGPYVGEQR-FCEGKNHFA	DSSO	Intra	MS2_MS3	MS3	1	1	4	315.51	250.91	776.366	4	3102.44	21328	37.8102	-0.11813	61.04	PRDM3_(75_434)-PRDM3_(75_434)	KIEVGEKFGPYVGEQR	K7(DSSO)	7	PRDM3_(75_434)	32	FCEGKNHFA	C2(Carbamidomethyl);K5(DSSO)	5	PRDM3_(75_434)	357	21328;21331;21332;21333;21334	PXP0641_pax8xlink_preomics_plusDNA_BLU3_2018_0093.raw	F1.4
-117	46	FALSE	CEDCDQLFESKAELADHQK-IEVGEKFGPYVGEQR	DSSO	Intra	MS2_MS3	MS3	1	1	3	315.01	315.01	838.38	5	4187.87	26268	56.8128	-0.78444	84.95	PRDM3_(75_434)-PRDM3_(75_434)	CEDCDQLFESKAELADHQK	C1(Carbamidomethyl);C4(Carbamidomethyl);K11(DSSO)	11	PRDM3_(75_434)	148	IEVGEKFGPYVGEQR	K6(DSSO)	6	PRDM3_(75_434)	32	26268;26269;26270;26271;26272	PXP0641_pax8xlink_preomics_noDNA_BLU3_2018_0088.raw	F1.1
-117	19	FALSE	DCGQMFSTTSSLNKHR-FCEGKNHFA	DSSO	Intra	MS2_MS3	MS3	1	1	2	314.98	314.98	627.87	5	3135.32	12623	31.2045	-1.19595	45.23	PRDM3_(75_434)-PRDM3_(75_434)	DCGQMFSTTSSLNKHR	C2(Carbamidomethyl);K14(DSSO)	14	PRDM3_(75_434)	349	FCEGKNHFA	C2(Carbamidomethyl);K5(DSSO)	5	PRDM3_(75_434)	357	12623;12625;12626;12627;12628	PXP0641_pax8xlink_preomics_noDNA_BLU3_2018_0088.raw	F1.1
-117	200	FALSE	AHACPECGKTFATSSGLK-FCEGKNHFA	DSSO	Intra	MS2_MS3	MS3	1	1	2	310.81	310.81	797.849	4	3188.37	8887	24.6694	-0.6108	69.9	PRDM3_(75_434)-PRDM3_(75_434)	AHACPECGKTFATSSGLK	C4(Carbamidomethyl);C7(Carbamidomethyl);K9(DSSO)	9	PRDM3_(75_434)	282	FCEGKNHFA	C2(Carbamidomethyl);K5(DSSO)	5	PRDM3_(75_434)	357	8887;8889;8890;8891;8892	PXP0641_pax8xlink_preomics_plusDNA_BLU3_2018_0089.raw	F1.2
-117	267	FALSE	SNLKDPSYGWEILDEFYNVK-IEVGEKFGPYVGEQR	DSSO	Intra	MS2_MS3	MS3	1	1	2	310.34	310.34	1071.27	4	4282.05	45107	92.2827	-2.15638	61.04	PRDM3_(75_434)-PRDM3_(75_434)	SNLKDPSYGWEILDEFYNVK	K4(DSSO)	4	PRDM3_(75_434)	45	IEVGEKFGPYVGEQR	K6(DSSO)	6	PRDM3_(75_434)	32	45107;45112;45113;45114;45115	PXP0641_pax8xlink_preomics_plusDNA_BLU3_2018_0089.raw	F1.2
-117	228	FALSE	CEDCDQLFESKAELADHQK-CDQCPKAFNWK	DSSO	Intra	MS2_MS3	MS3	1	1	3	308.05	308.05	787.531	5	3933.63	22521	49.8667	-1.82799	61.04	PRDM3_(75_434)-PRDM3_(75_434)	CEDCDQLFESKAELADHQK	C1(Carbamidomethyl);C4(Carbamidomethyl);K11(DSSO)	11	PRDM3_(75_434)	148	CDQCPKAFNWK	C1(Carbamidomethyl);C4(Carbamidomethyl);K6(DSSO)	6	PRDM3_(75_434)	225	22521;22523;22524;22525;22526	PXP0641_pax8xlink_preomics_plusDNA_BLU3_2018_0089.raw	F1.2
-117	39	FALSE	DCGQMFSTTSSLNKHR-IEVGEKFGPYVGEQR	DSSO	Intra	MS2_MS3	MS3	1	1	2	307.98	307.98	934.183	4	3733.71	22458	48.4035	-1.55022	61.04	PRDM3_(75_434)-PRDM3_(75_434)	DCGQMFSTTSSLNKHR	C2(Carbamidomethyl);K14(DSSO)	14	PRDM3_(75_434)	349	IEVGEKFGPYVGEQR	K6(DSSO)	6	PRDM3_(75_434)	32	22458;22463;22464;22465;22466	PXP0641_pax8xlink_preomics_noDNA_BLU3_2018_0088.raw	F1.1
-117	210	FALSE	KIEVGEKFGPYVGEQR-FCEGKNHFA	DSSO	Intra	MS2_MS3	MS3	1	1	2	305.37	256.45	776.367	4	3102.45	16011	37.1838	-0.99403	49.07	PRDM3_(75_434)-PRDM3_(75_434)	KIEVGEKFGPYVGEQR	K7(DSSO)	7	PRDM3_(75_434)	32	FCEGKNHFA	C2(Carbamidomethyl);K5(DSSO)	5	PRDM3_(75_434)	357	16011;16016;16017;16018;16019	PXP0641_pax8xlink_preomics_plusDNA_BLU3_2018_0089.raw	F1.2
-117	43	FALSE	CEDCDQLFESKAELADHQK-KIEVGEKFGPYVGEQR	DSSO	Intra	MS2_MS3	MS3	1	1	3	304.48	304.48	863.997	5	4315.96	23504	50.7145	-0.67304	73.05	PRDM3_(75_434)-PRDM3_(75_434)	CEDCDQLFESKAELADHQK	C1(Carbamidomethyl);C4(Carbamidomethyl);K11(DSSO)	11	PRDM3_(75_434)	148	KIEVGEKFGPYVGEQR	K7(DSSO)	7	PRDM3_(75_434)	32	23504;23506;23507;23508;23509	PXP0641_pax8xlink_preomics_noDNA_BLU3_2018_0088.raw	F1.1
-117	44	FALSE	CEDCDQLFESKAELADHQK-KIEVGEKFGPYVGEQR	DSSO	Intra	MS2_MS3	MS3	1	1	3	298.77	298.77	863.998	5	4315.96	23536	50.7785	0.8399	73.05	PRDM3_(75_434)-PRDM3_(75_434)	CEDCDQLFESKAELADHQK	C1(Carbamidomethyl);C4(Carbamidomethyl);K11(DSSO)	11	PRDM3_(75_434)	148	KIEVGEKFGPYVGEQR	K7(DSSO)	7	PRDM3_(75_434)	32	23536;23541;23542;23543;23544	PXP0641_pax8xlink_preomics_noDNA_BLU3_2018_0088.raw	F1.1
-117	226	FALSE	DCGQMFSTTSSLNKHR-IEVGEKFGPYVGEQR	DSSO	Intra	MS2_MS3	MS3	1	1	2	287.23	287.23	747.548	5	3733.71	22025	48.6312	-1.86998	61.04	PRDM3_(75_434)-PRDM3_(75_434)	DCGQMFSTTSSLNKHR	C2(Carbamidomethyl);K14(DSSO)	14	PRDM3_(75_434)	349	IEVGEKFGPYVGEQR	K6(DSSO)	6	PRDM3_(75_434)	32	22025;22027;22028;22029;22030	PXP0641_pax8xlink_preomics_plusDNA_BLU3_2018_0089.raw	F1.2
-117	73	FALSE	SNLKDPSYGWEILDEFYNVK-IEVGEKFGPYVGEQR	DSSO	Intra	MS2_MS3	MS3	1	1	2	286.82	286.82	1071.27	4	4282.04	45166	91.4212	0.74889	61.04	PRDM3_(75_434)-PRDM3_(75_434)	SNLKDPSYGWEILDEFYNVK	K4(DSSO)	4	PRDM3_(75_434)	45	IEVGEKFGPYVGEQR	K6(DSSO)	6	PRDM3_(75_434)	32	45166;45168;45169;45170;45171	PXP0641_pax8xlink_preomics_noDNA_BLU3_2018_0088.raw	F1.1
-117	12	FALSE	AHACPECGKTFATSSGLK-FCEGKNHFA	DSSO	Intra	MS2_MS3	MS3	1	1	2	284.79	284.79	797.848	4	3188.37	9168	24.8467	-0.59703	61.04	PRDM3_(75_434)-PRDM3_(75_434)	AHACPECGKTFATSSGLK	C4(Carbamidomethyl);C7(Carbamidomethyl);K9(DSSO)	9	PRDM3_(75_434)	282	FCEGKNHFA	C2(Carbamidomethyl);K5(DSSO)	5	PRDM3_(75_434)	357	9168;9169;9170;9171;9172	PXP0641_pax8xlink_preomics_noDNA_BLU3_2018_0088.raw	F1.1
-117	301	FALSE	ECDQVFPDLQSLEKHMLSHTEER-FCEGKNHFA	DSSO	Intra	MS2_MS3	MS3	1	0	2	284.3	284.3	685.969	6	4110.78	21855	48.311	0.41026	61.04	PRDM3_(75_434)-PRDM3_(75_434)	ECDQVFPDLQSLEKHMLSHTEER	C2(Carbamidomethyl);K14(DSSO);M16(Oxidation)	14	PRDM3_(75_434)	207	FCEGKNHFA	C2(Carbamidomethyl);K5(DSSO)	5	PRDM3_(75_434)	357	21855;21857;21858;21859;21860	PXP0641_pax8xlink_preomics_plusDNA_BLU3_2018_0089.raw	F1.2
-117	265	FALSE	SNLKDPSYGWEILDEFYNVK-IEVGEKFGPYVGEQR	DSSO	Intra	MS2_MS3	MS3	1	1	2	282.23	282.23	1071.27	4	4282.04	44805	91.6763	1.24958	61.04	PRDM3_(75_434)-PRDM3_(75_434)	SNLKDPSYGWEILDEFYNVK	K4(DSSO)	4	PRDM3_(75_434)	45	IEVGEKFGPYVGEQR	K6(DSSO)	6	PRDM3_(75_434)	32	44805;44807;44808;44809;44810	PXP0641_pax8xlink_preomics_plusDNA_BLU3_2018_0089.raw	F1.2
-117	211	FALSE	KIEVGEKFGPYVGEQR-FCEGKNHFA	DSSO	Intra	MS2_MS3	MS3	1	1	2	282.14	209.97	776.367	4	3102.44	16039	37.2185	-1.65857	45.23	PRDM3_(75_434)-PRDM3_(75_434)	KIEVGEKFGPYVGEQR	K7(DSSO)	7	PRDM3_(75_434)	32	FCEGKNHFA	C2(Carbamidomethyl);K5(DSSO)	5	PRDM3_(75_434)	357	16039;16041;16042;16043;16044	PXP0641_pax8xlink_preomics_plusDNA_BLU3_2018_0089.raw	F1.2
-117	333	FALSE	SNLKDPSYGWEILDEFYNVK-IEVGEKFGPYVGEQR	DSSO	Intra	MS2_MS3	MS3	1	1	3	281.19	281.19	1071.27	4	4282.05	51597	92.3358	1.03519	42.1	PRDM3_(75_434)-PRDM3_(75_434)	SNLKDPSYGWEILDEFYNVK	K4(DSSO)	4	PRDM3_(75_434)	45	IEVGEKFGPYVGEQR	K6(DSSO)	6	PRDM3_(75_434)	32	51597;51599;51600;51601;51602	PXP0641_pax8xlink_preomics_plusDNA_BLU3_2018_0093.raw	F1.4
-117	250	FALSE	ECDQVFPDLQSLEKHMLSHTEER-DCGQMFSTTSSLNKHR	DSSO	Intra	MS2_MS3	MS3	1	1	2	280.63	280.63	809.861	6	4854.13	30283	65.6081	-0.23692	54.03	PRDM3_(75_434)-PRDM3_(75_434)	ECDQVFPDLQSLEKHMLSHTEER	C2(Carbamidomethyl);K14(DSSO)	14	PRDM3_(75_434)	207	DCGQMFSTTSSLNKHR	C2(Carbamidomethyl);K14(DSSO)	14	PRDM3_(75_434)	349	30283;30285;30286;30287;30288	PXP0641_pax8xlink_preomics_plusDNA_BLU3_2018_0089.raw	F1.2
-117	340	FALSE	KMDDSDQDSCR-IGDYKR	DSSO	Intra	MS2_MS3	MS3	1	0	2	280.49	258.19	755.645	3	2264.92	5637	13.2566	0.21237	54.03	PAX8_Avi_(2_328)-PAX8_Avi_(2_328)	KMDDSDQDSCR	K1(DSSO);C10(Carbamidomethyl)	1	PAX8_Avi_(2_328)	197	IGDYKR	K5(DSSO)	5	PAX8_Avi_(2_328)	96	5637;5645;5646;5647	PXP0641_pax8xlink_preomics_plusDNA_BLU3_2018_0093.raw	F1.4
-117	10	FALSE	YYETGSIRPGVIGGSKPK-KMDDSDQDSCR	DSSO	Intra	MS2_MS3	MS3	1	1	3	279.26	247.76	856.389	4	3422.53	8922	24.4373	-0.31409	61.04	PAX8_Avi_(2_328)-PAX8_Avi_(2_328)	YYETGSIRPGVIGGSKPK	K16(DSSO)	16	PAX8_Avi_(2_328)	80	KMDDSDQDSCR	K1(DSSO);C10(Carbamidomethyl)	1	PAX8_Avi_(2_328)	197	8922;8923;8924;8925;8926	PXP0641_pax8xlink_preomics_noDNA_BLU3_2018_0088.raw	F1.1
-117	310	FALSE	VSHGCVSKILGR-IGDYKR	DSSO	Intra	MS2_MS3	MS3	1	1	4	270.56	255.68	556.035	4	2221.12	10109	20.9058	0.45058	39.46	PAX8_Avi_(2_328)-PAX8_Avi_(2_328)	VSHGCVSKILGR	C5(Carbamidomethyl);K8(DSSO)	8	PAX8_Avi_(2_328)	60	IGDYKR	K5(DSSO)	5	PAX8_Avi_(2_328)	96	10109;10112;10113;10114;10115	PXP0641_pax8xlink_preomics_plusDNA_BLU3_2018_0093.raw	F1.4
-117	197	FALSE	VSHGCVSKILGR-IGDYKR	DSSO	Intra	MS2_MS3	MS3	1	1	3	270.56	260.64	556.036	4	2221.12	7004	20.7473	-0.33901	45.23	PAX8_Avi_(2_328)-PAX8_Avi_(2_328)	VSHGCVSKILGR	C5(Carbamidomethyl);K8(DSSO)	8	PAX8_Avi_(2_328)	60	IGDYKR	K5(DSSO)	5	PAX8_Avi_(2_328)	96	7004;7009;7010;7011;7012	PXP0641_pax8xlink_preomics_plusDNA_BLU3_2018_0089.raw	F1.2
-117	263	FALSE	SNLKDPSYGWEILDEFYNVK-KIEVGEKFGPYVGEQR	DSSO	Intra	MS2_MS3	MS3	1	1	3	270.36	224.15	882.832	5	4410.13	40163	83.4137	0.52123	54.03	PRDM3_(75_434)-PRDM3_(75_434)	SNLKDPSYGWEILDEFYNVK	K4(DSSO)	4	PRDM3_(75_434)	45	KIEVGEKFGPYVGEQR	K7(DSSO)	7	PRDM3_(75_434)	32	40163;40168;40169;40170;40171	PXP0641_pax8xlink_preomics_plusDNA_BLU3_2018_0089.raw	F1.2
-117	139	FALSE	IEVGEKFGPYVGEQR-TQIKCK	DSSO	Intra	MS2_MS3	MS3	1	1	4	269.15	269.15	661.329	4	2642.29	19466	34.1238	1.03825	54.03	PRDM3_(75_434)-PRDM3_(75_434)	IEVGEKFGPYVGEQR	K6(DSSO)	6	PRDM3_(75_434)	32	TQIKCK	K4(DSSO);C5(Carbamidomethyl)	4	PRDM3_(75_434)	333	19466;19468;19469;19470;19471	PXP0641_pax8xlink_preomics_noDNA_BLU3_2018_0092.raw	F1.3
-117	247	FALSE	ECDQVFPDLQSLEKHMLSHTEER-FCEGKNHFA	DSSO	Intra	MS2_MS3	MS3	1	1	2	268.95	268.95	683.303	6	4094.78	29259	63.6187	-0.17499	49.07	PRDM3_(75_434)-PRDM3_(75_434)	ECDQVFPDLQSLEKHMLSHTEER	C2(Carbamidomethyl);K14(DSSO)	14	PRDM3_(75_434)	207	FCEGKNHFA	C2(Carbamidomethyl);K5(DSSO)	5	PRDM3_(75_434)	357	29259;29264;29265;29266;29267	PXP0641_pax8xlink_preomics_plusDNA_BLU3_2018_0089.raw	F1.2
-117	34	FALSE	IEVGEKFGPYVGEQR-FCEGKNHFA	DSSO	Intra	MS2_MS3	MS3	1	1	2	266.23	266.23	744.343	4	2974.35	20125	43.9552	-1.16401	45.23	PRDM3_(75_434)-PRDM3_(75_434)	IEVGEKFGPYVGEQR	K6(DSSO)	6	PRDM3_(75_434)	32	FCEGKNHFA	C2(Carbamidomethyl);K5(DSSO)	5	PRDM3_(75_434)	357	20125;20126;20127;20128;20129	PXP0641_pax8xlink_preomics_noDNA_BLU3_2018_0088.raw	F1.1
-117	229	FALSE	CEDCDQLFESKAELADHQK-CDQCPKAFNWK	DSSO	Intra	MS2_MS3	MS3	1	1	2	265.57	265.57	787.531	5	3933.63	22553	49.9231	-2.77037	49.07	PRDM3_(75_434)-PRDM3_(75_434)	CEDCDQLFESKAELADHQK	C1(Carbamidomethyl);C4(Carbamidomethyl);K11(DSSO)	11	PRDM3_(75_434)	148	CDQCPKAFNWK	C1(Carbamidomethyl);C4(Carbamidomethyl);K6(DSSO)	6	PRDM3_(75_434)	225	22553;22554;22555;22556;22557	PXP0641_pax8xlink_preomics_plusDNA_BLU3_2018_0089.raw	F1.2
-117	319	FALSE	IEVGEKFGPYVGEQR-FCEGKNHFA	DSSO	Intra	MS2_MS3	MS3	1	1	3	263.01	263.01	744.343	4	2974.35	25876	44.743	-0.04176	49.07	PRDM3_(75_434)-PRDM3_(75_434)	IEVGEKFGPYVGEQR	K6(DSSO)	6	PRDM3_(75_434)	32	FCEGKNHFA	C2(Carbamidomethyl);K5(DSSO)	5	PRDM3_(75_434)	357	25876;25879;25880;25881;25882	PXP0641_pax8xlink_preomics_plusDNA_BLU3_2018_0093.raw	F1.4
-117	234	FALSE	QHYPEAYASPSHTKGEQGLYPLPLLNSTLDDGK-KMDDSDQDSCR	DSSO	Intra	MS2_MS3	MS3	1	1	2	262.23	245.63	1028.86	5	5140.28	24308	53.196	0.74981	45.23	PAX8_Avi_(2_328)-PAX8_Avi_(2_328)	QHYPEAYASPSHTKGEQGLYPLPLLNSTLDDGK	K14(DSSO)	14	PAX8_Avi_(2_328)	256	KMDDSDQDSCR	K1(DSSO);C10(Carbamidomethyl)	1	PAX8_Avi_(2_328)	197	24308;24310;24311;24312;24313	PXP0641_pax8xlink_preomics_plusDNA_BLU3_2018_0089.raw	F1.2
-117	58	FALSE	ECDQVFPDLQSLEKHMLSHTEER-CDQCPKAFNWK	DSSO	Intra	MS2_MS3	MS3	1	1	2	260.21	260.21	740.662	6	4438.93	32890	69.4791	-0.01232	61.04	PRDM3_(75_434)-PRDM3_(75_434)	ECDQVFPDLQSLEKHMLSHTEER	C2(Carbamidomethyl);K14(DSSO)	14	PRDM3_(75_434)	207	CDQCPKAFNWK	C1(Carbamidomethyl);C4(Carbamidomethyl);K6(DSSO)	6	PRDM3_(75_434)	225	32890;32892;32893;32894;32895	PXP0641_pax8xlink_preomics_noDNA_BLU3_2018_0088.raw	F1.1
-117	121	FALSE	ECDQVFPDLQSLEKHMLSHTEER-TQIKCK	DSSO	Intra	MS2_MS3	MS3	1	0	2	258.6	258.6	627.96	6	3762.72	26145	56.3961	-0.17934	45.23	PRDM3_(75_434)-PRDM3_(75_434)	ECDQVFPDLQSLEKHMLSHTEER	C2(Carbamidomethyl);K14(DSSO)	14	PRDM3_(75_434)	207	TQIKCK	K4(DSSO);C5(Carbamidomethyl)	4	PRDM3_(75_434)	333	26145;26147;26148;26149;26150	PXP0641_pax8xlink_preomics_noDNA_BLU3_2018_0088.raw	F1.1
-117	162	FALSE	SNLKDPSYGWEILDEFYNVK-IEVGEKFGPYVGEQR	DSSO	Intra	MS2_MS3	MS3	1	1	3	258.23	258.23	1071.27	4	4282.04	55239	92.413	0.17585	37.17	PRDM3_(75_434)-PRDM3_(75_434)	SNLKDPSYGWEILDEFYNVK	K4(DSSO)	4	PRDM3_(75_434)	45	IEVGEKFGPYVGEQR	K6(DSSO)	6	PRDM3_(75_434)	32	55239;55241;55242;55243;55244	PXP0641_pax8xlink_preomics_noDNA_BLU3_2018_0092.raw	F1.3
-117	163	FALSE	SNLKDPSYGWEILDEFYNVK-IEVGEKFGPYVGEQR	DSSO	Intra	MS2_MS3	MS3	1	1	3	257.38	257.38	1071.26	4	4282.04	55545	93.0388	-0.02138	61.04	PRDM3_(75_434)-PRDM3_(75_434)	SNLKDPSYGWEILDEFYNVK	K4(DSSO)	4	PRDM3_(75_434)	45	IEVGEKFGPYVGEQR	K6(DSSO)	6	PRDM3_(75_434)	32	55545;55547;55548;55549;55550	PXP0641_pax8xlink_preomics_noDNA_BLU3_2018_0092.raw	F1.3
-117	122	FALSE	ECDQVFPDLQSLEKHMLSHTEER-EYKCDQCPK	DSSO	Intra	MS2_MS3	MS3	1	0	2	256.53	256.53	702.974	6	4212.8	27670	59.5293	-0.16578	42.1	PRDM3_(75_434)-PRDM3_(75_434)	ECDQVFPDLQSLEKHMLSHTEER	C2(Carbamidomethyl);K14(DSSO)	14	PRDM3_(75_434)	207	EYKCDQCPK	K3(DSSO);C4(Carbamidomethyl);C7(Carbamidomethyl)	3	PRDM3_(75_434)	219	27670;27672;27673;27674;27675	PXP0641_pax8xlink_preomics_noDNA_BLU3_2018_0088.raw	F1.1
-117	110	FALSE	HQMSHDSGKHYECENCAK-IEVGEKFGPYVGEQR	DSSO	Intra	MS2_MS3	MS3	1	0	3	256.5	256.5	681.298	6	4082.75	8475	23.6371	-0.04034	54.03	PRDM3_(75_434)-PRDM3_(75_434)	HQMSHDSGKHYECENCAK	K9(DSSO);C13(Carbamidomethyl);C16(Carbamidomethyl)	9	PRDM3_(75_434)	244	IEVGEKFGPYVGEQR	K6(DSSO)	6	PRDM3_(75_434)	32	8475;8477;8478;8479;8480	PXP0641_pax8xlink_preomics_noDNA_BLU3_2018_0088.raw	F1.1
-117	90	FALSE	SNLKDPSYGWEILDEFYNVK-FCIDASQPDVGSWLKYIR	DSSO	Intra	MS2_MS3	MS2	1	1	2	256.36	256.36	1183.06	4	4729.23	51719	109.15	-0.13754	61.04	PRDM3_(75_434)-PRDM3_(75_434)	SNLKDPSYGWEILDEFYNVK	K4(DSSO)	4	PRDM3_(75_434)	45	FCIDASQPDVGSWLKYIR	C2(Carbamidomethyl);K15(DSSO)	15	PRDM3_(75_434)	76	51719;51721;51722;51723;51724	PXP0641_pax8xlink_preomics_noDNA_BLU3_2018_0088.raw	F1.1
-117	276	FALSE	HQMSHDSGKHYECENCAK-FCEGKNHFA	DSSO	Intra	MS2_MS3	MS3	1	0	2	254.75	254.75	700.878	5	3500.36	3137	12.2419	-1.23703	61.04	PRDM3_(75_434)-PRDM3_(75_434)	HQMSHDSGKHYECENCAK	M3(Oxidation);K9(DSSO);C13(Carbamidomethyl);C16(Carbamidomethyl)	9	PRDM3_(75_434)	244	FCEGKNHFA	C2(Carbamidomethyl);K5(DSSO)	5	PRDM3_(75_434)	357	3137;3139;3140;3141;3142	PXP0641_pax8xlink_preomics_plusDNA_BLU3_2018_0089.raw	F1.2
-117	254	FALSE	ECDQVFPDLQSLEKHMLSHTEER-IEVGEKFGPYVGEQR	DSSO	Intra	MS2_MS3	MS3	1	1	2	253.32	253.32	783.035	6	4693.17	34275	73.4323	-0.32288	61.04	PRDM3_(75_434)-PRDM3_(75_434)	ECDQVFPDLQSLEKHMLSHTEER	C2(Carbamidomethyl);K14(DSSO)	14	PRDM3_(75_434)	207	IEVGEKFGPYVGEQR	K6(DSSO)	6	PRDM3_(75_434)	32	34275;34277;34278;34279;34280	PXP0641_pax8xlink_preomics_plusDNA_BLU3_2018_0089.raw	F1.2
-117	212	FALSE	AHACPECGKTFATSSGLK-IEVGEKFGPYVGEQR	DSSO	Intra	MS2_MS3	MS3	1	1	3	253.3	253.3	758.158	5	3786.76	17763	40.6962	-1.79781	42.1	PRDM3_(75_434)-PRDM3_(75_434)	AHACPECGKTFATSSGLK	C4(Carbamidomethyl);C7(Carbamidomethyl);K9(DSSO)	9	PRDM3_(75_434)	282	IEVGEKFGPYVGEQR	K6(DSSO)	6	PRDM3_(75_434)	32	17763;17766;17767;17768;17769	PXP0641_pax8xlink_preomics_plusDNA_BLU3_2018_0089.raw	F1.2
-117	273	FALSE	SNLKDPSYGWEILDEFYNVK-FCIDASQPDVGSWLKYIR	DSSO	Intra	MS2_MS3	MS2	1	1	2	252.49	252.49	1183.07	4	4729.24	51184	109.651	-3.02908	61.04	PRDM3_(75_434)-PRDM3_(75_434)	SNLKDPSYGWEILDEFYNVK	K4(DSSO)	4	PRDM3_(75_434)	45	FCIDASQPDVGSWLKYIR	C2(Carbamidomethyl);K15(DSSO)	15	PRDM3_(75_434)	76	51184;51186;51187;51188;51189	PXP0641_pax8xlink_preomics_plusDNA_BLU3_2018_0089.raw	F1.2
-117	147	FALSE	IEVGEKFGPYVGEQR-FCEGKNHFA	DSSO	Intra	MS2_MS3	MS3	1	1	3	252.44	252.44	744.343	4	2974.35	26906	44.821	0.53192	49.07	PRDM3_(75_434)-PRDM3_(75_434)	IEVGEKFGPYVGEQR	K6(DSSO)	6	PRDM3_(75_434)	32	FCEGKNHFA	C2(Carbamidomethyl);K5(DSSO)	5	PRDM3_(75_434)	357	26906;26909;26910;26911;26912	PXP0641_pax8xlink_preomics_noDNA_BLU3_2018_0092.raw	F1.3
-117	27	FALSE	AHACPECGKTFATSSGLK-IEVGEKFGPYVGEQR	DSSO	Intra	MS2_MS3	MS3	1	1	4	252.13	252.13	758.156	5	3786.75	18029	40.4928	-1.54888	54.03	PRDM3_(75_434)-PRDM3_(75_434)	AHACPECGKTFATSSGLK	C4(Carbamidomethyl);C7(Carbamidomethyl);K9(DSSO)	9	PRDM3_(75_434)	282	IEVGEKFGPYVGEQR	K6(DSSO)	6	PRDM3_(75_434)	32	18029;18031;18032;18033;18034	PXP0641_pax8xlink_preomics_noDNA_BLU3_2018_0088.raw	F1.1
-117	153	FALSE	IEVGEKFGPYVGEQR-ESNMPGAGLGIWTKR	DSSO	Intra	MS2_MS3	MS3	1	1	2	251.76	251.76	871.178	4	3481.69	40172	65.8633	0.36767	54.03	PRDM3_(75_434)-PRDM3_(75_434)	IEVGEKFGPYVGEQR	K6(DSSO)	6	PRDM3_(75_434)	32	ESNMPGAGLGIWTKR	K14(DSSO)	14	PRDM3_(75_434)	24	40172;40174;40175;40176;40177	PXP0641_pax8xlink_preomics_noDNA_BLU3_2018_0092.raw	F1.3
-117	268	FALSE	SNLKDPSYGWEILDEFYNVK-ESNMPGAGLGIWTKR	DSSO	Intra	MS2_MS3	MS3	1	1	2	251.36	227.53	1052.5	4	4206.99	45254	92.6054	-1.15758	42.1	PRDM3_(75_434)-PRDM3_(75_434)	SNLKDPSYGWEILDEFYNVK	K4(DSSO)	4	PRDM3_(75_434)	45	ESNMPGAGLGIWTKR	M4(Oxidation);K14(DSSO)	14	PRDM3_(75_434)	24	45254;45256;45257;45258;45259	PXP0641_pax8xlink_preomics_plusDNA_BLU3_2018_0089.raw	F1.2
-117	103	FALSE	KMDDSDQDSCR-VSHGCVSKILGR	DSSO	Intra	MS2_MS3	MS3	1	0	2	250.93	242.27	711.311	4	2842.22	5362	17.2847	-0.12408	61.04	PAX8_Avi_(2_328)-PAX8_Avi_(2_328)	KMDDSDQDSCR	K1(DSSO);M2(Oxidation);C10(Carbamidomethyl)	1	PAX8_Avi_(2_328)	197	VSHGCVSKILGR	C5(Carbamidomethyl);K8(DSSO)	8	PAX8_Avi_(2_328)	60	5362;5367;5368;5369;5370	PXP0641_pax8xlink_preomics_noDNA_BLU3_2018_0088.raw	F1.1
-117	334	FALSE	SNLKDPSYGWEILDEFYNVK-ESNMPGAGLGIWTKR	DSSO	Intra	MS2_MS3	MS3	1	1	3	250.18	250.18	1048.5	4	4190.99	53107	96.2969	0.55582	61.04	PRDM3_(75_434)-PRDM3_(75_434)	SNLKDPSYGWEILDEFYNVK	K4(DSSO)	4	PRDM3_(75_434)	45	ESNMPGAGLGIWTKR	K14(DSSO)	14	PRDM3_(75_434)	24	53107;53109;53110;53111;53112	PXP0641_pax8xlink_preomics_plusDNA_BLU3_2018_0093.raw	F1.4
-117	14	FALSE	DCGQMFSTTSSLNKHR-FCEGKNHFA	DSSO	Intra	MS2_MS3	MS3	1	1	2	249.82	249.82	631.069	5	3151.31	9333	25.1611	-1.36717	61.04	PRDM3_(75_434)-PRDM3_(75_434)	DCGQMFSTTSSLNKHR	C2(Carbamidomethyl);M5(Oxidation);K14(DSSO)	14	PRDM3_(75_434)	349	FCEGKNHFA	C2(Carbamidomethyl);K5(DSSO)	5	PRDM3_(75_434)	357	9333;9335;9336;9337;9338	PXP0641_pax8xlink_preomics_noDNA_BLU3_2018_0088.raw	F1.1
-117	199	FALSE	YYETGSIRPGVIGGSKPK-KMDDSDQDSCR	DSSO	Intra	MS2_MS3	MS3	1	1	2	249.55	226.8	856.388	4	3422.53	8633	24.2385	-0.56644	61.04	PAX8_Avi_(2_328)-PAX8_Avi_(2_328)	YYETGSIRPGVIGGSKPK	K16(DSSO)	16	PAX8_Avi_(2_328)	80	KMDDSDQDSCR	K1(DSSO);C10(Carbamidomethyl)	1	PAX8_Avi_(2_328)	197	8633;8635;8636;8637;8638	PXP0641_pax8xlink_preomics_plusDNA_BLU3_2018_0089.raw	F1.2
-117	111	FALSE	IEVGEKFGPYVGEQR-TQIKCK	DSSO	Intra	MS2_MS3	MS3	1	0	2	248.67	248.67	661.33	4	2642.3	14069	33.5984	0.14657	54.03	PRDM3_(75_434)-PRDM3_(75_434)	IEVGEKFGPYVGEQR	K6(DSSO)	6	PRDM3_(75_434)	32	TQIKCK	K4(DSSO);C5(Carbamidomethyl)	4	PRDM3_(75_434)	333	14069;14071;14072;14073;14074	PXP0641_pax8xlink_preomics_noDNA_BLU3_2018_0088.raw	F1.1
-117	52	FALSE	IEVGEKFGPYVGEQR-AFNWKSNLIR	DSSO	Intra	MS2_MS3	MS3	1	1	2	247.14	247.14	779.144	4	3113.55	29688	63.2897	-1.05738	61.04	PRDM3_(75_434)-PRDM3_(75_434)	IEVGEKFGPYVGEQR	K6(DSSO)	6	PRDM3_(75_434)	32	AFNWKSNLIR	K5(DSSO)	5	PRDM3_(75_434)	230	29688;29690;29691;29692;29693	PXP0641_pax8xlink_preomics_noDNA_BLU3_2018_0088.raw	F1.1
-117	47	FALSE	CEDCDQLFESKAELADHQK-IEVGEKFGPYVGEQR	DSSO	Intra	MS2_MS3	MS3	1	1	3	246.79	246.79	1047.72	4	4187.85	26280	56.8611	-0.49756	45.23	PRDM3_(75_434)-PRDM3_(75_434)	CEDCDQLFESKAELADHQK	C1(Carbamidomethyl);C4(Carbamidomethyl);K11(DSSO)	11	PRDM3_(75_434)	148	IEVGEKFGPYVGEQR	K6(DSSO)	6	PRDM3_(75_434)	32	26280;26281;26282;26283;26284	PXP0641_pax8xlink_preomics_noDNA_BLU3_2018_0088.raw	F1.1
-117	82	FALSE	VVADIAPGEELLLFMKSEDYPHETMAPDIHEER-SNLKDPSYGWEILDEFYNVK	DSSO	Intra	MS2_MS3	MS2	1	1	3	245.92	245.92	1060.17	6	6355.98	50041	103.919	-1.98808	45.23	PRDM3_(75_434)-PRDM3_(75_434)	VVADIAPGEELLLFMKSEDYPHETMAPDIHEER	K16(DSSO)	16	PRDM3_(75_434)	117	SNLKDPSYGWEILDEFYNVK	K4(DSSO)	4	PRDM3_(75_434)	45	50041;50043;50044;50045;50046	PXP0641_pax8xlink_preomics_noDNA_BLU3_2018_0088.raw	F1.1
-117	295	FALSE	IEVGEKFGPYVGEQR-TQIKCK	DSSO	Intra	MS2_MS3	MS3	1	0	2	245.85	245.85	661.33	4	2642.3	13835	33.7483	0.18873	54.03	PRDM3_(75_434)-PRDM3_(75_434)	IEVGEKFGPYVGEQR	K6(DSSO)	6	PRDM3_(75_434)	32	TQIKCK	K4(DSSO);C5(Carbamidomethyl)	4	PRDM3_(75_434)	333	13835;13837;13838;13839;13840	PXP0641_pax8xlink_preomics_plusDNA_BLU3_2018_0089.raw	F1.2
-117	33	FALSE	HYECENCAKVFTDPSNLQR-CDQCPKAFNWK	DSSO	Intra	MS2_MS3	MS3	1	1	2	244.64	244.64	995.426	4	3978.68	19365	42.6676	-0.45473	61.04	PRDM3_(75_434)-PRDM3_(75_434)	HYECENCAKVFTDPSNLQR	C4(Carbamidomethyl);C7(Carbamidomethyl);K9(DSSO)	9	PRDM3_(75_434)	253	CDQCPKAFNWK	C1(Carbamidomethyl);C4(Carbamidomethyl);K6(DSSO)	6	PRDM3_(75_434)	225	19365;19370;19371;19372;19373	PXP0641_pax8xlink_preomics_noDNA_BLU3_2018_0088.raw	F1.1
-117	23	FALSE	HYECENCAKVFTDPSNLQR-FCEGKNHFA	DSSO	Intra	MS2_MS3	MS3	1	1	2	244.64	244.64	909.387	4	3634.53	14672	34.5849	-0.54323	61.04	PRDM3_(75_434)-PRDM3_(75_434)	HYECENCAKVFTDPSNLQR	C4(Carbamidomethyl);C7(Carbamidomethyl);K9(DSSO)	9	PRDM3_(75_434)	253	FCEGKNHFA	C2(Carbamidomethyl);K5(DSSO)	5	PRDM3_(75_434)	357	14672;14674;14675;14676;14677	PXP0641_pax8xlink_preomics_noDNA_BLU3_2018_0088.raw	F1.1
-117	15	FALSE	DCGQMFSTTSSLNKHR-FCEGKNHFA	DSSO	Intra	MS2_MS3	MS3	1	1	2	244.22	244.22	631.068	5	3151.31	9368	25.2224	-2.25226	42.1	PRDM3_(75_434)-PRDM3_(75_434)	DCGQMFSTTSSLNKHR	C2(Carbamidomethyl);M5(Oxidation);K14(DSSO)	14	PRDM3_(75_434)	349	FCEGKNHFA	C2(Carbamidomethyl);K5(DSSO)	5	PRDM3_(75_434)	357	9368;9370;9371;9372;9373	PXP0641_pax8xlink_preomics_noDNA_BLU3_2018_0088.raw	F1.1
-117	227	FALSE	DCGQMFSTTSSLNKHR-IEVGEKFGPYVGEQR	DSSO	Intra	MS2_MS3	MS3	1	1	2	244	244	747.548	5	3733.71	22048	48.6702	-1.63853	61.04	PRDM3_(75_434)-PRDM3_(75_434)	DCGQMFSTTSSLNKHR	C2(Carbamidomethyl);K14(DSSO)	14	PRDM3_(75_434)	349	IEVGEKFGPYVGEQR	K6(DSSO)	6	PRDM3_(75_434)	32	22048;22050;22051;22052;22053	PXP0641_pax8xlink_preomics_plusDNA_BLU3_2018_0089.raw	F1.2
-117	190	FALSE	HQMSHDSGKHYECENCAK-CDQCPKAFNWK	DSSO	Intra	MS2_MS3	MS3	1	1	2	242.24	242.24	638.926	6	3828.52	5317	17.3761	-0.89352	61.04	PRDM3_(75_434)-PRDM3_(75_434)	HQMSHDSGKHYECENCAK	K9(DSSO);C13(Carbamidomethyl);C16(Carbamidomethyl)	9	PRDM3_(75_434)	244	CDQCPKAFNWK	C1(Carbamidomethyl);C4(Carbamidomethyl);K6(DSSO)	6	PRDM3_(75_434)	225	5317;5319;5320;5321;5322	PXP0641_pax8xlink_preomics_plusDNA_BLU3_2018_0089.raw	F1.2
-117	296	FALSE	IEVGEKFGPYVGEQR-TQIKCK	DSSO	Intra	MS2_MS3	MS3	1	0	3	240.92	240.92	661.33	4	2642.3	13871	33.7976	0.45297	54.03	PRDM3_(75_434)-PRDM3_(75_434)	IEVGEKFGPYVGEQR	K6(DSSO)	6	PRDM3_(75_434)	32	TQIKCK	K4(DSSO);C5(Carbamidomethyl)	4	PRDM3_(75_434)	333	13871;13873;13874;13875;13876	PXP0641_pax8xlink_preomics_plusDNA_BLU3_2018_0089.raw	F1.2
-117	79	FALSE	SNLKDPSYGWEILDEFYNVK-ESNMPGAGLGIWTKR	DSSO	Intra	MS2_MS3	MS3	1	1	2	240.68	240.68	1048.5	4	4190.99	46781	95.355	0.65308	73.05	PRDM3_(75_434)-PRDM3_(75_434)	SNLKDPSYGWEILDEFYNVK	K4(DSSO)	4	PRDM3_(75_434)	45	ESNMPGAGLGIWTKR	K14(DSSO)	14	PRDM3_(75_434)	24	46781;46783;46784;46785;46786	PXP0641_pax8xlink_preomics_noDNA_BLU3_2018_0088.raw	F1.1
-117	138	FALSE	VSHGCVSKILGR-IGDYKR	DSSO	Intra	MS2_MS3	MS3	1	1	3	239.89	223.79	556.035	4	2221.12	10525	21.0116	0.79775	61.04	PAX8_Avi_(2_328)-PAX8_Avi_(2_328)	VSHGCVSKILGR	C5(Carbamidomethyl);K8(DSSO)	8	PAX8_Avi_(2_328)	60	IGDYKR	K5(DSSO)	5	PAX8_Avi_(2_328)	96	10525;10530;10531;10532;10533	PXP0641_pax8xlink_preomics_noDNA_BLU3_2018_0092.raw	F1.3
-117	115	FALSE	IEVGEKFGPYVGEQR-VSHGCVSKILGR	DSSO	Inter	MS2_MS3	MS3	2	0	3	239.65	229.81	636.323	5	3177.59	19770	43.3277	0.69268	33.37	PAX8_Avi_(2_328)-PRDM3_(75_434)	IEVGEKFGPYVGEQR	K6(DSSO)	6	PRDM3_(75_434)	32	VSHGCVSKILGR	C5(Carbamidomethyl);K8(DSSO)	8	PAX8_Avi_(2_328)	60	19770;19775;19776;19777;19778	PXP0641_pax8xlink_preomics_noDNA_BLU3_2018_0088.raw	F1.1
-117	124	FALSE	VVADIAPGEELLLFMKSEDYPHETMAPDIHEER-TQIKCK	DSSO	Intra	MS2_MS3	MS3	1	0	3	238.21	143.91	786.879	6	4716.24	33926	71.4339	-0.71775	49.07	PRDM3_(75_434)-PRDM3_(75_434)	VVADIAPGEELLLFMKSEDYPHETMAPDIHEER	K16(DSSO)	16	PRDM3_(75_434)	117	TQIKCK	K4(DSSO);C5(Carbamidomethyl)	4	PRDM3_(75_434)	333	33926;33929;33930;33931;33932	PXP0641_pax8xlink_preomics_noDNA_BLU3_2018_0088.raw	F1.1
-117	107	FALSE	VSHGCVSKILGR-IGDYKR	DSSO	Intra	MS2_MS3	MS3	1	0	3	237.55	218.75	556.036	4	2221.12	7196	20.8838	-1.24241	61.04	PAX8_Avi_(2_328)-PAX8_Avi_(2_328)	VSHGCVSKILGR	C5(Carbamidomethyl);K8(DSSO)	8	PAX8_Avi_(2_328)	60	IGDYKR	K5(DSSO)	5	PAX8_Avi_(2_328)	96	7196;7200;7201;7202;7203	PXP0641_pax8xlink_preomics_noDNA_BLU3_2018_0088.raw	F1.1
-117	119	FALSE	CEDCDQLFESKAELADHQK-CDQCPKAFNWK	DSSO	Intra	MS2_MS3	MS3	1	0	2	237.44	237.44	787.532	5	3933.63	22938	49.6275	-2.87482	61.04	PRDM3_(75_434)-PRDM3_(75_434)	CEDCDQLFESKAELADHQK	C1(Carbamidomethyl);C4(Carbamidomethyl);K11(DSSO)	11	PRDM3_(75_434)	148	CDQCPKAFNWK	C1(Carbamidomethyl);C4(Carbamidomethyl);K6(DSSO)	6	PRDM3_(75_434)	225	22938;22943;22944;22945;22946	PXP0641_pax8xlink_preomics_noDNA_BLU3_2018_0088.raw	F1.1
-117	312	FALSE	HYECENCAKVFTDPSNLQR-FCEGKNHFA	DSSO	Intra	MS2_MS3	MS3	1	1	3	237.34	237.34	909.387	4	3634.52	19290	34.9087	0.376	61.04	PRDM3_(75_434)-PRDM3_(75_434)	HYECENCAKVFTDPSNLQR	C4(Carbamidomethyl);C7(Carbamidomethyl);K9(DSSO)	9	PRDM3_(75_434)	253	FCEGKNHFA	C2(Carbamidomethyl);K5(DSSO)	5	PRDM3_(75_434)	357	19290;19297;19298;19299;19300	PXP0641_pax8xlink_preomics_plusDNA_BLU3_2018_0093.raw	F1.4
-117	22	FALSE	IEVGEKFGPYVGEQR-TQIKCK	DSSO	Intra	MS2_MS3	MS3	1	1	2	237.07	237.07	661.33	4	2642.3	14085	33.6245	-0.18958	54.03	PRDM3_(75_434)-PRDM3_(75_434)	IEVGEKFGPYVGEQR	K6(DSSO)	6	PRDM3_(75_434)	32	TQIKCK	K4(DSSO);C5(Carbamidomethyl)	4	PRDM3_(75_434)	333	14085;14087;14088	PXP0641_pax8xlink_preomics_noDNA_BLU3_2018_0088.raw	F1.1
-117	78	FALSE	SNLKDPSYGWEILDEFYNVK-ESNMPGAGLGIWTKR	DSSO	Intra	MS2_MS3	MS3	1	1	2	233.38	233.38	1048.5	4	4191	46757	95.3007	-0.3829	45.23	PRDM3_(75_434)-PRDM3_(75_434)	SNLKDPSYGWEILDEFYNVK	K4(DSSO)	4	PRDM3_(75_434)	45	ESNMPGAGLGIWTKR	K14(DSSO)	14	PRDM3_(75_434)	24	46757;46759;46760;46761;46762	PXP0641_pax8xlink_preomics_noDNA_BLU3_2018_0088.raw	F1.1
-117	109	FALSE	HQMSHDSGKHYECENCAK-IEVGEKFGPYVGEQR	DSSO	Intra	MS2_MS3	MS3	1	0	3	231.83	231.83	681.299	6	4082.76	8452	23.6012	-0.58448	54.03	PRDM3_(75_434)-PRDM3_(75_434)	HQMSHDSGKHYECENCAK	K9(DSSO);C13(Carbamidomethyl);C16(Carbamidomethyl)	9	PRDM3_(75_434)	244	IEVGEKFGPYVGEQR	K6(DSSO)	6	PRDM3_(75_434)	32	8452;8454;8455;8456;8457	PXP0641_pax8xlink_preomics_noDNA_BLU3_2018_0088.raw	F1.1
-117	208	FALSE	HYECENCAKVFTDPSNLQR-FCEGKNHFA	DSSO	Intra	MS2_MS3	MS3	1	1	2	231.77	231.77	909.387	4	3634.53	14405	34.642	-0.54597	61.04	PRDM3_(75_434)-PRDM3_(75_434)	HYECENCAKVFTDPSNLQR	C4(Carbamidomethyl);C7(Carbamidomethyl);K9(DSSO)	9	PRDM3_(75_434)	253	FCEGKNHFA	C2(Carbamidomethyl);K5(DSSO)	5	PRDM3_(75_434)	357	14405;14410;14411;14412;14413	PXP0641_pax8xlink_preomics_plusDNA_BLU3_2018_0089.raw	F1.2
-117	86	FALSE	SNLKDPSYGWEILDEFYNVK-FCIDASQPDVGSWLKYIR	DSSO	Intra	MS2_MS3	MS3	1	1	3	231.71	231.71	1183.07	4	4729.24	51262	107.77	-1.85996	61.04	PRDM3_(75_434)-PRDM3_(75_434)	SNLKDPSYGWEILDEFYNVK	K4(DSSO)	4	PRDM3_(75_434)	45	FCIDASQPDVGSWLKYIR	C2(Carbamidomethyl);K15(DSSO)	15	PRDM3_(75_434)	76	51262;51264;51265;51266;51267	PXP0641_pax8xlink_preomics_noDNA_BLU3_2018_0088.raw	F1.1
-117	342	FALSE	AHACPECGKTFATSSGLK-FCEGKNHFA	DSSO	Intra	MS2_MS3	MS3	1	0	3	230.26	230.26	797.848	4	3188.37	12859	25.0764	0.01668	61.04	PRDM3_(75_434)-PRDM3_(75_434)	AHACPECGKTFATSSGLK	C4(Carbamidomethyl);C7(Carbamidomethyl);K9(DSSO)	9	PRDM3_(75_434)	282	FCEGKNHFA	C2(Carbamidomethyl);K5(DSSO)	5	PRDM3_(75_434)	357	12859;12865;12866;12867;12868	PXP0641_pax8xlink_preomics_plusDNA_BLU3_2018_0093.raw	F1.4
-117	41	FALSE	HYECENCAKVFTDPSNLQR-IEVGEKFGPYVGEQR	DSSO	Intra	MS2_MS3	MS3	1	1	3	229.63	229.63	847.387	5	4232.91	23384	50.4788	-0.92434	49.07	PRDM3_(75_434)-PRDM3_(75_434)	HYECENCAKVFTDPSNLQR	C4(Carbamidomethyl);C7(Carbamidomethyl);K9(DSSO)	9	PRDM3_(75_434)	253	IEVGEKFGPYVGEQR	K6(DSSO)	6	PRDM3_(75_434)	32	23384;23385;23386;23387;23388	PXP0641_pax8xlink_preomics_noDNA_BLU3_2018_0088.raw	F1.1
-117	35	FALSE	IEVGEKFGPYVGEQR-FCEGKNHFA	DSSO	Intra	MS2_MS3	MS3	1	1	2	229.63	229.63	744.344	4	2974.35	20131	43.9665	-1.64637	45.23	PRDM3_(75_434)-PRDM3_(75_434)	IEVGEKFGPYVGEQR	K6(DSSO)	6	PRDM3_(75_434)	32	FCEGKNHFA	C2(Carbamidomethyl);K5(DSSO)	5	PRDM3_(75_434)	357	20131;20133;20134;20135;20136	PXP0641_pax8xlink_preomics_noDNA_BLU3_2018_0088.raw	F1.1
-117	201	FALSE	DCGQMFSTTSSLNKHR-FCEGKNHFA	DSSO	Intra	MS2_MS3	MS3	1	1	2	228.54	228.54	631.068	5	3151.31	9051	24.9823	-1.52046	42.1	PRDM3_(75_434)-PRDM3_(75_434)	DCGQMFSTTSSLNKHR	C2(Carbamidomethyl);M5(Oxidation);K14(DSSO)	14	PRDM3_(75_434)	349	FCEGKNHFA	C2(Carbamidomethyl);K5(DSSO)	5	PRDM3_(75_434)	357	9051;9053;9054;9055	PXP0641_pax8xlink_preomics_plusDNA_BLU3_2018_0089.raw	F1.2
-117	165	FALSE	SNLKDPSYGWEILDEFYNVK-ESNMPGAGLGIWTKR	DSSO	Intra	MS2_MS3	MS3	1	1	3	228.41	212.94	1048.5	4	4190.99	57111	96.615	0.56863	73.05	PRDM3_(75_434)-PRDM3_(75_434)	SNLKDPSYGWEILDEFYNVK	K4(DSSO)	4	PRDM3_(75_434)	45	ESNMPGAGLGIWTKR	K14(DSSO)	14	PRDM3_(75_434)	24	57111;57113;57114;57115;57116	PXP0641_pax8xlink_preomics_noDNA_BLU3_2018_0092.raw	F1.3
-117	184	FALSE	HQMSHDSGKHYECENCAK-FCEGKNHFA	DSSO	Intra	MS2_MS3	MS3	1	1	2	228.32	228.32	581.567	6	3484.37	3325	12.7807	-2.62595	45.23	PRDM3_(75_434)-PRDM3_(75_434)	HQMSHDSGKHYECENCAK	K9(DSSO);C13(Carbamidomethyl);C16(Carbamidomethyl)	9	PRDM3_(75_434)	244	FCEGKNHFA	C2(Carbamidomethyl);K5(DSSO)	5	PRDM3_(75_434)	357	3325;3327;3328;3329;3330	PXP0641_pax8xlink_preomics_plusDNA_BLU3_2018_0089.raw	F1.2
-117	50	FALSE	ECDQVFPDLQSLEKHMLSHTEER-FCEGKNHFA	DSSO	Intra	MS2_MS3	MS3	1	1	2	226.31	226.31	683.303	6	4094.78	29643	63.2175	0.42465	61.04	PRDM3_(75_434)-PRDM3_(75_434)	ECDQVFPDLQSLEKHMLSHTEER	C2(Carbamidomethyl);K14(DSSO)	14	PRDM3_(75_434)	207	FCEGKNHFA	C2(Carbamidomethyl);K5(DSSO)	5	PRDM3_(75_434)	357	29643;29645;29646;29647;29648	PXP0641_pax8xlink_preomics_noDNA_BLU3_2018_0088.raw	F1.1
-117	266	FALSE	SNLKDPSYGWEILDEFYNVK-IEVGEKFGPYVGEQR	DSSO	Intra	MS2_MS3	MS3	1	1	2	225.72	225.72	1071.27	4	4282.05	44828	91.7204	1.11864	42.1	PRDM3_(75_434)-PRDM3_(75_434)	SNLKDPSYGWEILDEFYNVK	K4(DSSO)	4	PRDM3_(75_434)	45	IEVGEKFGPYVGEQR	K6(DSSO)	6	PRDM3_(75_434)	32	44828;44830;44831;44832;44833	PXP0641_pax8xlink_preomics_plusDNA_BLU3_2018_0089.raw	F1.2
-117	256	FALSE	ECDQVFPDLQSLEKHMLSHTEER-AFNWKSNLIR	DSSO	Intra	MS2_MS3	MS3	1	1	3	225.03	225.03	847.603	5	4233.98	35460	75.5178	1.98063	49.07	PRDM3_(75_434)-PRDM3_(75_434)	ECDQVFPDLQSLEKHMLSHTEER	C2(Carbamidomethyl);K14(DSSO)	14	PRDM3_(75_434)	207	AFNWKSNLIR	K5(DSSO)	5	PRDM3_(75_434)	230	35460;35462;35463;35464;35465	PXP0641_pax8xlink_preomics_plusDNA_BLU3_2018_0089.raw	F1.2
-117	309	FALSE	VSHGCVSKILGR-IGDYKR	DSSO	Intra	MS2_MS3	MS3	1	1	4	224.66	211.04	556.036	4	2221.12	10076	20.8511	-0.13213	61.04	PAX8_Avi_(2_328)-PAX8_Avi_(2_328)	VSHGCVSKILGR	C5(Carbamidomethyl);K8(DSSO)	8	PAX8_Avi_(2_328)	60	IGDYKR	K5(DSSO)	5	PAX8_Avi_(2_328)	96	10076;10081;10082;10083;10084	PXP0641_pax8xlink_preomics_plusDNA_BLU3_2018_0093.raw	F1.4
-117	218	FALSE	HYECENCAKVFTDPSNLQR-CDQCPKAFNWK	DSSO	Intra	MS2_MS3	MS3	1	1	2	224.13	174.61	995.425	4	3978.68	19090	42.9496	-1.22669	61.04	PRDM3_(75_434)-PRDM3_(75_434)	HYECENCAKVFTDPSNLQR	C4(Carbamidomethyl);C7(Carbamidomethyl);K9(DSSO)	9	PRDM3_(75_434)	253	CDQCPKAFNWK	C1(Carbamidomethyl);C4(Carbamidomethyl);K6(DSSO)	6	PRDM3_(75_434)	225	19090;19095;19096;19097;19098	PXP0641_pax8xlink_preomics_plusDNA_BLU3_2018_0089.raw	F1.2
-117	167	FALSE	SNLKDPSYGWEILDEFYNVK-FCIDASQPDVGSWLKYIR	DSSO	Intra	MS2_MS3	MS3	1	1	2	224.07	224.07	1183.06	4	4729.23	62669	110.057	0.25723	61.04	PRDM3_(75_434)-PRDM3_(75_434)	SNLKDPSYGWEILDEFYNVK	K4(DSSO)	4	PRDM3_(75_434)	45	FCIDASQPDVGSWLKYIR	C2(Carbamidomethyl);K15(DSSO)	15	PRDM3_(75_434)	76	62669;62674;62675;62676;62677	PXP0641_pax8xlink_preomics_noDNA_BLU3_2018_0092.raw	F1.3
-117	89	FALSE	SNLKDPSYGWEILDEFYNVK-FCIDASQPDVGSWLKYIR	DSSO	Intra	MS2_MS3	MS3	1	1	2	223.76	223.76	1183.07	4	4729.24	51677	109.062	-7.01568	61.04	PRDM3_(75_434)-PRDM3_(75_434)	SNLKDPSYGWEILDEFYNVK	K4(DSSO)	4	PRDM3_(75_434)	45	FCIDASQPDVGSWLKYIR	C2(Carbamidomethyl);K15(DSSO)	15	PRDM3_(75_434)	76	51677;51679;51680	PXP0641_pax8xlink_preomics_noDNA_BLU3_2018_0088.raw	F1.1
-117	166	FALSE	SNLKDPSYGWEILDEFYNVK-FCIDASQPDVGSWLKYIR	DSSO	Intra	MS2_MS3	MS3	1	1	2	223.53	223.53	1183.07	4	4729.24	62514	109.645	-0.09727	61.04	PRDM3_(75_434)-PRDM3_(75_434)	SNLKDPSYGWEILDEFYNVK	K4(DSSO)	4	PRDM3_(75_434)	45	FCIDASQPDVGSWLKYIR	C2(Carbamidomethyl);K15(DSSO)	15	PRDM3_(75_434)	76	62514;62516;62517;62518;62519	PXP0641_pax8xlink_preomics_noDNA_BLU3_2018_0092.raw	F1.3
-117	11	FALSE	YYETGSIRPGVIGGSKPK-KMDDSDQDSCR	DSSO	Intra	MS2_MS3	MS3	1	1	3	222.28	216.37	856.388	4	3422.53	8946	24.4725	-0.70904	45.23	PAX8_Avi_(2_328)-PAX8_Avi_(2_328)	YYETGSIRPGVIGGSKPK	K16(DSSO)	16	PAX8_Avi_(2_328)	80	KMDDSDQDSCR	K1(DSSO);C10(Carbamidomethyl)	1	PAX8_Avi_(2_328)	197	8946;8949;8950;8951;8952	PXP0641_pax8xlink_preomics_noDNA_BLU3_2018_0088.raw	F1.1
-117	106	FALSE	KMDDSDQDSCR-FCEGKNHFA	DSSO	Inter	MS2_MS3	MS3	2	0	2	222.28	181.45	656.504	4	2622.99	6051	18.3703	0.03282	61.04	PAX8_Avi_(2_328)-PRDM3_(75_434)	KMDDSDQDSCR	K1(DSSO);C10(Carbamidomethyl)	1	PAX8_Avi_(2_328)	197	FCEGKNHFA	C2(Carbamidomethyl);K5(DSSO)	5	PRDM3_(75_434)	357	6051;6056;6057;6058;6059	PXP0641_pax8xlink_preomics_noDNA_BLU3_2018_0088.raw	F1.1
-117	262	FALSE	SNLKDPSYGWEILDEFYNVK-FCEGKNHFA	DSSO	Intra	MS2_MS3	MS3	1	1	2	220.82	220.82	921.667	4	3683.65	39608	82.4965	-0.22095	61.04	PRDM3_(75_434)-PRDM3_(75_434)	SNLKDPSYGWEILDEFYNVK	K4(DSSO)	4	PRDM3_(75_434)	45	FCEGKNHFA	C2(Carbamidomethyl);K5(DSSO)	5	PRDM3_(75_434)	357	39608;39610;39611;39612;39613	PXP0641_pax8xlink_preomics_plusDNA_BLU3_2018_0089.raw	F1.2
-117	92	FALSE	SNLKDPSYGWEILDEFYNVK-FCIDASQPDVGSWLKYIR	DSSO	Intra	MS2_MS3	MS3	1	1	2	220.59	220.59	1183.07	4	4729.24	51943	109.82	-0.94932	61.04	PRDM3_(75_434)-PRDM3_(75_434)	SNLKDPSYGWEILDEFYNVK	K4(DSSO)	4	PRDM3_(75_434)	45	FCIDASQPDVGSWLKYIR	C2(Carbamidomethyl);K15(DSSO)	15	PRDM3_(75_434)	76	51943;51945;51946;51947;51948	PXP0641_pax8xlink_preomics_noDNA_BLU3_2018_0088.raw	F1.1
-117	337	FALSE	SNLKDPSYGWEILDEFYNVK-FCIDASQPDVGSWLKYIR	DSSO	Intra	MS2_MS3	MS2	1	1	2	220.51	220.51	1183.06	4	4729.23	58163	110.187	-1.06696	61.04	PRDM3_(75_434)-PRDM3_(75_434)	SNLKDPSYGWEILDEFYNVK	K4(DSSO)	4	PRDM3_(75_434)	45	FCIDASQPDVGSWLKYIR	C2(Carbamidomethyl);K15(DSSO)	15	PRDM3_(75_434)	76	58163;58165;58166;58167;58168	PXP0641_pax8xlink_preomics_plusDNA_BLU3_2018_0093.raw	F1.4
-117	30	FALSE	ESNMPGAGLGIWTKR-FCEGKNHFA	DSSO	Intra	MS2_MS3	MS3	1	1	2	218.8	202.58	725.58	4	2899.3	18612	41.4098	-0.86456	76.14	PRDM3_(75_434)-PRDM3_(75_434)	ESNMPGAGLGIWTKR	M4(Oxidation);K14(DSSO)	14	PRDM3_(75_434)	24	FCEGKNHFA	C2(Carbamidomethyl);K5(DSSO)	5	PRDM3_(75_434)	357	18612;18615;18616;18617;18618	PXP0641_pax8xlink_preomics_noDNA_BLU3_2018_0088.raw	F1.1
-117	31	FALSE	ESNMPGAGLGIWTKR-FCEGKNHFA	DSSO	Intra	MS2_MS3	MS3	1	1	2	218.8	204.64	725.58	4	2899.3	18656	41.477	-0.98813	84.95	PRDM3_(75_434)-PRDM3_(75_434)	ESNMPGAGLGIWTKR	M4(Oxidation);K14(DSSO)	14	PRDM3_(75_434)	24	FCEGKNHFA	C2(Carbamidomethyl);K5(DSSO)	5	PRDM3_(75_434)	357	18656;18658;18659;18660;18661	PXP0641_pax8xlink_preomics_noDNA_BLU3_2018_0088.raw	F1.1
-117	219	FALSE	IEVGEKFGPYVGEQR-FCEGKNHFA	DSSO	Intra	MS2_MS3	MS3	1	1	2	218.6	218.6	744.344	4	2974.35	19788	44.2093	-1.88756	42.1	PRDM3_(75_434)-PRDM3_(75_434)	IEVGEKFGPYVGEQR	K6(DSSO)	6	PRDM3_(75_434)	32	FCEGKNHFA	C2(Carbamidomethyl);K5(DSSO)	5	PRDM3_(75_434)	357	19788;19792;19793;19794;19795	PXP0641_pax8xlink_preomics_plusDNA_BLU3_2018_0089.raw	F1.2
-117	81	FALSE	ECDQVFPDLQSLEKHMLSHTEER-SNLKDPSYGWEILDEFYNVK	DSSO	Intra	MS2_MS3	MS3	1	1	3	218.59	218.59	901.252	6	5402.47	47600	97.379	1.68284	49.07	PRDM3_(75_434)-PRDM3_(75_434)	ECDQVFPDLQSLEKHMLSHTEER	C2(Carbamidomethyl);K14(DSSO)	14	PRDM3_(75_434)	207	SNLKDPSYGWEILDEFYNVK	K4(DSSO)	4	PRDM3_(75_434)	45	47600;47602;47603;47604;47605	PXP0641_pax8xlink_preomics_noDNA_BLU3_2018_0088.raw	F1.1
-117	220	FALSE	IEVGEKFGPYVGEQR-FCEGKNHFA	DSSO	Intra	MS2_MS3	MS3	1	1	2	216.53	216.53	744.343	4	2974.35	19799	44.2242	-1.50732	45.23	PRDM3_(75_434)-PRDM3_(75_434)	IEVGEKFGPYVGEQR	K6(DSSO)	6	PRDM3_(75_434)	32	FCEGKNHFA	C2(Carbamidomethyl);K5(DSSO)	5	PRDM3_(75_434)	357	19799;19801;19802;19803;19804	PXP0641_pax8xlink_preomics_plusDNA_BLU3_2018_0089.raw	F1.2
-117	202	FALSE	HYECENCAKVFTDPSNLQR-TQIKCK	DSSO	Intra	MS2_MS3	MS3	1	1	2	216.53	216.53	826.373	4	3302.47	9422	25.699	-0.50808	54.03	PRDM3_(75_434)-PRDM3_(75_434)	HYECENCAKVFTDPSNLQR	C4(Carbamidomethyl);C7(Carbamidomethyl);K9(DSSO)	9	PRDM3_(75_434)	253	TQIKCK	K4(DSSO);C5(Carbamidomethyl)	4	PRDM3_(75_434)	333	9422;9423;9424;9425;9426	PXP0641_pax8xlink_preomics_plusDNA_BLU3_2018_0089.raw	F1.2
-117	246	FALSE	IEVGEKFGPYVGEQR-AFNWKSNLIR	DSSO	Intra	MS2_MS3	MS3	1	1	2	214.61	214.61	779.144	4	3113.55	29234	63.5767	-0.40156	61.04	PRDM3_(75_434)-PRDM3_(75_434)	IEVGEKFGPYVGEQR	K6(DSSO)	6	PRDM3_(75_434)	32	AFNWKSNLIR	K5(DSSO)	5	PRDM3_(75_434)	230	29234;29236;29237;29238;29239	PXP0641_pax8xlink_preomics_plusDNA_BLU3_2018_0089.raw	F1.2
-117	148	FALSE	IEVGEKFGPYVGEQR-FCEGKNHFA	DSSO	Intra	MS2_MS3	MS3	1	1	3	214.61	214.61	744.344	4	2974.35	26959	44.8978	-0.21486	49.07	PRDM3_(75_434)-PRDM3_(75_434)	IEVGEKFGPYVGEQR	K6(DSSO)	6	PRDM3_(75_434)	32	FCEGKNHFA	C2(Carbamidomethyl);K5(DSSO)	5	PRDM3_(75_434)	357	26959;26961;26962;26963;26964	PXP0641_pax8xlink_preomics_noDNA_BLU3_2018_0092.raw	F1.3
-117	291	FALSE	VSHGCVSKILGR-FCEGKNHFA	DSSO	Inter	MS2_MS3	MS3	2	0	2	213.4	173.49	516.645	5	2579.19	9520	25.9967	-1.25534	37.17	PAX8_Avi_(2_328)-PRDM3_(75_434)	VSHGCVSKILGR	C5(Carbamidomethyl);K8(DSSO)	8	PAX8_Avi_(2_328)	60	FCEGKNHFA	C2(Carbamidomethyl);K5(DSSO)	5	PRDM3_(75_434)	357	9520;9522;9523;9524;9525	PXP0641_pax8xlink_preomics_plusDNA_BLU3_2018_0089.raw	F1.2
-117	116	FALSE	IEVGEKFGPYVGEQR-VSHGCVSKILGR	DSSO	Inter	MS2_MS3	MS3	2	0	2	213.4	189.12	636.323	5	3177.58	19803	43.3759	-0.25537	31.75	PAX8_Avi_(2_328)-PRDM3_(75_434)	IEVGEKFGPYVGEQR	K6(DSSO)	6	PRDM3_(75_434)	32	VSHGCVSKILGR	C5(Carbamidomethyl);K8(DSSO)	8	PAX8_Avi_(2_328)	60	19803;19806;19807;19808;19809	PXP0641_pax8xlink_preomics_noDNA_BLU3_2018_0088.raw	F1.1
-117	196	FALSE	VSHGCVSKILGR-IGDYKR	DSSO	Intra	MS2_MS3	MS3	1	1	3	213.4	199.81	556.035	4	2221.12	6994	20.7335	-1.08493	45.23	PAX8_Avi_(2_328)-PAX8_Avi_(2_328)	VSHGCVSKILGR	C5(Carbamidomethyl);K8(DSSO)	8	PAX8_Avi_(2_328)	60	IGDYKR	K5(DSSO)	5	PAX8_Avi_(2_328)	96	6994;6996;6997;6998;6999	PXP0641_pax8xlink_preomics_plusDNA_BLU3_2018_0089.raw	F1.2
-117	198	FALSE	YYETGSIRPGVIGGSKPK-KMDDSDQDSCR	DSSO	Intra	MS2_MS3	MS3	1	1	2	212.22	202.34	685.311	5	3422.53	8624	24.2216	1.12719	61.04	PAX8_Avi_(2_328)-PAX8_Avi_(2_328)	YYETGSIRPGVIGGSKPK	K16(DSSO)	16	PAX8_Avi_(2_328)	80	KMDDSDQDSCR	K1(DSSO);C10(Carbamidomethyl)	1	PAX8_Avi_(2_328)	197	8624;8626;8627;8628;8629	PXP0641_pax8xlink_preomics_plusDNA_BLU3_2018_0089.raw	F1.2
-117	327	FALSE	SNLKDPSYGWEILDEFYNVK-IEVGEKFGPYVGEQR	DSSO	Intra	MS2_MS3	MS3	1	1	3	211.77	211.77	1071.26	4	4282.04	45975	80.6545	-1.50933	61.04	PRDM3_(75_434)-PRDM3_(75_434)	SNLKDPSYGWEILDEFYNVK	K4(DSSO)	4	PRDM3_(75_434)	45	IEVGEKFGPYVGEQR	K6(DSSO)	6	PRDM3_(75_434)	32	45975;45977;45978;45979;45980	PXP0641_pax8xlink_preomics_plusDNA_BLU3_2018_0093.raw	F1.4
-117	186	FALSE	KMDDSDQDSCR-VATPKVVEK	DSSO	Intra	MS2_MS3	MS3	1	1	2	211.68	183.95	625.781	4	2500.1	3497	13.1004	0.00688	49.07	PAX8_Avi_(2_328)-PAX8_Avi_(2_328)	KMDDSDQDSCR	K1(DSSO);M2(Oxidation);C10(Carbamidomethyl)	1	PAX8_Avi_(2_328)	197	VATPKVVEK	K5(DSSO)	5	PAX8_Avi_(2_328)	87	3497;3498;3499;3500;3501	PXP0641_pax8xlink_preomics_plusDNA_BLU3_2018_0089.raw	F1.2
-117	164	FALSE	SNLKDPSYGWEILDEFYNVK-ESNMPGAGLGIWTKR	DSSO	Intra	MS2_MS3	MS3	1	1	3	211.13	211.13	1048.5	4	4190.99	57024	96.4453	0.73793	73.05	PRDM3_(75_434)-PRDM3_(75_434)	SNLKDPSYGWEILDEFYNVK	K4(DSSO)	4	PRDM3_(75_434)	45	ESNMPGAGLGIWTKR	K14(DSSO)	14	PRDM3_(75_434)	24	57024;57026;57027;57028;57029	PXP0641_pax8xlink_preomics_noDNA_BLU3_2018_0092.raw	F1.3
-117	24	FALSE	HYECENCAKVFTDPSNLQR-FCEGKNHFA	DSSO	Intra	MS2_MS3	MS3	1	1	2	210.57	210.57	909.387	4	3634.53	14706	34.6312	0.4242	61.04	PRDM3_(75_434)-PRDM3_(75_434)	HYECENCAKVFTDPSNLQR	C4(Carbamidomethyl);C7(Carbamidomethyl);K9(DSSO)	9	PRDM3_(75_434)	253	FCEGKNHFA	C2(Carbamidomethyl);K5(DSSO)	5	PRDM3_(75_434)	357	14706;14708;14709;14710;14711	PXP0641_pax8xlink_preomics_noDNA_BLU3_2018_0088.raw	F1.1
-117	320	FALSE	IEVGEKFGPYVGEQR-FCEGKNHFA	DSSO	Intra	MS2_MS3	MS3	1	1	3	210.38	210.38	744.343	4	2974.35	25926	44.8217	0.41254	45.23	PRDM3_(75_434)-PRDM3_(75_434)	IEVGEKFGPYVGEQR	K6(DSSO)	6	PRDM3_(75_434)	32	FCEGKNHFA	C2(Carbamidomethyl);K5(DSSO)	5	PRDM3_(75_434)	357	25926;25928;25929;25930;25931	PXP0641_pax8xlink_preomics_plusDNA_BLU3_2018_0093.raw	F1.4
-117	306	FALSE	KMDDSDQDSCR-IGDYKR	DSSO	Intra	MS2_MS3	MS3	1	1	3	210.14	186.52	570.984	4	2280.91	4178	10.5433	0.47882	42.1	PAX8_Avi_(2_328)-PAX8_Avi_(2_328)	KMDDSDQDSCR	K1(DSSO);M2(Oxidation);C10(Carbamidomethyl)	1	PAX8_Avi_(2_328)	197	IGDYKR	K5(DSSO)	5	PAX8_Avi_(2_328)	96	4178;4180;4181;4182;4183	PXP0641_pax8xlink_preomics_plusDNA_BLU3_2018_0093.raw	F1.4
-117	71	FALSE	SNLKDPSYGWEILDEFYNVK-DCGQMFSTTSSLNKHR	DSSO	Intra	MS2_MS3	MS3	1	1	3	209.06	209.06	889.405	5	4443	40114	82.455	-0.50858	54.03	PRDM3_(75_434)-PRDM3_(75_434)	SNLKDPSYGWEILDEFYNVK	K4(DSSO)	4	PRDM3_(75_434)	45	DCGQMFSTTSSLNKHR	C2(Carbamidomethyl);K14(DSSO)	14	PRDM3_(75_434)	349	40114;40117;40118;40119;40120	PXP0641_pax8xlink_preomics_noDNA_BLU3_2018_0088.raw	F1.1
-117	235	FALSE	QHYPEAYASPSHTKGEQGLYPLPLLNSTLDDGK-KMDDSDQDSCR	DSSO	Intra	MS2_MS3	MS3	1	1	2	208.84	201.71	1028.87	5	5140.3	24339	53.2499	0.84354	61.04	PAX8_Avi_(2_328)-PAX8_Avi_(2_328)	QHYPEAYASPSHTKGEQGLYPLPLLNSTLDDGK	K14(DSSO)	14	PAX8_Avi_(2_328)	256	KMDDSDQDSCR	K1(DSSO);C10(Carbamidomethyl)	1	PAX8_Avi_(2_328)	197	24339;24344;24345;24346;24347	PXP0641_pax8xlink_preomics_plusDNA_BLU3_2018_0089.raw	F1.2
-117	129	FALSE	ECDQVFPDLQSLEKHMLSHTEER-SNLKDPSYGWEILDEFYNVK	DSSO	Intra	MS2_MS3	MS3	1	0	3	208.3	208.3	901.251	6	5402.47	47641	97.4668	-0.48941	54.03	PRDM3_(75_434)-PRDM3_(75_434)	ECDQVFPDLQSLEKHMLSHTEER	C2(Carbamidomethyl);K14(DSSO)	14	PRDM3_(75_434)	207	SNLKDPSYGWEILDEFYNVK	K4(DSSO)	4	PRDM3_(75_434)	45	47641;47643;47644;47645;47646	PXP0641_pax8xlink_preomics_noDNA_BLU3_2018_0088.raw	F1.1
-117	299	FALSE	ESNMPGAGLGIWTKR-KIEVGEK	DSSO	Intra	MS2_MS3	MS3	1	0	2	208	208	644.827	4	2576.29	19320	43.3586	-0.8712	50.07	PRDM3_(75_434)-PRDM3_(75_434)	ESNMPGAGLGIWTKR	K14(DSSO)	14	PRDM3_(75_434)	24	KIEVGEK	K1(DSSO)	1	PRDM3_(75_434)	26	19320;19322;19323;19324;19325	PXP0641_pax8xlink_preomics_plusDNA_BLU3_2018_0089.raw	F1.2
-117	231	FALSE	HYECENCAKVFTDPSNLQR-IEVGEKFGPYVGEQR	DSSO	Intra	MS2_MS3	MS3	1	1	3	208	208	847.388	5	4232.91	22990	50.7801	-1.03443	42.1	PRDM3_(75_434)-PRDM3_(75_434)	HYECENCAKVFTDPSNLQR	C4(Carbamidomethyl);C7(Carbamidomethyl);K9(DSSO)	9	PRDM3_(75_434)	253	IEVGEKFGPYVGEQR	K6(DSSO)	6	PRDM3_(75_434)	32	22990;22991;22992;22993;22994	PXP0641_pax8xlink_preomics_plusDNA_BLU3_2018_0089.raw	F1.2
-117	26	FALSE	KIEVGEKFGPYVGEQR-FCEGKNHFA	DSSO	Intra	MS2_MS3	MS3	1	1	2	206.73	115	621.295	5	3102.45	16309	37.0933	-1.27322	35.17	PRDM3_(75_434)-PRDM3_(75_434)	KIEVGEKFGPYVGEQR	K7(DSSO)	7	PRDM3_(75_434)	32	FCEGKNHFA	C2(Carbamidomethyl);K5(DSSO)	5	PRDM3_(75_434)	357	16309;16314;16315;16316;16317	PXP0641_pax8xlink_preomics_noDNA_BLU3_2018_0088.raw	F1.1
-117	269	FALSE	SNLKDPSYGWEILDEFYNVK-ESNMPGAGLGIWTKR	DSSO	Intra	MS2_MS3	MS3	1	1	2	205.66	205.66	1048.5	4	4190.99	46509	95.7183	0.66547	45.23	PRDM3_(75_434)-PRDM3_(75_434)	SNLKDPSYGWEILDEFYNVK	K4(DSSO)	4	PRDM3_(75_434)	45	ESNMPGAGLGIWTKR	K14(DSSO)	14	PRDM3_(75_434)	24	46509;46514;46515;46516;46517	PXP0641_pax8xlink_preomics_plusDNA_BLU3_2018_0089.raw	F1.2
-117	272	FALSE	SNLKDPSYGWEILDEFYNVK-FCIDASQPDVGSWLKYIR	DSSO	Intra	MS2_MS3	MS3	1	1	2	205.52	205.52	1183.06	4	4729.24	51161	109.59	0.47187	61.04	PRDM3_(75_434)-PRDM3_(75_434)	SNLKDPSYGWEILDEFYNVK	K4(DSSO)	4	PRDM3_(75_434)	45	FCIDASQPDVGSWLKYIR	C2(Carbamidomethyl);K15(DSSO)	15	PRDM3_(75_434)	76	51161;51166;51167;51168;51169	PXP0641_pax8xlink_preomics_plusDNA_BLU3_2018_0089.raw	F1.2
-117	169	FALSE	SNLKDPSYGWEILDEFYNVK-FCIDASQPDVGSWLKYIR	DSSO	Intra	MS2_MS3	MS2	1	1	2	205.36	205.36	1183.06	4	4729.23	62929	110.702	-0.34408	61.04	PRDM3_(75_434)-PRDM3_(75_434)	SNLKDPSYGWEILDEFYNVK	K4(DSSO)	4	PRDM3_(75_434)	45	FCIDASQPDVGSWLKYIR	C2(Carbamidomethyl);K15(DSSO)	15	PRDM3_(75_434)	76	62929;62931;62932;62933;62934	PXP0641_pax8xlink_preomics_noDNA_BLU3_2018_0092.raw	F1.3
-117	17	FALSE	YYETGSIRPGVIGGSKPK-VATPKVVEK	DSSO	Intra	MS2_MS3	MS3	1	1	2	205	205	608.128	5	3036.61	10817	27.8591	0.04839	49.07	PAX8_Avi_(2_328)-PAX8_Avi_(2_328)	YYETGSIRPGVIGGSKPK	K16(DSSO)	16	PAX8_Avi_(2_328)	80	VATPKVVEK	K5(DSSO)	5	PAX8_Avi_(2_328)	87	10817;10819;10820;10821;10822	PXP0641_pax8xlink_preomics_noDNA_BLU3_2018_0088.raw	F1.1
-117	83	FALSE	VVADIAPGEELLLFMKSEDYPHETMAPDIHEER-SNLKDPSYGWEILDEFYNVK	DSSO	Intra	MS2_MS3	MS2	1	1	3	204.86	204.86	1060.17	6	6355.98	50065	103.99	-1.64232	61.04	PRDM3_(75_434)-PRDM3_(75_434)	VVADIAPGEELLLFMKSEDYPHETMAPDIHEER	K16(DSSO)	16	PRDM3_(75_434)	117	SNLKDPSYGWEILDEFYNVK	K4(DSSO)	4	PRDM3_(75_434)	45	50065;50067;50068;50069;50070	PXP0641_pax8xlink_preomics_noDNA_BLU3_2018_0088.raw	F1.1
-117	141	FALSE	HYECENCAKVFTDPSNLQR-FCEGKNHFA	DSSO	Intra	MS2_MS3	MS3	1	1	3	204.78	204.78	909.368	4	3634.45	20292	35.2465	0.52663	54.03	PRDM3_(75_434)-PRDM3_(75_434)	HYECENCAKVFTDPSNLQR	C4(Carbamidomethyl);C7(Carbamidomethyl);K9(DSSO)	9	PRDM3_(75_434)	253	FCEGKNHFA	C2(Carbamidomethyl);K5(DSSO)	5	PRDM3_(75_434)	357	20292;20295;20296;20297;20298	PXP0641_pax8xlink_preomics_noDNA_BLU3_2018_0092.raw	F1.3
-117	170	FALSE	SNLKDPSYGWEILDEFYNVK-FCIDASQPDVGSWLKYIR	DSSO	Intra	MS2_MS3	MS2	1	1	2	204.62	204.62	1183.07	4	4729.24	62948	110.748	-3.23562	61.04	PRDM3_(75_434)-PRDM3_(75_434)	SNLKDPSYGWEILDEFYNVK	K4(DSSO)	4	PRDM3_(75_434)	45	FCIDASQPDVGSWLKYIR	C2(Carbamidomethyl);K15(DSSO)	15	PRDM3_(75_434)	76	62948;62950;62951;62952;62953	PXP0641_pax8xlink_preomics_noDNA_BLU3_2018_0092.raw	F1.3
-117	221	FALSE	AFNWKSNLIR-FCEGKNHFA	DSSO	Intra	MS2_MS3	MS3	1	1	2	203.73	203.73	629.547	4	2515.16	20491	45.7444	-0.83934	37.17	PRDM3_(75_434)-PRDM3_(75_434)	AFNWKSNLIR	K5(DSSO)	5	PRDM3_(75_434)	230	FCEGKNHFA	C2(Carbamidomethyl);K5(DSSO)	5	PRDM3_(75_434)	357	20491;20494;20495;20496;20497	PXP0641_pax8xlink_preomics_plusDNA_BLU3_2018_0089.raw	F1.2
-117	65	FALSE	FCIDASQPDVGSWLKYIR-FCEGKNHFA	DSSO	Intra	MS2_MS3	MS3	1	1	2	203.52	203.52	856.143	4	3421.55	36657	76.3504	-0.50922	61.04	PRDM3_(75_434)-PRDM3_(75_434)	FCIDASQPDVGSWLKYIR	C2(Carbamidomethyl);K15(DSSO)	15	PRDM3_(75_434)	76	FCEGKNHFA	C2(Carbamidomethyl);K5(DSSO)	5	PRDM3_(75_434)	357	36657;36661;36662;36663;36664	PXP0641_pax8xlink_preomics_noDNA_BLU3_2018_0088.raw	F1.1
-117	336	FALSE	SNLKDPSYGWEILDEFYNVK-FCIDASQPDVGSWLKYIR	DSSO	Intra	MS2_MS3	MS3	1	1	2	203.5	203.5	1183.06	4	4729.23	58142	110.127	0.99222	61.04	PRDM3_(75_434)-PRDM3_(75_434)	SNLKDPSYGWEILDEFYNVK	K4(DSSO)	4	PRDM3_(75_434)	45	FCIDASQPDVGSWLKYIR	C2(Carbamidomethyl);K15(DSSO)	15	PRDM3_(75_434)	76	58142;58144;58145;58146;58147	PXP0641_pax8xlink_preomics_plusDNA_BLU3_2018_0093.raw	F1.4
-117	168	FALSE	SNLKDPSYGWEILDEFYNVK-FCIDASQPDVGSWLKYIR	DSSO	Intra	MS2_MS3	MS3	1	1	2	203.05	203.05	1183.06	4	4729.23	62701	110.146	0.14666	61.04	PRDM3_(75_434)-PRDM3_(75_434)	SNLKDPSYGWEILDEFYNVK	K4(DSSO)	4	PRDM3_(75_434)	45	FCIDASQPDVGSWLKYIR	C2(Carbamidomethyl);K15(DSSO)	15	PRDM3_(75_434)	76	62701;62703;62704;62705;62706	PXP0641_pax8xlink_preomics_noDNA_BLU3_2018_0092.raw	F1.3
-117	215	FALSE	ESNMPGAGLGIWTKR-FCEGKNHFA	DSSO	Intra	MS2_MS3	MS3	1	1	3	202.98	180.61	725.58	4	2899.3	18261	41.5385	-0.07066	61.04	PRDM3_(75_434)-PRDM3_(75_434)	ESNMPGAGLGIWTKR	M4(Oxidation);K14(DSSO)	14	PRDM3_(75_434)	24	FCEGKNHFA	C2(Carbamidomethyl);K5(DSSO)	5	PRDM3_(75_434)	357	18261;18264;18265;18266;18267	PXP0641_pax8xlink_preomics_plusDNA_BLU3_2018_0089.raw	F1.2
-117	179	FALSE	ESNMPGAGLGIWTKR-FCEGKNHFA	DSSO	Intra	MS2_MS3	MS3	1	0	2	202.98	159.45	967.103	3	2899.3	25140	42.2791	0.22371	37.17	PRDM3_(75_434)-PRDM3_(75_434)	ESNMPGAGLGIWTKR	M4(Oxidation);K14(DSSO)	14	PRDM3_(75_434)	24	FCEGKNHFA	C2(Carbamidomethyl);K5(DSSO)	5	PRDM3_(75_434)	357	25140;25145;25146;25147;25148	PXP0641_pax8xlink_preomics_noDNA_BLU3_2018_0092.raw	F1.3
-117	318	FALSE	ESNMPGAGLGIWTKR-FCEGKNHFA	DSSO	Intra	MS2_MS3	MS3	1	1	3	201.69	180.73	725.58	4	2899.3	24110	42.0702	-0.61743	84.95	PRDM3_(75_434)-PRDM3_(75_434)	ESNMPGAGLGIWTKR	M4(Oxidation);K14(DSSO)	14	PRDM3_(75_434)	24	FCEGKNHFA	C2(Carbamidomethyl);K5(DSSO)	5	PRDM3_(75_434)	357	24110;24114;24115;24116;24117	PXP0641_pax8xlink_preomics_plusDNA_BLU3_2018_0093.raw	F1.4
-117	91	FALSE	SNLKDPSYGWEILDEFYNVK-FCIDASQPDVGSWLKYIR	DSSO	Intra	MS2_MS3	MS3	1	1	2	201.61	201.61	1183.06	4	4729.23	51924	109.759	-0.51355	61.04	PRDM3_(75_434)-PRDM3_(75_434)	SNLKDPSYGWEILDEFYNVK	K4(DSSO)	4	PRDM3_(75_434)	45	FCIDASQPDVGSWLKYIR	C2(Carbamidomethyl);K15(DSSO)	15	PRDM3_(75_434)	76	51924;51926;51927;51928;51929	PXP0641_pax8xlink_preomics_noDNA_BLU3_2018_0088.raw	F1.1
-117	128	FALSE	SNLKDPSYGWEILDEFYNVK-KMDDSDQDSCR	DSSO	Inter	MS2_MS3	MS3	2	0	2	201.01	191.19	987.428	4	3946.69	40077	82.4011	-0.10044	61.04	PAX8_Avi_(2_328)-PRDM3_(75_434)	SNLKDPSYGWEILDEFYNVK	K4(DSSO)	4	PRDM3_(75_434)	45	KMDDSDQDSCR	K1(DSSO);M2(Oxidation);C10(Carbamidomethyl)	1	PAX8_Avi_(2_328)	197	40077;40080;40081;40082	PXP0641_pax8xlink_preomics_noDNA_BLU3_2018_0088.raw	F1.1
-117	243	FALSE	ECDQVFPDLQSLEKHMLSHTEER-EYKCDQCPK	DSSO	Intra	MS2_MS3	MS3	1	1	2	200.79	200.79	702.975	6	4212.81	26965	59.5374	0.24731	41.1	PRDM3_(75_434)-PRDM3_(75_434)	ECDQVFPDLQSLEKHMLSHTEER	C2(Carbamidomethyl);K14(DSSO)	14	PRDM3_(75_434)	207	EYKCDQCPK	K3(DSSO);C4(Carbamidomethyl);C7(Carbamidomethyl)	3	PRDM3_(75_434)	219	26965;26970;26971;26972;26973	PXP0641_pax8xlink_preomics_plusDNA_BLU3_2018_0089.raw	F1.2
-117	108	FALSE	VSHGCVSKILGR-IGDYKR	DSSO	Intra	MS2_MS3	MS3	1	0	3	200.21	194.55	556.036	4	2221.12	7218	20.9175	-0.57236	61.04	PAX8_Avi_(2_328)-PAX8_Avi_(2_328)	VSHGCVSKILGR	C5(Carbamidomethyl);K8(DSSO)	8	PAX8_Avi_(2_328)	60	IGDYKR	K5(DSSO)	5	PAX8_Avi_(2_328)	96	7218;7222;7223;7224;7225	PXP0641_pax8xlink_preomics_noDNA_BLU3_2018_0088.raw	F1.1
-117	7	FALSE	KMDDSDQDSCR-FCEGKNHFA	DSSO	Inter	MS2_MS3	MS3	2	1	2	199.59	142.71	656.504	4	2623	6040	18.3521	-0.30422	45.23	PAX8_Avi_(2_328)-PRDM3_(75_434)	KMDDSDQDSCR	K1(DSSO);C10(Carbamidomethyl)	1	PAX8_Avi_(2_328)	197	FCEGKNHFA	C2(Carbamidomethyl);K5(DSSO)	5	PRDM3_(75_434)	357	6040;6045;6046;6047;6048	PXP0641_pax8xlink_preomics_noDNA_BLU3_2018_0088.raw	F1.1
-117	151	FALSE	IEVGEKFGPYVGEQR-AFNWKSNLIR	DSSO	Intra	MS2_MS3	MS3	1	1	3	199.13	199.13	779.142	4	3113.55	39110	64.2011	0.0667	61.04	PRDM3_(75_434)-PRDM3_(75_434)	IEVGEKFGPYVGEQR	K6(DSSO)	6	PRDM3_(75_434)	32	AFNWKSNLIR	K5(DSSO)	5	PRDM3_(75_434)	230	39110;39112;39113;39114;39115	PXP0641_pax8xlink_preomics_noDNA_BLU3_2018_0092.raw	F1.3
-117	53	FALSE	IEVGEKFGPYVGEQR-AFNWKSNLIR	DSSO	Intra	MS2_MS3	MS3	1	1	2	199.13	199.13	779.143	4	3113.55	29732	63.3746	-0.09516	84.95	PRDM3_(75_434)-PRDM3_(75_434)	IEVGEKFGPYVGEQR	K6(DSSO)	6	PRDM3_(75_434)	32	AFNWKSNLIR	K5(DSSO)	5	PRDM3_(75_434)	230	29732;29737;29738;29739	PXP0641_pax8xlink_preomics_noDNA_BLU3_2018_0088.raw	F1.1
-117	161	FALSE	SNLKDPSYGWEILDEFYNVK-IEVGEKFGPYVGEQR	DSSO	Intra	MS2_MS3	MS3	1	1	3	199.13	199.13	1071.26	4	4282.04	55217	92.3811	-0.13949	42.1	PRDM3_(75_434)-PRDM3_(75_434)	SNLKDPSYGWEILDEFYNVK	K4(DSSO)	4	PRDM3_(75_434)	45	IEVGEKFGPYVGEQR	K6(DSSO)	6	PRDM3_(75_434)	32	55217;55219;55220;55221;55222	PXP0641_pax8xlink_preomics_noDNA_BLU3_2018_0092.raw	F1.3
-117	245	FALSE	ECDQVFPDLQSLEKHMLSHTEER-FCEGKNHFA	DSSO	Intra	MS2_MS3	MS3	1	1	2	199.12	199.12	683.302	6	4094.78	29224	63.5599	1.10069	61.04	PRDM3_(75_434)-PRDM3_(75_434)	ECDQVFPDLQSLEKHMLSHTEER	C2(Carbamidomethyl);K14(DSSO)	14	PRDM3_(75_434)	207	FCEGKNHFA	C2(Carbamidomethyl);K5(DSSO)	5	PRDM3_(75_434)	357	29224;29226;29227;29228;29229	PXP0641_pax8xlink_preomics_plusDNA_BLU3_2018_0089.raw	F1.2
-117	289	FALSE	DCGQMFSTTSSLNKHR-FCEGKNHFA	DSSO	Intra	MS2_MS3	MS3	1	0	3	196.42	196.42	788.583	4	3151.31	9044	24.9686	-0.79554	49.07	PRDM3_(75_434)-PRDM3_(75_434)	DCGQMFSTTSSLNKHR	C2(Carbamidomethyl);M5(Oxidation);K14(DSSO)	14	PRDM3_(75_434)	349	FCEGKNHFA	C2(Carbamidomethyl);K5(DSSO)	5	PRDM3_(75_434)	357	9044;9045;9046;9047;9048	PXP0641_pax8xlink_preomics_plusDNA_BLU3_2018_0089.raw	F1.2
-117	277	FALSE	HQMSHDSGKHYECENCAK-FCEGKNHFA	DSSO	Intra	MS2_MS3	MS3	1	0	2	195.72	195.72	700.877	5	3500.36	3153	12.2806	0.94625	61.04	PRDM3_(75_434)-PRDM3_(75_434)	HQMSHDSGKHYECENCAK	M3(Oxidation);K9(DSSO);C13(Carbamidomethyl);C16(Carbamidomethyl)	9	PRDM3_(75_434)	244	FCEGKNHFA	C2(Carbamidomethyl);K5(DSSO)	5	PRDM3_(75_434)	357	3153;3154;3155	PXP0641_pax8xlink_preomics_plusDNA_BLU3_2018_0089.raw	F1.2
-117	264	FALSE	SNLKDPSYGWEILDEFYNVK-KIEVGEKFGPYVGEQR	DSSO	Intra	MS2_MS3	MS3	1	1	4	194.88	161.85	882.832	5	4410.13	40192	83.4651	1.88624	54.03	PRDM3_(75_434)-PRDM3_(75_434)	SNLKDPSYGWEILDEFYNVK	K4(DSSO)	4	PRDM3_(75_434)	45	KIEVGEKFGPYVGEQR	K7(DSSO)	7	PRDM3_(75_434)	32	40192;40197;40198;40199;40200	PXP0641_pax8xlink_preomics_plusDNA_BLU3_2018_0089.raw	F1.2
-117	204	FALSE	YYETGSIRPGVIGGSKPK-VATPKVVEK	DSSO	Intra	MS2_MS3	MS3	1	1	2	194.29	194.29	608.127	5	3036.61	10388	27.651	-0.82815	49.07	PAX8_Avi_(2_328)-PAX8_Avi_(2_328)	YYETGSIRPGVIGGSKPK	K16(DSSO)	16	PAX8_Avi_(2_328)	80	VATPKVVEK	K5(DSSO)	5	PAX8_Avi_(2_328)	87	10388;10390;10391;10392;10393	PXP0641_pax8xlink_preomics_plusDNA_BLU3_2018_0089.raw	F1.2
-117	260	FALSE	ECDQVFPDLQSLEKHMLSHTEER-ESNMPGAGLGIWTKR	DSSO	Intra	MS2_MS3	MS3	1	1	2	193.32	193.32	767.859	6	4602.12	36550	77.2947	0.44553	54.03	PRDM3_(75_434)-PRDM3_(75_434)	ECDQVFPDLQSLEKHMLSHTEER	C2(Carbamidomethyl);K14(DSSO)	14	PRDM3_(75_434)	207	ESNMPGAGLGIWTKR	K14(DSSO)	14	PRDM3_(75_434)	24	36550;36555;36556;36557;36558	PXP0641_pax8xlink_preomics_plusDNA_BLU3_2018_0089.raw	F1.2
-117	278	FALSE	KMDDSDQDSCR-VATPKVVEK	DSSO	Intra	MS2_MS3	MS3	1	0	2	191.87	191.87	625.78	4	2500.1	3486	13.0736	-0.03499	49.07	PAX8_Avi_(2_328)-PAX8_Avi_(2_328)	KMDDSDQDSCR	K1(DSSO);M2(Oxidation);C10(Carbamidomethyl)	1	PAX8_Avi_(2_328)	197	VATPKVVEK	K5(DSSO)	5	PAX8_Avi_(2_328)	87	3486;3487;3488;3489;3490	PXP0641_pax8xlink_preomics_plusDNA_BLU3_2018_0089.raw	F1.2
-117	222	FALSE	AFNWKSNLIR-FCEGKNHFA	DSSO	Intra	MS2_MS3	MS3	1	1	2	191.79	191.79	629.547	4	2515.16	20499	45.752	-0.57008	61.04	PRDM3_(75_434)-PRDM3_(75_434)	AFNWKSNLIR	K5(DSSO)	5	PRDM3_(75_434)	230	FCEGKNHFA	C2(Carbamidomethyl);K5(DSSO)	5	PRDM3_(75_434)	357	20499;20500;20501;20502;20503	PXP0641_pax8xlink_preomics_plusDNA_BLU3_2018_0089.raw	F1.2
-117	237	FALSE	HYECENCAKVFTDPSNLQR-ESNMPGAGLGIWTKR	DSSO	Intra	MS2_MS3	MS3	1	1	3	190.91	180.41	829.18	5	4141.87	24644	53.7737	-1.84323	49.07	PRDM3_(75_434)-PRDM3_(75_434)	HYECENCAKVFTDPSNLQR	C4(Carbamidomethyl);C7(Carbamidomethyl);K9(DSSO)	9	PRDM3_(75_434)	253	ESNMPGAGLGIWTKR	K14(DSSO)	14	PRDM3_(75_434)	24	24644;24646;24647;24648;24649	PXP0641_pax8xlink_preomics_plusDNA_BLU3_2018_0089.raw	F1.2
-117	140	FALSE	IEVGEKFGPYVGEQR-TQIKCK	DSSO	Intra	MS2_MS3	MS3	1	1	4	189.99	189.99	661.33	4	2642.3	19536	34.2159	1.81855	54.03	PRDM3_(75_434)-PRDM3_(75_434)	IEVGEKFGPYVGEQR	K6(DSSO)	6	PRDM3_(75_434)	32	TQIKCK	K4(DSSO);C5(Carbamidomethyl)	4	PRDM3_(75_434)	333	19536;19539;19540;19541;19542	PXP0641_pax8xlink_preomics_noDNA_BLU3_2018_0092.raw	F1.3
-117	313	FALSE	HYECENCAKVFTDPSNLQR-FCEGKNHFA	DSSO	Intra	MS2_MS3	MS3	1	1	3	189.9	189.9	909.387	4	3634.53	19328	34.9679	1.53124	54.03	PRDM3_(75_434)-PRDM3_(75_434)	HYECENCAKVFTDPSNLQR	C4(Carbamidomethyl);C7(Carbamidomethyl);K9(DSSO)	9	PRDM3_(75_434)	253	FCEGKNHFA	C2(Carbamidomethyl);K5(DSSO)	5	PRDM3_(75_434)	357	19328;19331;19332;19333;19334	PXP0641_pax8xlink_preomics_plusDNA_BLU3_2018_0093.raw	F1.4
-117	187	FALSE	KMDDSDQDSCR-IGDYKR	DSSO	Intra	MS2_MS3	MS3	1	1	2	189.66	167.78	566.986	4	2264.92	3538	13.169	0.73522	42.1	PAX8_Avi_(2_328)-PAX8_Avi_(2_328)	KMDDSDQDSCR	K1(DSSO);C10(Carbamidomethyl)	1	PAX8_Avi_(2_328)	197	IGDYKR	K5(DSSO)	5	PAX8_Avi_(2_328)	96	3538;3540;3541;3542;3543	PXP0641_pax8xlink_preomics_plusDNA_BLU3_2018_0089.raw	F1.2
-117	88	FALSE	SNLKDPSYGWEILDEFYNVK-FCIDASQPDVGSWLKYIR	DSSO	Intra	MS2_MS3	MS3	1	1	2	188.44	188.44	1183.07	4	4729.24	51492	108.487	-0.10377	61.04	PRDM3_(75_434)-PRDM3_(75_434)	SNLKDPSYGWEILDEFYNVK	K4(DSSO)	4	PRDM3_(75_434)	45	FCIDASQPDVGSWLKYIR	C2(Carbamidomethyl);K15(DSSO)	15	PRDM3_(75_434)	76	51492;51494;51495;51496;51497	PXP0641_pax8xlink_preomics_noDNA_BLU3_2018_0088.raw	F1.1
-117	322	FALSE	ESNMPGAGLGIWTKR-FCEGKNHFA	DSSO	Intra	MS2_MS3	MS3	1	1	3	188.21	177.61	961.773	3	2883.3	28170	48.4882	1.26962	45.23	PRDM3_(75_434)-PRDM3_(75_434)	ESNMPGAGLGIWTKR	K14(DSSO)	14	PRDM3_(75_434)	24	FCEGKNHFA	C2(Carbamidomethyl);K5(DSSO)	5	PRDM3_(75_434)	357	28170;28175;28176;28177;28178	PXP0641_pax8xlink_preomics_plusDNA_BLU3_2018_0093.raw	F1.4
-117	335	FALSE	SNLKDPSYGWEILDEFYNVK-ESNMPGAGLGIWTKR	DSSO	Intra	MS2_MS3	MS3	1	1	3	186.73	186.73	1048.5	4	4190.98	53131	96.3583	0.12912	49.07	PRDM3_(75_434)-PRDM3_(75_434)	SNLKDPSYGWEILDEFYNVK	K4(DSSO)	4	PRDM3_(75_434)	45	ESNMPGAGLGIWTKR	K14(DSSO)	14	PRDM3_(75_434)	24	53131;53133;53134;53135;53136	PXP0641_pax8xlink_preomics_plusDNA_BLU3_2018_0093.raw	F1.4
-117	192	FALSE	EYKCDQCPK-FCEGKNHFA	DSSO	Intra	MS2_MS3	MS3	1	1	2	185.53	185.53	624.254	4	2493.99	5775	18.1851	-0.75834	61.04	PRDM3_(75_434)-PRDM3_(75_434)	EYKCDQCPK	K3(DSSO);C4(Carbamidomethyl);C7(Carbamidomethyl)	3	PRDM3_(75_434)	219	FCEGKNHFA	C2(Carbamidomethyl);K5(DSSO)	5	PRDM3_(75_434)	357	5775;5777;5778;5779;5780	PXP0641_pax8xlink_preomics_plusDNA_BLU3_2018_0089.raw	F1.2
-117	55	FALSE	IEVGEKFGPYVGEQR-ESNMPGAGLGIWTKR	DSSO	Intra	MS2_MS3	MS3	1	1	2	184.04	184.04	871.179	4	3481.69	30528	64.895	-0.05404	42.1	PRDM3_(75_434)-PRDM3_(75_434)	IEVGEKFGPYVGEQR	K6(DSSO)	6	PRDM3_(75_434)	32	ESNMPGAGLGIWTKR	K14(DSSO)	14	PRDM3_(75_434)	24	30528;30530;30531;30532;30533	PXP0641_pax8xlink_preomics_noDNA_BLU3_2018_0088.raw	F1.1
-117	54	FALSE	IEVGEKFGPYVGEQR-ESNMPGAGLGIWTKR	DSSO	Intra	MS2_MS3	MS3	1	1	3	184.04	184.04	871.179	4	3481.69	30522	64.8835	0.44326	37.17	PRDM3_(75_434)-PRDM3_(75_434)	IEVGEKFGPYVGEQR	K6(DSSO)	6	PRDM3_(75_434)	32	ESNMPGAGLGIWTKR	K14(DSSO)	14	PRDM3_(75_434)	24	30522;30523;30524;30525;30526	PXP0641_pax8xlink_preomics_noDNA_BLU3_2018_0088.raw	F1.1
-117	248	FALSE	IEVGEKFGPYVGEQR-ESNMPGAGLGIWTKR	DSSO	Intra	MS2_MS3	MS3	1	1	2	184.04	184.04	871.178	4	3481.69	30030	65.1273	0.01648	42.1	PRDM3_(75_434)-PRDM3_(75_434)	IEVGEKFGPYVGEQR	K6(DSSO)	6	PRDM3_(75_434)	32	ESNMPGAGLGIWTKR	K14(DSSO)	14	PRDM3_(75_434)	24	30030;30035;30036;30037;30038	PXP0641_pax8xlink_preomics_plusDNA_BLU3_2018_0089.raw	F1.2
-117	95	FALSE	DPSYGWEILDEFYNVKFCIDASQPDVGSWLK-ESNMPGAGLGIWTKR	DSSO	Intra	MS2_MS3	MS3	1	1	2	183.14	173.85	1363.89	4	5452.55	53358	114.246	-0.31314	54.03	PRDM3_(75_434)-PRDM3_(75_434)	DPSYGWEILDEFYNVKFCIDASQPDVGSWLK	K16(DSSO);C18(Carbamidomethyl)	16	PRDM3_(75_434)	61	ESNMPGAGLGIWTKR	K14(DSSO)	14	PRDM3_(75_434)	24	53358;53360;53361;53362;53363	PXP0641_pax8xlink_preomics_noDNA_BLU3_2018_0088.raw	F1.1
-117	77	FALSE	SNLKDPSYGWEILDEFYNVK-AFNWKSNLIR	DSSO	Intra	MS2_MS3	MS3	1	1	2	182.8	182.8	956.468	4	3822.85	46146	93.7753	0.11045	61.04	PRDM3_(75_434)-PRDM3_(75_434)	SNLKDPSYGWEILDEFYNVK	K4(DSSO)	4	PRDM3_(75_434)	45	AFNWKSNLIR	K5(DSSO)	5	PRDM3_(75_434)	230	46146;46148;46149;46150;46151	PXP0641_pax8xlink_preomics_noDNA_BLU3_2018_0088.raw	F1.1
-117	343	FALSE	IEVGEKFGPYVGEQR-TQIKCK	DSSO	Intra	MS2_MS3	MS3	1	0	4	182.72	182.72	661.329	4	2642.3	18649	34.0296	0.83985	42.1	PRDM3_(75_434)-PRDM3_(75_434)	IEVGEKFGPYVGEQR	K6(DSSO)	6	PRDM3_(75_434)	32	TQIKCK	K4(DSSO);C5(Carbamidomethyl)	4	PRDM3_(75_434)	333	18649;18653;18654;18655;18656	PXP0641_pax8xlink_preomics_plusDNA_BLU3_2018_0093.raw	F1.4
-117	302	FALSE	VVADIAPGEELLLFMKSEDYPHETMAPDIHEER-IGDYKR	DSSO	Inter	MS2_MS3	MS3	2	0	2	182.47	142.2	782.543	6	4690.22	35461	75.5179	1.33194	54.03	PRDM3_(75_434)-PAX8_Avi_(2_328)	VVADIAPGEELLLFMKSEDYPHETMAPDIHEER	K16(DSSO)	16	PRDM3_(75_434)	117	IGDYKR	K5(DSSO)	5	PAX8_Avi_(2_328)	96	35461;35466;35467;35468;35469	PXP0641_pax8xlink_preomics_plusDNA_BLU3_2018_0089.raw	F1.2
-117	2	FALSE	KMDDSDQDSCR-VATPKVVEK	DSSO	Intra	MS2_MS3	MS3	1	1	2	180.95	158.33	625.781	4	2500.1	3540	13.172	0.65779	49.07	PAX8_Avi_(2_328)-PAX8_Avi_(2_328)	KMDDSDQDSCR	K1(DSSO);M2(Oxidation);C10(Carbamidomethyl)	1	PAX8_Avi_(2_328)	197	VATPKVVEK	K5(DSSO)	5	PAX8_Avi_(2_328)	87	3540;3542;3543;3544;3545	PXP0641_pax8xlink_preomics_noDNA_BLU3_2018_0088.raw	F1.1
-117	80	FALSE	VVADIAPGEELLLFMKSEDYPHETMAPDIHEER-SNLKDPSYGWEILDEFYNVK	DSSO	Intra	MS2_MS3	MS3	1	1	2	180.8	180.8	1062.84	6	6371.98	46845	95.4917	-0.64058	61.04	PRDM3_(75_434)-PRDM3_(75_434)	VVADIAPGEELLLFMKSEDYPHETMAPDIHEER	M15(Oxidation);K16(DSSO)	16	PRDM3_(75_434)	117	SNLKDPSYGWEILDEFYNVK	K4(DSSO)	4	PRDM3_(75_434)	45	46845;46850;46851;46852;46853	PXP0641_pax8xlink_preomics_noDNA_BLU3_2018_0088.raw	F1.1
-117	36	FALSE	AFNWKSNLIR-FCEGKNHFA	DSSO	Intra	MS2_MS3	MS3	1	1	2	180.74	180.74	629.546	4	2515.16	20904	45.4847	-0.75988	61.04	PRDM3_(75_434)-PRDM3_(75_434)	AFNWKSNLIR	K5(DSSO)	5	PRDM3_(75_434)	230	FCEGKNHFA	C2(Carbamidomethyl);K5(DSSO)	5	PRDM3_(75_434)	357	20904;20905;20906;20907;20908	PXP0641_pax8xlink_preomics_noDNA_BLU3_2018_0088.raw	F1.1
-117	45	FALSE	HYECENCAKVFTDPSNLQR-ESNMPGAGLGIWTKR	DSSO	Intra	MS2_MS3	MS3	1	1	2	180.11	149.58	829.18	5	4141.87	25079	53.5615	-0.98532	45.23	PRDM3_(75_434)-PRDM3_(75_434)	HYECENCAKVFTDPSNLQR	C4(Carbamidomethyl);C7(Carbamidomethyl);K9(DSSO)	9	PRDM3_(75_434)	253	ESNMPGAGLGIWTKR	K14(DSSO)	14	PRDM3_(75_434)	24	25079;25081;25082;25083;25084	PXP0641_pax8xlink_preomics_noDNA_BLU3_2018_0088.raw	F1.1
-117	66	FALSE	SNLKDPSYGWEILDEFYNVK-IEVGEKFGPYVGEQR	DSSO	Intra	MS2_MS3	MS3	1	1	2	179.46	179.46	1071.27	4	4282.04	38681	79.9304	-1.07796	61.04	PRDM3_(75_434)-PRDM3_(75_434)	SNLKDPSYGWEILDEFYNVK	K4(DSSO)	4	PRDM3_(75_434)	45	IEVGEKFGPYVGEQR	K6(DSSO)	6	PRDM3_(75_434)	32	38681;38686;38687;38688;38689	PXP0641_pax8xlink_preomics_noDNA_BLU3_2018_0088.raw	F1.1
-117	344	FALSE	ESNMPGAGLGIWTKR-FCEGKNHFA	DSSO	Intra	MS2_MS3	MS3	1	0	3	179.26	164.34	725.58	4	2899.3	24171	42.1631	0.15791	84.95	PRDM3_(75_434)-PRDM3_(75_434)	ESNMPGAGLGIWTKR	M4(Oxidation);K14(DSSO)	14	PRDM3_(75_434)	24	FCEGKNHFA	C2(Carbamidomethyl);K5(DSSO)	5	PRDM3_(75_434)	357	24171;24177;24178;24179;24180	PXP0641_pax8xlink_preomics_plusDNA_BLU3_2018_0093.raw	F1.4
-117	117	FALSE	ESNMPGAGLGIWTKR-FCEGKNHFA	DSSO	Intra	MS2_MS3	MS3	1	0	2	179.12	166.28	721.581	4	2883.3	22122	47.7354	-0.70435	49.07	PRDM3_(75_434)-PRDM3_(75_434)	ESNMPGAGLGIWTKR	K14(DSSO)	14	PRDM3_(75_434)	24	FCEGKNHFA	C2(Carbamidomethyl);K5(DSSO)	5	PRDM3_(75_434)	357	22122;22124;22125;22126;22127	PXP0641_pax8xlink_preomics_noDNA_BLU3_2018_0088.raw	F1.1
-117	76	FALSE	SNLKDPSYGWEILDEFYNVK-AFNWKSNLIR	DSSO	Intra	MS2_MS3	MS3	1	1	2	178.6	178.6	956.468	4	3822.85	46129	93.72	-0.41861	61.04	PRDM3_(75_434)-PRDM3_(75_434)	SNLKDPSYGWEILDEFYNVK	K4(DSSO)	4	PRDM3_(75_434)	45	AFNWKSNLIR	K5(DSSO)	5	PRDM3_(75_434)	230	46129;46131;46132;46133;46134	PXP0641_pax8xlink_preomics_noDNA_BLU3_2018_0088.raw	F1.1
-117	32	FALSE	HYECENCAKVFTDPSNLQR-CDQCPKAFNWK	DSSO	Intra	MS2_MS3	MS3	1	1	3	178.1	94.21	796.543	5	3978.68	19306	42.5698	-1.10957	39.46	PRDM3_(75_434)-PRDM3_(75_434)	HYECENCAKVFTDPSNLQR	C4(Carbamidomethyl);C7(Carbamidomethyl);K9(DSSO)	9	PRDM3_(75_434)	253	CDQCPKAFNWK	C1(Carbamidomethyl);C4(Carbamidomethyl);K6(DSSO)	6	PRDM3_(75_434)	225	19306;19310;19311;19312;19313	PXP0641_pax8xlink_preomics_noDNA_BLU3_2018_0088.raw	F1.1
-117	131	FALSE	KMDDSDQDSCR-IGDYKR	DSSO	Intra	MS2_MS3	MS3	1	1	3	177.44	158.66	570.985	4	2280.92	3892	10.0228	-0.07512	42.1	PAX8_Avi_(2_328)-PAX8_Avi_(2_328)	KMDDSDQDSCR	K1(DSSO);M2(Oxidation);C10(Carbamidomethyl)	1	PAX8_Avi_(2_328)	197	IGDYKR	K5(DSSO)	5	PAX8_Avi_(2_328)	96	3892;3897;3898;3899;3900	PXP0641_pax8xlink_preomics_noDNA_BLU3_2018_0092.raw	F1.3
-117	217	FALSE	HYECENCAKVFTDPSNLQR-CDQCPKAFNWK	DSSO	Intra	MS2_MS3	MS3	1	1	3	177.44	112.03	796.542	5	3978.68	18913	42.675	-1.07361	39.46	PRDM3_(75_434)-PRDM3_(75_434)	HYECENCAKVFTDPSNLQR	C4(Carbamidomethyl);C7(Carbamidomethyl);K9(DSSO)	9	PRDM3_(75_434)	253	CDQCPKAFNWK	C1(Carbamidomethyl);C4(Carbamidomethyl);K6(DSSO)	6	PRDM3_(75_434)	225	18913;18917;18918;18919;18920	PXP0641_pax8xlink_preomics_plusDNA_BLU3_2018_0089.raw	F1.2
-117	98	FALSE	KMDDSDQDSCR-VATPKVVEK	DSSO	Intra	MS2_MS3	MS3	1	0	2	177.4	142.16	625.78	4	2500.1	3534	13.1594	-0.70365	25.44	PAX8_Avi_(2_328)-PAX8_Avi_(2_328)	KMDDSDQDSCR	K1(DSSO);M2(Oxidation);C10(Carbamidomethyl)	1	PAX8_Avi_(2_328)	197	VATPKVVEK	K5(DSSO)	5	PAX8_Avi_(2_328)	87	3534;3535;3536;3537;3538	PXP0641_pax8xlink_preomics_noDNA_BLU3_2018_0088.raw	F1.1
-117	249	FALSE	IEVGEKFGPYVGEQR-ESNMPGAGLGIWTKR	DSSO	Intra	MS2_MS3	MS3	1	1	2	176.91	169.14	871.179	4	3481.69	30060	65.1831	-0.54653	39.46	PRDM3_(75_434)-PRDM3_(75_434)	IEVGEKFGPYVGEQR	K6(DSSO)	6	PRDM3_(75_434)	32	ESNMPGAGLGIWTKR	K14(DSSO)	14	PRDM3_(75_434)	24	30060;30062;30063;30064;30065	PXP0641_pax8xlink_preomics_plusDNA_BLU3_2018_0089.raw	F1.2
-117	149	FALSE	ESNMPGAGLGIWTKR-FCEGKNHFA	DSSO	Intra	MS2_MS3	MS3	1	1	2	175.91	160.66	721.58	4	2883.3	29336	48.538	1.68938	49.07	PRDM3_(75_434)-PRDM3_(75_434)	ESNMPGAGLGIWTKR	K14(DSSO)	14	PRDM3_(75_434)	24	FCEGKNHFA	C2(Carbamidomethyl);K5(DSSO)	5	PRDM3_(75_434)	357	29336;29342;29343;29344;29345	PXP0641_pax8xlink_preomics_noDNA_BLU3_2018_0092.raw	F1.3
-117	216	FALSE	ESNMPGAGLGIWTKR-FCEGKNHFA	DSSO	Intra	MS2_MS3	MS3	1	1	3	175.27	140.54	725.58	4	2899.3	18274	41.5566	-1.04063	76.14	PRDM3_(75_434)-PRDM3_(75_434)	ESNMPGAGLGIWTKR	M4(Oxidation);K14(DSSO)	14	PRDM3_(75_434)	24	FCEGKNHFA	C2(Carbamidomethyl);K5(DSSO)	5	PRDM3_(75_434)	357	18274;18276;18277;18278;18279	PXP0641_pax8xlink_preomics_plusDNA_BLU3_2018_0089.raw	F1.2
-117	154	FALSE	FCIDASQPDVGSWLKYIR-FCEGKNHFA	DSSO	Intra	MS2_MS3	MS3	1	1	2	174.49	174.49	856.141	4	3421.54	46802	77.2117	0.60929	54.03	PRDM3_(75_434)-PRDM3_(75_434)	FCIDASQPDVGSWLKYIR	C2(Carbamidomethyl);K15(DSSO)	15	PRDM3_(75_434)	76	FCEGKNHFA	C2(Carbamidomethyl);K5(DSSO)	5	PRDM3_(75_434)	357	46802;46807;46808;46809;46810	PXP0641_pax8xlink_preomics_noDNA_BLU3_2018_0092.raw	F1.3
-117	230	FALSE	HYECENCAKVFTDPSNLQR-IEVGEKFGPYVGEQR	DSSO	Intra	MS2_MS3	MS3	1	1	3	174.39	174.39	847.388	5	4232.91	22960	50.717	-0.19376	42.1	PRDM3_(75_434)-PRDM3_(75_434)	HYECENCAKVFTDPSNLQR	C4(Carbamidomethyl);C7(Carbamidomethyl);K9(DSSO)	9	PRDM3_(75_434)	253	IEVGEKFGPYVGEQR	K6(DSSO)	6	PRDM3_(75_434)	32	22960;22961;22962;22963;22964	PXP0641_pax8xlink_preomics_plusDNA_BLU3_2018_0089.raw	F1.2
-117	67	FALSE	SNLKDPSYGWEILDEFYNVK-IEVGEKFGPYVGEQR	DSSO	Intra	MS2_MS3	MS3	1	1	2	174.35	174.35	1071.27	4	4282.06	38731	80.0103	-1.45283	61.04	PRDM3_(75_434)-PRDM3_(75_434)	SNLKDPSYGWEILDEFYNVK	K4(DSSO)	4	PRDM3_(75_434)	45	IEVGEKFGPYVGEQR	K6(DSSO)	6	PRDM3_(75_434)	32	38731;38738;38739;38740;38741	PXP0641_pax8xlink_preomics_noDNA_BLU3_2018_0088.raw	F1.1
-117	158	FALSE	SNLKDPSYGWEILDEFYNVK-FCEGKNHFA	DSSO	Intra	MS2_MS3	MS3	1	1	3	174.04	174.04	921.666	4	3683.64	50259	83.1774	1.80485	61.04	PRDM3_(75_434)-PRDM3_(75_434)	SNLKDPSYGWEILDEFYNVK	K4(DSSO)	4	PRDM3_(75_434)	45	FCEGKNHFA	C2(Carbamidomethyl);K5(DSSO)	5	PRDM3_(75_434)	357	50259;50261;50262;50263;50264	PXP0641_pax8xlink_preomics_noDNA_BLU3_2018_0092.raw	F1.3
-117	49	FALSE	ECDQVFPDLQSLEKHMLSHTEER-FCEGKNHFA	DSSO	Intra	MS2_MS3	MS3	1	1	2	172.77	172.77	683.313	6	4094.84	29595	63.1341	-0.55629	61.04	PRDM3_(75_434)-PRDM3_(75_434)	ECDQVFPDLQSLEKHMLSHTEER	C2(Carbamidomethyl);K14(DSSO)	14	PRDM3_(75_434)	207	FCEGKNHFA	C2(Carbamidomethyl);K5(DSSO)	5	PRDM3_(75_434)	357	29595;29600;29601;29602;29603	PXP0641_pax8xlink_preomics_noDNA_BLU3_2018_0088.raw	F1.1
-117	191	FALSE	EYKCDQCPK-FCEGKNHFA	DSSO	Intra	MS2_MS3	MS3	1	1	2	172.59	172.59	624.254	4	2493.99	5750	18.1494	0.05519	61.04	PRDM3_(75_434)-PRDM3_(75_434)	EYKCDQCPK	K3(DSSO);C4(Carbamidomethyl);C7(Carbamidomethyl)	3	PRDM3_(75_434)	219	FCEGKNHFA	C2(Carbamidomethyl);K5(DSSO)	5	PRDM3_(75_434)	357	5750;5755;5756;5757;5758	PXP0641_pax8xlink_preomics_plusDNA_BLU3_2018_0089.raw	F1.2
-117	42	FALSE	HYECENCAKVFTDPSNLQR-IEVGEKFGPYVGEQR	DSSO	Intra	MS2_MS3	MS3	1	1	3	172.58	172.58	847.388	5	4232.91	23424	50.5585	0.28595	42.1	PRDM3_(75_434)-PRDM3_(75_434)	HYECENCAKVFTDPSNLQR	C4(Carbamidomethyl);C7(Carbamidomethyl);K9(DSSO)	9	PRDM3_(75_434)	253	IEVGEKFGPYVGEQR	K6(DSSO)	6	PRDM3_(75_434)	32	23424;23426;23427;23428;23429	PXP0641_pax8xlink_preomics_noDNA_BLU3_2018_0088.raw	F1.1
-117	304	FALSE	VVADIAPGEELLLFMKSEDYPHETMAPDIHEER-ECDQVFPDLQSLEKHMLSHTEER	DSSO	Intra	MS2_MS3	MS3	1	0	2	172.06	172.06	1128.69	6	6767.13	44331	90.6898	-1.96447	61.04	PRDM3_(75_434)-PRDM3_(75_434)	VVADIAPGEELLLFMKSEDYPHETMAPDIHEER	K16(DSSO)	16	PRDM3_(75_434)	117	ECDQVFPDLQSLEKHMLSHTEER	C2(Carbamidomethyl);K14(DSSO)	14	PRDM3_(75_434)	207	44331;44333;44334;44335;44336	PXP0641_pax8xlink_preomics_plusDNA_BLU3_2018_0089.raw	F1.2
-117	123	FALSE	ECDQVFPDLQSLEKHMLSHTEER-IGDYKR	DSSO	Inter	MS2_MS3	MS3	2	0	2	171.98	171.98	623.623	6	3736.7	28551	61.154	-0.90144	42.1	PRDM3_(75_434)-PAX8_Avi_(2_328)	ECDQVFPDLQSLEKHMLSHTEER	C2(Carbamidomethyl);K14(DSSO)	14	PRDM3_(75_434)	207	IGDYKR	K5(DSSO)	5	PAX8_Avi_(2_328)	96	28551;28553;28554;28555;28556	PXP0641_pax8xlink_preomics_noDNA_BLU3_2018_0088.raw	F1.1
-117	244	FALSE	IEVGEKFGPYVGEQR-AFNWKSNLIR	DSSO	Intra	MS2_MS3	MS3	1	1	2	170.63	170.63	779.144	4	3113.55	29193	63.4953	-1.57702	61.04	PRDM3_(75_434)-PRDM3_(75_434)	IEVGEKFGPYVGEQR	K6(DSSO)	6	PRDM3_(75_434)	32	AFNWKSNLIR	K5(DSSO)	5	PRDM3_(75_434)	230	29193;29195;29196;29197;29198	PXP0641_pax8xlink_preomics_plusDNA_BLU3_2018_0089.raw	F1.2
-117	178	FALSE	VSHGCVSKILGR-IGDYKR	DSSO	Intra	MS2_MS3	MS3	1	0	3	169.99	167.54	556.035	4	2221.12	10575	21.0804	-0.3068	61.04	PAX8_Avi_(2_328)-PAX8_Avi_(2_328)	VSHGCVSKILGR	C5(Carbamidomethyl);K8(DSSO)	8	PAX8_Avi_(2_328)	60	IGDYKR	K5(DSSO)	5	PAX8_Avi_(2_328)	96	10575;10577;10578;10579;10580	PXP0641_pax8xlink_preomics_noDNA_BLU3_2018_0092.raw	F1.3
-117	100	FALSE	KMDDSDQDSCR-VATPKVVEK	DSSO	Intra	MS2_MS3	MS3	1	0	2	169.99	144.3	621.782	4	2484.11	4611	15.6409	-1.43415	54.03	PAX8_Avi_(2_328)-PAX8_Avi_(2_328)	KMDDSDQDSCR	K1(DSSO);C10(Carbamidomethyl)	1	PAX8_Avi_(2_328)	197	VATPKVVEK	K5(DSSO)	5	PAX8_Avi_(2_328)	87	4611;4616;4617;4618;4619	PXP0641_pax8xlink_preomics_noDNA_BLU3_2018_0088.raw	F1.1
-117	112	FALSE	KIEVGEKFGPYVGEQR-FCEGKNHFA	DSSO	Intra	MS2_MS3	MS3	1	0	2	169.61	127.48	790.621	4	3159.46	16321	37.1081	-2.48966	45.23	PRDM3_(75_434)-PRDM3_(75_434)	KIEVGEKFGPYVGEQR	K7(DSSO)	7	PRDM3_(75_434)	32	FCEGKNHFA	C2(Carbamidomethyl);K5(DSSO)	5	PRDM3_(75_434)	357	16321;16324;16325;16326;16327	PXP0641_pax8xlink_preomics_noDNA_BLU3_2018_0088.raw	F1.1
-117	305	FALSE	SNLKDPSYGWEILDEFYNVK-IEVGEKFGPYVGEQR	DSSO	Intra	MS2_MS3	MS3	1	0	2	169.17	169.17	1084.74	4	4335.95	44949	91.9576	0.23537	61.04	PRDM3_(75_434)-PRDM3_(75_434)	SNLKDPSYGWEILDEFYNVK	K4(DSSO)	4	PRDM3_(75_434)	45	IEVGEKFGPYVGEQR	K6(DSSO)	6	PRDM3_(75_434)	32	44949;44951;44952;44953;44954	PXP0641_pax8xlink_preomics_plusDNA_BLU3_2018_0089.raw	F1.2
-117	258	FALSE	FCIDASQPDVGSWLKYIR-FCEGKNHFA	DSSO	Intra	MS2_MS3	MS3	1	1	2	168.74	168.74	856.142	4	3421.55	36048	76.4407	0.02975	49.07	PRDM3_(75_434)-PRDM3_(75_434)	FCIDASQPDVGSWLKYIR	C2(Carbamidomethyl);K15(DSSO)	15	PRDM3_(75_434)	76	FCEGKNHFA	C2(Carbamidomethyl);K5(DSSO)	5	PRDM3_(75_434)	357	36048;36051;36052;36053;36054	PXP0641_pax8xlink_preomics_plusDNA_BLU3_2018_0089.raw	F1.2
-117	72	FALSE	SNLKDPSYGWEILDEFYNVK-KIEVGEKFGPYVGEQR	DSSO	Intra	MS2_MS3	MS3	1	1	3	167.73	119.92	882.832	5	4410.13	40763	83.5357	-0.49428	54.03	PRDM3_(75_434)-PRDM3_(75_434)	SNLKDPSYGWEILDEFYNVK	K4(DSSO)	4	PRDM3_(75_434)	45	KIEVGEKFGPYVGEQR	K7(DSSO)	7	PRDM3_(75_434)	32	40763;40765;40766;40767;40768	PXP0641_pax8xlink_preomics_noDNA_BLU3_2018_0088.raw	F1.1
-117	292	FALSE	VSHGCVSKILGR-FCEGKNHFA	DSSO	Inter	MS2_MS3	MS3	2	0	2	166.8	140.8	516.645	5	2579.2	9533	26.0253	-0.71412	35.88	PAX8_Avi_(2_328)-PRDM3_(75_434)	VSHGCVSKILGR	C5(Carbamidomethyl);K8(DSSO)	8	PAX8_Avi_(2_328)	60	FCEGKNHFA	C2(Carbamidomethyl);K5(DSSO)	5	PRDM3_(75_434)	357	9533;9535;9536;9537;9538	PXP0641_pax8xlink_preomics_plusDNA_BLU3_2018_0089.raw	F1.2
-117	182	FALSE	SNLKDPSYGWEILDEFYNVK-VATPKVVEK	DSSO	Inter	MS2_MS3	MS3	2	0	2	166.61	166.61	886.944	4	3544.75	48288	79.7904	-0.92281	42.1	PAX8_Avi_(2_328)-PRDM3_(75_434)	SNLKDPSYGWEILDEFYNVK	K4(DSSO)	4	PRDM3_(75_434)	45	VATPKVVEK	K5(DSSO)	5	PAX8_Avi_(2_328)	87	48288;48290;48291;48292;48293	PXP0641_pax8xlink_preomics_noDNA_BLU3_2018_0092.raw	F1.3
-117	224	FALSE	ESNMPGAGLGIWTKR-FCEGKNHFA	DSSO	Intra	MS2_MS3	MS3	1	1	2	165.89	148.28	721.581	4	2883.3	21633	47.9093	-0.34829	49.07	PRDM3_(75_434)-PRDM3_(75_434)	ESNMPGAGLGIWTKR	K14(DSSO)	14	PRDM3_(75_434)	24	FCEGKNHFA	C2(Carbamidomethyl);K5(DSSO)	5	PRDM3_(75_434)	357	21633;21635;21636;21637;21638	PXP0641_pax8xlink_preomics_plusDNA_BLU3_2018_0089.raw	F1.2
-117	93	FALSE	SNLKDPSYGWEILDEFYNVK-FCIDASQPDVGSWLKYIR	DSSO	Intra	MS2_MS3	MS3	1	1	2	165.24	165.24	1183.07	4	4729.26	52402	111.334	-2.4291	61.04	PRDM3_(75_434)-PRDM3_(75_434)	SNLKDPSYGWEILDEFYNVK	K4(DSSO)	4	PRDM3_(75_434)	45	FCIDASQPDVGSWLKYIR	C2(Carbamidomethyl);K15(DSSO)	15	PRDM3_(75_434)	76	52402;52404;52405;52406;52407	PXP0641_pax8xlink_preomics_noDNA_BLU3_2018_0088.raw	F1.1
-117	329	FALSE	SNLKDPSYGWEILDEFYNVK-FCEGKNHFA	DSSO	Intra	MS2_MS3	MS3	1	1	3	165.19	165.19	921.667	4	3683.65	47133	82.9465	-0.21352	61.04	PRDM3_(75_434)-PRDM3_(75_434)	SNLKDPSYGWEILDEFYNVK	K4(DSSO)	4	PRDM3_(75_434)	45	FCEGKNHFA	C2(Carbamidomethyl);K5(DSSO)	5	PRDM3_(75_434)	357	47133;47136;47137;47138;47139	PXP0641_pax8xlink_preomics_plusDNA_BLU3_2018_0093.raw	F1.4
-117	321	FALSE	ESNMPGAGLGIWTKR-FCEGKNHFA	DSSO	Intra	MS2_MS3	MS3	1	1	2	165.08	157.37	721.581	4	2883.3	28159	48.4752	-0.09982	49.07	PRDM3_(75_434)-PRDM3_(75_434)	ESNMPGAGLGIWTKR	K14(DSSO)	14	PRDM3_(75_434)	24	FCEGKNHFA	C2(Carbamidomethyl);K5(DSSO)	5	PRDM3_(75_434)	357	28159;28164;28165;28166;28167	PXP0641_pax8xlink_preomics_plusDNA_BLU3_2018_0093.raw	F1.4
-117	173	FALSE	DPSYGWEILDEFYNVKFCIDASQPDVGSWLK-ESNMPGAGLGIWTKR	DSSO	Intra	MS2_MS3	MS3	1	1	3	165.08	145.15	1363.89	4	5452.54	64464	114.683	1.82288	54.03	PRDM3_(75_434)-PRDM3_(75_434)	DPSYGWEILDEFYNVKFCIDASQPDVGSWLK	K16(DSSO);C18(Carbamidomethyl)	16	PRDM3_(75_434)	61	ESNMPGAGLGIWTKR	K14(DSSO)	14	PRDM3_(75_434)	24	64464;64466;64467;64468;64469	PXP0641_pax8xlink_preomics_noDNA_BLU3_2018_0092.raw	F1.3
-117	203	FALSE	YYETGSIRPGVIGGSKPK-VATPKVVEK	DSSO	Intra	MS2_MS3	MS3	1	1	2	164.04	164.04	608.128	5	3036.61	10376	27.6279	-0.19489	76.14	PAX8_Avi_(2_328)-PAX8_Avi_(2_328)	YYETGSIRPGVIGGSKPK	K16(DSSO)	16	PAX8_Avi_(2_328)	80	VATPKVVEK	K5(DSSO)	5	PAX8_Avi_(2_328)	87	10376;10377;10378;10379;10380	PXP0641_pax8xlink_preomics_plusDNA_BLU3_2018_0089.raw	F1.2
-117	16	FALSE	YYETGSIRPGVIGGSKPK-VATPKVVEK	DSSO	Intra	MS2_MS3	MS3	1	1	2	163.36	163.36	608.127	5	3036.61	10796	27.8334	-0.33263	49.07	PAX8_Avi_(2_328)-PAX8_Avi_(2_328)	YYETGSIRPGVIGGSKPK	K16(DSSO)	16	PAX8_Avi_(2_328)	80	VATPKVVEK	K5(DSSO)	5	PAX8_Avi_(2_328)	87	10796;10799;10800;10801;10802	PXP0641_pax8xlink_preomics_noDNA_BLU3_2018_0088.raw	F1.1
-117	101	FALSE	KMDDSDQDSCR-VATPKVVEK	DSSO	Intra	MS2_MS3	MS3	1	0	2	162.25	162.25	621.782	4	2484.1	4660	15.749	-0.38163	54.03	PAX8_Avi_(2_328)-PAX8_Avi_(2_328)	KMDDSDQDSCR	K1(DSSO);C10(Carbamidomethyl)	1	PAX8_Avi_(2_328)	197	VATPKVVEK	K5(DSSO)	5	PAX8_Avi_(2_328)	87	4660;4662;4663;4664;4665	PXP0641_pax8xlink_preomics_noDNA_BLU3_2018_0088.raw	F1.1
-117	280	FALSE	KMDDSDQDSCR-VATPKVVEK	DSSO	Intra	MS2_MS3	MS3	1	0	2	162.25	162.25	621.781	4	2484.1	4461	15.4504	0.71323	54.03	PAX8_Avi_(2_328)-PAX8_Avi_(2_328)	KMDDSDQDSCR	K1(DSSO);C10(Carbamidomethyl)	1	PAX8_Avi_(2_328)	197	VATPKVVEK	K5(DSSO)	5	PAX8_Avi_(2_328)	87	4461;4463;4464;4465;4466	PXP0641_pax8xlink_preomics_plusDNA_BLU3_2018_0089.raw	F1.2
-117	270	FALSE	SNLKDPSYGWEILDEFYNVK-ESNMPGAGLGIWTKR	DSSO	Intra	MS2_MS3	MS2	1	1	2	161.9	161.9	1048.5	4	4190.99	46542	95.7904	-1.92082	73.05	PRDM3_(75_434)-PRDM3_(75_434)	SNLKDPSYGWEILDEFYNVK	K4(DSSO)	4	PRDM3_(75_434)	45	ESNMPGAGLGIWTKR	K14(DSSO)	14	PRDM3_(75_434)	24	46542;46544;46545;46546;46547	PXP0641_pax8xlink_preomics_plusDNA_BLU3_2018_0089.raw	F1.2
-117	146	FALSE	ESNMPGAGLGIWTKR-FCEGKNHFA	DSSO	Intra	MS2_MS3	MS3	1	1	3	160.98	134.77	725.58	4	2899.3	25182	42.3493	-0.09918	49.07	PRDM3_(75_434)-PRDM3_(75_434)	ESNMPGAGLGIWTKR	M4(Oxidation);K14(DSSO)	14	PRDM3_(75_434)	24	FCEGKNHFA	C2(Carbamidomethyl);K5(DSSO)	5	PRDM3_(75_434)	357	25182;25185;25186;25187;25188	PXP0641_pax8xlink_preomics_noDNA_BLU3_2018_0092.raw	F1.3
-117	37	FALSE	AFNWKSNLIR-FCEGKNHFA	DSSO	Intra	MS2_MS3	MS3	1	1	2	160.53	160.53	629.547	4	2515.16	20920	45.5135	-0.72759	61.04	PRDM3_(75_434)-PRDM3_(75_434)	AFNWKSNLIR	K5(DSSO)	5	PRDM3_(75_434)	230	FCEGKNHFA	C2(Carbamidomethyl);K5(DSSO)	5	PRDM3_(75_434)	357	20920;20922;20923;20924;20925	PXP0641_pax8xlink_preomics_noDNA_BLU3_2018_0088.raw	F1.1
-117	339	FALSE	KMDDSDQDSCR-IGDYKR	DSSO	Intra	MS2_MS3	MS3	1	0	3	160.17	160.17	566.985	4	2264.92	5627	13.2461	0.31952	35.17	PAX8_Avi_(2_328)-PAX8_Avi_(2_328)	KMDDSDQDSCR	K1(DSSO);C10(Carbamidomethyl)	1	PAX8_Avi_(2_328)	197	IGDYKR	K5(DSSO)	5	PAX8_Avi_(2_328)	96	5627;5630;5631;5632;5633	PXP0641_pax8xlink_preomics_plusDNA_BLU3_2018_0093.raw	F1.4
-117	48	FALSE	IEVGEKFGPYVGEQR-ESNMPGAGLGIWTKR	DSSO	Intra	MS2_MS3	MS3	1	1	3	159.12	159.12	875.177	4	3497.69	28025	60.1519	-3.83402	49.07	PRDM3_(75_434)-PRDM3_(75_434)	IEVGEKFGPYVGEQR	K6(DSSO)	6	PRDM3_(75_434)	32	ESNMPGAGLGIWTKR	M4(Oxidation);K14(DSSO)	14	PRDM3_(75_434)	24	28025;28030;28031;28032;28033	PXP0641_pax8xlink_preomics_noDNA_BLU3_2018_0088.raw	F1.1
-117	251	FALSE	ECDQVFPDLQSLEKHMLSHTEER-CEDCDQLFESKAELADHQK	DSSO	Intra	MS2_MS3	MS2	1	1	2	158.76	158.76	885.557	6	5308.3	32150	69.412	-2.24202	54.03	PRDM3_(75_434)-PRDM3_(75_434)	ECDQVFPDLQSLEKHMLSHTEER	C2(Carbamidomethyl);K14(DSSO)	14	PRDM3_(75_434)	207	CEDCDQLFESKAELADHQK	C1(Carbamidomethyl);C4(Carbamidomethyl);K11(DSSO)	11	PRDM3_(75_434)	148	32150;32152;32153;32154;32155	PXP0641_pax8xlink_preomics_plusDNA_BLU3_2018_0089.raw	F1.2
-117	87	FALSE	SNLKDPSYGWEILDEFYNVK-FCIDASQPDVGSWLKYIR	DSSO	Intra	MS2_MS3	MS3	1	1	2	158.17	158.17	1183.06	4	4729.22	51448	108.356	-1.7396	61.04	PRDM3_(75_434)-PRDM3_(75_434)	SNLKDPSYGWEILDEFYNVK	K4(DSSO)	4	PRDM3_(75_434)	45	FCIDASQPDVGSWLKYIR	C2(Carbamidomethyl);K15(DSSO)	15	PRDM3_(75_434)	76	51448;51450;51451;51452;51453	PXP0641_pax8xlink_preomics_noDNA_BLU3_2018_0088.raw	F1.1
-117	4	FALSE	FCEGKNHFA-TQIKCK	DSSO	Intra	MS2_MS3	MS3	1	1	2	157.82	157.82	511.733	4	2043.91	4863	16.1558	-0.02323	61.04	PRDM3_(75_434)-PRDM3_(75_434)	FCEGKNHFA	C2(Carbamidomethyl);K5(DSSO)	5	PRDM3_(75_434)	357	TQIKCK	K4(DSSO);C5(Carbamidomethyl)	4	PRDM3_(75_434)	333	4863;4864;4865;4866;4867	PXP0641_pax8xlink_preomics_noDNA_BLU3_2018_0088.raw	F1.1
-117	281	FALSE	KMDDSDQDSCR-VATPKVVEK	DSSO	Intra	MS2_MS3	MS3	1	0	2	157.7	157.7	621.782	4	2484.11	4472	15.4677	-0.19498	54.03	PAX8_Avi_(2_328)-PAX8_Avi_(2_328)	KMDDSDQDSCR	K1(DSSO);C10(Carbamidomethyl)	1	PAX8_Avi_(2_328)	197	VATPKVVEK	K5(DSSO)	5	PAX8_Avi_(2_328)	87	4472;4474;4475;4476;4477	PXP0641_pax8xlink_preomics_plusDNA_BLU3_2018_0089.raw	F1.2
-117	290	FALSE	HYECENCAKVFTDPSNLQR-TQIKCK	DSSO	Intra	MS2_MS3	MS3	1	0	2	157.51	157.51	826.374	4	3302.47	9394	25.6518	-0.51038	49.07	PRDM3_(75_434)-PRDM3_(75_434)	HYECENCAKVFTDPSNLQR	C4(Carbamidomethyl);C7(Carbamidomethyl);K9(DSSO)	9	PRDM3_(75_434)	253	TQIKCK	K4(DSSO);C5(Carbamidomethyl)	4	PRDM3_(75_434)	333	9394;9398;9399;9400;9401	PXP0641_pax8xlink_preomics_plusDNA_BLU3_2018_0089.raw	F1.2
-117	113	FALSE	IEVGEKFGPYVGEQR-VATPKVVEK	DSSO	Inter	MS2_MS3	MS3	2	0	2	156.6	156.6	709.621	4	2835.46	18054	40.5317	-1.98577	33.37	PRDM3_(75_434)-PAX8_Avi_(2_328)	IEVGEKFGPYVGEQR	K6(DSSO)	6	PRDM3_(75_434)	32	VATPKVVEK	K5(DSSO)	5	PAX8_Avi_(2_328)	87	18054;18063;18064;18065;18066	PXP0641_pax8xlink_preomics_noDNA_BLU3_2018_0088.raw	F1.1
-117	188	FALSE	FCEGKNHFA-TQIKCK	DSSO	Intra	MS2_MS3	MS3	1	1	2	156.51	156.51	511.733	4	2043.91	4667	15.9086	-0.91605	61.04	PRDM3_(75_434)-PRDM3_(75_434)	FCEGKNHFA	C2(Carbamidomethyl);K5(DSSO)	5	PRDM3_(75_434)	357	TQIKCK	K4(DSSO);C5(Carbamidomethyl)	4	PRDM3_(75_434)	333	4667;4669;4670;4671;4672	PXP0641_pax8xlink_preomics_plusDNA_BLU3_2018_0089.raw	F1.2
-117	99	FALSE	KMDDSDQDSCR-IGDYKR	DSSO	Intra	MS2_MS3	MS3	1	0	2	155.98	126.99	566.986	4	2264.92	3564	13.2212	0.34704	37.17	PAX8_Avi_(2_328)-PAX8_Avi_(2_328)	KMDDSDQDSCR	K1(DSSO);C10(Carbamidomethyl)	1	PAX8_Avi_(2_328)	197	IGDYKR	K5(DSSO)	5	PAX8_Avi_(2_328)	96	3564;3569;3570;3571;3572	PXP0641_pax8xlink_preomics_noDNA_BLU3_2018_0088.raw	F1.1
-117	132	FALSE	KMDDSDQDSCR-IGDYKR	DSSO	Intra	MS2_MS3	MS3	1	1	3	155.97	140.98	570.984	4	2280.92	3921	10.0708	0.44233	41.1	PAX8_Avi_(2_328)-PAX8_Avi_(2_328)	KMDDSDQDSCR	K1(DSSO);M2(Oxidation);C10(Carbamidomethyl)	1	PAX8_Avi_(2_328)	197	IGDYKR	K5(DSSO)	5	PAX8_Avi_(2_328)	96	3921;3923;3924;3925;3926	PXP0641_pax8xlink_preomics_noDNA_BLU3_2018_0092.raw	F1.3
-117	338	FALSE	KMDDSDQDSCR-VATPKVVEK	DSSO	Intra	MS2_MS3	MS3	1	0	2	154.98	141.04	625.78	4	2500.1	5592	13.1777	0.90268	30.28	PAX8_Avi_(2_328)-PAX8_Avi_(2_328)	KMDDSDQDSCR	K1(DSSO);M2(Oxidation);C10(Carbamidomethyl)	1	PAX8_Avi_(2_328)	197	VATPKVVEK	K5(DSSO)	5	PAX8_Avi_(2_328)	87	5592;5595;5596;5597;5598	PXP0641_pax8xlink_preomics_plusDNA_BLU3_2018_0093.raw	F1.4
-117	176	FALSE	KMDDSDQDSCR-VATPKVVEK	DSSO	Intra	MS2_MS3	MS3	1	0	3	153.77	153.77	621.781	4	2484.1	7151	15.6732	1.29048	37.17	PAX8_Avi_(2_328)-PAX8_Avi_(2_328)	KMDDSDQDSCR	K1(DSSO);C10(Carbamidomethyl)	1	PAX8_Avi_(2_328)	197	VATPKVVEK	K5(DSSO)	5	PAX8_Avi_(2_328)	87	7151;7153;7154;7155;7156	PXP0641_pax8xlink_preomics_noDNA_BLU3_2018_0092.raw	F1.3
-117	157	FALSE	SNLKDPSYGWEILDEFYNVK-FCEGKNHFA	DSSO	Intra	MS2_MS3	MS3	1	1	3	153.36	153.36	921.666	4	3683.64	50207	83.0992	1.09582	61.04	PRDM3_(75_434)-PRDM3_(75_434)	SNLKDPSYGWEILDEFYNVK	K4(DSSO)	4	PRDM3_(75_434)	45	FCEGKNHFA	C2(Carbamidomethyl);K5(DSSO)	5	PRDM3_(75_434)	357	50207;50212;50213;50214;50215	PXP0641_pax8xlink_preomics_noDNA_BLU3_2018_0092.raw	F1.3
-117	189	FALSE	FCEGKNHFA-TQIKCK	DSSO	Intra	MS2_MS3	MS3	1	1	2	152.92	152.92	511.733	4	2043.91	4680	15.9402	-0.71796	61.04	PRDM3_(75_434)-PRDM3_(75_434)	FCEGKNHFA	C2(Carbamidomethyl);K5(DSSO)	5	PRDM3_(75_434)	357	TQIKCK	K4(DSSO);C5(Carbamidomethyl)	4	PRDM3_(75_434)	333	4680;4682;4683;4684;4685	PXP0641_pax8xlink_preomics_plusDNA_BLU3_2018_0089.raw	F1.2
-117	300	FALSE	ESNMPGAGLGIWTKR-KIEVGEK	DSSO	Intra	MS2_MS3	MS3	1	0	2	152.47	152.47	644.827	4	2576.29	19335	43.3859	-0.37005	50.07	PRDM3_(75_434)-PRDM3_(75_434)	ESNMPGAGLGIWTKR	K14(DSSO)	14	PRDM3_(75_434)	24	KIEVGEK	K1(DSSO)	1	PRDM3_(75_434)	26	19335;19340;19341;19342;19343	PXP0641_pax8xlink_preomics_plusDNA_BLU3_2018_0089.raw	F1.2
-117	257	FALSE	FCIDASQPDVGSWLKYIR-FCEGKNHFA	DSSO	Intra	MS2_MS3	MS3	1	1	2	152.37	152.37	856.141	4	3421.54	36019	76.3931	0.88176	61.04	PRDM3_(75_434)-PRDM3_(75_434)	FCIDASQPDVGSWLKYIR	C2(Carbamidomethyl);K15(DSSO)	15	PRDM3_(75_434)	76	FCEGKNHFA	C2(Carbamidomethyl);K5(DSSO)	5	PRDM3_(75_434)	357	36019;36024;36025;36026;36027	PXP0641_pax8xlink_preomics_plusDNA_BLU3_2018_0089.raw	F1.2
-117	84	FALSE	SNLKDPSYGWEILDEFYNVK-FCIDASQPDVGSWLKYIR	DSSO	Intra	MS2_MS3	MS3	1	1	2	150.59	150.59	1183.06	4	4729.23	51056	107.079	-1.98353	61.04	PRDM3_(75_434)-PRDM3_(75_434)	SNLKDPSYGWEILDEFYNVK	K4(DSSO)	4	PRDM3_(75_434)	45	FCIDASQPDVGSWLKYIR	C2(Carbamidomethyl);K15(DSSO)	15	PRDM3_(75_434)	76	51056;51060;51061;51062;51063	PXP0641_pax8xlink_preomics_noDNA_BLU3_2018_0088.raw	F1.1
-117	69	FALSE	SNLKDPSYGWEILDEFYNVK-FCEGKNHFA	DSSO	Intra	MS2_MS3	MS3	1	1	2	150.13	150.13	921.666	4	3683.64	39895	82.098	-0.31109	61.04	PRDM3_(75_434)-PRDM3_(75_434)	SNLKDPSYGWEILDEFYNVK	K4(DSSO)	4	PRDM3_(75_434)	45	FCEGKNHFA	C2(Carbamidomethyl);K5(DSSO)	5	PRDM3_(75_434)	357	39895;39897;39898;39899;39900	PXP0641_pax8xlink_preomics_noDNA_BLU3_2018_0088.raw	F1.1
-117	75	FALSE	SNLKDPSYGWEILDEFYNVK-ESNMPGAGLGIWTKR	DSSO	Intra	MS2_MS3	MS3	1	1	2	149	132.72	1052.5	4	4206.98	45544	92.333	-0.49023	37.17	PRDM3_(75_434)-PRDM3_(75_434)	SNLKDPSYGWEILDEFYNVK	K4(DSSO)	4	PRDM3_(75_434)	45	ESNMPGAGLGIWTKR	M4(Oxidation);K14(DSSO)	14	PRDM3_(75_434)	24	45544;45546;45547;45548;45549	PXP0641_pax8xlink_preomics_noDNA_BLU3_2018_0088.raw	F1.1
-117	236	FALSE	HYECENCAKVFTDPSNLQR-ESNMPGAGLGIWTKR	DSSO	Intra	MS2_MS3	MS3	1	1	2	148.38	134.58	829.179	5	4141.87	24617	53.7335	-1.03508	49.07	PRDM3_(75_434)-PRDM3_(75_434)	HYECENCAKVFTDPSNLQR	C4(Carbamidomethyl);C7(Carbamidomethyl);K9(DSSO)	9	PRDM3_(75_434)	253	ESNMPGAGLGIWTKR	K14(DSSO)	14	PRDM3_(75_434)	24	24617;24619;24620;24621;24622	PXP0641_pax8xlink_preomics_plusDNA_BLU3_2018_0089.raw	F1.2
-117	330	FALSE	SNLKDPSYGWEILDEFYNVK-FCEGKNHFA	DSSO	Intra	MS2_MS3	MS3	1	1	3	148.33	148.33	921.667	4	3683.65	47177	83.0166	1.38589	61.04	PRDM3_(75_434)-PRDM3_(75_434)	SNLKDPSYGWEILDEFYNVK	K4(DSSO)	4	PRDM3_(75_434)	45	FCEGKNHFA	C2(Carbamidomethyl);K5(DSSO)	5	PRDM3_(75_434)	357	47177;47179;47180;47181;47182	PXP0641_pax8xlink_preomics_plusDNA_BLU3_2018_0093.raw	F1.4
-117	274	FALSE	KMDDSDQDSCR-IGDYKR	DSSO	Intra	MS2_MS3	MS3	1	0	2	148.28	126.45	570.985	4	2280.92	2387	10.171	-0.99206	39.46	PAX8_Avi_(2_328)-PAX8_Avi_(2_328)	KMDDSDQDSCR	K1(DSSO);M2(Oxidation);C10(Carbamidomethyl)	1	PAX8_Avi_(2_328)	197	IGDYKR	K5(DSSO)	5	PAX8_Avi_(2_328)	96	2387;2388;2389;2390	PXP0641_pax8xlink_preomics_plusDNA_BLU3_2018_0089.raw	F1.2
-117	225	FALSE	ESNMPGAGLGIWTKR-FCEGKNHFA	DSSO	Intra	MS2_MS3	MS3	1	1	2	148.19	137.69	721.581	4	2883.3	21655	47.9443	0.67887	49.07	PRDM3_(75_434)-PRDM3_(75_434)	ESNMPGAGLGIWTKR	K14(DSSO)	14	PRDM3_(75_434)	24	FCEGKNHFA	C2(Carbamidomethyl);K5(DSSO)	5	PRDM3_(75_434)	357	21655;21657;21658;21659;21660	PXP0641_pax8xlink_preomics_plusDNA_BLU3_2018_0089.raw	F1.2
-117	51	FALSE	ECDQVFPDLQSLEKHMLSHTEER-FCEGKNHFA	DSSO	Intra	MS2_MS3	MS3	1	1	2	147.78	147.78	819.762	5	4094.78	29679	63.2769	-0.44563	49.07	PRDM3_(75_434)-PRDM3_(75_434)	ECDQVFPDLQSLEKHMLSHTEER	C2(Carbamidomethyl);K14(DSSO)	14	PRDM3_(75_434)	207	FCEGKNHFA	C2(Carbamidomethyl);K5(DSSO)	5	PRDM3_(75_434)	357	29679;29684;29685;29686;29687	PXP0641_pax8xlink_preomics_noDNA_BLU3_2018_0088.raw	F1.1
-117	133	FALSE	FCEGKNHFA-TQIKCK	DSSO	Intra	MS2_MS3	MS3	1	1	3	147.04	147.04	511.733	4	2043.91	7384	16.1085	-1.92193	31.75	PRDM3_(75_434)-PRDM3_(75_434)	FCEGKNHFA	C2(Carbamidomethyl);K5(DSSO)	5	PRDM3_(75_434)	357	TQIKCK	K4(DSSO);C5(Carbamidomethyl)	4	PRDM3_(75_434)	333	7384;7386;7387;7388;7389	PXP0641_pax8xlink_preomics_noDNA_BLU3_2018_0092.raw	F1.3
-117	287	FALSE	KMDDSDQDSCR-FCEGKNHFA	DSSO	Inter	MS2_MS3	MS3	2	0	2	146.81	146.81	656.503	4	2622.99	5832	18.2648	-1.33736	45.23	PRDM3_(75_434)-PAX8_Avi_(2_328)	KMDDSDQDSCR	K1(DSSO);C10(Carbamidomethyl)	1	PAX8_Avi_(2_328)	197	FCEGKNHFA	C2(Carbamidomethyl);K5(DSSO)	5	PRDM3_(75_434)	357	5832;5837;5838;5839;5840	PXP0641_pax8xlink_preomics_plusDNA_BLU3_2018_0089.raw	F1.2
-117	175	FALSE	KMDDSDQDSCR-VATPKVVEK	DSSO	Intra	MS2_MS3	MS3	1	0	3	145.92	145.92	621.781	4	2484.1	7128	15.6331	1.35011	49.07	PAX8_Avi_(2_328)-PAX8_Avi_(2_328)	KMDDSDQDSCR	K1(DSSO);C10(Carbamidomethyl)	1	PAX8_Avi_(2_328)	197	VATPKVVEK	K5(DSSO)	5	PAX8_Avi_(2_328)	87	7128;7130;7131;7132;7133	PXP0641_pax8xlink_preomics_noDNA_BLU3_2018_0092.raw	F1.3
-117	150	FALSE	ESNMPGAGLGIWTKR-FCEGKNHFA	DSSO	Intra	MS2_MS3	MS3	1	1	2	145.91	145.91	721.58	4	2883.3	29377	48.5974	1.36918	49.07	PRDM3_(75_434)-PRDM3_(75_434)	ESNMPGAGLGIWTKR	K14(DSSO)	14	PRDM3_(75_434)	24	FCEGKNHFA	C2(Carbamidomethyl);K5(DSSO)	5	PRDM3_(75_434)	357	29377;29382;29383;29384;29385	PXP0641_pax8xlink_preomics_noDNA_BLU3_2018_0092.raw	F1.3
-117	125	FALSE	SNLKDPSYGWEILDEFYNVK-TQIKCK	DSSO	Intra	MS2_MS3	MS3	1	0	2	144.57	144.57	838.655	4	3351.6	36594	76.2132	-0.48738	45.23	PRDM3_(75_434)-PRDM3_(75_434)	SNLKDPSYGWEILDEFYNVK	K4(DSSO)	4	PRDM3_(75_434)	45	TQIKCK	K4(DSSO);C5(Carbamidomethyl)	4	PRDM3_(75_434)	333	36594;36598;36599;36600;36601	PXP0641_pax8xlink_preomics_noDNA_BLU3_2018_0088.raw	F1.1
-117	180	FALSE	ESNMPGAGLGIWTKR-KIEVGEK	DSSO	Intra	MS2_MS3	MS3	1	0	2	144.35	144.35	644.826	4	2576.28	26408	44.0894	0.38178	54.03	PRDM3_(75_434)-PRDM3_(75_434)	ESNMPGAGLGIWTKR	K14(DSSO)	14	PRDM3_(75_434)	24	KIEVGEK	K1(DSSO)	1	PRDM3_(75_434)	26	26408;26413;26414;26415	PXP0641_pax8xlink_preomics_noDNA_BLU3_2018_0092.raw	F1.3
-117	5	FALSE	FCEGKNHFA-TQIKCK	DSSO	Intra	MS2_MS3	MS3	1	1	2	144.12	144.12	511.734	4	2043.91	4869	16.1666	-1.28984	61.04	PRDM3_(75_434)-PRDM3_(75_434)	FCEGKNHFA	C2(Carbamidomethyl);K5(DSSO)	5	PRDM3_(75_434)	357	TQIKCK	K4(DSSO);C5(Carbamidomethyl)	4	PRDM3_(75_434)	333	4869;4871;4872;4873;4874	PXP0641_pax8xlink_preomics_noDNA_BLU3_2018_0088.raw	F1.1
-117	155	FALSE	FCIDASQPDVGSWLKYIR-FCEGKNHFA	DSSO	Intra	MS2_MS3	MS3	1	1	3	143.73	143.73	856.142	4	3421.54	46852	77.3117	0.16315	49.07	PRDM3_(75_434)-PRDM3_(75_434)	FCIDASQPDVGSWLKYIR	C2(Carbamidomethyl);K15(DSSO)	15	PRDM3_(75_434)	76	FCEGKNHFA	C2(Carbamidomethyl);K5(DSSO)	5	PRDM3_(75_434)	357	46852;46857;46858;46859;46860	PXP0641_pax8xlink_preomics_noDNA_BLU3_2018_0092.raw	F1.3
-117	252	FALSE	ECDQVFPDLQSLEKHMLSHTEER-CEDCDQLFESKAELADHQK	DSSO	Intra	MS2_MS3	MS2	1	1	2	143.7	143.7	885.557	6	5308.3	32189	69.4939	-2.38003	54.03	PRDM3_(75_434)-PRDM3_(75_434)	ECDQVFPDLQSLEKHMLSHTEER	C2(Carbamidomethyl);K14(DSSO)	14	PRDM3_(75_434)	207	CEDCDQLFESKAELADHQK	C1(Carbamidomethyl);C4(Carbamidomethyl);K11(DSSO)	11	PRDM3_(75_434)	148	32189;32192;32193;32194;32195	PXP0641_pax8xlink_preomics_plusDNA_BLU3_2018_0089.raw	F1.2
-117	9	FALSE	FCEGKNHFA-IGDYKR	DSSO	Inter	MS2_MS3	MS3	2	1	2	143.28	143.28	505.228	4	2017.89	7009	20.3053	-0.01258	61.04	PRDM3_(75_434)-PAX8_Avi_(2_328)	FCEGKNHFA	C2(Carbamidomethyl);K5(DSSO)	5	PRDM3_(75_434)	357	IGDYKR	K5(DSSO)	5	PAX8_Avi_(2_328)	96	7009;7011;7012;7013;7014	PXP0641_pax8xlink_preomics_noDNA_BLU3_2018_0088.raw	F1.1
-117	3	FALSE	KMDDSDQDSCR-IGDYKR	DSSO	Intra	MS2_MS3	MS3	1	1	2	143	109.38	566.986	4	2264.92	3579	13.2411	-0.46456	41.1	PAX8_Avi_(2_328)-PAX8_Avi_(2_328)	KMDDSDQDSCR	K1(DSSO);C10(Carbamidomethyl)	1	PAX8_Avi_(2_328)	197	IGDYKR	K5(DSSO)	5	PAX8_Avi_(2_328)	96	3579;3581;3582;3583;3584	PXP0641_pax8xlink_preomics_noDNA_BLU3_2018_0088.raw	F1.1
-117	325	FALSE	FCIDASQPDVGSWLKYIR-FCEGKNHFA	DSSO	Intra	MS2_MS3	MS3	1	1	3	142.39	142.39	856.141	4	3421.54	44141	77.1335	-0.62219	61.04	PRDM3_(75_434)-PRDM3_(75_434)	FCIDASQPDVGSWLKYIR	C2(Carbamidomethyl);K15(DSSO)	15	PRDM3_(75_434)	76	FCEGKNHFA	C2(Carbamidomethyl);K5(DSSO)	5	PRDM3_(75_434)	357	44141;44143;44144;44145;44146	PXP0641_pax8xlink_preomics_plusDNA_BLU3_2018_0093.raw	F1.4
-117	137	FALSE	FCEGKNHFA-IGDYKR	DSSO	Inter	MS2_MS3	MS3	2	1	2	141.92	141.92	505.227	4	2017.89	10130	20.3595	0.55958	35.17	PRDM3_(75_434)-PAX8_Avi_(2_328)	FCEGKNHFA	C2(Carbamidomethyl);K5(DSSO)	5	PRDM3_(75_434)	357	IGDYKR	K5(DSSO)	5	PAX8_Avi_(2_328)	96	10130;10133;10134;10135;10136	PXP0641_pax8xlink_preomics_noDNA_BLU3_2018_0092.raw	F1.3
-117	38	FALSE	ESNMPGAGLGIWTKR-FCEGKNHFA	DSSO	Intra	MS2_MS3	MS3	1	1	2	141.23	133.4	721.581	4	2883.3	22052	47.6293	-0.91695	49.07	PRDM3_(75_434)-PRDM3_(75_434)	ESNMPGAGLGIWTKR	K14(DSSO)	14	PRDM3_(75_434)	24	FCEGKNHFA	C2(Carbamidomethyl);K5(DSSO)	5	PRDM3_(75_434)	357	22052;22054;22055;22056;22057	PXP0641_pax8xlink_preomics_noDNA_BLU3_2018_0088.raw	F1.1
-117	194	FALSE	FCEGKNHFA-IGDYKR	DSSO	Inter	MS2_MS3	MS3	2	1	2	140.15	140.15	505.228	4	2017.89	6757	20.0601	0.14072	61.04	PRDM3_(75_434)-PAX8_Avi_(2_328)	FCEGKNHFA	C2(Carbamidomethyl);K5(DSSO)	5	PRDM3_(75_434)	357	IGDYKR	K5(DSSO)	5	PAX8_Avi_(2_328)	96	6757;6759;6760;6761;6762	PXP0641_pax8xlink_preomics_plusDNA_BLU3_2018_0089.raw	F1.2
-117	130	FALSE	SNLKDPSYGWEILDEFYNVK-FCIDASQPDVGSWLKYIR	DSSO	Intra	MS2_MS3	MS3	1	0	2	139.7	139.7	1187.07	4	4745.25	51692	109.091	-0.36069	61.04	PRDM3_(75_434)-PRDM3_(75_434)	SNLKDPSYGWEILDEFYNVK	K4(DSSO)	4	PRDM3_(75_434)	45	FCIDASQPDVGSWLKYIR	C2(Carbamidomethyl);K15(DSSO)	15	PRDM3_(75_434)	76	51692;51696;51697;51698;51699	PXP0641_pax8xlink_preomics_noDNA_BLU3_2018_0088.raw	F1.1
-117	279	FALSE	KMDDSDQDSCR-IGDYKR	DSSO	Intra	MS2_MS3	MS3	1	0	2	136.96	112.6	566.986	4	2264.92	3553	13.1911	-0.66306	39.46	PAX8_Avi_(2_328)-PAX8_Avi_(2_328)	KMDDSDQDSCR	K1(DSSO);C10(Carbamidomethyl)	1	PAX8_Avi_(2_328)	197	IGDYKR	K5(DSSO)	5	PAX8_Avi_(2_328)	96	3553;3555;3556;3557;3558	PXP0641_pax8xlink_preomics_plusDNA_BLU3_2018_0089.raw	F1.2
-117	74	FALSE	SNLKDPSYGWEILDEFYNVK-ESNMPGAGLGIWTKR	DSSO	Intra	MS2_MS3	MS3	1	1	2	135.98	135.98	1052.5	4	4206.98	45498	92.2421	-1.32756	39.46	PRDM3_(75_434)-PRDM3_(75_434)	SNLKDPSYGWEILDEFYNVK	K4(DSSO)	4	PRDM3_(75_434)	45	ESNMPGAGLGIWTKR	M4(Oxidation);K14(DSSO)	14	PRDM3_(75_434)	24	45498;45500;45501;45502;45503	PXP0641_pax8xlink_preomics_noDNA_BLU3_2018_0088.raw	F1.1
-117	6	FALSE	EYKCDQCPK-FCEGKNHFA	DSSO	Intra	MS2_MS3	MS3	1	1	2	135.43	135.43	624.253	4	2493.99	6028	18.3326	0.4502	61.04	PRDM3_(75_434)-PRDM3_(75_434)	EYKCDQCPK	K3(DSSO);C4(Carbamidomethyl);C7(Carbamidomethyl)	3	PRDM3_(75_434)	219	FCEGKNHFA	C2(Carbamidomethyl);K5(DSSO)	5	PRDM3_(75_434)	357	6028;6030;6031;6032;6033	PXP0641_pax8xlink_preomics_noDNA_BLU3_2018_0088.raw	F1.1
-117	85	FALSE	SNLKDPSYGWEILDEFYNVK-FCIDASQPDVGSWLKYIR	DSSO	Intra	MS2_MS3	MS3	1	1	2	135.12	135.12	1183.06	4	4729.24	51235	107.689	-1.52826	61.04	PRDM3_(75_434)-PRDM3_(75_434)	SNLKDPSYGWEILDEFYNVK	K4(DSSO)	4	PRDM3_(75_434)	45	FCIDASQPDVGSWLKYIR	C2(Carbamidomethyl);K15(DSSO)	15	PRDM3_(75_434)	76	51235;51237;51238;51239;51240	PXP0641_pax8xlink_preomics_noDNA_BLU3_2018_0088.raw	F1.1
-117	288	FALSE	RFCEGKNHFA-FCEGKNHFA	DSSO	Intra	MS2_MS3	MS3	1	0	2	135	135	633.77	4	2532.06	7158	20.9968	-0.7704	49.07	PRDM3_(75_434)-PRDM3_(75_434)	RFCEGKNHFA	C3(Carbamidomethyl);K6(DSSO)	6	PRDM3_(75_434)	357	FCEGKNHFA	C2(Carbamidomethyl);K5(DSSO)	5	PRDM3_(75_434)	357	7158;7163;7164;7165;7166	PXP0641_pax8xlink_preomics_plusDNA_BLU3_2018_0089.raw	F1.2
-117	70	FALSE	SNLKDPSYGWEILDEFYNVK-FCEGKNHFA	DSSO	Intra	MS2_MS3	MS3	1	1	2	135	135	921.667	4	3683.65	39915	82.1264	0.14286	61.04	PRDM3_(75_434)-PRDM3_(75_434)	SNLKDPSYGWEILDEFYNVK	K4(DSSO)	4	PRDM3_(75_434)	45	FCEGKNHFA	C2(Carbamidomethyl);K5(DSSO)	5	PRDM3_(75_434)	357	39915;39916;39917;39918;39919	PXP0641_pax8xlink_preomics_noDNA_BLU3_2018_0088.raw	F1.1
-117	172	FALSE	DPSYGWEILDEFYNVKFCIDASQPDVGSWLK-ESNMPGAGLGIWTKR	DSSO	Intra	MS2_MS3	MS3	1	1	3	134.95	106.59	1367.89	4	5468.53	64297	114.24	0.41447	54.03	PRDM3_(75_434)-PRDM3_(75_434)	DPSYGWEILDEFYNVKFCIDASQPDVGSWLK	K16(DSSO);C18(Carbamidomethyl)	16	PRDM3_(75_434)	61	ESNMPGAGLGIWTKR	M4(Oxidation);K14(DSSO)	14	PRDM3_(75_434)	24	64297;64299;64300;64301;64302	PXP0641_pax8xlink_preomics_noDNA_BLU3_2018_0092.raw	F1.3
-117	346	FALSE	DCGQMFSTTSSLNKHR-IEVGEKFGPYVGEQR	DSSO	Intra	MS2_MS3	MS3	1	0	3	134.76	134.76	934.182	4	3733.71	28697	49.3321	-0.80235	61.04	PRDM3_(75_434)-PRDM3_(75_434)	DCGQMFSTTSSLNKHR	C2(Carbamidomethyl);K14(DSSO)	14	PRDM3_(75_434)	349	IEVGEKFGPYVGEQR	K6(DSSO)	6	PRDM3_(75_434)	32	28697;28699;28700;28701;28702	PXP0641_pax8xlink_preomics_plusDNA_BLU3_2018_0093.raw	F1.4
-117	94	FALSE	DPSYGWEILDEFYNVKFCIDASQPDVGSWLK-ESNMPGAGLGIWTKR	DSSO	Intra	MS2_MS3	MS3	1	1	2	132.78	109.35	1367.89	4	5468.52	53213	113.782	-0.66	41.1	PRDM3_(75_434)-PRDM3_(75_434)	DPSYGWEILDEFYNVKFCIDASQPDVGSWLK	K16(DSSO);C18(Carbamidomethyl)	16	PRDM3_(75_434)	61	ESNMPGAGLGIWTKR	M4(Oxidation);K14(DSSO)	14	PRDM3_(75_434)	24	53213;53215;53216;53217;53218	PXP0641_pax8xlink_preomics_noDNA_BLU3_2018_0088.raw	F1.1
-117	174	FALSE	DPSYGWEILDEFYNVKFCIDASQPDVGSWLK-ESNMPGAGLGIWTKR	DSSO	Intra	MS2_MS3	MS2	1	1	3	132.08	131.8	1363.89	4	5452.54	64495	114.77	-2.04793	61.04	PRDM3_(75_434)-PRDM3_(75_434)	DPSYGWEILDEFYNVKFCIDASQPDVGSWLK	K16(DSSO);C18(Carbamidomethyl)	16	PRDM3_(75_434)	61	ESNMPGAGLGIWTKR	K14(DSSO)	14	PRDM3_(75_434)	24	64495;64497;64498;64499;64500	PXP0641_pax8xlink_preomics_noDNA_BLU3_2018_0092.raw	F1.3
-117	271	FALSE	VVADIAPGEELLLFMKSEDYPHETMAPDIHEER-SNLKDPSYGWEILDEFYNVK	DSSO	Intra	MS2_MS3	MS3	1	1	2	131.23	88.35	1060.17	6	6355.99	49685	104.616	-1.46923	49.07	PRDM3_(75_434)-PRDM3_(75_434)	VVADIAPGEELLLFMKSEDYPHETMAPDIHEER	K16(DSSO)	16	PRDM3_(75_434)	117	SNLKDPSYGWEILDEFYNVK	K4(DSSO)	4	PRDM3_(75_434)	45	49685;49687;49688;49689;49690	PXP0641_pax8xlink_preomics_plusDNA_BLU3_2018_0089.raw	F1.2
-117	195	FALSE	FCEGKNHFA-IGDYKR	DSSO	Inter	MS2_MS3	MS3	2	1	2	131.22	131.22	505.228	4	2017.89	6780	20.1088	-0.83868	61.04	PRDM3_(75_434)-PAX8_Avi_(2_328)	FCEGKNHFA	C2(Carbamidomethyl);K5(DSSO)	5	PRDM3_(75_434)	357	IGDYKR	K5(DSSO)	5	PAX8_Avi_(2_328)	96	6780;6781;6782;6783;6784	PXP0641_pax8xlink_preomics_plusDNA_BLU3_2018_0089.raw	F1.2
-117	136	FALSE	FCEGKNHFA-IGDYKR	DSSO	Inter	MS2_MS3	MS3	2	1	2	131.06	131.06	505.227	4	2017.89	10118	20.3415	-0.01258	31.75	PRDM3_(75_434)-PAX8_Avi_(2_328)	FCEGKNHFA	C2(Carbamidomethyl);K5(DSSO)	5	PRDM3_(75_434)	357	IGDYKR	K5(DSSO)	5	PAX8_Avi_(2_328)	96	10118;10120;10121;10122;10123	PXP0641_pax8xlink_preomics_noDNA_BLU3_2018_0092.raw	F1.3
-117	8	FALSE	FCEGKNHFA-IGDYKR	DSSO	Inter	MS2_MS3	MS3	2	1	2	131.06	131.06	505.228	4	2017.89	6996	20.2858	-1.19328	61.04	PRDM3_(75_434)-PAX8_Avi_(2_328)	FCEGKNHFA	C2(Carbamidomethyl);K5(DSSO)	5	PRDM3_(75_434)	357	IGDYKR	K5(DSSO)	5	PAX8_Avi_(2_328)	96	6996;6998;6999;7000;7001	PXP0641_pax8xlink_preomics_noDNA_BLU3_2018_0088.raw	F1.1
-117	323	FALSE	IEVGEKFGPYVGEQR-ESNMPGAGLGIWTKR	DSSO	Intra	MS2_MS3	MS2	1	1	2	130.22	130.22	871.178	4	3481.69	38178	65.605	-1.05223	54.03	PRDM3_(75_434)-PRDM3_(75_434)	IEVGEKFGPYVGEQR	K6(DSSO)	6	PRDM3_(75_434)	32	ESNMPGAGLGIWTKR	K14(DSSO)	14	PRDM3_(75_434)	24	38178;38180;38181;38182;38183	PXP0641_pax8xlink_preomics_plusDNA_BLU3_2018_0093.raw	F1.4
-117	105	FALSE	VATPKVVEK-IGDYKR	DSSO	Intra	MS2_MS3	MS3	1	0	2	128.86	128.86	470.505	4	1879	5709	17.874	-0.21702	49.07	PAX8_Avi_(2_328)-PAX8_Avi_(2_328)	VATPKVVEK	K5(DSSO)	5	PAX8_Avi_(2_328)	87	IGDYKR	K5(DSSO)	5	PAX8_Avi_(2_328)	96	5709;5711;5712;5713;5714	PXP0641_pax8xlink_preomics_noDNA_BLU3_2018_0088.raw	F1.1
-117	253	FALSE	ECDQVFPDLQSLEKHMLSHTEER-CDQCPKAFNWK	DSSO	Intra	MS2_MS3	MS2	1	1	1	126.71	126.71	888.594	5	4438.94	32333	69.7711	-2.30626	61.04	PRDM3_(75_434)-PRDM3_(75_434)	ECDQVFPDLQSLEKHMLSHTEER	C2(Carbamidomethyl);K14(DSSO)	14	PRDM3_(75_434)	207	CDQCPKAFNWK	C1(Carbamidomethyl);C4(Carbamidomethyl);K6(DSSO)	6	PRDM3_(75_434)	225	32333;32335;32336;32337;32338	PXP0641_pax8xlink_preomics_plusDNA_BLU3_2018_0089.raw	F1.2
-117	126	FALSE	SNLKDPSYGWEILDEFYNVK-TQIKCK	DSSO	Intra	MS2_MS3	MS3	1	0	2	124.96	124.96	838.654	4	3351.6	36610	76.2429	-0.4633	49.07	PRDM3_(75_434)-PRDM3_(75_434)	SNLKDPSYGWEILDEFYNVK	K4(DSSO)	4	PRDM3_(75_434)	45	TQIKCK	K4(DSSO);C5(Carbamidomethyl)	4	PRDM3_(75_434)	333	36610;36615;36616;36617;36618	PXP0641_pax8xlink_preomics_noDNA_BLU3_2018_0088.raw	F1.1
-117	283	FALSE	FCEGKNHFA-TQIKCK	DSSO	Intra	MS2_MS3	MS3	1	0	2	123.3	123.3	515.237	4	2057.92	4961	16.6408	-1.66363	54.03	PRDM3_(75_434)-PRDM3_(75_434)	FCEGKNHFA	C2(Carbamidomethyl);K5(DSSO)	5	PRDM3_(75_434)	357	TQIKCK	K4(DSSO);C5(Carbamidomethyl)	4	PRDM3_(75_434)	333	4961;4962;4963;4964;4965	PXP0641_pax8xlink_preomics_plusDNA_BLU3_2018_0089.raw	F1.2
-117	308	FALSE	FCEGKNHFA-TQIKCK	DSSO	Intra	MS2_MS3	MS3	1	1	2	123.3	123.3	511.734	4	2043.91	7336	16.4363	0.7611	61.04	PRDM3_(75_434)-PRDM3_(75_434)	FCEGKNHFA	C2(Carbamidomethyl);K5(DSSO)	5	PRDM3_(75_434)	357	TQIKCK	K4(DSSO);C5(Carbamidomethyl)	4	PRDM3_(75_434)	333	7336;7338;7339;7340;7341	PXP0641_pax8xlink_preomics_plusDNA_BLU3_2018_0093.raw	F1.4
-117	134	FALSE	FCEGKNHFA-TQIKCK	DSSO	Intra	MS2_MS3	MS3	1	1	2	123.16	123.16	681.974	3	2043.91	7410	16.1397	3.22434	39.46	PRDM3_(75_434)-PRDM3_(75_434)	FCEGKNHFA	C2(Carbamidomethyl);K5(DSSO)	5	PRDM3_(75_434)	357	TQIKCK	K4(DSSO);C5(Carbamidomethyl)	4	PRDM3_(75_434)	333	7410;7412;7413;7414;7415	PXP0641_pax8xlink_preomics_noDNA_BLU3_2018_0092.raw	F1.3
-117	104	FALSE	VATPKVVEK-IGDYKR	DSSO	Intra	MS2_MS3	MS3	1	0	2	123.13	123.13	470.505	4	1879	5680	17.8276	-0.2369	49.07	PAX8_Avi_(2_328)-PAX8_Avi_(2_328)	VATPKVVEK	K5(DSSO)	5	PAX8_Avi_(2_328)	87	IGDYKR	K5(DSSO)	5	PAX8_Avi_(2_328)	96	5680;5685;5686;5687	PXP0641_pax8xlink_preomics_noDNA_BLU3_2018_0088.raw	F1.1
-117	114	FALSE	SNLIRHQMSHDSGKHYECENCAK-FCEGKNHFA	DSSO	Intra	MS2_MS3	MS3	1	0	2	120.87	120.87	814.348	5	4067.71	18922	41.9397	-1.32056	61.04	PRDM3_(75_434)-PRDM3_(75_434)	SNLIRHQMSHDSGKHYECENCAK	K14(DSSO);C18(Carbamidomethyl);C21(Carbamidomethyl)	14	PRDM3_(75_434)	244	FCEGKNHFA	C2(Carbamidomethyl);K5(DSSO)	5	PRDM3_(75_434)	357	18922;18925;18926;18927;18928	PXP0641_pax8xlink_preomics_noDNA_BLU3_2018_0088.raw	F1.1
-117	307	FALSE	FCEGKNHFA-TQIKCK	DSSO	Intra	MS2_MS3	MS3	1	1	2	120.15	120.15	681.974	3	2043.91	7320	16.4117	2.67485	42.1	PRDM3_(75_434)-PRDM3_(75_434)	FCEGKNHFA	C2(Carbamidomethyl);K5(DSSO)	5	PRDM3_(75_434)	357	TQIKCK	K4(DSSO);C5(Carbamidomethyl)	4	PRDM3_(75_434)	333	7320;7325;7326;7327;7328	PXP0641_pax8xlink_preomics_plusDNA_BLU3_2018_0093.raw	F1.4
-117	286	FALSE	FCEGKNHFA-TQIKCK	DSSO	Intra	MS2_MS3	MS3	1	0	2	120.15	120.15	515.482	4	2058.91	5820	18.248	-0.60141	49.07	PRDM3_(75_434)-PRDM3_(75_434)	FCEGKNHFA	C2(Carbamidomethyl);K5(DSSO)	5	PRDM3_(75_434)	357	TQIKCK	K4(DSSO);C5(Carbamidomethyl)	4	PRDM3_(75_434)	333	5820;5822;5823;5824;5825	PXP0641_pax8xlink_preomics_plusDNA_BLU3_2018_0089.raw	F1.2
-117	1	FALSE	HQMSHDSGKHYECENCAK-FCEGKNHFA	DSSO	Intra	MS2_MS3	MS2	1	1	1	120.06	120.06	581.567	6	3484.36	3392	12.9098	0.19384	54.03	PRDM3_(75_434)-PRDM3_(75_434)	HQMSHDSGKHYECENCAK	K9(DSSO);C13(Carbamidomethyl);C16(Carbamidomethyl)	9	PRDM3_(75_434)	244	FCEGKNHFA	C2(Carbamidomethyl);K5(DSSO)	5	PRDM3_(75_434)	357	3392;3395;3396;3397;3398	PXP0641_pax8xlink_preomics_noDNA_BLU3_2018_0088.raw	F1.1
-117	259	FALSE	SNLKDPSYGWEILDEFYNVK-TQIKCK	DSSO	Intra	MS2_MS3	MS3	1	1	2	119.38	119.38	838.653	4	3351.59	36225	76.7423	-0.514	45.23	PRDM3_(75_434)-PRDM3_(75_434)	SNLKDPSYGWEILDEFYNVK	K4(DSSO)	4	PRDM3_(75_434)	45	TQIKCK	K4(DSSO);C5(Carbamidomethyl)	4	PRDM3_(75_434)	333	36225;36227;36228	PXP0641_pax8xlink_preomics_plusDNA_BLU3_2018_0089.raw	F1.2
-117	282	FALSE	FCEGKNHFA-TQIKCK	DSSO	Intra	MS2_MS3	MS3	1	0	2	118.33	118.33	515.237	4	2057.93	4908	16.5357	-0.53596	49.07	PRDM3_(75_434)-PRDM3_(75_434)	FCEGKNHFA	C2(Carbamidomethyl);K5(DSSO)	5	PRDM3_(75_434)	357	TQIKCK	K4(DSSO);C5(Carbamidomethyl)	4	PRDM3_(75_434)	333	4908;4911;4912;4913;4914	PXP0641_pax8xlink_preomics_plusDNA_BLU3_2018_0089.raw	F1.2
-117	349	FALSE	SNLKDPSYGWEILDEFYNVK-IGDYKR	DSSO	Inter	MS2_MS3	MS3	2	0	3	118.01	118.01	832.149	4	3325.57	46831	82.4038	0.28437	41.1	PAX8_Avi_(2_328)-PRDM3_(75_434)	SNLKDPSYGWEILDEFYNVK	K4(DSSO)	4	PRDM3_(75_434)	45	IGDYKR	K5(DSSO)	5	PAX8_Avi_(2_328)	96	46831;46836;46837;46838;46839	PXP0641_pax8xlink_preomics_plusDNA_BLU3_2018_0093.raw	F1.4
-117	284	FALSE	VATPKVVEK-IGDYKR	DSSO	Intra	MS2_MS3	MS3	1	0	2	117.52	117.52	470.505	4	1879	5520	17.7564	-1.03908	49.07	PAX8_Avi_(2_328)-PAX8_Avi_(2_328)	VATPKVVEK	K5(DSSO)	5	PAX8_Avi_(2_328)	87	IGDYKR	K5(DSSO)	5	PAX8_Avi_(2_328)	96	5520;5522;5523;5524;5525	PXP0641_pax8xlink_preomics_plusDNA_BLU3_2018_0089.raw	F1.2
-117	152	FALSE	IEVGEKFGPYVGEQR-ESNMPGAGLGIWTKR	DSSO	Intra	MS2_MS3	MS2	1	1	2	117.4	117.4	871.178	4	3481.69	40130	65.7947	-0.4911	45.23	PRDM3_(75_434)-PRDM3_(75_434)	IEVGEKFGPYVGEQR	K6(DSSO)	6	PRDM3_(75_434)	32	ESNMPGAGLGIWTKR	K14(DSSO)	14	PRDM3_(75_434)	24	40130;40134;40135;40136;40137	PXP0641_pax8xlink_preomics_noDNA_BLU3_2018_0092.raw	F1.3
-117	285	FALSE	VATPKVVEK-IGDYKR	DSSO	Intra	MS2_MS3	MS3	1	0	2	117.31	117.31	470.505	4	1879	5555	17.8202	-0.31277	49.07	PAX8_Avi_(2_328)-PAX8_Avi_(2_328)	VATPKVVEK	K5(DSSO)	5	PAX8_Avi_(2_328)	87	IGDYKR	K5(DSSO)	5	PAX8_Avi_(2_328)	96	5555;5560;5561;5562;5563	PXP0641_pax8xlink_preomics_plusDNA_BLU3_2018_0089.raw	F1.2
-117	297	FALSE	SNLIRHQMSHDSGKHYECENCAK-FCEGKNHFA	DSSO	Intra	MS2_MS3	MS3	1	0	2	117.07	117.07	814.348	5	4067.71	17073	39.59	-2.49095	39.46	PRDM3_(75_434)-PRDM3_(75_434)	SNLIRHQMSHDSGKHYECENCAK	K14(DSSO);C18(Carbamidomethyl);C21(Carbamidomethyl)	14	PRDM3_(75_434)	244	FCEGKNHFA	C2(Carbamidomethyl);K5(DSSO)	5	PRDM3_(75_434)	357	17073;17078;17079;17080;17081	PXP0641_pax8xlink_preomics_plusDNA_BLU3_2018_0089.raw	F1.2
-117	275	FALSE	KMDDSDQDSCR-IGDYKR	DSSO	Intra	MS2_MS3	MS3	1	0	2	116.84	94.95	570.985	4	2280.92	2596	10.7062	-1.66063	37.17	PAX8_Avi_(2_328)-PAX8_Avi_(2_328)	KMDDSDQDSCR	K1(DSSO);M2(Oxidation);C10(Carbamidomethyl)	1	PAX8_Avi_(2_328)	197	IGDYKR	K5(DSSO)	5	PAX8_Avi_(2_328)	96	2596;2597;2598;2599	PXP0641_pax8xlink_preomics_plusDNA_BLU3_2018_0089.raw	F1.2
-117	171	FALSE	SNLKDPSYGWEILDEFYNVK-FCIDASQPDVGSWLKYIR	DSSO	Intra	MS2_MS3	MS2	1	1	1	114.89	114.89	1183.06	4	4729.22	63326	111.739	1.30824	61.04	PRDM3_(75_434)-PRDM3_(75_434)	SNLKDPSYGWEILDEFYNVK	K4(DSSO)	4	PRDM3_(75_434)	45	FCIDASQPDVGSWLKYIR	C2(Carbamidomethyl);K15(DSSO)	15	PRDM3_(75_434)	76	63326;63331;63332;63333;63334	PXP0641_pax8xlink_preomics_noDNA_BLU3_2018_0092.raw	F1.3
-117	68	FALSE	SNLKDPSYGWEILDEFYNVK-IGDYKR	DSSO	Inter	MS2_MS3	MS3	2	1	2	113.85	113.85	832.149	4	3325.58	39591	81.5491	0.23793	54.03	PAX8_Avi_(2_328)-PRDM3_(75_434)	SNLKDPSYGWEILDEFYNVK	K4(DSSO)	4	PRDM3_(75_434)	45	IGDYKR	K5(DSSO)	5	PAX8_Avi_(2_328)	96	39591;39593;39594;39595;39596	PXP0641_pax8xlink_preomics_noDNA_BLU3_2018_0088.raw	F1.1
-117	303	FALSE	SNLKDPSYGWEILDEFYNVK-IGDYKR	DSSO	Inter	MS2_MS3	MS3	2	0	2	112.32	112.32	832.149	4	3325.57	39245	81.8742	0.55228	54.03	PAX8_Avi_(2_328)-PRDM3_(75_434)	SNLKDPSYGWEILDEFYNVK	K4(DSSO)	4	PRDM3_(75_434)	45	IGDYKR	K5(DSSO)	5	PAX8_Avi_(2_328)	96	39245;39249;39250;39251;39252	PXP0641_pax8xlink_preomics_plusDNA_BLU3_2018_0089.raw	F1.2
-117	255	FALSE	ECDQVFPDLQSLEKHMLSHTEER-AFNWKSNLIR	DSSO	Intra	MS2_MS3	MS2	1	1	1	111.69	111.69	706.503	6	4233.98	35451	75.5009	-1.19659	61.04	PRDM3_(75_434)-PRDM3_(75_434)	ECDQVFPDLQSLEKHMLSHTEER	C2(Carbamidomethyl);K14(DSSO)	14	PRDM3_(75_434)	207	AFNWKSNLIR	K5(DSSO)	5	PRDM3_(75_434)	230	35451;35453;35454;35455;35456	PXP0641_pax8xlink_preomics_plusDNA_BLU3_2018_0089.raw	F1.2
-117	294	FALSE	YYETGSIRPGVIGGSKPK-VSHGCVSKILGR	DSSO	Intra	MS2_MS3	MS3	1	0	3	110.08	108.11	563.961	6	3378.73	12285	31.1462	0.24576	49.07	PAX8_Avi_(2_328)-PAX8_Avi_(2_328)	YYETGSIRPGVIGGSKPK	K16(DSSO)	16	PAX8_Avi_(2_328)	80	VSHGCVSKILGR	C5(Carbamidomethyl);K8(DSSO)	8	PAX8_Avi_(2_328)	60	12285;12290;12291;12292;12293	PXP0641_pax8xlink_preomics_plusDNA_BLU3_2018_0089.raw	F1.2
-117	261	FALSE	SNLKDPSYGWEILDEFYNVK-FCEGKNHFA	DSSO	Intra	MS2_MS3	MS3	1	1	2	108.08	108.08	921.666	4	3683.64	39571	82.4402	2.9604	61.04	PRDM3_(75_434)-PRDM3_(75_434)	SNLKDPSYGWEILDEFYNVK	K4(DSSO)	4	PRDM3_(75_434)	45	FCEGKNHFA	C2(Carbamidomethyl);K5(DSSO)	5	PRDM3_(75_434)	357	39571;39574;39575;39576;39577	PXP0641_pax8xlink_preomics_plusDNA_BLU3_2018_0089.raw	F1.2
-117	102	FALSE	FCEGKNHFA-TQIKCK	DSSO	Intra	MS2_MS3	MS3	1	0	2	107.69	107.69	515.237	4	2057.93	5090	16.7381	-0.36027	76.14	PRDM3_(75_434)-PRDM3_(75_434)	FCEGKNHFA	C2(Carbamidomethyl);K5(DSSO)	5	PRDM3_(75_434)	357	TQIKCK	K4(DSSO);C5(Carbamidomethyl)	4	PRDM3_(75_434)	333	5090;5092;5093;5094;5095	PXP0641_pax8xlink_preomics_noDNA_BLU3_2018_0088.raw	F1.1
-117	348	FALSE	SNLKDPSYGWEILDEFYNVK-VATPKVVEK	DSSO	Inter	MS2_MS3	MS3	2	0	2	106.18	106.18	886.943	4	3544.75	45495	79.6999	-1.83858	37.17	PAX8_Avi_(2_328)-PRDM3_(75_434)	SNLKDPSYGWEILDEFYNVK	K4(DSSO)	4	PRDM3_(75_434)	45	VATPKVVEK	K5(DSSO)	5	PAX8_Avi_(2_328)	87	45495;45497;45498;45499;45500	PXP0641_pax8xlink_preomics_plusDNA_BLU3_2018_0093.raw	F1.4
-117	177	FALSE	FCEGKNHFA-TQIKCK	DSSO	Intra	MS2_MS3	MS3	1	0	2	105.88	105.88	515.237	4	2057.93	7763	16.7924	0.39361	54.03	PRDM3_(75_434)-PRDM3_(75_434)	FCEGKNHFA	C2(Carbamidomethyl);K5(DSSO)	5	PRDM3_(75_434)	357	TQIKCK	K4(DSSO);C5(Carbamidomethyl)	4	PRDM3_(75_434)	333	7763;7765;7766;7767;7768	PXP0641_pax8xlink_preomics_noDNA_BLU3_2018_0092.raw	F1.3
-117	324	FALSE	IEVGEKFGPYVGEQR-ESNMPGAGLGIWTKR	DSSO	Intra	MS2_MS3	MS2	1	1	2	103.83	103.83	871.178	4	3481.69	38199	65.6405	-0.70153	45.23	PRDM3_(75_434)-PRDM3_(75_434)	IEVGEKFGPYVGEQR	K6(DSSO)	6	PRDM3_(75_434)	32	ESNMPGAGLGIWTKR	K14(DSSO)	14	PRDM3_(75_434)	24	38199;38201;38202;38203;38204	PXP0641_pax8xlink_preomics_plusDNA_BLU3_2018_0093.raw	F1.4
-117	56	FALSE	ECDQVFPDLQSLEKHMLSHTEER-CEDCDQLFESKAELADHQK	DSSO	Intra	MS2_MS3	MS2	1	1	2	102.53	102.53	885.555	6	5308.29	32722	69.1365	-0.24098	54.03	PRDM3_(75_434)-PRDM3_(75_434)	ECDQVFPDLQSLEKHMLSHTEER	C2(Carbamidomethyl);K14(DSSO)	14	PRDM3_(75_434)	207	CEDCDQLFESKAELADHQK	C1(Carbamidomethyl);C4(Carbamidomethyl);K11(DSSO)	11	PRDM3_(75_434)	148	32722;32724;32725;32726;32727	PXP0641_pax8xlink_preomics_noDNA_BLU3_2018_0088.raw	F1.1
-117	135	FALSE	KMDDSDQDSCR-VSHGCVSKILGR	DSSO	Intra	MS2_MS3	MS2	1	1	1	101.69	101.69	707.312	4	2826.23	9512	19.4322	0.49031	39.46	PAX8_Avi_(2_328)-PAX8_Avi_(2_328)	KMDDSDQDSCR	K1(DSSO);C10(Carbamidomethyl)	1	PAX8_Avi_(2_328)	197	VSHGCVSKILGR	C5(Carbamidomethyl);K8(DSSO)	8	PAX8_Avi_(2_328)	60	9512;9514;9515;9516;9517	PXP0641_pax8xlink_preomics_noDNA_BLU3_2018_0092.raw	F1.3
-117	156	FALSE	SNLKDPSYGWEILDEFYNVK-IGDYKR	DSSO	Inter	MS2_MS3	MS3	2	1	2	101.21	101.21	832.149	4	3325.57	49901	82.5958	0.79082	54.03	PAX8_Avi_(2_328)-PRDM3_(75_434)	SNLKDPSYGWEILDEFYNVK	K4(DSSO)	4	PRDM3_(75_434)	45	IGDYKR	K5(DSSO)	5	PAX8_Avi_(2_328)	96	49901;49903;49904;49905;49906	PXP0641_pax8xlink_preomics_noDNA_BLU3_2018_0092.raw	F1.3
-117	328	FALSE	SNLKDPSYGWEILDEFYNVK-IGDYKR	DSSO	Inter	MS2_MS3	MS3	2	1	2	101.21	101.21	832.15	4	3325.58	46816	82.3693	-0.27702	45.23	PAX8_Avi_(2_328)-PRDM3_(75_434)	SNLKDPSYGWEILDEFYNVK	K4(DSSO)	4	PRDM3_(75_434)	45	IGDYKR	K5(DSSO)	5	PAX8_Avi_(2_328)	96	46816;46818;46819;46820;46821	PXP0641_pax8xlink_preomics_plusDNA_BLU3_2018_0093.raw	F1.4
-117	298	FALSE	ESNMPGAGLGIWTKR-IGDYKR	DSSO	Inter	MS2_MS3	MS3	2	0	2	100.67	100.67	632.062	4	2525.23	18932	42.7023	-0.58825	49.07	PAX8_Avi_(2_328)-PRDM3_(75_434)	ESNMPGAGLGIWTKR	K14(DSSO)	14	PRDM3_(75_434)	24	IGDYKR	K5(DSSO)	5	PAX8_Avi_(2_328)	96	18932;18934;18935;18936;18937	PXP0641_pax8xlink_preomics_plusDNA_BLU3_2018_0089.raw	F1.2
-117	293	FALSE	HYECENCAKVFTDPSNLQR-IGDYKR	DSSO	Inter	MS2_MS3	MS3	2	0	2	100.39	100.39	819.87	4	3276.46	11961	30.5878	0.27849	35.17	PRDM3_(75_434)-PAX8_Avi_(2_328)	HYECENCAKVFTDPSNLQR	C4(Carbamidomethyl);C7(Carbamidomethyl);K9(DSSO)	9	PRDM3_(75_434)	253	IGDYKR	K5(DSSO)	5	PAX8_Avi_(2_328)	96	11961;11963;11964;11965;11966	PXP0641_pax8xlink_preomics_plusDNA_BLU3_2018_0089.raw	F1.2
-117	347	FALSE	IEVGEKFGPYVGEQR-AFNWKSNLIR	DSSO	Intra	MS2_MS3	MS3	1	0	2	100.08	100.08	779.144	4	3113.55	37431	64.2957	0.6326	61.04	PRDM3_(75_434)-PRDM3_(75_434)	IEVGEKFGPYVGEQR	K6(DSSO)	6	PRDM3_(75_434)	32	AFNWKSNLIR	K5(DSSO)	5	PRDM3_(75_434)	230	37431;37436;37437;37438	PXP0641_pax8xlink_preomics_plusDNA_BLU3_2018_0093.raw	F1.4
-117	127	FALSE	SNLKDPSYGWEILDEFYNVK-VATPKVVEK	DSSO	Inter	MS2_MS3	MS3	2	0	2	95.77	95.77	886.945	4	3544.76	37986	78.7256	-1.09627	42.1	PAX8_Avi_(2_328)-PRDM3_(75_434)	SNLKDPSYGWEILDEFYNVK	K4(DSSO)	4	PRDM3_(75_434)	45	VATPKVVEK	K5(DSSO)	5	PAX8_Avi_(2_328)	87	37986;37990;37991;37992;37993	PXP0641_pax8xlink_preomics_noDNA_BLU3_2018_0088.raw	F1.1
-117	183	FALSE	SNLKDPSYGWEILDEFYNVK-IGDYKR	DSSO	Inter	MS2_MS3	MS3	2	0	2	94.4	94.4	832.15	4	3325.58	49864	82.5406	0.57937	45.23	PAX8_Avi_(2_328)-PRDM3_(75_434)	SNLKDPSYGWEILDEFYNVK	K4(DSSO)	4	PRDM3_(75_434)	45	IGDYKR	K5(DSSO)	5	PAX8_Avi_(2_328)	96	49864;49868;49869;49870;49871	PXP0641_pax8xlink_preomics_noDNA_BLU3_2018_0092.raw	F1.3
-117	341	FALSE	KMDDSDQDSCR-VATPKVVEK	DSSO	Intra	MS2_MS3	MS3	1	0	2	92.45	92.45	621.781	4	2484.1	7127	16.0356	-1.19137	54.03	PAX8_Avi_(2_328)-PAX8_Avi_(2_328)	KMDDSDQDSCR	K1(DSSO);C10(Carbamidomethyl)	1	PAX8_Avi_(2_328)	197	VATPKVVEK	K5(DSSO)	5	PAX8_Avi_(2_328)	87	7127;7132;7133;7134	PXP0641_pax8xlink_preomics_plusDNA_BLU3_2018_0093.raw	F1.4
-117	181	FALSE	SNLKDPSYGWEILDEFYNVK-TQIKCK	DSSO	Intra	MS2_MS3	MS3	1	0	2	92.14	92.14	838.654	4	3351.59	46895	77.3814	0.46555	54.03	PRDM3_(75_434)-PRDM3_(75_434)	SNLKDPSYGWEILDEFYNVK	K4(DSSO)	4	PRDM3_(75_434)	45	TQIKCK	K4(DSSO);C5(Carbamidomethyl)	4	PRDM3_(75_434)	333	46895;46901;46902;46903;46904	PXP0641_pax8xlink_preomics_noDNA_BLU3_2018_0092.raw	F1.3
-117	205	FALSE	DCGQMFSTTSSLNKHR-FCEGKNHFA	DSSO	Intra	MS2_MS3	MS2	1	1	1	90.94	90.94	627.87	5	3135.32	12235	31.0543	-1.44201	45.23	PRDM3_(75_434)-PRDM3_(75_434)	DCGQMFSTTSSLNKHR	C2(Carbamidomethyl);K14(DSSO)	14	PRDM3_(75_434)	349	FCEGKNHFA	C2(Carbamidomethyl);K5(DSSO)	5	PRDM3_(75_434)	357	12235;12238;12239;12240;12241	PXP0641_pax8xlink_preomics_plusDNA_BLU3_2018_0089.raw	F1.2
-117	326	FALSE	SNLKDPSYGWEILDEFYNVK-TQIKCK	DSSO	Intra	MS2_MS3	MS3	1	1	2	90.31	90.31	838.652	4	3351.59	44212	77.2632	0.49026	49.07	PRDM3_(75_434)-PRDM3_(75_434)	SNLKDPSYGWEILDEFYNVK	K4(DSSO)	4	PRDM3_(75_434)	45	TQIKCK	K4(DSSO);C5(Carbamidomethyl)	4	PRDM3_(75_434)	333	44212;44217;44218;44219;44220	PXP0641_pax8xlink_preomics_plusDNA_BLU3_2018_0093.raw	F1.4
-117	97	FALSE	KMDDSDQDSCR-IGDYKR	DSSO	Intra	MS2_MS3	MS3	1	0	2	88.64	88.64	570.985	4	2280.92	2955	11.8997	0.62933	42.1	PAX8_Avi_(2_328)-PAX8_Avi_(2_328)	KMDDSDQDSCR	K1(DSSO);M2(Oxidation);C10(Carbamidomethyl)	1	PAX8_Avi_(2_328)	197	IGDYKR	K5(DSSO)	5	PAX8_Avi_(2_328)	96	2955;2960;2961;2962;2963	PXP0641_pax8xlink_preomics_noDNA_BLU3_2018_0088.raw	F1.1
-117	18	FALSE	DCGQMFSTTSSLNKHR-FCEGKNHFA	DSSO	Intra	MS2_MS3	MS2	1	1	1	85.06	85.06	627.87	5	3135.32	12597	31.1653	-0.46835	61.04	PRDM3_(75_434)-PRDM3_(75_434)	DCGQMFSTTSSLNKHR	C2(Carbamidomethyl);K14(DSSO)	14	PRDM3_(75_434)	349	FCEGKNHFA	C2(Carbamidomethyl);K5(DSSO)	5	PRDM3_(75_434)	357	12597;12599;12600;12601;12602	PXP0641_pax8xlink_preomics_noDNA_BLU3_2018_0088.raw	F1.1
-117	62	FALSE	ECDQVFPDLQSLEKHMLSHTEER-AFNWKSNLIR	DSSO	Intra	MS2_MS3	MS2	1	1	1	82.95	82.95	706.503	6	4233.98	35962	75.1035	-0.67751	61.04	PRDM3_(75_434)-PRDM3_(75_434)	ECDQVFPDLQSLEKHMLSHTEER	C2(Carbamidomethyl);K14(DSSO)	14	PRDM3_(75_434)	207	AFNWKSNLIR	K5(DSSO)	5	PRDM3_(75_434)	230	35962;35964;35965;35966;35967	PXP0641_pax8xlink_preomics_noDNA_BLU3_2018_0088.raw	F1.1
-117	20	FALSE	CEDCDQLFESKAELADHQK-TQIKCK	DSSO	Intra	MS2_MS3	MS2	1	1	1	78.19	78.19	652.291	5	3257.43	12966	31.7357	-1.66808	76.14	PRDM3_(75_434)-PRDM3_(75_434)	CEDCDQLFESKAELADHQK	C1(Carbamidomethyl);C4(Carbamidomethyl);K11(DSSO)	11	PRDM3_(75_434)	148	TQIKCK	K4(DSSO);C5(Carbamidomethyl)	4	PRDM3_(75_434)	333	12966;12971;12972;12973;12974	PXP0641_pax8xlink_preomics_noDNA_BLU3_2018_0088.raw	F1.1
-117	345	FALSE	TKVQQPFNLPMDSCVATK-IGDYKR	DSSO	Intra	MS2_MS3	MS3	1	0	2	74.42	74.42	743.863	4	2972.43	24685	42.9341	-0.75299	37.17	PAX8_Avi_(2_328)-PAX8_Avi_(2_328)	TKVQQPFNLPMDSCVATK	K2(DSSO);C14(Carbamidomethyl)	2	PAX8_Avi_(2_328)	135	IGDYKR	K5(DSSO)	5	PAX8_Avi_(2_328)	96	24685;24688;24689;24690	PXP0641_pax8xlink_preomics_plusDNA_BLU3_2018_0093.raw	F1.4
-117	118	FALSE	ECDQVFPDLQSLEKHMLSHTEER-FCEGKNHFA	DSSO	Intra	MS2_MS3	MS3	1	0	2	68.85	68.85	822.96	5	4110.77	22393	48.2932	-1.09558	76.14	PRDM3_(75_434)-PRDM3_(75_434)	ECDQVFPDLQSLEKHMLSHTEER	C2(Carbamidomethyl);K14(DSSO);M16(Oxidation)	14	PRDM3_(75_434)	207	FCEGKNHFA	C2(Carbamidomethyl);K5(DSSO)	5	PRDM3_(75_434)	357	22393;22395;22396;22397;22398	PXP0641_pax8xlink_preomics_noDNA_BLU3_2018_0088.raw	F1.1
-117	193	FALSE	KMDDSDQDSCR-VSHGCVSKILGR	DSSO	Intra	MS2_MS3	MS2	1	1	2	65.04	65.04	566.051	5	2826.23	6371	19.0668	0.25742	39.46	PAX8_Avi_(2_328)-PAX8_Avi_(2_328)	KMDDSDQDSCR	K1(DSSO);C10(Carbamidomethyl)	1	PAX8_Avi_(2_328)	197	VSHGCVSKILGR	C5(Carbamidomethyl);K8(DSSO)	8	PAX8_Avi_(2_328)	60	6371;6376;6377;6378;6379	PXP0641_pax8xlink_preomics_plusDNA_BLU3_2018_0089.raw	F1.2
-117	57	FALSE	ECDQVFPDLQSLEKHMLSHTEER-CDQCPKAFNWK	DSSO	Intra	MS2_MS3	MS2	1	1	1	62.72	62.72	888.592	5	4438.93	32841	69.3847	-0.65588	45.23	PRDM3_(75_434)-PRDM3_(75_434)	ECDQVFPDLQSLEKHMLSHTEER	C2(Carbamidomethyl);K14(DSSO)	14	PRDM3_(75_434)	207	CDQCPKAFNWK	C1(Carbamidomethyl);C4(Carbamidomethyl);K6(DSSO)	6	PRDM3_(75_434)	225	32841;32842;32843;32844;32845	PXP0641_pax8xlink_preomics_noDNA_BLU3_2018_0088.raw	F1.1
-117	63	FALSE	VVADIAPGEELLLFMKSEDYPHETMAPDIHEER-FCEGKNHFA	DSSO	Intra	MS2_MS3	MS2	1	1	1	56.89	56.89	842.221	6	5048.29	36438	75.9174	-0.79814	61.04	PRDM3_(75_434)-PRDM3_(75_434)	VVADIAPGEELLLFMKSEDYPHETMAPDIHEER	K16(DSSO)	16	PRDM3_(75_434)	117	FCEGKNHFA	C2(Carbamidomethyl);K5(DSSO)	5	PRDM3_(75_434)	357	36438;36440;36441;36442;36443	PXP0641_pax8xlink_preomics_noDNA_BLU3_2018_0088.raw	F1.1
-117	209	FALSE	AFNWKSNLIR-EYKCDQCPK	DSSO	Intra	MS2_MS3	MS2	1	1	1	54.53	54.53	659.055	4	2633.2	15570	36.5355	-0.63167	45.23	PRDM3_(75_434)-PRDM3_(75_434)	AFNWKSNLIR	K5(DSSO)	5	PRDM3_(75_434)	230	EYKCDQCPK	K3(DSSO);C4(Carbamidomethyl);C7(Carbamidomethyl)	3	PRDM3_(75_434)	219	15570;15572;15573;15574;15575	PXP0641_pax8xlink_preomics_plusDNA_BLU3_2018_0089.raw	F1.2
-117	64	FALSE	VVADIAPGEELLLFMKSEDYPHETMAPDIHEER-FCEGKNHFA	DSSO	Intra	MS2_MS3	MS2	1	1	1	50.54	50.54	842.222	6	5048.29	36466	75.9722	-1.08836	61.04	PRDM3_(75_434)-PRDM3_(75_434)	VVADIAPGEELLLFMKSEDYPHETMAPDIHEER	K16(DSSO)	16	PRDM3_(75_434)	117	FCEGKNHFA	C2(Carbamidomethyl);K5(DSSO)	5	PRDM3_(75_434)	357	36466;36468;36469;36470;36471	PXP0641_pax8xlink_preomics_noDNA_BLU3_2018_0088.raw	F1.1
-117	59	FALSE	VVADIAPGEELLLFMKSEDYPHETMAPDIHEER-FCEGKNHFA	DSSO	Intra	MS2_MS3	MS2	1	1	1	48.76	48.76	844.888	6	5064.29	34748	72.9377	-1.24547	61.04	PRDM3_(75_434)-PRDM3_(75_434)	VVADIAPGEELLLFMKSEDYPHETMAPDIHEER	M15(Oxidation);K16(DSSO)	16	PRDM3_(75_434)	117	FCEGKNHFA	C2(Carbamidomethyl);K5(DSSO)	5	PRDM3_(75_434)	357	34748;34750;34751;34752;34753	PXP0641_pax8xlink_preomics_noDNA_BLU3_2018_0088.raw	F1.1
-117	238	FALSE	ECDQVFPDLQSLEKHMLSHTEER-TQIKCK	DSSO	Intra	MS2_MS3	MS2	1	1	1	45.03	45.03	753.351	5	3762.73	25600	56.5054	-0.77934	54.03	PRDM3_(75_434)-PRDM3_(75_434)	ECDQVFPDLQSLEKHMLSHTEER	C2(Carbamidomethyl);K14(DSSO)	14	PRDM3_(75_434)	207	TQIKCK	K4(DSSO);C5(Carbamidomethyl)	4	PRDM3_(75_434)	333	25600;25602;25603;25604;25605	PXP0641_pax8xlink_preomics_plusDNA_BLU3_2018_0089.raw	F1.2
-117	61	FALSE	ECDQVFPDLQSLEKHMLSHTEER-IEVGEKFGPYVGEQR	DSSO	Intra	MS2_MS3	MS2	1	1	0	44.62	44.62	1174.05	4	4693.18	34842	73.1012	-4.23496	49.07	PRDM3_(75_434)-PRDM3_(75_434)	ECDQVFPDLQSLEKHMLSHTEER	C2(Carbamidomethyl);K14(DSSO)	14	PRDM3_(75_434)	207	IEVGEKFGPYVGEQR	K6(DSSO)	6	PRDM3_(75_434)	32	34842;34844;34845;34846;34847	PXP0641_pax8xlink_preomics_noDNA_BLU3_2018_0088.raw	F1.1
-117	207	FALSE	HYECENCAKVFTDPSNLQR-FCEGKNHFA	DSSO	Intra	MS2_MS3	MS2	1	1	1	44.53	44.53	727.711	5	3634.53	14404	34.6375	-0.36125	37.17	PRDM3_(75_434)-PRDM3_(75_434)	HYECENCAKVFTDPSNLQR	C4(Carbamidomethyl);C7(Carbamidomethyl);K9(DSSO)	9	PRDM3_(75_434)	253	FCEGKNHFA	C2(Carbamidomethyl);K5(DSSO)	5	PRDM3_(75_434)	357	14404;14406;14407;14408;14409	PXP0641_pax8xlink_preomics_plusDNA_BLU3_2018_0089.raw	F1.2
-117	96	FALSE	DPSYGWEILDEFYNVKFCIDASQPDVGSWLK-ESNMPGAGLGIWTKR	DSSO	Intra	MS2_MS3	MS2	1	1	1	43.44	43.44	1363.89	4	5452.55	53384	114.321	-3.30188	54.03	PRDM3_(75_434)-PRDM3_(75_434)	DPSYGWEILDEFYNVKFCIDASQPDVGSWLK	K16(DSSO);C18(Carbamidomethyl)	16	PRDM3_(75_434)	61	ESNMPGAGLGIWTKR	K14(DSSO)	14	PRDM3_(75_434)	24	53384;53386;53387;53388	PXP0641_pax8xlink_preomics_noDNA_BLU3_2018_0088.raw	F1.1
-117	60	FALSE	VVADIAPGEELLLFMKSEDYPHETMAPDIHEER-FCEGKNHFA	DSSO	Intra	MS2_MS3	MS2	1	1	1	43.07	43.07	844.887	6	5064.29	34776	72.9912	-0.44988	61.04	PRDM3_(75_434)-PRDM3_(75_434)	VVADIAPGEELLLFMKSEDYPHETMAPDIHEER	M15(Oxidation);K16(DSSO)	16	PRDM3_(75_434)	117	FCEGKNHFA	C2(Carbamidomethyl);K5(DSSO)	5	PRDM3_(75_434)	357	34776;34781;34782;34783;34784	PXP0641_pax8xlink_preomics_noDNA_BLU3_2018_0088.raw	F1.1
-117	311	FALSE	YYETGSIRPGVIGGSKPK-VATPKVVEK	DSSO	Intra	MS2_MS3	MS2	1	1	3	43	43	759.906	4	3036.6	14707	27.9134	1.40482	31.75	PAX8_Avi_(2_328)-PAX8_Avi_(2_328)	YYETGSIRPGVIGGSKPK	K16(DSSO)	16	PAX8_Avi_(2_328)	80	VATPKVVEK	K5(DSSO)	5	PAX8_Avi_(2_328)	87	14707;14712;14713;14714;14715	PXP0641_pax8xlink_preomics_plusDNA_BLU3_2018_0093.raw	F1.4
