# Supplementary material for: PAX8 and MECOM are interaction partners driving ovarian cancer
Source: Nat Commun. 2021 Apr 26;12:2442. doi: 10.1038/s41467-021-22708-w (PMC8076227; doi:10.1038/s41467-021-22708-w)
Supplement: Supplementary file 6 — Supplementary Data 3 [file 41467_2021_22708_MOESM6_ESM.xlsx]

## Sheet: Description
Supplementary Table 3: PAX8/PRDM3 ChIPseq profiling of NIH-OVCAR3 cell line and differential binding upon co-factor knock down
Genome: hg19
Tab	Description
PAX8_R1	PAX8 ChIPseq - MACS2 bed file output for IDR filtered peaks (p-value 1e-9) for Replicate 1
PAX8_R2	PAX8 ChIPseq - MACS2 bed file output for IDR filtered peaks (p-value 1e-9) for Replicate 2
PRDM3_R1	PRDM3 ChIPseq - MACS2 bed file output for IDR filtered peaks (p-value 1e-9) for Replicate 1
PRDM3_R2	PRDM3 ChIPseq - MACS2 bed file output for IDR filtered peaks (p-value 1e-9) for Replicate 2
co-bound peaks	hg19 coordinates for PAX8 and PRDM3 overlapping peaks
PRDM3 diff.binding PAX8 K.D	Log2FoldChange tables of differential binding of PRDM3 in PAX8 and PRDM3 co bound peaks upon PAX8 knock down
PAX8 diff.binding PRDM3 K.D	Log2FoldChange tables of differential binding of PAX8 in PAX8 and PRDM3 co bound peaks upon PRDM3 knock down
p-value refers to non-adjusted statistical testing
qvalue refers to False Discovery Rate
adj.pvalue refers to p-values corrected for multiple testing

## Sheet: PAX8_R1
chr	start	end	name	score	strand	signalValue	pValue(-log10)	qValue(-log10)	peak
chr1	10022	10547	PAX8_R1_peak_1	782	.	9.07594	78.2059	74.8273	183
chr1	523331	523842	PAX8_R1_peak_11	132	.	5.03129	13.2799	10.8596	267
chr1	710419	710769	PAX8_R1_peak_18	148	.	5.37827	14.8974	12.4211	198
chr1	713624	715558	PAX8_R1_peak_19	191	.	6.24574	19.1731	16.5718	475
chr1	739802	740596	PAX8_R1_peak_21	516	.	9.77257	51.6191	48.4925	514
chr1	762614	763176	PAX8_R1_peak_22	124	.	4.8578	12.4927	10.1021	272
chr1	804773	805647	PAX8_R1_peak_25	130	.	4.80922	13.0437	10.6462	538
chr1	825595	826340	PAX8_R1_peak_26	126	.	4.24423	12.6623	10.2697	105
chr1	856220	856975	PAX8_R1_peak_30	124	.	4.8578	12.4927	10.1021	469
chr1	870975	871979	PAX8_R1_peak_32	410	.	10.0626	41.0816	38.0809	635
chr1	875440	876546	PAX8_R1_peak_33	378	.	9.5421	37.846	34.8909	273
chr1	903251	903915	PAX8_R1_peak_39	218	.	6.76622	21.883	19.2154	376
chr1	908395	909092	PAX8_R1_peak_40	432	.	10.4096	43.2759	40.2465	349
chr1	933946	938038	PAX8_R1_peak_44	666	.	13.8794	66.6601	63.3792	1677
chr1	948538	949084	PAX8_R1_peak_48	140	.	5.20478	14.0816	11.633	211
chr1	955054	956086	PAX8_R1_peak_51	326	.	8.67463	32.6112	29.7367	634
chr1	959888	960910	PAX8_R1_peak_53	246	.	7.28669	24.6912	21.9615	321
chr1	992714	995338	PAX8_R1_peak_58	593	.	12.8385	59.3906	56.1793	732
chr1	1002905	1004953	PAX8_R1_peak_60	157	.	5.55177	15.7269	13.2239	1229
chr1	1013840	1015811	PAX8_R1_peak_63	223	.	6.76394	22.334	19.6618	1390
chr1	1051422	1052228	PAX8_R1_peak_66	305	.	8.32765	30.5762	27.7356	285
chr1	1112530	1112901	PAX8_R1_peak_75	165	.	5.72526	16.5695	14.0407	196
chr1	1114605	1115223	PAX8_R1_peak_76	654	.	13.7059	65.4347	62.1651	317
chr1	1120196	1121062	PAX8_R1_peak_77	266	.	7.63368	26.6146	23.8456	387
chr1	1179322	1179585	PAX8_R1_peak_84	109	.	4.51081	10.9639	8.63595	153
chr1	1216626	1217570	PAX8_R1_peak_93	285	.	7.98066	28.5768	25.7712	185
chr1	1218996	1219485	PAX8_R1_peak_94	642	.	13.5324	64.2147	60.9568	346
chr1	1243336	1244713	PAX8_R1_peak_99	275	.	7.80717	27.591	24.8034	223
chr1	1244987	1245658	PAX8_R1_peak_100	246	.	7.28669	24.6912	21.9615	427
chr1	1253442	1254045	PAX8_R1_peak_101	138	.	4.87146	13.8944	11.4667	337
chr1	1309687	1311435	PAX8_R1_peak_113	523	.	11.7975	52.3307	49.1935	994
chr1	1319303	1319963	PAX8_R1_peak_115	389	.	9.71559	38.9169	35.9463	356
chr1	1338645	1339780	PAX8_R1_peak_120	246	.	6.35626	24.6924	21.9625	613
chr1	1342472	1343711	PAX8_R1_peak_121	593	.	12.8385	59.3906	56.1793	781
chr1	1368471	1369417	PAX8_R1_peak_126	157	.	5.55177	15.7269	13.2239	313
chr1	1376070	1376777	PAX8_R1_peak_127	132	.	5.03129	13.2799	10.8596	363
chr1	1406441	1408839	PAX8_R1_peak_130	143	.	4.56899	14.318	11.8669	202
chr1	1434683	1435656	PAX8_R1_peak_134	389	.	9.71559	38.9169	35.9463	776
chr1	1439720	1441892	PAX8_R1_peak_137	1351	.	22.7275	135.167	131.41	1274
chr1	1446559	1448559	PAX8_R1_peak_138	228	.	6.93971	22.8085	20.1197	946
chr1	1467013	1467801	PAX8_R1_peak_140	132	.	5.03129	13.2799	10.8596	455
chr1	1491673	1493567	PAX8_R1_peak_144	128	.	4.85811	12.8338	10.4395	1354
chr1	1509636	1510924	PAX8_R1_peak_145	630	.	13.3589	63.0002	59.7537	865
chr1	1623780	1625259	PAX8_R1_peak_157	367	.	9.36861	36.7829	33.8436	995
chr1	1643411	1643953	PAX8_R1_peak_158	218	.	6.76622	21.883	19.2154	193
chr1	1676710	1678609	PAX8_R1_peak_165	753	.	15.0939	75.3856	72.0292	1199
chr1	1689622	1690899	PAX8_R1_peak_166	1395	.	23.248	139.505	135.724	332
chr1	1692041	1692812	PAX8_R1_peak_167	1308	.	22.2071	130.859	127.126	283
chr1	1709937	1711303	PAX8_R1_peak_174	209	.	6.59272	20.9684	18.3222	364
chr1	1760058	1761502	PAX8_R1_peak_181	1497	.	22.9116	149.783	145.946	596
chr1	1822469	1823067	PAX8_R1_peak_190	174	.	5.89875	17.425	14.8712	193
chr1	1835418	1836333	PAX8_R1_peak_193	165	.	5.72526	16.5695	14.0407	312
chr1	1837631	1838105	PAX8_R1_peak_194	187	.	6.08755	18.7522	16.1697	154
chr1	1849971	1851236	PAX8_R1_peak_198	124	.	4.8578	12.4927	10.1021	1066
chr1	1869031	1869751	PAX8_R1_peak_199	593	.	12.8385	59.3906	56.1793	389
chr1	1875515	1876360	PAX8_R1_peak_200	140	.	5.20478	14.0816	11.633	549
chr1	1885673	1886433	PAX8_R1_peak_201	157	.	5.55177	15.7269	13.2239	395
chr1	1889012	1889567	PAX8_R1_peak_202	246	.	7.28669	24.6912	21.9615	297
chr1	1907914	1908593	PAX8_R1_peak_204	165	.	5.72526	16.5695	14.0407	216
chr1	1914846	1915653	PAX8_R1_peak_205	295	.	8.15416	29.572	26.7484	276
chr1	1926612	1927863	PAX8_R1_peak_208	148	.	5.37827	14.8974	12.4211	738
chr1	1940277	1941170	PAX8_R1_peak_214	605	.	13.012	60.5881	57.365	402
chr1	1980828	1981715	PAX8_R1_peak_218	275	.	7.80717	27.591	24.8034	568
chr1	2052950	2053991	PAX8_R1_peak_224	589	.	8.86638	58.9438	55.7418	405
chr1	2054730	2055942	PAX8_R1_peak_225	142	.	4.20296	14.2985	11.8477	982
chr1	2064684	2065656	PAX8_R1_peak_227	109	.	4.51081	10.9639	8.63595	329
chr1	2066761	2067424	PAX8_R1_peak_228	295	.	8.15416	29.572	26.7484	401
chr1	2071227	2072021	PAX8_R1_peak_229	204	.	6.08932	20.4363	17.8093	343
chr1	2120238	2121245	PAX8_R1_peak_232	266	.	7.63368	26.6146	23.8456	561
chr1	2126378	2127384	PAX8_R1_peak_234	200	.	6.41923	20.065	17.4409	277
chr1	2171323	2172021	PAX8_R1_peak_243	209	.	6.59272	20.9684	18.3222	216
chr1	2190348	2191001	PAX8_R1_peak_244	222	.	5.52926	22.2435	19.5727	300
chr1	2252894	2254392	PAX8_R1_peak_249	1631	.	26.0239	163.117	159.213	849
chr1	2291997	2293854	PAX8_R1_peak_250	581	.	12.665	58.1989	54.9996	524
chr1	2321805	2323467	PAX8_R1_peak_253	266	.	7.63368	26.6146	23.8456	1301
chr1	2331041	2332025	PAX8_R1_peak_257	1813	.	28.1058	181.315	177.326	507
chr1	2383359	2383998	PAX8_R1_peak_262	454	.	10.7566	45.4989	42.4412	244
chr1	2412159	2414553	PAX8_R1_peak_263	2643	.	37.1274	264.308	259.991	484
chr1	2448981	2449636	PAX8_R1_peak_266	165	.	5.72526	16.5695	14.0407	246
chr1	2466076	2466754	PAX8_R1_peak_270	200	.	6.41923	20.065	17.4409	390
chr1	2477477	2479862	PAX8_R1_peak_274	246	.	7.28669	24.6912	21.9615	1054
chr1	2511081	2512405	PAX8_R1_peak_276	2593	.	36.607	259.357	255.056	761
chr1	2548040	2549082	PAX8_R1_peak_281	367	.	9.36861	36.7829	33.8436	561
chr1	2958849	2959552	PAX8_R1_peak_311	157	.	5.55177	15.7269	13.2239	402
chr1	3010642	3011093	PAX8_R1_peak_312	132	.	5.03129	13.2799	10.8596	208
chr1	3132960	3133953	PAX8_R1_peak_314	488	.	11.277	48.885	45.7865	411
chr1	3296987	3297557	PAX8_R1_peak_315	336	.	8.84813	33.6417	30.7508	230
chr1	3343095	3343854	PAX8_R1_peak_317	191	.	6.24574	19.1731	16.5718	570
chr1	3370597	3371826	PAX8_R1_peak_320	346	.	9.02162	34.6806	31.7733	302
chr1	3394163	3394728	PAX8_R1_peak_321	191	.	6.24574	19.1731	16.5718	298
chr1	3402035	3402895	PAX8_R1_peak_322	326	.	8.67463	32.6112	29.7367	516
chr1	3446985	3448368	PAX8_R1_peak_327	357	.	9.19511	35.7277	32.8045	815
chr1	3452474	3452964	PAX8_R1_peak_328	346	.	9.02162	34.6806	31.7733	212
chr1	3467896	3468515	PAX8_R1_peak_329	218	.	6.76622	21.883	19.2154	262
chr1	3489748	3490231	PAX8_R1_peak_331	148	.	5.37827	14.8974	12.4211	225
chr1	3493892	3495273	PAX8_R1_peak_333	466	.	10.93	46.6208	43.5494	919
chr1	3537059	3538150	PAX8_R1_peak_342	399	.	9.88908	39.9955	37.0097	821
chr1	3572370	3572982	PAX8_R1_peak_347	174	.	5.89875	17.425	14.8712	363
chr1	3576078	3576595	PAX8_R1_peak_348	228	.	6.93971	22.8085	20.1197	202
chr1	3611685	3612397	PAX8_R1_peak_350	477	.	11.1035	47.7495	44.6645	374
chr1	3614289	3615235	PAX8_R1_peak_351	477	.	11.1035	47.7495	44.6645	301
chr1	3691561	3694239	PAX8_R1_peak_354	1181	.	20.6456	118.12	114.461	621
chr1	3712817	3713697	PAX8_R1_peak_358	140	.	5.20478	14.0816	11.633	329
chr1	3717501	3718350	PAX8_R1_peak_360	410	.	9.24257	41.0333	38.0423	624
chr1	3737380	3738380	PAX8_R1_peak_363	703	.	14.3999	70.3686	67.0543	492
chr1	3741845	3742463	PAX8_R1_peak_364	266	.	7.63368	26.6146	23.8456	277
chr1	3779584	3780417	PAX8_R1_peak_368	124	.	4.8578	12.4927	10.1021	643
chr1	3781242	3781934	PAX8_R1_peak_369	448	.	9.89515	44.8217	41.776	306
chr1	3816057	3818456	PAX8_R1_peak_370	200	.	6.41923	20.065	17.4409	1170
chr1	4381185	4381654	PAX8_R1_peak_376	174	.	5.89875	17.425	14.8712	270
chr1	4725394	4726244	PAX8_R1_peak_378	246	.	7.28669	24.6912	21.9615	438
chr1	4833757	4834290	PAX8_R1_peak_381	209	.	6.59272	20.9684	18.3222	262
chr1	5178459	5179636	PAX8_R1_peak_383	666	.	13.8794	66.6601	63.3792	506
chr1	5574618	5575075	PAX8_R1_peak_386	137	.	5.07296	13.7409	11.3155	157
chr1	5638695	5639210	PAX8_R1_peak_388	132	.	5.03129	13.2799	10.8596	272
chr1	6052115	6053001	PAX8_R1_peak_399	237	.	7.1132	23.7447	21.0354	385
chr1	6072710	6073199	PAX8_R1_peak_401	315	.	8.50114	31.5893	28.7316	231
chr1	6112323	6113409	PAX8_R1_peak_407	195	.	5.93709	19.5784	16.9742	838
chr1	6118748	6119474	PAX8_R1_peak_408	246	.	7.28669	24.6912	21.9615	472
chr1	6186915	6188477	PAX8_R1_peak_413	477	.	11.1035	47.7495	44.6645	611
chr1	6259268	6260447	PAX8_R1_peak_423	333	.	8.55707	33.377	30.4981	493
chr1	6264853	6266430	PAX8_R1_peak_425	326	.	8.67463	32.6112	29.7367	543
chr1	6284201	6285323	PAX8_R1_peak_432	389	.	9.71559	38.9169	35.9463	862
chr1	6286185	6286752	PAX8_R1_peak_433	179	.	5.39865	17.9707	15.4114	242
chr1	6295241	6297449	PAX8_R1_peak_437	191	.	6.24574	19.1731	16.5718	901
chr1	6302137	6302822	PAX8_R1_peak_438	275	.	7.80717	27.591	24.8034	366
chr1	6365609	6366564	PAX8_R1_peak_450	1952	.	29.6672	195.218	191.167	483
chr1	6403444	6403984	PAX8_R1_peak_453	290	.	7.94763	29.0036	26.1949	302
chr1	6422913	6424027	PAX8_R1_peak_461	1024	.	16.4682	102.5	98.9443	590
chr1	6432181	6434449	PAX8_R1_peak_464	147	.	4.93007	14.7512	12.2948	401
chr1	6445561	6446512	PAX8_R1_peak_470	440	.	10.0345	44.0351	41.0021	579
chr1	6461869	6462903	PAX8_R1_peak_476	179	.	5.95026	17.9703	15.4111	655
chr1	6464346	6465207	PAX8_R1_peak_478	405	.	9.28622	40.5914	37.6026	475
chr1	6474204	6475848	PAX8_R1_peak_483	546	.	12.1445	54.6596	51.4973	927
chr1	6479673	6480455	PAX8_R1_peak_484	157	.	5.55177	15.7269	13.2239	393
chr1	6486520	6488752	PAX8_R1_peak_487	256	.	7.46019	25.648	22.8983	349
chr1	6490094	6491042	PAX8_R1_peak_488	315	.	8.50114	31.5893	28.7316	605
chr1	6493251	6494572	PAX8_R1_peak_489	137	.	4.38662	13.7283	11.3037	774
chr1	6496616	6501155	PAX8_R1_peak_490	7726	.	74.0961	772.616	767.272	2905
chr1	6503343	6503913	PAX8_R1_peak_491	137	.	5.07296	13.7409	11.3155	291
chr1	6507833	6508743	PAX8_R1_peak_494	157	.	5.55177	15.7269	13.2239	569
chr1	6523830	6524529	PAX8_R1_peak_497	382	.	9.46952	38.2278	35.2706	216
chr1	6530568	6533044	PAX8_R1_peak_499	285	.	7.98066	28.5768	25.7712	2057
chr1	6538232	6539769	PAX8_R1_peak_503	174	.	5.89875	17.425	14.8712	479
chr1	6546421	6546873	PAX8_R1_peak_506	115	.	4.06133	11.5059	9.17116	284
chr1	6548796	6551280	PAX8_R1_peak_507	266	.	7.63368	26.6146	23.8456	529
chr1	6580038	6580474	PAX8_R1_peak_513	178	.	5.61122	17.8338	15.2773	203
chr1	6613558	6615240	PAX8_R1_peak_524	1136	.	20.0179	113.625	109.998	960
chr1	6639223	6640415	PAX8_R1_peak_528	275	.	7.80717	27.591	24.8034	743
chr1	6666273	6667102	PAX8_R1_peak_536	150	.	4.69591	15.0512	12.5735	301
chr1	6671661	6674003	PAX8_R1_peak_538	350	.	8.95925	35.0705	32.161	1921
chr1	6674219	6675864	PAX8_R1_peak_539	346	.	9.02162	34.6806	31.7733	1189
chr1	6704826	6705763	PAX8_R1_peak_545	1010	.	18.0923	101.059	97.5131	478
chr1	6713263	6714706	PAX8_R1_peak_550	879	.	10.0386	87.9555	84.5038	923
chr1	6735101	6736827	PAX8_R1_peak_555	905	.	14.1649	90.5228	87.0521	1111
chr1	6761557	6762449	PAX8_R1_peak_560	972	.	16.3327	97.2302	93.7115	354
chr1	6775469	6777018	PAX8_R1_peak_563	3857	.	46.4101	385.709	381.023	707
chr1	6784647	6785125	PAX8_R1_peak_566	125	.	4.22299	12.5946	10.2029	158
chr1	6844068	6845457	PAX8_R1_peak_577	419	.	9.36352	41.989	38.984	1036
chr1	6894566	6895024	PAX8_R1_peak_582	188	.	5.32319	18.8593	16.2757	224
chr1	6927652	6928665	PAX8_R1_peak_585	303	.	6.57661	30.3523	27.5239	643
chr1	6949907	6950378	PAX8_R1_peak_587	147	.	4.31968	14.7227	12.2669	173
chr1	6971726	6973139	PAX8_R1_peak_588	570	.	12.4915	57.0131	53.8258	636
chr1	6979255	6979694	PAX8_R1_peak_590	132	.	5.03129	13.2799	10.8596	183
chr1	7019182	7020315	PAX8_R1_peak_593	175	.	5.51573	17.5572	15.0026	553
chr1	7020635	7021018	PAX8_R1_peak_594	140	.	4.57621	14.0187	11.5896	177
chr1	7031669	7032380	PAX8_R1_peak_598	165	.	5.72526	16.5695	14.0407	236
chr1	7074105	7074818	PAX8_R1_peak_601	191	.	6.24574	19.1731	16.5718	304
chr1	7106132	7107014	PAX8_R1_peak_605	189	.	6.16957	18.9713	16.3867	315
chr1	7129978	7131389	PAX8_R1_peak_607	209	.	6.59272	20.9684	18.3222	705
chr1	7177143	7178296	PAX8_R1_peak_613	315	.	8.50114	31.5893	28.7316	569
chr1	7240776	7241392	PAX8_R1_peak_616	496	.	9.89209	49.6318	46.5302	338
chr1	7303527	7304126	PAX8_R1_peak_625	401	.	8.97308	40.1853	37.1987	189
chr1	7325106	7326642	PAX8_R1_peak_626	855	.	15.6428	85.5411	82.1088	855
chr1	7438266	7440658	PAX8_R1_peak_630	466	.	10.93	46.6208	43.5494	854
chr1	7447427	7448509	PAX8_R1_peak_631	305	.	8.32765	30.5762	27.7356	269
chr1	7529239	7530080	PAX8_R1_peak_637	132	.	5.03129	13.2799	10.8596	499
chr1	7530902	7532520	PAX8_R1_peak_638	357	.	9.19511	35.7277	32.8045	1183
chr1	7617056	7617733	PAX8_R1_peak_645	146	.	5.02369	14.6697	12.2142	396
chr1	7661384	7662116	PAX8_R1_peak_647	1482	.	24.289	148.268	144.439	439
chr1	7676362	7676772	PAX8_R1_peak_648	148	.	5.37827	14.8974	12.4211	146
chr1	7702804	7703376	PAX8_R1_peak_649	454	.	10.7566	45.4989	42.4412	256
chr1	7784911	7785456	PAX8_R1_peak_654	209	.	6.59272	20.9684	18.3222	323
chr1	7816336	7817051	PAX8_R1_peak_657	233	.	6.49423	23.3642	20.6703	446
chr1	7843896	7845484	PAX8_R1_peak_660	149	.	5.24272	14.9118	12.4354	1253
chr1	7916042	7916839	PAX8_R1_peak_665	443	.	10.5831	44.3839	41.3404	515
chr1	7945435	7946707	PAX8_R1_peak_667	134	.	4.95319	13.4269	11.0052	272
chr1	8011483	8012900	PAX8_R1_peak_673	2300	.	33.4841	230.046	225.852	812
chr1	8021284	8022169	PAX8_R1_peak_675	331	.	8.67037	33.1492	30.2716	313
chr1	8027332	8028145	PAX8_R1_peak_676	726	.	13.6784	72.6429	69.3145	492
chr1	8035278	8035870	PAX8_R1_peak_678	355	.	8.9455	35.5938	32.6815	260
chr1	8037242	8038069	PAX8_R1_peak_679	237	.	7.1132	23.7447	21.0354	535
chr1	8044846	8045356	PAX8_R1_peak_681	175	.	5.64943	17.5501	14.9955	305
chr1	8078557	8080767	PAX8_R1_peak_690	4608	.	36.8577	460.804	455.937	431
chr1	8107057	8108204	PAX8_R1_peak_695	226	.	6.24657	22.6092	19.9354	598
chr1	8112065	8113017	PAX8_R1_peak_696	469	.	10.6026	46.9486	43.876	480
chr1	8129834	8131029	PAX8_R1_peak_702	528	.	10.2986	52.8441	49.7047	754
chr1	8169077	8170002	PAX8_R1_peak_711	1257	.	20.4973	125.721	122.02	408
chr1	8181073	8181915	PAX8_R1_peak_714	157	.	5.55177	15.7269	13.2239	475
chr1	8213592	8216067	PAX8_R1_peak_718	262	.	7.00646	26.2817	23.5277	1388
chr1	8233007	8233986	PAX8_R1_peak_723	138	.	4.96692	13.8115	11.385	290
chr1	8234464	8235181	PAX8_R1_peak_724	117	.	4.6843	11.7205	9.36072	594
chr1	8235950	8237028	PAX8_R1_peak_725	238	.	5.75495	23.8621	21.1515	502
chr1	8242126	8243156	PAX8_R1_peak_726	464	.	7.66572	46.4377	43.3757	520
chr1	8248499	8249609	PAX8_R1_peak_728	340	.	8.81021	34.093	31.1992	735
chr1	8290777	8291733	PAX8_R1_peak_735	535	.	11.113	53.5939	50.4436	496
chr1	8317857	8318418	PAX8_R1_peak_743	148	.	5.37827	14.8974	12.4211	330
chr1	8318723	8320216	PAX8_R1_peak_744	436	.	10.315	43.6277	40.5965	430
chr1	8320902	8321526	PAX8_R1_peak_745	340	.	8.81021	34.093	31.1992	397
chr1	8326399	8327232	PAX8_R1_peak_747	519	.	9.37388	51.9208	48.7935	249
chr1	8374279	8374761	PAX8_R1_peak_751	124	.	4.8578	12.4927	10.1021	221
chr1	8427674	8428705	PAX8_R1_peak_760	295	.	8.15416	29.572	26.7484	420
chr1	8430502	8431120	PAX8_R1_peak_761	225	.	6.85508	22.581	19.9074	237
chr1	8433631	8435242	PAX8_R1_peak_762	148	.	5.37827	14.8974	12.4211	567
chr1	8441691	8442565	PAX8_R1_peak_763	910	.	14.9501	91.0399	87.5613	524
chr1	8454987	8455456	PAX8_R1_peak_766	246	.	6.77615	24.6602	21.944	243
chr1	8462450	8462799	PAX8_R1_peak_768	109	.	4.51081	10.9639	8.63595	114
chr1	8479238	8480575	PAX8_R1_peak_771	629	.	11.1788	62.9034	59.6646	944
chr1	8483907	8484966	PAX8_R1_peak_772	299	.	8.11673	29.9945	27.1681	768
chr1	8495447	8496578	PAX8_R1_peak_773	257	.	7.00272	25.7992	23.0481	522
chr1	8498879	8500104	PAX8_R1_peak_774	254	.	6.46345	25.4845	22.7491	242
chr1	8557181	8557794	PAX8_R1_peak_785	363	.	7.67658	36.3376	33.4109	325
chr1	8567214	8567701	PAX8_R1_peak_788	191	.	6.2269	19.1233	16.5377	282
chr1	8569123	8570213	PAX8_R1_peak_789	198	.	5.19074	19.8815	17.2735	750
chr1	8574950	8575710	PAX8_R1_peak_791	919	.	16.7111	91.973	88.4924	341
chr1	8585458	8586503	PAX8_R1_peak_792	471	.	9.68988	47.1566	44.0826	708
chr1	8591139	8591723	PAX8_R1_peak_794	149	.	5.12464	14.9524	12.4754	320
chr1	8620388	8621401	PAX8_R1_peak_796	485	.	8.13717	48.5465	45.4582	513
chr1	8687774	8688195	PAX8_R1_peak_801	188	.	5.33049	18.8833	16.2995	202
chr1	8708945	8709748	PAX8_R1_peak_803	607	.	11.1235	60.7576	57.5342	265
chr1	8713753	8715154	PAX8_R1_peak_804	237	.	6.7765	23.7432	21.0354	392
chr1	8761473	8764236	PAX8_R1_peak_812	481	.	9.9949	48.1587	45.0717	2139
chr1	8767023	8767481	PAX8_R1_peak_814	184	.	4.89688	18.4531	15.8742	180
chr1	8772643	8773288	PAX8_R1_peak_815	179	.	5.0482	17.937	15.3781	334
chr1	8774781	8775461	PAX8_R1_peak_816	135	.	4.53302	13.5645	11.1414	226
chr1	8789945	8791019	PAX8_R1_peak_819	143	.	4.56899	14.318	11.8669	95
chr1	8793257	8794670	PAX8_R1_peak_821	730	.	11.9413	73.0128	69.6767	529
chr1	8802534	8802972	PAX8_R1_peak_822	147	.	4.8307	14.7999	12.343	191
chr1	8805513	8806335	PAX8_R1_peak_823	358	.	7.98516	35.8695	32.9454	460
chr1	8844862	8845665	PAX8_R1_peak_826	248	.	5.58677	24.803	22.0719	458
chr1	8849621	8850098	PAX8_R1_peak_827	244	.	6.42737	24.4837	21.7685	274
chr1	8867920	8869460	PAX8_R1_peak_829	202	.	5.74361	20.2121	17.5872	238
chr1	8881771	8883254	PAX8_R1_peak_832	248	.	6.85049	24.8809	22.1491	1190
chr1	8888858	8890035	PAX8_R1_peak_835	531	.	11.181	53.1556	50.0149	539
chr1	8908675	8909552	PAX8_R1_peak_841	305	.	8.32765	30.5762	27.7356	396
chr1	8919110	8920494	PAX8_R1_peak_844	1463	.	20.764	146.331	142.515	480
chr1	8922376	8923118	PAX8_R1_peak_846	256	.	7.46019	25.648	22.8983	284
chr1	8933579	8934182	PAX8_R1_peak_848	202	.	5.6222	20.2212	17.5962	201
chr1	8934805	8935986	PAX8_R1_peak_849	135	.	4.86479	13.5339	11.111	1008
chr1	8950099	8951473	PAX8_R1_peak_855	1265	.	21.6866	126.581	122.873	577
chr1	8962778	8965197	PAX8_R1_peak_858	1842	.	25.2304	184.271	180.271	1456
chr1	8974361	8975731	PAX8_R1_peak_859	535	.	10.5204	53.5924	50.4423	833
chr1	8977925	8978583	PAX8_R1_peak_860	326	.	8.67463	32.6112	29.7367	389
chr1	8988863	8989917	PAX8_R1_peak_861	191	.	6.24574	19.1731	16.5718	420
chr1	9003886	9004554	PAX8_R1_peak_865	124	.	4.8578	12.4927	10.1021	467
chr1	9010680	9011092	PAX8_R1_peak_866	182	.	6.07224	18.293	15.7151	229
chr1	9022910	9024411	PAX8_R1_peak_867	617	.	13.1854	61.7913	58.5565	853
chr1	9039340	9040681	PAX8_R1_peak_868	315	.	8.50114	31.5893	28.7316	607
chr1	9045899	9047519	PAX8_R1_peak_870	140	.	5.20478	14.0816	11.633	492
chr1	9048046	9048473	PAX8_R1_peak_871	165	.	5.72526	16.5695	14.0407	260
chr1	9063463	9064286	PAX8_R1_peak_872	1337	.	22.5541	133.728	129.979	437
chr1	9073102	9073676	PAX8_R1_peak_877	165	.	5.72526	16.5695	14.0407	279
chr1	9128665	9129709	PAX8_R1_peak_885	109	.	4.51081	10.9639	8.63595	798
chr1	9134848	9135481	PAX8_R1_peak_886	378	.	9.13752	37.849	34.8939	382
chr1	9144922	9145399	PAX8_R1_peak_889	165	.	5.72526	16.5695	14.0407	229
chr1	9146092	9146936	PAX8_R1_peak_890	142	.	5.13538	14.2623	11.8118	267
chr1	9170208	9171314	PAX8_R1_peak_892	218	.	6.76622	21.883	19.2154	771
chr1	9174400	9176065	PAX8_R1_peak_893	953	.	14.2565	95.3456	91.8375	428
chr1	9184037	9187168	PAX8_R1_peak_896	286	.	7.45942	28.6089	25.8028	711
chr1	9256236	9257006	PAX8_R1_peak_909	174	.	5.89875	17.425	14.8712	472
chr1	9288415	9288958	PAX8_R1_peak_914	301	.	7.33662	30.1951	27.3676	263
chr1	9294206	9295089	PAX8_R1_peak_918	174	.	5.89875	17.425	14.8712	205
chr1	9295339	9296189	PAX8_R1_peak_919	305	.	7.76389	30.526	27.6967	381
chr1	9351760	9353126	PAX8_R1_peak_926	378	.	9.5421	37.846	34.8909	1121
chr1	9371872	9372375	PAX8_R1_peak_932	109	.	4.51081	10.9639	8.63595	308
chr1	9422458	9423706	PAX8_R1_peak_937	1586	.	25.5034	158.631	154.749	828
chr1	9430824	9432020	PAX8_R1_peak_939	934	.	15.6602	93.4349	89.9443	867
chr1	9433195	9434487	PAX8_R1_peak_940	458	.	10.0474	45.8961	42.8365	772
chr1	9439427	9439988	PAX8_R1_peak_943	174	.	5.89875	17.425	14.8712	230
chr1	9472640	9474159	PAX8_R1_peak_947	148	.	5.37827	14.8974	12.4211	683
chr1	9478872	9481086	PAX8_R1_peak_948	399	.	9.88908	39.9955	37.0097	295
chr1	9551042	9551546	PAX8_R1_peak_961	174	.	5.89466	17.4143	14.8712	280
chr1	9555305	9555979	PAX8_R1_peak_963	305	.	8.32765	30.5762	27.7356	259
chr1	9581548	9582925	PAX8_R1_peak_970	1843	.	28.4528	184.387	180.382	655
chr1	9617131	9618822	PAX8_R1_peak_983	592	.	11.8742	59.271	56.0677	996
chr1	9620947	9622455	PAX8_R1_peak_986	323	.	7.38782	32.3278	29.4656	828
chr1	9623051	9623522	PAX8_R1_peak_987	198	.	5.2728	19.8055	17.198	237
chr1	9625273	9626182	PAX8_R1_peak_988	267	.	7.31117	26.7015	23.9321	312
chr1	9628286	9629325	PAX8_R1_peak_989	241	.	7.09173	24.1614	21.4482	604
chr1	9647586	9648856	PAX8_R1_peak_990	299	.	8.11673	29.9945	27.1681	990
chr1	9653584	9654381	PAX8_R1_peak_992	218	.	6.76622	21.883	19.2154	352
chr1	9665712	9666259	PAX8_R1_peak_993	285	.	7.98066	28.5768	25.7712	297
chr1	9679949	9680846	PAX8_R1_peak_997	410	.	10.0626	41.0816	38.0809	364
chr1	9681523	9681917	PAX8_R1_peak_998	205	.	6.42575	20.5207	17.892	208
chr1	9686921	9687475	PAX8_R1_peak_1001	336	.	8.84813	33.6417	30.7508	238
chr1	9719103	9720558	PAX8_R1_peak_1007	264	.	6.47274	26.4024	23.6473	747
chr1	9731301	9731922	PAX8_R1_peak_1009	157	.	5.55177	15.7269	13.2239	239
chr1	9741053	9742677	PAX8_R1_peak_1010	182	.	6.07224	18.293	15.7151	1006
chr1	9747208	9749884	PAX8_R1_peak_1012	741	.	14.9204	74.1238	70.7778	861
chr1	9759118	9759926	PAX8_R1_peak_1014	654	.	13.7059	65.4347	62.1651	497
chr1	9779110	9779626	PAX8_R1_peak_1016	132	.	5.03129	13.2799	10.8596	266
chr1	9783398	9784394	PAX8_R1_peak_1017	546	.	12.1445	54.6596	51.4973	267
chr1	9784956	9786015	PAX8_R1_peak_1018	218	.	6.76622	21.883	19.2154	273
chr1	9795458	9797029	PAX8_R1_peak_1020	871	.	14.9352	87.1603	83.7107	450
chr1	9814966	9816645	PAX8_R1_peak_1025	974	.	13.4936	97.4611	93.9414	685
chr1	9836968	9837548	PAX8_R1_peak_1029	124	.	4.8578	12.4927	10.1021	288
chr1	9856511	9857553	PAX8_R1_peak_1033	371	.	8.55512	37.1931	34.2513	392
chr1	9869018	9869996	PAX8_R1_peak_1036	511	.	11.624	51.1757	48.0512	197
chr1	9952478	9953814	PAX8_R1_peak_1054	237	.	7.1132	23.7447	21.0354	209
chr1	9954199	9954853	PAX8_R1_peak_1055	187	.	5.53707	18.7807	16.1977	229
chr1	9980593	9981861	PAX8_R1_peak_1060	1400	.	19.0375	140.093	136.311	688
chr1	10002590	10004440	PAX8_R1_peak_1063	500	.	11.4505	50.0271	46.9155	894
chr1	10010297	10010804	PAX8_R1_peak_1064	180	.	5.29688	18.0278	15.468	245
chr1	10021359	10021712	PAX8_R1_peak_1065	157	.	5.55177	15.7269	13.2239	104
chr1	10088025	10089336	PAX8_R1_peak_1074	1631	.	26.0239	163.117	159.213	551
chr1	10090913	10094070	PAX8_R1_peak_1076	575	.	10.2355	57.5615	54.3722	970
chr1	10094514	10096226	PAX8_R1_peak_1077	189	.	5.23957	18.9508	16.3664	211
chr1	10189345	10189916	PAX8_R1_peak_1083	150	.	5.01827	15.0071	12.5297	215
chr1	10220721	10221579	PAX8_R1_peak_1088	218	.	6.76622	21.883	19.2154	570
chr1	10229472	10230008	PAX8_R1_peak_1090	144	.	4.50847	14.4414	11.9894	197
chr1	10255369	10257685	PAX8_R1_peak_1096	807	.	14.6144	80.7956	77.3962	1892
chr1	10258216	10259006	PAX8_R1_peak_1097	247	.	6.6701	24.7962	22.0651	382
chr1	10269678	10270842	PAX8_R1_peak_1099	266	.	7.63368	26.6146	23.8456	801
chr1	10271055	10272179	PAX8_R1_peak_1100	237	.	7.1132	23.7447	21.0354	553
chr1	10288834	10289896	PAX8_R1_peak_1102	697	.	13.2074	69.7158	66.4105	380
chr1	10301409	10302623	PAX8_R1_peak_1103	594	.	11.1117	59.4197	56.2083	512
chr1	10310282	10312058	PAX8_R1_peak_1104	2659	.	37.3009	265.963	261.639	570
chr1	10313555	10314230	PAX8_R1_peak_1105	129	.	3.99281	12.9602	10.5641	377
chr1	10340644	10341376	PAX8_R1_peak_1106	212	.	5.82657	21.2825	18.634	270
chr1	10447729	10448706	PAX8_R1_peak_1114	133	.	4.56808	13.3502	10.9289	272
chr1	10458364	10459943	PAX8_R1_peak_1115	421	.	10.2361	42.1751	39.16	583
chr1	10489592	10491079	PAX8_R1_peak_1119	266	.	7.63368	26.6146	23.8456	951
chr1	10493385	10494093	PAX8_R1_peak_1120	593	.	12.8385	59.3906	56.1793	333
chr1	10554507	10556849	PAX8_R1_peak_1130	1307	.	21.5594	130.776	127.048	1656
chr1	10570632	10571361	PAX8_R1_peak_1133	245	.	7.23949	24.5638	21.8482	469
chr1	10574533	10576283	PAX8_R1_peak_1134	684	.	12.3987	68.4834	65.1894	569
chr1	10587908	10589040	PAX8_R1_peak_1140	392	.	8.36793	39.2907	36.3182	521
chr1	10605575	10606665	PAX8_R1_peak_1142	480	.	10.3519	48.0643	44.9779	694
chr1	10615439	10616084	PAX8_R1_peak_1144	283	.	7.37847	28.3659	25.5731	336
chr1	10730632	10731176	PAX8_R1_peak_1151	315	.	8.50114	31.5893	28.7316	219
chr1	10739638	10740161	PAX8_R1_peak_1153	200	.	6.41923	20.065	17.4409	237
chr1	10753332	10754123	PAX8_R1_peak_1155	218	.	6.76622	21.883	19.2154	396
chr1	10764282	10765245	PAX8_R1_peak_1158	2124	.	31.5757	212.488	208.364	475
chr1	10789723	10790172	PAX8_R1_peak_1160	174	.	5.89875	17.425	14.8712	189
chr1	10815772	10816403	PAX8_R1_peak_1165	124	.	4.8578	12.4927	10.1021	312
chr1	10839164	10839811	PAX8_R1_peak_1169	287	.	7.87349	28.7972	25.9901	341
chr1	10892070	10892874	PAX8_R1_peak_1177	130	.	4.8067	13.0369	10.6395	344
chr1	10895703	10896301	PAX8_R1_peak_1178	326	.	8.67463	32.6112	29.7367	344
chr1	10927067	10927599	PAX8_R1_peak_1182	182	.	6.07224	18.293	15.7151	227
chr1	10950462	10951915	PAX8_R1_peak_1185	1153	.	20.2986	115.328	111.686	892
chr1	10996152	10997599	PAX8_R1_peak_1195	266	.	7.63368	26.6146	23.8456	517
chr1	11071976	11073352	PAX8_R1_peak_1213	228	.	6.93971	22.8085	20.1197	786
chr1	11097589	11098037	PAX8_R1_peak_1217	219	.	6.32441	21.9799	19.3117	257
chr1	11105374	11106260	PAX8_R1_peak_1218	295	.	8.15416	29.572	26.7484	179
chr1	11194138	11195302	PAX8_R1_peak_1225	581	.	12.665	58.1989	54.9996	712
chr1	11305974	11307003	PAX8_R1_peak_1232	2068	.	26.0515	206.896	202.796	583
chr1	11322362	11323774	PAX8_R1_peak_1236	276	.	7.30719	27.6634	24.8752	487
chr1	11333217	11335437	PAX8_R1_peak_1241	642	.	13.5324	64.2147	60.9568	1296
chr1	11371170	11371505	PAX8_R1_peak_1249	140	.	5.20478	14.0816	11.633	159
chr1	11466918	11468530	PAX8_R1_peak_1262	146	.	5.02369	14.6697	12.2142	559
chr1	11538740	11539471	PAX8_R1_peak_1267	148	.	5.37827	14.8974	12.4211	203
chr1	11544125	11544688	PAX8_R1_peak_1268	218	.	6.76622	21.883	19.2154	171
chr1	11572526	11573124	PAX8_R1_peak_1270	285	.	7.98066	28.5768	25.7712	381
chr1	11694709	11695380	PAX8_R1_peak_1273	454	.	10.7566	45.4989	42.4412	325
chr1	11695822	11696553	PAX8_R1_peak_1274	488	.	11.277	48.885	45.7865	304
chr1	11710297	11710894	PAX8_R1_peak_1277	209	.	6.59272	20.9684	18.3222	301
chr1	11711646	11712789	PAX8_R1_peak_1278	869	.	16.6553	86.9588	83.5101	540
chr1	11740432	11742143	PAX8_R1_peak_1284	275	.	7.80717	27.591	24.8034	823
chr1	11750531	11752165	PAX8_R1_peak_1285	275	.	7.80717	27.591	24.8034	1303
chr1	11788147	11788599	PAX8_R1_peak_1288	174	.	5.89875	17.425	14.8712	318
chr1	11844905	11845502	PAX8_R1_peak_1296	182	.	6.07224	18.293	15.7151	362
chr1	11847341	11847973	PAX8_R1_peak_1298	209	.	6.59272	20.9684	18.3222	408
chr1	11864782	11866309	PAX8_R1_peak_1301	441	.	10.5023	44.1576	41.124	1242
chr1	11898666	11899127	PAX8_R1_peak_1305	129	.	4.90386	12.9525	10.5565	216
chr1	11967491	11970390	PAX8_R1_peak_1310	588	.	12.177	58.8438	55.6421	376
chr1	11974548	11975265	PAX8_R1_peak_1312	160	.	5.52819	16.0506	13.5451	443
chr1	11981879	11982246	PAX8_R1_peak_1313	165	.	5.72526	16.5695	14.0407	216
chr1	11994326	11996241	PAX8_R1_peak_1317	807	.	14.6144	80.7956	77.3962	1387
chr1	12021192	12021988	PAX8_R1_peak_1320	361	.	9.13132	36.1206	33.1949	267
chr1	12068774	12069558	PAX8_R1_peak_1326	1056	.	19.0842	105.675	102.095	329
chr1	12072581	12074766	PAX8_R1_peak_1327	2140	.	23.1786	214.019	209.892	1302
chr1	12117625	12118601	PAX8_R1_peak_1336	200	.	6.41923	20.065	17.4409	269
chr1	12178189	12179256	PAX8_R1_peak_1340	182	.	6.07224	18.293	15.7151	863
chr1	12192927	12193851	PAX8_R1_peak_1342	378	.	9.5421	37.846	34.8909	347
chr1	12263750	12264149	PAX8_R1_peak_1351	140	.	5.20478	14.0816	11.633	207
chr1	12377429	12378107	PAX8_R1_peak_1360	419	.	9.17338	41.9637	38.9587	345
chr1	12446154	12446713	PAX8_R1_peak_1363	331	.	8.11497	33.1432	30.2656	267
chr1	12459844	12460497	PAX8_R1_peak_1366	523	.	11.7975	52.3307	49.1935	316
chr1	12496725	12497076	PAX8_R1_peak_1370	157	.	5.55177	15.7269	13.2239	171
chr1	12514310	12515744	PAX8_R1_peak_1373	588	.	9.93011	58.8359	55.6345	670
chr1	12537673	12538946	PAX8_R1_peak_1376	2948	.	38.4901	294.858	290.435	705
chr1	12540825	12541436	PAX8_R1_peak_1377	125	.	4.64423	12.5963	10.2046	379
chr1	12556199	12556796	PAX8_R1_peak_1380	191	.	6.24574	19.1731	16.5718	394
chr1	12609808	12610395	PAX8_R1_peak_1387	295	.	8.15416	29.572	26.7484	195
chr1	12655850	12656701	PAX8_R1_peak_1390	157	.	5.55177	15.7269	13.2239	252
chr1	12679791	12680487	PAX8_R1_peak_1397	326	.	8.67463	32.6112	29.7367	318
chr1	12852271	12853044	PAX8_R1_peak_1404	1015	.	18.5637	101.596	98.0423	442
chr1	12870796	12871652	PAX8_R1_peak_1407	132	.	5.03129	13.2799	10.8596	272
chr1	12897262	12897786	PAX8_R1_peak_1410	132	.	5.03129	13.2799	10.8596	326
chr1	12917663	12918383	PAX8_R1_peak_1412	266	.	7.63368	26.6146	23.8456	305
chr1	12962215	12962568	PAX8_R1_peak_1413	124	.	4.8578	12.4927	10.1021	154
chr1	13404638	13404936	PAX8_R1_peak_1417	117	.	4.6843	11.7205	9.36072	154
chr1	13433226	13433718	PAX8_R1_peak_1419	1167	.	20.4721	116.722	113.072	211
chr1	13451291	13451886	PAX8_R1_peak_1420	305	.	8.32765	30.5762	27.7356	232
chr1	13500860	13501339	PAX8_R1_peak_1421	336	.	8.84813	33.6417	30.7508	287
chr1	13654048	13654653	PAX8_R1_peak_1424	728	.	14.7469	72.8669	69.5315	198
chr1	13672199	13672670	PAX8_R1_peak_1425	174	.	5.89875	17.425	14.8712	185
chr1	13721749	13722215	PAX8_R1_peak_1427	305	.	8.32765	30.5762	27.7356	259
chr1	13955163	13955683	PAX8_R1_peak_1430	157	.	5.55177	15.7269	13.2239	189
chr1	13983417	13984534	PAX8_R1_peak_1433	1601	.	25.6769	160.123	156.234	647
chr1	13991536	13992551	PAX8_R1_peak_1435	124	.	4.8578	12.4927	10.1021	781
chr1	13994150	13994769	PAX8_R1_peak_1436	432	.	10.4096	43.2759	40.2465	329
chr1	14057063	14058123	PAX8_R1_peak_1445	587	.	12.1311	58.7057	55.5046	382
chr1	14082596	14083078	PAX8_R1_peak_1449	144	.	4.94418	14.4446	11.9925	202
chr1	14085461	14086105	PAX8_R1_peak_1451	132	.	3.93226	13.2869	10.8665	369
chr1	14087387	14087972	PAX8_R1_peak_1452	350	.	7.07328	35.0538	32.1444	256
chr1	14151191	14152263	PAX8_R1_peak_1456	237	.	7.1132	23.7447	21.0354	777
chr1	14173581	14174530	PAX8_R1_peak_1458	299	.	6.98041	29.9699	27.1441	628
chr1	14330184	14330923	PAX8_R1_peak_1467	213	.	5.60512	21.3424	18.6929	436
chr1	14343894	14344604	PAX8_R1_peak_1469	171	.	5.26022	17.1717	14.6368	485
chr1	14363584	14364494	PAX8_R1_peak_1473	157	.	5.55177	15.7269	13.2239	722
chr1	14376655	14377149	PAX8_R1_peak_1474	466	.	10.93	46.6208	43.5494	252
chr1	14504457	14504937	PAX8_R1_peak_1484	179	.	5.38278	17.9219	15.3634	254
chr1	14540906	14541851	PAX8_R1_peak_1488	931	.	12.819	93.1667	89.6769	432
chr1	14630606	14631966	PAX8_R1_peak_1493	1584	.	23.8531	158.451	154.573	436
chr1	14792417	14792929	PAX8_R1_peak_1503	264	.	6.6211	26.4515	23.6959	240
chr1	14802356	14803080	PAX8_R1_peak_1505	247	.	6.6701	24.7962	22.0651	332
chr1	14831546	14832625	PAX8_R1_peak_1507	148	.	5.37827	14.8974	12.4211	210
chr1	14866289	14867034	PAX8_R1_peak_1511	246	.	7.28669	24.6912	21.9615	417
chr1	14876449	14877185	PAX8_R1_peak_1513	454	.	10.7491	45.4779	42.4292	448
chr1	14917873	14918594	PAX8_R1_peak_1519	256	.	7.46019	25.648	22.8983	296
chr1	14968740	14969296	PAX8_R1_peak_1527	200	.	6.41923	20.065	17.4409	246
chr1	15058268	15058865	PAX8_R1_peak_1530	240	.	6.89322	24.0769	21.3641	385
chr1	15081097	15081925	PAX8_R1_peak_1533	421	.	10.2361	42.1751	39.16	347
chr1	15082976	15083978	PAX8_R1_peak_1534	313	.	7.68511	31.3003	28.4552	629
chr1	15174913	15175744	PAX8_R1_peak_1539	256	.	7.46019	25.648	22.8983	438
chr1	15176710	15177465	PAX8_R1_peak_1540	326	.	8.67463	32.6112	29.7367	420
chr1	15193387	15194142	PAX8_R1_peak_1542	843	.	16.3083	84.3542	80.9254	304
chr1	15213320	15214084	PAX8_R1_peak_1544	196	.	6.25665	19.6307	17.0247	426
chr1	15226110	15227147	PAX8_R1_peak_1549	278	.	7.52635	27.8133	25.0246	393
chr1	15236254	15237083	PAX8_R1_peak_1551	195	.	5.93709	19.5784	16.9742	257
chr1	15250435	15250783	PAX8_R1_peak_1558	237	.	7.1132	23.7447	21.0354	215
chr1	15251139	15251870	PAX8_R1_peak_1559	124	.	4.8578	12.4927	10.1021	276
chr1	15271772	15273725	PAX8_R1_peak_1565	378	.	9.5421	37.846	34.8909	1217
chr1	15290251	15291435	PAX8_R1_peak_1568	493	.	10.7848	49.3842	46.2834	699
chr1	15303410	15304726	PAX8_R1_peak_1572	14744	.	141.744	1474.49	1468.61	638
chr1	15306204	15306694	PAX8_R1_peak_1573	157	.	5.27993	15.7506	13.2474	182
chr1	15340590	15341758	PAX8_R1_peak_1578	317	.	8.17139	31.7295	28.8708	612
chr1	15352591	15353449	PAX8_R1_peak_1580	314	.	6.51459	31.4558	28.61	601
chr1	15353751	15355781	PAX8_R1_peak_1581	6144	.	56.4352	614.452	609.325	1084
chr1	15356154	15357898	PAX8_R1_peak_1582	275	.	7.12626	27.5969	24.8093	1134
chr1	15359734	15360524	PAX8_R1_peak_1583	112	.	3.80988	11.2367	8.90551	660
chr1	15364636	15365723	PAX8_R1_peak_1584	235	.	5.88957	23.5341	20.8394	223
chr1	15372532	15373527	PAX8_R1_peak_1587	611	.	12.4974	61.1843	57.959	577
chr1	15374127	15375696	PAX8_R1_peak_1588	830	.	16.1348	83.0588	79.64	1155
chr1	15416806	15417347	PAX8_R1_peak_1596	301	.	6.89797	30.1524	27.3252	288
chr1	15426737	15427686	PAX8_R1_peak_1598	221	.	5.72697	22.1583	19.4885	333
chr1	15432206	15433909	PAX8_R1_peak_1599	143	.	4.39024	14.3579	11.9065	400
chr1	15458942	15459435	PAX8_R1_peak_1606	248	.	6.98584	24.8089	22.0778	224
chr1	15478869	15481268	PAX8_R1_peak_1611	394	.	9.49198	39.4608	36.4873	1432
chr1	15498175	15499514	PAX8_R1_peak_1614	155	.	5.3419	15.5497	13.0663	583
chr1	15505606	15506565	PAX8_R1_peak_1616	322	.	7.81526	32.2166	29.3553	662
chr1	15507552	15508879	PAX8_R1_peak_1617	491	.	10.5041	49.1579	46.0583	770
chr1	15526481	15527799	PAX8_R1_peak_1618	231	.	5.46385	23.1546	20.4623	884
chr1	15549020	15550619	PAX8_R1_peak_1621	1670	.	22.7312	167.015	163.095	594
chr1	15573266	15574125	PAX8_R1_peak_1627	303	.	7.39041	30.368	27.5396	412
chr1	15610702	15611596	PAX8_R1_peak_1631	156	.	4.41311	15.6791	13.1944	552
chr1	15618280	15619065	PAX8_R1_peak_1632	163	.	5.50977	16.3856	13.8756	565
chr1	15631083	15631770	PAX8_R1_peak_1637	187	.	5.1684	18.708	16.1276	322
chr1	15652919	15654005	PAX8_R1_peak_1640	241	.	6.7484	24.1197	21.4067	553
chr1	15702001	15702947	PAX8_R1_peak_1646	948	.	17.6962	94.8788	91.3721	428
chr1	15708263	15708729	PAX8_R1_peak_1647	205	.	6.43823	20.5544	17.9254	264
chr1	15717717	15718434	PAX8_R1_peak_1651	171	.	5.26022	17.1717	14.6368	249
chr1	15722968	15723991	PAX8_R1_peak_1652	109	.	4.51081	10.9639	8.63595	813
chr1	15730087	15730759	PAX8_R1_peak_1654	140	.	5.20478	14.0816	11.633	263
chr1	15745114	15746114	PAX8_R1_peak_1657	2022	.	29.9305	202.287	198.206	386
chr1	15751827	15752191	PAX8_R1_peak_1661	157	.	5.55177	15.7269	13.2239	188
chr1	15786520	15787650	PAX8_R1_peak_1669	558	.	12.318	55.8334	52.6584	821
chr1	15827920	15828270	PAX8_R1_peak_1675	138	.	4.87146	13.8944	11.4667	165
chr1	15846885	15848291	PAX8_R1_peak_1678	1661	.	26.3709	166.122	162.204	1040
chr1	15852908	15854010	PAX8_R1_peak_1680	225	.	5.9621	22.545	19.8716	268
chr1	15857163	15858112	PAX8_R1_peak_1681	536	.	9.3659	53.6389	50.4885	600
chr1	15906036	15906689	PAX8_R1_peak_1687	232	.	6.60864	23.2567	20.5634	265
chr1	15928800	15930978	PAX8_R1_peak_1690	155	.	5.22544	15.5976	13.1137	637
chr1	15942052	15942571	PAX8_R1_peak_1691	132	.	5.03129	13.2799	10.8596	339
chr1	15957077	15957908	PAX8_R1_peak_1694	276	.	7.46215	27.6281	24.8404	426
chr1	15967424	15968195	PAX8_R1_peak_1695	266	.	7.63368	26.6146	23.8456	384
chr1	15993009	15993615	PAX8_R1_peak_1698	320	.	8.10053	32.0483	29.1878	333
chr1	16029552	16029886	PAX8_R1_peak_1704	218	.	6.76622	21.883	19.2154	200
chr1	16067811	16068296	PAX8_R1_peak_1711	488	.	11.277	48.885	45.7865	222
chr1	16118234	16118924	PAX8_R1_peak_1720	174	.	5.89875	17.425	14.8712	450
chr1	16121492	16122304	PAX8_R1_peak_1721	222	.	5.52926	22.2435	19.5727	437
chr1	16125502	16127816	PAX8_R1_peak_1724	3441	.	45.2816	344.112	339.534	1668
chr1	16129841	16130675	PAX8_R1_peak_1725	140	.	5.20478	14.0816	11.633	272
chr1	16139686	16140699	PAX8_R1_peak_1729	326	.	8.67463	32.6112	29.7367	342
chr1	16141840	16142859	PAX8_R1_peak_1730	454	.	9.01107	45.4085	42.3602	334
chr1	16148040	16149505	PAX8_R1_peak_1734	755	.	14.8807	75.5336	72.1766	951
chr1	16151806	16152548	PAX8_R1_peak_1735	182	.	6.07224	18.293	15.7151	353
chr1	16169087	16170965	PAX8_R1_peak_1739	671	.	10.1578	67.1032	63.8207	1398
chr1	16172845	16175321	PAX8_R1_peak_1741	1813	.	28.1058	181.315	177.326	747
chr1	16175703	16176864	PAX8_R1_peak_1742	200	.	6.41923	20.065	17.4409	381
chr1	16188930	16189579	PAX8_R1_peak_1747	222	.	6.28434	22.2934	19.6218	358
chr1	16210840	16213614	PAX8_R1_peak_1748	1422	.	17.839	142.207	138.415	888
chr1	16238232	16238948	PAX8_R1_peak_1753	256	.	5.68835	25.6059	22.8692	325
chr1	16320875	16321797	PAX8_R1_peak_1764	466	.	10.93	46.6208	43.5494	318
chr1	16333558	16334221	PAX8_R1_peak_1766	140	.	5.20478	14.0816	11.633	252
chr1	16338738	16340273	PAX8_R1_peak_1769	191	.	6.24574	19.1731	16.5718	652
chr1	16341266	16341982	PAX8_R1_peak_1770	246	.	7.28669	24.6912	21.9615	351
chr1	16374840	16375878	PAX8_R1_peak_1775	182	.	6.07224	18.293	15.7151	311
chr1	16382203	16382958	PAX8_R1_peak_1776	165	.	5.72526	16.5695	14.0407	402
chr1	16405401	16405932	PAX8_R1_peak_1783	167	.	5.48672	16.7057	14.1761	311
chr1	16414888	16415910	PAX8_R1_peak_1788	213	.	6.40893	21.3512	18.7013	833
chr1	16471066	16473909	PAX8_R1_peak_1799	605	.	13.012	60.5881	57.365	1937
chr1	16479065	16479877	PAX8_R1_peak_1801	1983	.	30.0142	198.336	194.271	341
chr1	16481397	16483777	PAX8_R1_peak_1803	237	.	7.1132	23.7447	21.0354	1214
chr1	16506139	16507191	PAX8_R1_peak_1813	124	.	4.8578	12.4927	10.1021	622
chr1	16514013	16515008	PAX8_R1_peak_1817	642	.	13.5324	64.2147	60.9568	349
chr1	16515866	16517123	PAX8_R1_peak_1818	285	.	7.98066	28.5768	25.7712	791
chr1	16538371	16539290	PAX8_R1_peak_1820	124	.	4.8578	12.4927	10.1021	619
chr1	16574795	16576118	PAX8_R1_peak_1822	256	.	7.46019	25.648	22.8983	1127
chr1	16647791	16648560	PAX8_R1_peak_1825	148	.	5.37827	14.8974	12.4211	450
chr1	16677531	16677917	PAX8_R1_peak_1826	157	.	5.55177	15.7269	13.2239	164
chr1	16693427	16694633	PAX8_R1_peak_1827	165	.	5.72526	16.5695	14.0407	837
chr1	16875996	16876371	PAX8_R1_peak_1836	121	.	4.73476	12.1786	9.81319	219
chr1	16935986	16936871	PAX8_R1_peak_1842	127	.	3.93258	12.7414	10.3482	579
chr1	16950419	16952044	PAX8_R1_peak_1846	1167	.	20.4721	116.722	113.072	400
chr1	16964539	16965254	PAX8_R1_peak_1848	399	.	9.88908	39.9955	37.0097	437
chr1	16970915	16971518	PAX8_R1_peak_1849	148	.	5.37827	14.8974	12.4211	250
chr1	16991884	16994033	PAX8_R1_peak_1850	346	.	9.02162	34.6806	31.7733	1606
chr1	17035096	17035792	PAX8_R1_peak_1851	654	.	13.7059	65.4347	62.1651	293
chr1	17066454	17068390	PAX8_R1_peak_1852	218	.	6.76622	21.883	19.2154	1660
chr1	17098945	17099609	PAX8_R1_peak_1854	157	.	5.55177	15.7269	13.2239	354
chr1	17222244	17223761	PAX8_R1_peak_1857	228	.	6.93971	22.8085	20.1197	445
chr1	17230130	17231044	PAX8_R1_peak_1858	209	.	6.59272	20.9684	18.3222	408
chr1	17274691	17275325	PAX8_R1_peak_1861	399	.	9.88908	39.9955	37.0097	274
chr1	17454473	17455661	PAX8_R1_peak_1863	178	.	5.76804	17.881	15.3238	889
chr1	17696949	17697345	PAX8_R1_peak_1868	124	.	4.8578	12.4927	10.1021	245
chr1	17738671	17739052	PAX8_R1_peak_1869	157	.	5.55177	15.7269	13.2239	119
chr1	18768823	18769191	PAX8_R1_peak_1878	148	.	5.37827	14.8974	12.4211	204
chr1	19493200	19493579	PAX8_R1_peak_1884	132	.	5.03129	13.2799	10.8596	171
chr1	19536718	19537061	PAX8_R1_peak_1885	174	.	5.89875	17.425	14.8712	165
chr1	19763596	19764177	PAX8_R1_peak_1887	399	.	9.88908	39.9955	37.0097	282
chr1	19921234	19921753	PAX8_R1_peak_1892	228	.	6.93971	22.8085	20.1197	296
chr1	19945897	19946724	PAX8_R1_peak_1894	617	.	13.1854	61.7913	58.5565	346
chr1	19948600	19949002	PAX8_R1_peak_1895	237	.	7.1132	23.7447	21.0354	247
chr1	20227011	20227408	PAX8_R1_peak_1901	246	.	7.28669	24.6912	21.9615	218
chr1	20463087	20463701	PAX8_R1_peak_1902	138	.	4.96692	13.8115	11.385	169
chr1	20539180	20539962	PAX8_R1_peak_1904	4696	.	57.4261	469.627	464.741	413
chr1	20561175	20561609	PAX8_R1_peak_1905	117	.	4.6843	11.7205	9.36072	243
chr1	20937137	20937975	PAX8_R1_peak_1909	1043	.	18.9107	104.311	100.74	451
chr1	20940289	20940813	PAX8_R1_peak_1910	218	.	6.76622	21.883	19.2154	232
chr1	21023961	21024384	PAX8_R1_peak_1911	237	.	7.1132	23.7447	21.0354	231
chr1	21044495	21044761	PAX8_R1_peak_1912	109	.	4.51081	10.9639	8.63595	132
chr1	21058404	21059049	PAX8_R1_peak_1913	678	.	14.0529	67.891	64.5989	299
chr1	21141263	21141798	PAX8_R1_peak_1916	908	.	17.1758	90.8992	87.4213	166
chr1	21223280	21223861	PAX8_R1_peak_1917	357	.	9.19511	35.7277	32.8045	250
chr1	21348786	21349177	PAX8_R1_peak_1920	109	.	4.51081	10.9639	8.63595	195
chr1	21349756	21350292	PAX8_R1_peak_1921	922	.	17.3493	92.2214	88.734	210
chr1	21379041	21379565	PAX8_R1_peak_1922	843	.	16.3083	84.3542	80.9254	247
chr1	21671921	21672557	PAX8_R1_peak_1928	191	.	6.24574	19.1731	16.5718	356
chr1	21678154	21678566	PAX8_R1_peak_1929	157	.	5.55177	15.7269	13.2239	214
chr1	21691989	21692880	PAX8_R1_peak_1930	511	.	11.624	51.1757	48.0512	372
chr1	21694769	21695264	PAX8_R1_peak_1931	174	.	5.89875	17.425	14.8712	313
chr1	21713556	21713991	PAX8_R1_peak_1932	488	.	11.277	48.885	45.7865	144
chr1	21793582	21794837	PAX8_R1_peak_1933	570	.	12.4915	57.0131	53.8258	407
chr1	21829423	21830086	PAX8_R1_peak_1934	1125	.	19.9517	112.551	108.927	370
chr1	22002810	22003215	PAX8_R1_peak_1941	256	.	7.46019	25.648	22.8983	257
chr1	22088581	22089515	PAX8_R1_peak_1944	117	.	4.6843	11.7205	9.36072	165
chr1	22091115	22092229	PAX8_R1_peak_1946	117	.	4.6843	11.7205	9.36072	241
chr1	22196245	22196619	PAX8_R1_peak_1950	174	.	5.89875	17.425	14.8712	183
chr1	22247824	22248309	PAX8_R1_peak_1951	399	.	9.88908	39.9955	37.0097	262
chr1	22352470	22353032	PAX8_R1_peak_1954	140	.	5.20478	14.0816	11.633	323
chr1	22511396	22511930	PAX8_R1_peak_1959	432	.	10.4096	43.2759	40.2465	217
chr1	22534994	22535577	PAX8_R1_peak_1961	523	.	11.7975	52.3307	49.1935	270
chr1	23076868	23077412	PAX8_R1_peak_1965	140	.	5.20478	14.0816	11.633	195
chr1	23340057	23340601	PAX8_R1_peak_1972	488	.	11.277	48.885	45.7865	331
chr1	23350514	23351133	PAX8_R1_peak_1975	237	.	7.1132	23.7447	21.0354	341
chr1	23467269	23467961	PAX8_R1_peak_1977	410	.	10.0626	41.0816	38.0809	330
chr1	23506489	23507149	PAX8_R1_peak_1979	256	.	7.46019	25.648	22.8983	397
chr1	23583027	23583806	PAX8_R1_peak_1981	948	.	17.6962	94.8788	91.3721	420
chr1	23602453	23602899	PAX8_R1_peak_1983	200	.	6.41923	20.065	17.4409	268
chr1	23698513	23698942	PAX8_R1_peak_1985	246	.	7.28669	24.6912	21.9615	193
chr1	23730053	23730728	PAX8_R1_peak_1987	165	.	5.72526	16.5695	14.0407	337
chr1	23823665	23824340	PAX8_R1_peak_1989	336	.	8.84813	33.6417	30.7508	351
chr1	23829464	23830380	PAX8_R1_peak_1990	1084	.	19.4312	108.414	104.816	484
chr1	23869281	23870037	PAX8_R1_peak_1994	1380	.	23.0745	138.056	134.283	352
chr1	23900795	23901450	PAX8_R1_peak_2000	182	.	6.07224	18.293	15.7151	351
chr1	23921358	23921836	PAX8_R1_peak_2004	200	.	6.41923	20.065	17.4409	204
chr1	24014486	24015310	PAX8_R1_peak_2005	2413	.	34.6985	241.362	237.125	364
chr1	24178970	24179373	PAX8_R1_peak_2008	200	.	6.41923	20.065	17.4409	182
chr1	24257493	24258309	PAX8_R1_peak_2011	209	.	6.59272	20.9684	18.3222	284
chr1	24261141	24262046	PAX8_R1_peak_2012	703	.	14.3999	70.3686	67.0543	500
chr1	24310614	24311846	PAX8_R1_peak_2018	1125	.	19.9517	112.551	108.927	837
chr1	24324579	24325688	PAX8_R1_peak_2020	804	.	15.7878	80.482	77.0839	606
chr1	24358801	24359579	PAX8_R1_peak_2024	1015	.	18.5637	101.596	98.0423	418
chr1	24374948	24375337	PAX8_R1_peak_2027	132	.	5.03129	13.2799	10.8596	247
chr1	24621057	24621675	PAX8_R1_peak_2031	174	.	5.89875	17.425	14.8712	290
chr1	24743256	24744191	PAX8_R1_peak_2038	454	.	10.7566	45.4989	42.4412	608
chr1	24862815	24863576	PAX8_R1_peak_2040	935	.	17.5228	93.548	90.051	381
chr1	24894416	24894790	PAX8_R1_peak_2041	109	.	4.51081	10.9639	8.63595	200
chr1	25071549	25072070	PAX8_R1_peak_2048	182	.	6.07224	18.293	15.7151	232
chr1	25093970	25094747	PAX8_R1_peak_2050	988	.	18.2167	98.8966	95.3615	412
chr1	25125011	25125726	PAX8_R1_peak_2051	546	.	12.1445	54.6596	51.4973	309
chr1	25160816	25161363	PAX8_R1_peak_2052	766	.	15.2674	76.6524	73.2856	340
chr1	25500291	25500916	PAX8_R1_peak_2055	570	.	12.4915	57.0131	53.8258	304
chr1	25563180	25564039	PAX8_R1_peak_2058	869	.	16.6553	86.9588	83.5101	367
chr1	25929653	25930263	PAX8_R1_peak_2064	1453	.	23.942	145.334	141.521	271
chr1	25934934	25935654	PAX8_R1_peak_2065	1153	.	20.2986	115.328	111.686	371
chr1	26056308	26057149	PAX8_R1_peak_2067	630	.	13.3589	63.0002	59.7537	486
chr1	26170529	26171613	PAX8_R1_peak_2070	511	.	11.624	51.1757	48.0512	356
chr1	26431633	26432403	PAX8_R1_peak_2077	305	.	8.32765	30.5762	27.7356	361
chr1	26437580	26438430	PAX8_R1_peak_2078	140	.	5.20478	14.0816	11.633	360
chr1	26545484	26546019	PAX8_R1_peak_2079	148	.	5.37827	14.8974	12.4211	146
chr1	26615704	26616270	PAX8_R1_peak_2081	237	.	7.1132	23.7447	21.0354	234
chr1	26678677	26679142	PAX8_R1_peak_2084	256	.	7.46019	25.648	22.8983	307
chr1	26734985	26735336	PAX8_R1_peak_2085	182	.	6.07224	18.293	15.7151	187
chr1	26836651	26837708	PAX8_R1_peak_2089	1111	.	19.7782	111.168	107.552	689
chr1	26847870	26848298	PAX8_R1_peak_2091	117	.	4.6843	11.7205	9.36072	291
chr1	26921966	26922500	PAX8_R1_peak_2092	477	.	11.1035	47.7495	44.6645	215
chr1	26946863	26948346	PAX8_R1_peak_2094	182	.	6.07224	18.293	15.7151	528
chr1	26964190	26964878	PAX8_R1_peak_2095	174	.	5.89875	17.425	14.8712	310
chr1	26988971	26989374	PAX8_R1_peak_2096	228	.	6.93971	22.8085	20.1197	250
chr1	27130885	27131367	PAX8_R1_peak_2106	642	.	13.5324	64.2147	60.9568	295
chr1	27389755	27390454	PAX8_R1_peak_2116	500	.	11.4505	50.0271	46.9155	348
chr1	27577065	27577519	PAX8_R1_peak_2120	182	.	6.07224	18.293	15.7151	187
chr1	27616000	27616546	PAX8_R1_peak_2121	843	.	16.3083	84.3542	80.9254	317
chr1	27627726	27628519	PAX8_R1_peak_2122	132	.	5.03129	13.2799	10.8596	184
chr1	27755088	27755644	PAX8_R1_peak_2125	500	.	11.4505	50.0271	46.9155	213
chr1	27800150	27800619	PAX8_R1_peak_2126	165	.	5.72526	16.5695	14.0407	218
chr1	27809665	27810195	PAX8_R1_peak_2128	477	.	11.1035	47.7495	44.6645	231
chr1	27854383	27854975	PAX8_R1_peak_2131	275	.	7.80717	27.591	24.8034	313
chr1	28078871	28079183	PAX8_R1_peak_2138	140	.	5.20478	14.0816	11.633	152
chr1	28178543	28179208	PAX8_R1_peak_2140	988	.	18.2167	98.8966	95.3615	286
chr1	28201561	28202129	PAX8_R1_peak_2142	500	.	11.4505	50.0271	46.9155	262
chr1	28216938	28217608	PAX8_R1_peak_2144	908	.	17.1758	90.8992	87.4213	318
chr1	28352903	28353437	PAX8_R1_peak_2150	593	.	12.8385	59.3906	56.1793	192
chr1	28461954	28462512	PAX8_R1_peak_2157	421	.	10.2361	42.1751	39.16	224
chr1	28470791	28471421	PAX8_R1_peak_2158	218	.	6.76622	21.883	19.2154	383
chr1	28509711	28510394	PAX8_R1_peak_2159	766	.	15.2674	76.6524	73.2856	369
chr1	28725622	28726752	PAX8_R1_peak_2171	1223	.	21.1661	122.335	118.651	752
chr1	28755987	28756460	PAX8_R1_peak_2174	326	.	8.67463	32.6112	29.7367	256
chr1	28847253	28847738	PAX8_R1_peak_2178	237	.	7.1132	23.7447	21.0354	179
chr1	28879316	28879689	PAX8_R1_peak_2180	182	.	6.07224	18.293	15.7151	181
chr1	29007626	29008058	PAX8_R1_peak_2185	305	.	8.32765	30.5762	27.7356	262
chr1	29089337	29089686	PAX8_R1_peak_2188	109	.	4.51081	10.9639	8.63595	143
chr1	29462105	29462575	PAX8_R1_peak_2195	140	.	5.20478	14.0816	11.633	228
chr1	29462901	29463405	PAX8_R1_peak_2196	157	.	5.55177	15.7269	13.2239	314
chr1	30278494	30278926	PAX8_R1_peak_2203	218	.	6.76622	21.883	19.2154	211
chr1	31190354	31190888	PAX8_R1_peak_2205	148	.	5.37827	14.8974	12.4211	200
chr1	31194854	31195443	PAX8_R1_peak_2206	523	.	11.7975	52.3307	49.1935	304
chr1	31263102	31263825	PAX8_R1_peak_2208	558	.	12.318	55.8334	52.6584	298
chr1	31280277	31280920	PAX8_R1_peak_2209	285	.	7.98066	28.5768	25.7712	227
chr1	31412899	31413751	PAX8_R1_peak_2212	1351	.	22.7275	135.167	131.41	405
chr1	31506180	31507463	PAX8_R1_peak_2213	389	.	9.71559	38.9169	35.9463	584
chr1	31507922	31508265	PAX8_R1_peak_2214	140	.	5.20478	14.0816	11.633	133
chr1	31538569	31539057	PAX8_R1_peak_2216	165	.	5.72526	16.5695	14.0407	202
chr1	31572213	31572880	PAX8_R1_peak_2217	432	.	10.4096	43.2759	40.2465	328
chr1	31584043	31584645	PAX8_R1_peak_2219	218	.	6.76622	21.883	19.2154	291
chr1	31627333	31627811	PAX8_R1_peak_2221	389	.	9.71559	38.9169	35.9463	227
chr1	31648447	31649208	PAX8_R1_peak_2223	558	.	12.318	55.8334	52.6584	443
chr1	31682658	31683012	PAX8_R1_peak_2225	140	.	5.20478	14.0816	11.633	162
chr1	31837366	31838012	PAX8_R1_peak_2227	593	.	12.8385	59.3906	56.1793	297
chr1	32015679	32016343	PAX8_R1_peak_2230	581	.	12.665	58.1989	54.9996	309
chr1	32044948	32045576	PAX8_R1_peak_2233	488	.	11.277	48.885	45.7865	289
chr1	32047388	32047833	PAX8_R1_peak_2234	157	.	5.55177	15.7269	13.2239	210
chr1	32232536	32233338	PAX8_R1_peak_2241	477	.	11.1035	47.7495	44.6645	475
chr1	32265976	32266415	PAX8_R1_peak_2243	132	.	5.03129	13.2799	10.8596	246
chr1	32316672	32317146	PAX8_R1_peak_2247	218	.	6.76622	21.883	19.2154	210
chr1	32320642	32321565	PAX8_R1_peak_2248	191	.	6.24574	19.1731	16.5718	566
chr1	32331795	32332776	PAX8_R1_peak_2249	1139	.	20.1252	113.937	110.305	459
chr1	32336779	32337845	PAX8_R1_peak_2250	454	.	10.7566	45.4989	42.4412	635
chr1	32338414	32338895	PAX8_R1_peak_2251	140	.	5.20478	14.0816	11.633	149
chr1	32339805	32340134	PAX8_R1_peak_2252	124	.	4.8578	12.4927	10.1021	155
chr1	32403974	32404499	PAX8_R1_peak_2257	454	.	10.7566	45.4989	42.4412	179
chr1	32407368	32408920	PAX8_R1_peak_2259	792	.	15.6143	79.2006	75.8128	970
chr1	32460983	32461547	PAX8_R1_peak_2262	443	.	10.5831	44.3839	41.3404	208
chr1	32534526	32535179	PAX8_R1_peak_2267	140	.	5.20478	14.0816	11.633	487
chr1	32561619	32562389	PAX8_R1_peak_2272	466	.	10.93	46.6208	43.5494	512
chr1	32598467	32599687	PAX8_R1_peak_2277	410	.	10.0626	41.0816	38.0809	795
chr1	32610085	32610591	PAX8_R1_peak_2279	266	.	7.63368	26.6146	23.8456	194
chr1	32671544	32672223	PAX8_R1_peak_2284	191	.	6.24574	19.1731	16.5718	294
chr1	32678830	32679375	PAX8_R1_peak_2286	326	.	8.67463	32.6112	29.7367	322
chr1	32685834	32686685	PAX8_R1_peak_2287	140	.	5.20478	14.0816	11.633	636
chr1	32706341	32707282	PAX8_R1_peak_2288	246	.	7.28669	24.6912	21.9615	698
chr1	32732530	32733104	PAX8_R1_peak_2290	367	.	9.36861	36.7829	33.8436	263
chr1	32783879	32784819	PAX8_R1_peak_2294	140	.	5.20478	14.0816	11.633	281
chr1	32796347	32796967	PAX8_R1_peak_2295	523	.	11.7975	52.3307	49.1935	307
chr1	32913661	32914527	PAX8_R1_peak_2301	165	.	5.72526	16.5695	14.0407	462
chr1	32985955	32986910	PAX8_R1_peak_2306	466	.	10.93	46.6208	43.5494	350
chr1	33054970	33055655	PAX8_R1_peak_2308	1097	.	19.6047	109.789	106.182	345
chr1	33102662	33103225	PAX8_R1_peak_2310	148	.	5.37827	14.8974	12.4211	198
chr1	33162616	33162941	PAX8_R1_peak_2314	109	.	4.51081	10.9639	8.63595	127
chr1	33220144	33221017	PAX8_R1_peak_2318	182	.	6.07224	18.293	15.7151	483
chr1	33224920	33226082	PAX8_R1_peak_2319	209	.	6.59272	20.9684	18.3222	902
chr1	33282375	33283217	PAX8_R1_peak_2328	148	.	5.37827	14.8974	12.4211	619
chr1	33329049	33329617	PAX8_R1_peak_2331	200	.	6.41923	20.065	17.4409	283
chr1	33457180	33458482	PAX8_R1_peak_2342	174	.	5.89875	17.425	14.8712	1086
chr1	33482753	33483184	PAX8_R1_peak_2343	182	.	6.07224	18.293	15.7151	241
chr1	33497731	33499154	PAX8_R1_peak_2345	275	.	7.80717	27.591	24.8034	438
chr1	33502094	33502994	PAX8_R1_peak_2346	132	.	5.03129	13.2799	10.8596	506
chr1	33647565	33647977	PAX8_R1_peak_2355	191	.	6.24574	19.1731	16.5718	221
chr1	33685405	33685864	PAX8_R1_peak_2356	209	.	6.59272	20.9684	18.3222	250
chr1	33815504	33816193	PAX8_R1_peak_2364	237	.	7.1132	23.7447	21.0354	457
chr1	33896449	33897203	PAX8_R1_peak_2368	124	.	4.8578	12.4927	10.1021	270
chr1	33926644	33927007	PAX8_R1_peak_2370	165	.	5.72526	16.5695	14.0407	215
chr1	33961880	33962404	PAX8_R1_peak_2371	140	.	5.20478	14.0816	11.633	299
chr1	33975121	33976170	PAX8_R1_peak_2372	1601	.	25.6769	160.123	156.234	472
chr1	34546830	34547622	PAX8_R1_peak_2373	454	.	10.7566	45.4989	42.4412	334
chr1	34965518	34966607	PAX8_R1_peak_2379	1623	.	24.7939	162.358	158.46	664
chr1	35026052	35026379	PAX8_R1_peak_2381	154	.	5.17206	15.4468	12.9648	175
chr1	35055512	35056371	PAX8_R1_peak_2382	284	.	7.2501	28.4611	25.6678	507
chr1	35063027	35063918	PAX8_R1_peak_2383	378	.	9.5421	37.846	34.8909	576
chr1	35166672	35167526	PAX8_R1_peak_2388	204	.	6.24871	20.467	17.8392	315
chr1	35274037	35274885	PAX8_R1_peak_2397	378	.	9.13752	37.849	34.8939	285
chr1	35324140	35326245	PAX8_R1_peak_2405	315	.	8.50114	31.5893	28.7316	1266
chr1	35331318	35332254	PAX8_R1_peak_2406	157	.	5.55177	15.7269	13.2239	776
chr1	35395175	35395514	PAX8_R1_peak_2413	117	.	4.6843	11.7205	9.36072	163
chr1	35445674	35446541	PAX8_R1_peak_2416	1953	.	24.7629	195.329	191.277	413
chr1	35497189	35497718	PAX8_R1_peak_2420	220	.	5.94108	22.0628	19.3943	348
chr1	35539392	35539891	PAX8_R1_peak_2421	230	.	6.40534	23.0954	20.4038	295
chr1	35544310	35545738	PAX8_R1_peak_2422	545	.	11.4317	54.5755	51.4216	1053
chr1	35550103	35551572	PAX8_R1_peak_2424	256	.	7.27275	25.6215	22.8848	544
chr1	35640402	35640820	PAX8_R1_peak_2435	163	.	5.24586	16.391	13.8808	153
chr1	35784935	35786114	PAX8_R1_peak_2444	382	.	9.46952	38.2278	35.2706	252
chr1	35810913	35811704	PAX8_R1_peak_2446	367	.	9.36861	36.7829	33.8436	268
chr1	35845746	35846432	PAX8_R1_peak_2447	256	.	7.46019	25.648	22.8983	214
chr1	35918610	35919037	PAX8_R1_peak_2451	157	.	5.55177	15.7269	13.2239	216
chr1	35971594	35972375	PAX8_R1_peak_2452	204	.	6.08932	20.4363	17.8093	194
chr1	35989715	35990350	PAX8_R1_peak_2453	140	.	5.20478	14.0816	11.633	225
chr1	36001775	36002674	PAX8_R1_peak_2454	132	.	5.03129	13.2799	10.8596	404
chr1	36003745	36004425	PAX8_R1_peak_2455	593	.	12.8385	59.3906	56.1793	298
chr1	36023256	36023692	PAX8_R1_peak_2457	124	.	4.8578	12.4927	10.1021	168
chr1	36142852	36143288	PAX8_R1_peak_2459	237	.	7.1132	23.7447	21.0354	224
chr1	36241673	36242429	PAX8_R1_peak_2464	336	.	8.84813	33.6417	30.7508	329
chr1	36348422	36349131	PAX8_R1_peak_2466	477	.	11.1035	47.7495	44.6645	340
chr1	36395857	36397314	PAX8_R1_peak_2467	132	.	5.03129	13.2799	10.8596	192
chr1	36520555	36521144	PAX8_R1_peak_2468	458	.	10.0474	45.8961	42.8365	275
chr1	36574390	36574926	PAX8_R1_peak_2474	140	.	5.20478	14.0816	11.633	197
chr1	36615790	36617068	PAX8_R1_peak_2478	488	.	11.277	48.885	45.7865	766
chr1	36661823	36662378	PAX8_R1_peak_2482	124	.	4.8578	12.4927	10.1021	306
chr1	36670189	36670926	PAX8_R1_peak_2483	182	.	6.07224	18.293	15.7151	462
chr1	36696737	36697246	PAX8_R1_peak_2485	256	.	7.46019	25.648	22.8983	268
chr1	36710052	36710596	PAX8_R1_peak_2486	237	.	7.1132	23.7447	21.0354	207
chr1	36756178	36756905	PAX8_R1_peak_2491	581	.	12.665	58.1989	54.9996	391
chr1	36863388	36863909	PAX8_R1_peak_2501	174	.	5.89875	17.425	14.8712	248
chr1	36902406	36902960	PAX8_R1_peak_2502	165	.	5.72526	16.5695	14.0407	335
chr1	36929514	36930406	PAX8_R1_peak_2504	140	.	5.20478	14.0816	11.633	511
chr1	37431930	37432298	PAX8_R1_peak_2507	117	.	4.6843	11.7205	9.36072	130
chr1	37545304	37545898	PAX8_R1_peak_2508	593	.	12.8385	59.3906	56.1793	257
chr1	37939634	37940235	PAX8_R1_peak_2509	124	.	4.8578	12.4927	10.1021	372
chr1	38158061	38158713	PAX8_R1_peak_2516	256	.	7.46019	25.648	22.8983	430
chr1	38230042	38230743	PAX8_R1_peak_2518	728	.	14.7469	72.8669	69.5315	297
chr1	38360832	38361858	PAX8_R1_peak_2524	988	.	18.2167	98.8966	95.3615	557
chr1	38369332	38370235	PAX8_R1_peak_2525	558	.	12.318	55.8334	52.6584	388
chr1	38477866	38478430	PAX8_R1_peak_2530	148	.	5.37827	14.8974	12.4211	307
chr1	38603902	38604714	PAX8_R1_peak_2531	157	.	5.55177	15.7269	13.2239	461
chr1	38709215	38709838	PAX8_R1_peak_2534	191	.	6.24574	19.1731	16.5718	437
chr1	38884130	38884510	PAX8_R1_peak_2535	174	.	5.89875	17.425	14.8712	186
chr1	39112541	39112966	PAX8_R1_peak_2538	367	.	9.36861	36.7829	33.8436	140
chr1	39416768	39417345	PAX8_R1_peak_2542	477	.	11.1035	47.7495	44.6645	217
chr1	39476912	39477766	PAX8_R1_peak_2546	228	.	6.93971	22.8085	20.1197	225
chr1	39487001	39487595	PAX8_R1_peak_2547	350	.	8.96222	35.0789	32.169	302
chr1	39491767	39492907	PAX8_R1_peak_2548	869	.	16.6553	86.9588	83.5101	723
chr1	39518044	39518529	PAX8_R1_peak_2550	182	.	6.07224	18.293	15.7151	238
chr1	39529439	39529949	PAX8_R1_peak_2551	209	.	6.59272	20.9684	18.3222	302
chr1	39560104	39560659	PAX8_R1_peak_2552	246	.	7.28669	24.6912	21.9615	312
chr1	39570978	39571501	PAX8_R1_peak_2554	117	.	4.6843	11.7205	9.36072	370
chr1	39571986	39572466	PAX8_R1_peak_2555	246	.	7.28669	24.6912	21.9615	181
chr1	39602711	39603224	PAX8_R1_peak_2559	367	.	9.36861	36.7829	33.8436	187
chr1	39608269	39608748	PAX8_R1_peak_2560	182	.	6.07224	18.293	15.7151	258
chr1	39663146	39663720	PAX8_R1_peak_2564	378	.	9.5421	37.846	34.8909	381
chr1	39700779	39701152	PAX8_R1_peak_2566	256	.	7.46019	25.648	22.8983	196
chr1	39809856	39810367	PAX8_R1_peak_2570	367	.	9.36861	36.7829	33.8436	202
chr1	39864064	39864750	PAX8_R1_peak_2572	378	.	9.5421	37.846	34.8909	438
chr1	39981283	39982017	PAX8_R1_peak_2577	367	.	9.36861	36.7829	33.8436	260
chr1	40042319	40042801	PAX8_R1_peak_2578	399	.	9.88908	39.9955	37.0097	254
chr1	40071990	40072624	PAX8_R1_peak_2582	200	.	6.41923	20.065	17.4409	284
chr1	40105063	40105850	PAX8_R1_peak_2584	182	.	6.07224	18.293	15.7151	495
chr1	40235502	40236291	PAX8_R1_peak_2590	285	.	7.98066	28.5768	25.7712	525
chr1	40254390	40254912	PAX8_R1_peak_2591	157	.	5.55177	15.7269	13.2239	157
chr1	40317725	40319252	PAX8_R1_peak_2596	421	.	10.2361	42.1751	39.16	276
chr1	40334295	40335278	PAX8_R1_peak_2598	804	.	15.7878	80.482	77.0839	653
chr1	40358359	40359332	PAX8_R1_peak_2600	140	.	5.20478	14.0816	11.633	637
chr1	40367652	40368306	PAX8_R1_peak_2603	132	.	5.03129	13.2799	10.8596	462
chr1	40379071	40379846	PAX8_R1_peak_2604	1721	.	27.0649	172.166	168.219	450
chr1	40454241	40454736	PAX8_R1_peak_2609	209	.	6.59272	20.9684	18.3222	255
chr1	40457031	40457573	PAX8_R1_peak_2610	237	.	7.1132	23.7447	21.0354	290
chr1	40464500	40465231	PAX8_R1_peak_2611	948	.	17.6962	94.8788	91.3721	392
chr1	40505117	40506505	PAX8_R1_peak_2614	523	.	11.7975	52.3307	49.1935	1005
chr1	40550330	40551039	PAX8_R1_peak_2615	432	.	10.4096	43.2759	40.2465	268
chr1	40573096	40573681	PAX8_R1_peak_2616	256	.	7.46019	25.648	22.8983	361
chr1	40626709	40627170	PAX8_R1_peak_2619	191	.	6.24574	19.1731	16.5718	246
chr1	40711698	40712329	PAX8_R1_peak_2620	148	.	5.37827	14.8974	12.4211	191
chr1	40774894	40775432	PAX8_R1_peak_2622	856	.	16.4818	85.6542	82.2155	266
chr1	40813558	40813967	PAX8_R1_peak_2627	157	.	5.55177	15.7269	13.2239	234
chr1	41307300	41307840	PAX8_R1_peak_2642	477	.	11.1035	47.7495	44.6645	265
chr1	41365147	41365868	PAX8_R1_peak_2646	200	.	6.41923	20.065	17.4409	293
chr1	41433803	41434344	PAX8_R1_peak_2649	140	.	5.20478	14.0816	11.633	257
chr1	41511407	41511788	PAX8_R1_peak_2653	117	.	4.6843	11.7205	9.36072	145
chr1	41733596	41734272	PAX8_R1_peak_2658	856	.	16.4818	85.6542	82.2155	344
chr1	41743334	41743961	PAX8_R1_peak_2659	157	.	5.55177	15.7269	13.2239	180
chr1	41950211	41950522	PAX8_R1_peak_2672	117	.	4.6843	11.7205	9.36072	215
chr1	41951741	41952746	PAX8_R1_peak_2673	703	.	14.3999	70.3686	67.0543	487
chr1	41961856	41962228	PAX8_R1_peak_2674	148	.	5.37827	14.8974	12.4211	168
chr1	41964338	41965266	PAX8_R1_peak_2675	117	.	4.6843	11.7205	9.36072	521
chr1	41968406	41969065	PAX8_R1_peak_2676	1721	.	27.0649	172.166	168.219	292
chr1	42139046	42139383	PAX8_R1_peak_2683	174	.	5.89875	17.425	14.8712	166
chr1	42371537	42372092	PAX8_R1_peak_2689	200	.	6.41923	20.065	17.4409	300
chr1	42493162	42493534	PAX8_R1_peak_2692	117	.	4.6843	11.7205	9.36072	221
chr1	42505887	42506414	PAX8_R1_peak_2693	191	.	6.24574	19.1731	16.5718	212
chr1	42603207	42603930	PAX8_R1_peak_2697	593	.	12.8385	59.3906	56.1793	369
chr1	42609810	42610204	PAX8_R1_peak_2698	191	.	6.24574	19.1731	16.5718	193
chr1	42631342	42631797	PAX8_R1_peak_2700	157	.	5.55177	15.7269	13.2239	265
chr1	42687706	42688298	PAX8_R1_peak_2702	209	.	6.59272	20.9684	18.3222	244
chr1	42731853	42732581	PAX8_R1_peak_2704	285	.	7.98066	28.5768	25.7712	239
chr1	42800550	42801336	PAX8_R1_peak_2705	1084	.	19.4312	108.414	104.816	461
chr1	42905187	42906071	PAX8_R1_peak_2709	182	.	6.07224	18.293	15.7151	582
chr1	42980049	42980650	PAX8_R1_peak_2714	182	.	6.07224	18.293	15.7151	325
chr1	43123755	43124296	PAX8_R1_peak_2716	124	.	4.8578	12.4927	10.1021	342
chr1	43289845	43290298	PAX8_R1_peak_2726	182	.	6.07224	18.293	15.7151	159
chr1	43397746	43398320	PAX8_R1_peak_2729	256	.	7.46019	25.648	22.8983	275
chr1	43414805	43416213	PAX8_R1_peak_2732	237	.	7.1132	23.7447	21.0354	896
chr1	43426898	43427434	PAX8_R1_peak_2734	140	.	5.20478	14.0816	11.633	304
chr1	43761461	43762408	PAX8_R1_peak_2746	537	.	11.8369	53.7826	50.6315	612
chr1	43813468	43814157	PAX8_R1_peak_2750	477	.	11.1035	47.7495	44.6645	345
chr1	43884586	43885003	PAX8_R1_peak_2755	132	.	5.03129	13.2799	10.8596	202
chr1	43966969	43967425	PAX8_R1_peak_2757	378	.	9.5421	37.846	34.8909	152
chr1	44013035	44013613	PAX8_R1_peak_2762	295	.	8.15416	29.572	26.7484	299
chr1	44015794	44016349	PAX8_R1_peak_2763	174	.	5.89875	17.425	14.8712	223
chr1	44249440	44249961	PAX8_R1_peak_2770	228	.	6.93971	22.8085	20.1197	273
chr1	44411855	44412797	PAX8_R1_peak_2774	148	.	5.37827	14.8974	12.4211	567
chr1	44792989	44794284	PAX8_R1_peak_2787	421	.	10.2361	42.1751	39.16	673
chr1	44890534	44890984	PAX8_R1_peak_2790	124	.	4.8578	12.4927	10.1021	269
chr1	44948001	44948433	PAX8_R1_peak_2794	218	.	6.76622	21.883	19.2154	170
chr1	45023463	45024049	PAX8_R1_peak_2797	209	.	6.59272	20.9684	18.3222	277
chr1	45139470	45140930	PAX8_R1_peak_2803	148	.	5.37827	14.8974	12.4211	742
chr1	45166313	45167150	PAX8_R1_peak_2808	295	.	8.15416	29.572	26.7484	589
chr1	45180385	45181081	PAX8_R1_peak_2810	228	.	6.93971	22.8085	20.1197	331
chr1	45186469	45188351	PAX8_R1_peak_2812	295	.	8.15416	29.572	26.7484	918
chr1	45194462	45197619	PAX8_R1_peak_2813	630	.	13.3589	63.0002	59.7537	2393
chr1	45203748	45204135	PAX8_R1_peak_2816	148	.	5.37827	14.8974	12.4211	132
chr1	45239155	45239454	PAX8_R1_peak_2819	109	.	4.51081	10.9639	8.63595	185
chr1	45240190	45241705	PAX8_R1_peak_2820	209	.	6.59272	20.9684	18.3222	957
chr1	45242131	45242821	PAX8_R1_peak_2821	187	.	6.08755	18.7522	16.1697	480
chr1	45258939	45259849	PAX8_R1_peak_2823	170	.	5.48039	17.071	14.5372	635
chr1	45265281	45266192	PAX8_R1_peak_2824	228	.	6.93971	22.8085	20.1197	599
chr1	45272926	45273490	PAX8_R1_peak_2825	165	.	5.72526	16.5695	14.0407	329
chr1	45285021	45286282	PAX8_R1_peak_2826	346	.	9.02162	34.6806	31.7733	967
chr1	45341277	45341979	PAX8_R1_peak_2831	804	.	15.7878	80.482	77.0839	346
chr1	45452161	45452797	PAX8_R1_peak_2834	157	.	5.55177	15.7269	13.2239	161
chr1	45546845	45547407	PAX8_R1_peak_2840	766	.	15.2674	76.6524	73.2856	295
chr1	45574476	45574993	PAX8_R1_peak_2841	174	.	5.89875	17.425	14.8712	325
chr1	45581461	45581905	PAX8_R1_peak_2842	140	.	5.20478	14.0816	11.633	92
chr1	45712674	45713660	PAX8_R1_peak_2843	546	.	12.1445	54.6596	51.4973	640
chr1	45986076	45986726	PAX8_R1_peak_2857	174	.	5.89875	17.425	14.8712	360
chr1	45987256	45987898	PAX8_R1_peak_2858	109	.	4.51081	10.9639	8.63595	469
chr1	45990553	45991209	PAX8_R1_peak_2860	132	.	5.03129	13.2799	10.8596	305
chr1	46002896	46003507	PAX8_R1_peak_2862	1029	.	18.7372	102.951	99.3891	277
chr1	46161795	46162782	PAX8_R1_peak_2875	962	.	17.8697	96.2139	92.6976	414
chr1	46189389	46190296	PAX8_R1_peak_2876	1111	.	19.7782	111.168	107.552	429
chr1	46201242	46201905	PAX8_R1_peak_2878	336	.	8.84813	33.6417	30.7508	220
chr1	46216261	46216763	PAX8_R1_peak_2879	117	.	4.6843	11.7205	9.36072	305
chr1	46232471	46232958	PAX8_R1_peak_2880	336	.	8.84813	33.6417	30.7508	249
chr1	46444496	46445581	PAX8_R1_peak_2886	237	.	7.1132	23.7447	21.0354	727
chr1	46636915	46638185	PAX8_R1_peak_2895	477	.	11.1035	47.7495	44.6645	719
chr1	46771015	46771530	PAX8_R1_peak_2904	148	.	5.37827	14.8974	12.4211	309
chr1	46806283	46806626	PAX8_R1_peak_2910	124	.	4.8578	12.4927	10.1021	221
chr1	46838014	46838634	PAX8_R1_peak_2913	228	.	6.93971	22.8085	20.1197	337
chr1	46867739	46868599	PAX8_R1_peak_2915	305	.	8.32765	30.5762	27.7356	641
chr1	46963216	46963783	PAX8_R1_peak_2919	148	.	5.37827	14.8974	12.4211	410
chr1	47035565	47036712	PAX8_R1_peak_2926	209	.	6.59272	20.9684	18.3222	655
chr1	47074518	47075043	PAX8_R1_peak_2929	266	.	7.63368	26.6146	23.8456	243
chr1	47108879	47109604	PAX8_R1_peak_2931	295	.	8.15416	29.572	26.7484	350
chr1	47222257	47224011	PAX8_R1_peak_2939	346	.	9.02162	34.6806	31.7733	1178
chr1	47368958	47369550	PAX8_R1_peak_2943	237	.	7.1132	23.7447	21.0354	343
chr1	47502277	47502956	PAX8_R1_peak_2944	200	.	6.41923	20.065	17.4409	468
chr1	47719475	47720162	PAX8_R1_peak_2948	237	.	7.1132	23.7447	21.0354	435
chr1	47784063	47784499	PAX8_R1_peak_2954	315	.	8.50114	31.5893	28.7316	265
chr1	47801468	47801983	PAX8_R1_peak_2957	165	.	5.72526	16.5695	14.0407	292
chr1	47874884	47875778	PAX8_R1_peak_2962	357	.	9.19511	35.7277	32.8045	405
chr1	47890080	47890458	PAX8_R1_peak_2963	228	.	6.93971	22.8085	20.1197	166
chr1	48016490	48016937	PAX8_R1_peak_2965	132	.	5.03129	13.2799	10.8596	292
chr1	48254252	48254892	PAX8_R1_peak_2977	410	.	10.0626	41.0816	38.0809	352
chr1	48363555	48364489	PAX8_R1_peak_2978	209	.	6.59272	20.9684	18.3222	302
chr1	48469928	48470620	PAX8_R1_peak_2982	165	.	5.72526	16.5695	14.0407	222
chr1	48648028	48648590	PAX8_R1_peak_2985	305	.	8.32765	30.5762	27.7356	263
chr1	48657378	48657929	PAX8_R1_peak_2986	691	.	14.2264	69.1271	65.8238	236
chr1	48702222	48702778	PAX8_R1_peak_2988	218	.	6.76622	21.883	19.2154	192
chr1	48849169	48850000	PAX8_R1_peak_2989	1125	.	19.9517	112.551	108.927	663
chr1	48907489	48907948	PAX8_R1_peak_2990	157	.	5.55177	15.7269	13.2239	175
chr1	48944292	48944986	PAX8_R1_peak_2991	741	.	14.9204	74.1238	70.7778	299
chr1	49515473	49516317	PAX8_R1_peak_2998	346	.	9.02162	34.6806	31.7733	433
chr1	50846451	50847254	PAX8_R1_peak_3002	741	.	14.9204	74.1238	70.7778	401
chr1	50982058	50982613	PAX8_R1_peak_3004	228	.	6.93971	22.8085	20.1197	310
chr1	51086199	51087042	PAX8_R1_peak_3005	285	.	7.98066	28.5768	25.7712	433
chr1	51103837	51104347	PAX8_R1_peak_3006	200	.	6.41923	20.065	17.4409	246
chr1	51417345	51418364	PAX8_R1_peak_3012	581	.	12.665	58.1989	54.9996	595
chr1	51526938	51527563	PAX8_R1_peak_3018	162	.	5.32816	16.2583	13.7496	163
chr1	51535666	51536066	PAX8_R1_peak_3019	266	.	7.63368	26.6146	23.8456	205
chr1	51710601	51711045	PAX8_R1_peak_3026	256	.	7.46019	25.648	22.8983	220
chr1	51741523	51742533	PAX8_R1_peak_3028	779	.	15.4408	77.9241	74.5467	554
chr1	51746125	51746744	PAX8_R1_peak_3029	908	.	17.1758	90.8992	87.4213	304
chr1	51762431	51763275	PAX8_R1_peak_3030	1153	.	20.2986	115.328	111.686	481
chr1	51789756	51790635	PAX8_R1_peak_3031	988	.	18.2167	98.8966	95.3615	386
chr1	51950066	51950909	PAX8_R1_peak_3036	542	.	11.5361	54.2314	51.0785	402
chr1	51959126	51960102	PAX8_R1_peak_3037	1209	.	20.9926	120.926	117.25	326
chr1	52035141	52036378	PAX8_R1_peak_3040	200	.	6.41923	20.065	17.4409	466
chr1	52115273	52115865	PAX8_R1_peak_3044	200	.	6.41923	20.065	17.4409	349
chr1	52177622	52178343	PAX8_R1_peak_3046	1265	.	21.6866	126.581	122.873	298
chr1	52614864	52615417	PAX8_R1_peak_3056	140	.	5.20478	14.0816	11.633	272
chr1	52646647	52647263	PAX8_R1_peak_3057	843	.	16.3083	84.3542	80.9254	285
chr1	52660665	52661260	PAX8_R1_peak_3058	378	.	9.5421	37.846	34.8909	333
chr1	52753742	52754442	PAX8_R1_peak_3060	285	.	7.98066	28.5768	25.7712	417
chr1	52772247	52772902	PAX8_R1_peak_3061	1237	.	21.3396	123.747	120.055	300
chr1	52831927	52832405	PAX8_R1_peak_3062	165	.	5.72526	16.5695	14.0407	224
chr1	53064811	53065205	PAX8_R1_peak_3070	228	.	6.93971	22.8085	20.1197	176
chr1	53094882	53095655	PAX8_R1_peak_3072	703	.	14.3999	70.3686	67.0543	410
chr1	53163067	53164404	PAX8_R1_peak_3075	174	.	5.89875	17.425	14.8712	199
chr1	53168649	53169258	PAX8_R1_peak_3076	124	.	4.8578	12.4927	10.1021	214
chr1	53196363	53196637	PAX8_R1_peak_3078	109	.	4.51081	10.9639	8.63595	118
chr1	53215122	53215628	PAX8_R1_peak_3079	200	.	6.41923	20.065	17.4409	271
chr1	53245064	53246081	PAX8_R1_peak_3080	588	.	12.177	58.8438	55.6421	505
chr1	53279768	53280591	PAX8_R1_peak_3081	503	.	10.1052	50.348	47.2347	375
chr1	53313504	53315167	PAX8_R1_peak_3088	1395	.	23.248	139.505	135.724	1266
chr1	53321531	53322386	PAX8_R1_peak_3089	1854	.	26.1841	185.462	181.455	396
chr1	53325680	53326964	PAX8_R1_peak_3090	827	.	15.747	82.7187	79.3071	716
chr1	53480284	53480780	PAX8_R1_peak_3101	128	.	4.31516	12.8871	10.4923	232
chr1	53512963	53514028	PAX8_R1_peak_3103	1374	.	22.8721	137.463	133.696	575
chr1	53621063	53621611	PAX8_R1_peak_3105	256	.	7.46019	25.648	22.8983	304
chr1	53636697	53637377	PAX8_R1_peak_3106	410	.	10.0626	41.0816	38.0809	298
chr1	53651194	53651689	PAX8_R1_peak_3108	285	.	7.98066	28.5768	25.7712	199
chr1	53685580	53686454	PAX8_R1_peak_3111	148	.	5.37827	14.8974	12.4211	491
chr1	53714363	53715741	PAX8_R1_peak_3114	260	.	7.44034	26.0865	23.3333	472
chr1	53745462	53745874	PAX8_R1_peak_3117	124	.	4.8578	12.4927	10.1021	240
chr1	53752259	53753065	PAX8_R1_peak_3118	654	.	13.7059	65.4347	62.1651	505
chr1	53974860	53975401	PAX8_R1_peak_3128	295	.	8.15416	29.572	26.7484	347
chr1	54009346	54009999	PAX8_R1_peak_3129	132	.	5.03129	13.2799	10.8596	525
chr1	54290521	54291149	PAX8_R1_peak_3139	246	.	7.28669	24.6912	21.9615	238
chr1	54362672	54363567	PAX8_R1_peak_3144	228	.	6.93971	22.8085	20.1197	640
chr1	54435091	54435636	PAX8_R1_peak_3148	305	.	8.32765	30.5762	27.7356	205
chr1	54442855	54443613	PAX8_R1_peak_3150	295	.	8.15416	29.572	26.7484	232
chr1	54481599	54482561	PAX8_R1_peak_3152	804	.	15.7878	80.482	77.0839	474
chr1	54491985	54493105	PAX8_R1_peak_3154	266	.	7.63368	26.6146	23.8456	594
chr1	54530697	54531622	PAX8_R1_peak_3157	326	.	8.67463	32.6112	29.7367	591
chr1	54599791	54600418	PAX8_R1_peak_3160	145	.	5.24206	14.5434	12.0899	344
chr1	54698026	54698800	PAX8_R1_peak_3165	630	.	13.3589	63.0002	59.7537	459
chr1	54738501	54739242	PAX8_R1_peak_3166	935	.	17.5228	93.548	90.051	414
chr1	54763167	54763791	PAX8_R1_peak_3167	305	.	8.32765	30.5762	27.7356	294
chr1	54764771	54765197	PAX8_R1_peak_3168	117	.	4.6843	11.7205	9.36072	237
chr1	54796442	54797457	PAX8_R1_peak_3169	741	.	14.9204	74.1238	70.7778	747
chr1	54813345	54813980	PAX8_R1_peak_3171	432	.	10.4096	43.2759	40.2465	376
chr1	54953764	54954460	PAX8_R1_peak_3176	336	.	8.84813	33.6417	30.7508	284
chr1	54954903	54955401	PAX8_R1_peak_3177	209	.	6.59272	20.9684	18.3222	264
chr1	55048446	55048815	PAX8_R1_peak_3182	165	.	5.72526	16.5695	14.0407	257
chr1	55068069	55068856	PAX8_R1_peak_3184	1015	.	18.5637	101.596	98.0423	385
chr1	55230077	55230684	PAX8_R1_peak_3186	182	.	6.07224	18.293	15.7151	182
chr1	55352267	55353734	PAX8_R1_peak_3191	109	.	4.51081	10.9639	8.63595	1260
chr1	55483132	55483461	PAX8_R1_peak_3209	157	.	5.55177	15.7269	13.2239	140
chr1	55498422	55499113	PAX8_R1_peak_3211	534	.	11.971	53.492	50.3424	380
chr1	55527452	55528109	PAX8_R1_peak_3212	367	.	9.36861	36.7829	33.8436	280
chr1	55680078	55681822	PAX8_R1_peak_3217	389	.	9.71559	38.9169	35.9463	816
chr1	55743112	55743636	PAX8_R1_peak_3220	200	.	6.41923	20.065	17.4409	331
chr1	55969675	55970679	PAX8_R1_peak_3224	432	.	10.4096	43.2759	40.2465	346
chr1	55974239	55974697	PAX8_R1_peak_3225	124	.	4.49506	12.4997	10.1087	333
chr1	55985735	55986410	PAX8_R1_peak_3226	882	.	16.8288	88.2678	84.8095	372
chr1	56076589	56077143	PAX8_R1_peak_3229	266	.	7.63368	26.6146	23.8456	296
chr1	56091980	56093412	PAX8_R1_peak_3230	3493	.	45.8021	349.338	344.744	923
chr1	56286161	56286862	PAX8_R1_peak_3237	295	.	8.15416	29.572	26.7484	245
chr1	56331220	56332138	PAX8_R1_peak_3238	3199	.	42.8527	319.924	315.419	496
chr1	56517661	56518192	PAX8_R1_peak_3245	275	.	7.80717	27.591	24.8034	301
chr1	56527332	56527865	PAX8_R1_peak_3246	218	.	6.76622	21.883	19.2154	343
chr1	56599534	56600151	PAX8_R1_peak_3249	165	.	5.72526	16.5695	14.0407	264
chr1	56626458	56626999	PAX8_R1_peak_3251	191	.	6.24574	19.1731	16.5718	301
chr1	56669780	56670701	PAX8_R1_peak_3255	326	.	8.67463	32.6112	29.7367	310
chr1	56797442	56798348	PAX8_R1_peak_3259	140	.	5.20478	14.0816	11.633	528
chr1	56864936	56865418	PAX8_R1_peak_3260	275	.	7.80717	27.591	24.8034	188
chr1	56874903	56875333	PAX8_R1_peak_3261	256	.	7.46019	25.648	22.8983	222
chr1	57008308	57008704	PAX8_R1_peak_3266	117	.	4.6843	11.7205	9.36072	173
chr1	57110762	57111602	PAX8_R1_peak_3270	174	.	5.89875	17.425	14.8712	362
chr1	57133592	57134526	PAX8_R1_peak_3273	1015	.	18.5637	101.596	98.0423	521
chr1	57224466	57225278	PAX8_R1_peak_3277	174	.	5.89875	17.425	14.8712	499
chr1	57269220	57269682	PAX8_R1_peak_3279	132	.	5.03129	13.2799	10.8596	246
chr1	57280220	57280866	PAX8_R1_peak_3281	511	.	11.624	51.1757	48.0512	355
chr1	57302918	57303701	PAX8_R1_peak_3284	218	.	6.76622	21.883	19.2154	491
chr1	57584696	57585154	PAX8_R1_peak_3292	157	.	5.55177	15.7269	13.2239	215
chr1	57658035	57658461	PAX8_R1_peak_3293	148	.	5.37827	14.8974	12.4211	128
chr1	57758829	57759273	PAX8_R1_peak_3296	191	.	6.24574	19.1731	16.5718	212
chr1	57976097	57976988	PAX8_R1_peak_3301	443	.	10.5831	44.3839	41.3404	417
chr1	58503985	58504461	PAX8_R1_peak_3303	140	.	5.20478	14.0816	11.633	189
chr1	58575382	58576049	PAX8_R1_peak_3305	326	.	8.67463	32.6112	29.7367	381
chr1	58875471	58876007	PAX8_R1_peak_3309	148	.	5.37827	14.8974	12.4211	266
chr1	58898395	58899045	PAX8_R1_peak_3310	962	.	17.8697	96.2139	92.6976	319
chr1	58907327	58908289	PAX8_R1_peak_3311	237	.	7.1132	23.7447	21.0354	610
chr1	59038258	59038738	PAX8_R1_peak_3314	196	.	6.25665	19.6307	17.0247	272
chr1	59041578	59043132	PAX8_R1_peak_3316	346	.	9.02162	34.6806	31.7733	991
chr1	59049821	59050505	PAX8_R1_peak_3317	117	.	4.6843	11.7205	9.36072	555
chr1	59058147	59058623	PAX8_R1_peak_3318	399	.	9.88908	39.9955	37.0097	224
chr1	59168355	59169332	PAX8_R1_peak_3321	218	.	6.76622	21.883	19.2154	292
chr1	59254628	59255526	PAX8_R1_peak_3329	305	.	8.32765	30.5762	27.7356	450
chr1	59280382	59282169	PAX8_R1_peak_3331	200	.	6.41923	20.065	17.4409	525
chr1	59323747	59324660	PAX8_R1_peak_3336	3563	.	46.496	356.329	351.716	448
chr1	59335714	59336655	PAX8_R1_peak_3338	779	.	15.4408	77.9241	74.5467	516
chr1	59338462	59338928	PAX8_R1_peak_3339	266	.	7.63368	26.6146	23.8456	242
chr1	59348326	59348714	PAX8_R1_peak_3341	124	.	4.8578	12.4927	10.1021	110
chr1	59368387	59369754	PAX8_R1_peak_3344	140	.	5.20478	14.0816	11.633	1022
chr1	59387733	59388529	PAX8_R1_peak_3346	209	.	6.59272	20.9684	18.3222	288
chr1	59472040	59472488	PAX8_R1_peak_3351	191	.	6.24574	19.1731	16.5718	207
chr1	59478792	59479560	PAX8_R1_peak_3352	432	.	10.4096	43.2759	40.2465	342
chr1	59491633	59492104	PAX8_R1_peak_3353	399	.	9.88908	39.9955	37.0097	226
chr1	59500373	59500915	PAX8_R1_peak_3354	191	.	6.24574	19.1731	16.5718	237
chr1	59594373	59594980	PAX8_R1_peak_3360	443	.	10.5831	44.3839	41.3404	299
chr1	59641917	59642460	PAX8_R1_peak_3363	237	.	7.1132	23.7447	21.0354	272
chr1	59694734	59695311	PAX8_R1_peak_3367	421	.	10.2361	42.1751	39.16	298
chr1	59952847	59953336	PAX8_R1_peak_3372	421	.	10.2361	42.1751	39.16	252
chr1	59963964	59964653	PAX8_R1_peak_3373	256	.	7.46019	25.648	22.8983	309
chr1	59967773	59968410	PAX8_R1_peak_3374	148	.	5.37827	14.8974	12.4211	368
chr1	60271182	60271741	PAX8_R1_peak_3382	307	.	8.01116	30.7404	27.8986	245
chr1	60298931	60299446	PAX8_R1_peak_3384	132	.	5.03129	13.2799	10.8596	258
chr1	60450838	60451434	PAX8_R1_peak_3387	109	.	4.51081	10.9639	8.63595	284
chr1	60464675	60465192	PAX8_R1_peak_3388	246	.	7.28669	24.6912	21.9615	216
chr1	60520554	60521519	PAX8_R1_peak_3389	246	.	7.28669	24.6912	21.9615	709
chr1	61013112	61013881	PAX8_R1_peak_3396	511	.	11.624	51.1757	48.0512	422
chr1	61135877	61136389	PAX8_R1_peak_3398	228	.	6.93971	22.8085	20.1197	261
chr1	61193000	61193712	PAX8_R1_peak_3400	218	.	6.76622	21.883	19.2154	467
chr1	61205408	61205952	PAX8_R1_peak_3401	285	.	7.98066	28.5768	25.7712	213
chr1	61274947	61275700	PAX8_R1_peak_3402	157	.	5.55177	15.7269	13.2239	421
chr1	61407901	61408619	PAX8_R1_peak_3405	315	.	8.50114	31.5893	28.7316	236
chr1	61514845	61516234	PAX8_R1_peak_3409	378	.	9.5421	37.846	34.8909	951
chr1	61600837	61601413	PAX8_R1_peak_3416	421	.	10.2361	42.1751	39.16	283
chr1	61649712	61650713	PAX8_R1_peak_3422	275	.	7.80717	27.591	24.8034	257
chr1	61889883	61890676	PAX8_R1_peak_3429	988	.	18.2167	98.8966	95.3615	411
chr1	61986088	61986789	PAX8_R1_peak_3432	268	.	7.37027	26.8715	24.1006	348
chr1	62051085	62051940	PAX8_R1_peak_3433	654	.	13.7059	65.4347	62.1651	472
chr1	62197242	62197793	PAX8_R1_peak_3436	174	.	5.89875	17.425	14.8712	237
chr1	62352898	62354148	PAX8_R1_peak_3441	165	.	5.72526	16.5695	14.0407	385
chr1	62417507	62418381	PAX8_R1_peak_3444	266	.	7.63368	26.6146	23.8456	509
chr1	62426594	62427222	PAX8_R1_peak_3445	421	.	10.2361	42.1751	39.16	264
chr1	62476408	62477127	PAX8_R1_peak_3447	921	.	15.9845	92.1235	88.6424	431
chr1	62548421	62548755	PAX8_R1_peak_3450	157	.	5.55177	15.7269	13.2239	135
chr1	62646350	62646917	PAX8_R1_peak_3453	124	.	4.8578	12.4927	10.1021	195
chr1	62722024	62722767	PAX8_R1_peak_3455	1195	.	20.8191	119.521	115.854	331
chr1	62744436	62745124	PAX8_R1_peak_3457	246	.	7.28669	24.6912	21.9615	420
chr1	62759491	62760173	PAX8_R1_peak_3460	174	.	5.89875	17.425	14.8712	181
chr1	62765436	62767122	PAX8_R1_peak_3461	630	.	13.3589	63.0002	59.7537	1276
chr1	62849964	62850979	PAX8_R1_peak_3467	2876	.	39.5563	287.652	283.253	499
chr1	62893811	62894552	PAX8_R1_peak_3471	558	.	12.318	55.8334	52.6584	299
chr1	62901555	62902608	PAX8_R1_peak_3473	117	.	4.6843	11.7205	9.36072	402
chr1	62980708	62981127	PAX8_R1_peak_3476	215	.	6.48208	21.5565	18.9047	246
chr1	63076883	63077404	PAX8_R1_peak_3477	157	.	5.55177	15.7269	13.2239	188
chr1	63224685	63225111	PAX8_R1_peak_3481	117	.	4.6843	11.7205	9.36072	133
chr1	63243893	63244371	PAX8_R1_peak_3483	165	.	5.72526	16.5695	14.0407	288
chr1	63246362	63246850	PAX8_R1_peak_3484	148	.	5.37827	14.8974	12.4211	226
chr1	63248411	63249929	PAX8_R1_peak_3485	117	.	4.6843	11.7205	9.36072	1321
chr1	63370773	63371903	PAX8_R1_peak_3487	753	.	15.0939	75.3856	72.0292	428
chr1	63617992	63618600	PAX8_R1_peak_3491	218	.	6.76622	21.883	19.2154	348
chr1	63694787	63695611	PAX8_R1_peak_3492	558	.	12.318	55.8334	52.6584	341
chr1	63938153	63938729	PAX8_R1_peak_3498	703	.	14.3999	70.3686	67.0543	176
chr1	63988905	63989363	PAX8_R1_peak_3499	191	.	6.24574	19.1731	16.5718	217
chr1	64099906	64100617	PAX8_R1_peak_3505	378	.	9.5421	37.846	34.8909	491
chr1	64140023	64140323	PAX8_R1_peak_3508	124	.	4.8578	12.4927	10.1021	166
chr1	64358460	64359260	PAX8_R1_peak_3515	753	.	15.0939	75.3856	72.0292	416
chr1	64441404	64442218	PAX8_R1_peak_3517	654	.	13.7059	65.4347	62.1651	467
chr1	64446623	64447210	PAX8_R1_peak_3518	132	.	5.03129	13.2799	10.8596	277
chr1	64457186	64457929	PAX8_R1_peak_3519	266	.	7.63368	26.6146	23.8456	374
chr1	64465406	64466273	PAX8_R1_peak_3520	1993	.	29.6497	199.348	195.281	452
chr1	64495852	64496748	PAX8_R1_peak_3521	804	.	15.7878	80.482	77.0839	426
chr1	64508389	64509312	PAX8_R1_peak_3524	145	.	5.12714	14.5997	12.1452	225
chr1	64649324	64650344	PAX8_R1_peak_3530	275	.	7.80717	27.591	24.8034	648
chr1	64666132	64666650	PAX8_R1_peak_3531	1497	.	24.4625	149.739	145.903	227
chr1	64681018	64681732	PAX8_R1_peak_3533	669	.	13.0038	66.941	63.659	427
chr1	64696419	64697369	PAX8_R1_peak_3535	162	.	4.57042	16.2563	13.748	555
chr1	64699460	64700117	PAX8_R1_peak_3536	204	.	6.24871	20.467	17.8392	311
chr1	64745601	64746145	PAX8_R1_peak_3539	297	.	7.85506	29.7718	26.9471	274
chr1	64747815	64749028	PAX8_R1_peak_3540	659	.	13.1452	65.9519	62.6803	418
chr1	64752307	64753268	PAX8_R1_peak_3541	165	.	5.57038	16.5505	14.039	523
chr1	64786008	64786701	PAX8_R1_peak_3546	148	.	5.37827	14.8974	12.4211	503
chr1	64808468	64810070	PAX8_R1_peak_3549	320	.	7.61347	32.0817	29.2209	564
chr1	64945852	64946544	PAX8_R1_peak_3562	692	.	12.22	69.249	65.9454	378
chr1	64949535	64951460	PAX8_R1_peak_3563	2076	.	23.2455	207.667	203.565	930
chr1	64971618	64972303	PAX8_R1_peak_3567	150	.	5.14611	15.0121	12.5347	169
chr1	65001754	65003064	PAX8_R1_peak_3571	353	.	8.84708	35.3118	32.4008	660
chr1	65005307	65006791	PAX8_R1_peak_3572	322	.	7.83011	32.2631	29.4014	261
chr1	65063695	65064473	PAX8_R1_peak_3574	470	.	10.6493	47.0853	44.0117	444
chr1	65363855	65364636	PAX8_R1_peak_3582	246	.	7.28669	24.6912	21.9615	405
chr1	65416678	65418488	PAX8_R1_peak_3585	357	.	9.19511	35.7277	32.8045	367
chr1	65456203	65457132	PAX8_R1_peak_3590	140	.	5.20478	14.0816	11.633	388
chr1	65548108	65548911	PAX8_R1_peak_3594	221	.	6.39379	22.184	19.5135	357
chr1	65603136	65603707	PAX8_R1_peak_3595	266	.	7.63368	26.6146	23.8456	278
chr1	65636036	65636923	PAX8_R1_peak_3598	157	.	5.55177	15.7269	13.2239	450
chr1	65640054	65640639	PAX8_R1_peak_3599	488	.	11.277	48.885	45.7865	365
chr1	65713230	65714070	PAX8_R1_peak_3604	534	.	11.971	53.492	50.3424	356
chr1	65720497	65721411	PAX8_R1_peak_3605	421	.	10.2361	42.1751	39.16	578
chr1	65732355	65732902	PAX8_R1_peak_3606	174	.	5.89875	17.425	14.8712	259
chr1	65747246	65748844	PAX8_R1_peak_3607	337	.	8.49183	33.7327	30.841	1224
chr1	66153466	66153769	PAX8_R1_peak_3613	140	.	5.20478	14.0816	11.633	129
chr1	66584716	66585514	PAX8_R1_peak_3616	237	.	7.1132	23.7447	21.0354	385
chr1	66736858	66737336	PAX8_R1_peak_3621	336	.	8.84813	33.6417	30.7508	233
chr1	66886952	66887473	PAX8_R1_peak_3626	174	.	5.89875	17.425	14.8712	174
chr1	66999656	67000466	PAX8_R1_peak_3631	246	.	7.28669	24.6912	21.9615	532
chr1	67005406	67006773	PAX8_R1_peak_3632	246	.	7.28669	24.6912	21.9615	1156
chr1	67035871	67036425	PAX8_R1_peak_3634	187	.	5.92826	18.7316	16.1501	213
chr1	67395276	67396202	PAX8_R1_peak_3643	1409	.	23.4215	140.958	137.169	453
chr1	67577907	67578791	PAX8_R1_peak_3650	856	.	16.4818	85.6542	82.2155	435
chr1	67680219	67681155	PAX8_R1_peak_3654	266	.	7.63368	26.6146	23.8456	519
chr1	67855629	67856273	PAX8_R1_peak_3657	326	.	8.67463	32.6112	29.7367	289
chr1	68022574	68023015	PAX8_R1_peak_3670	315	.	8.50114	31.5893	28.7316	218
chr1	68151901	68153830	PAX8_R1_peak_3674	1002	.	18.3902	100.244	96.6998	1562
chr1	68236823	68237504	PAX8_R1_peak_3680	570	.	12.4915	57.0131	53.8258	323
chr1	68258393	68258986	PAX8_R1_peak_3682	165	.	5.72526	16.5695	14.0407	394
chr1	68267423	68268296	PAX8_R1_peak_3683	3739	.	48.231	373.919	369.262	398
chr1	68297344	68298082	PAX8_R1_peak_3684	117	.	4.6843	11.7205	9.36072	338
chr1	68400173	68400848	PAX8_R1_peak_3691	266	.	7.63368	26.6146	23.8456	347
chr1	68651067	68651528	PAX8_R1_peak_3700	174	.	5.89875	17.425	14.8712	233
chr1	68697952	68698480	PAX8_R1_peak_3704	165	.	5.72526	16.5695	14.0407	134
chr1	68945024	68945721	PAX8_R1_peak_3708	256	.	7.46019	25.648	22.8983	386
chr1	69089925	69090406	PAX8_R1_peak_3709	165	.	5.72526	16.5695	14.0407	205
chr1	69169522	69169925	PAX8_R1_peak_3710	148	.	5.37827	14.8974	12.4211	200
chr1	69218150	69218672	PAX8_R1_peak_3712	148	.	5.37827	14.8974	12.4211	167
chr1	69381841	69382763	PAX8_R1_peak_3716	1043	.	18.9107	104.311	100.74	486
chr1	69614449	69615085	PAX8_R1_peak_3719	170	.	5.60781	17.0422	14.5091	217
chr1	69691424	69692030	PAX8_R1_peak_3721	165	.	5.72526	16.5695	14.0407	351
chr1	69729539	69730221	PAX8_R1_peak_3723	346	.	9.02162	34.6806	31.7733	389
chr1	69925973	69926588	PAX8_R1_peak_3725	191	.	6.24574	19.1731	16.5718	309
chr1	69951112	69951859	PAX8_R1_peak_3726	367	.	9.36861	36.7829	33.8436	329
chr1	69956828	69957404	PAX8_R1_peak_3727	218	.	6.76622	21.883	19.2154	279
chr1	70014530	70015348	PAX8_R1_peak_3728	443	.	10.5831	44.3839	41.3404	305
chr1	70135300	70135777	PAX8_R1_peak_3731	191	.	6.2414	19.1617	16.5718	188
chr1	70396112	70396645	PAX8_R1_peak_3739	346	.	9.02162	34.6806	31.7733	285
chr1	70500082	70500506	PAX8_R1_peak_3740	146	.	5.02369	14.6697	12.2142	252
chr1	70503678	70504037	PAX8_R1_peak_3741	218	.	6.76622	21.883	19.2154	204
chr1	70509529	70509992	PAX8_R1_peak_3742	115	.	4.62718	11.5762	9.24009	188
chr1	71107183	71107882	PAX8_R1_peak_3756	200	.	6.41923	20.065	17.4409	363
chr1	71352883	71353925	PAX8_R1_peak_3761	182	.	6.07224	18.293	15.7151	761
chr1	71477216	71478512	PAX8_R1_peak_3766	191	.	6.24574	19.1731	16.5718	855
chr1	71872556	71873059	PAX8_R1_peak_3769	209	.	6.59272	20.9684	18.3222	249
chr1	72749365	72750480	PAX8_R1_peak_3774	266	.	7.63368	26.6146	23.8456	800
chr1	72897914	72898412	PAX8_R1_peak_3776	237	.	7.1132	23.7447	21.0354	238
chr1	72900481	72901201	PAX8_R1_peak_3777	266	.	7.63368	26.6146	23.8456	262
chr1	72927747	72928489	PAX8_R1_peak_3778	228	.	6.93971	22.8085	20.1197	385
chr1	73941017	73941625	PAX8_R1_peak_3779	367	.	9.36861	36.7829	33.8436	285
chr1	74058824	74059752	PAX8_R1_peak_3783	1366	.	22.901	136.61	132.845	423
chr1	74124996	74125687	PAX8_R1_peak_3785	336	.	8.84813	33.6417	30.7508	313
chr1	74380502	74381168	PAX8_R1_peak_3786	410	.	10.0626	41.0816	38.0809	368
chr1	74711861	74712396	PAX8_R1_peak_3788	174	.	5.89875	17.425	14.8712	198
chr1	74798678	74799382	PAX8_R1_peak_3791	336	.	8.84813	33.6417	30.7508	243
chr1	75029864	75030610	PAX8_R1_peak_3796	523	.	11.7975	52.3307	49.1935	384
chr1	75448050	75448474	PAX8_R1_peak_3801	256	.	7.46019	25.648	22.8983	216
chr1	75601860	75602388	PAX8_R1_peak_3802	466	.	10.93	46.6208	43.5494	290
chr1	76008547	76009424	PAX8_R1_peak_3806	639	.	12.4831	63.9125	60.6627	492
chr1	76019842	76020456	PAX8_R1_peak_3807	256	.	7.46019	25.648	22.8983	278
chr1	76457237	76457667	PAX8_R1_peak_3823	275	.	7.80717	27.591	24.8034	223
chr1	76478226	76479149	PAX8_R1_peak_3824	804	.	15.7878	80.482	77.0839	472
chr1	76578508	76579458	PAX8_R1_peak_3826	1616	.	25.8504	161.619	157.722	351
chr1	76733886	76734427	PAX8_R1_peak_3830	266	.	7.63368	26.6146	23.8456	321
chr1	77012786	77013915	PAX8_R1_peak_3839	382	.	9.46952	38.2278	35.2706	374
chr1	77133563	77134296	PAX8_R1_peak_3841	500	.	11.4505	50.0271	46.9155	394
chr1	77265630	77266193	PAX8_R1_peak_3847	666	.	13.8794	66.6601	63.3792	260
chr1	77294649	77295793	PAX8_R1_peak_3848	275	.	7.80717	27.591	24.8034	570
chr1	77464010	77464921	PAX8_R1_peak_3852	432	.	10.4096	43.2759	40.2465	494
chr1	77479778	77480234	PAX8_R1_peak_3853	191	.	6.24574	19.1731	16.5718	228
chr1	77525764	77526239	PAX8_R1_peak_3855	124	.	4.8578	12.4927	10.1021	105
chr1	77747121	77748065	PAX8_R1_peak_3861	421	.	10.2361	42.1751	39.16	477
chr1	77966667	77967357	PAX8_R1_peak_3867	165	.	5.72526	16.5695	14.0407	404
chr1	77971357	77972143	PAX8_R1_peak_3868	2910	.	39.9033	291.017	286.607	410
chr1	78006395	78007115	PAX8_R1_peak_3871	266	.	7.63368	26.6146	23.8456	220
chr1	78009348	78009865	PAX8_R1_peak_3872	117	.	4.6843	11.7205	9.36072	353
chr1	78067415	78067998	PAX8_R1_peak_3874	432	.	10.4096	43.2759	40.2465	263
chr1	78164796	78165281	PAX8_R1_peak_3883	209	.	6.59272	20.9684	18.3222	196
chr1	78223641	78224802	PAX8_R1_peak_3887	546	.	12.1445	54.6596	51.4973	260
chr1	78235986	78237392	PAX8_R1_peak_3889	1424	.	23.595	142.414	138.616	607
chr1	78260106	78261005	PAX8_R1_peak_3891	389	.	9.71559	38.9169	35.9463	322
chr1	78336185	78336801	PAX8_R1_peak_3893	1125	.	19.9517	112.551	108.927	402
chr1	78444713	78446234	PAX8_R1_peak_3898	1467	.	24.1155	146.8	142.979	951
chr1	78472733	78473477	PAX8_R1_peak_3901	410	.	10.0626	41.0816	38.0809	514
chr1	79462396	79463128	PAX8_R1_peak_3916	305	.	8.32765	30.5762	27.7356	300
chr1	79487587	79488084	PAX8_R1_peak_3918	209	.	6.59272	20.9684	18.3222	207
chr1	79545381	79546064	PAX8_R1_peak_3920	654	.	13.7059	65.4347	62.1651	296
chr1	79821034	79821482	PAX8_R1_peak_3925	182	.	6.07224	18.293	15.7151	264
chr1	80007617	80008295	PAX8_R1_peak_3928	570	.	12.4915	57.0131	53.8258	294
chr1	80519703	80520417	PAX8_R1_peak_3940	209	.	6.59272	20.9684	18.3222	347
chr1	80710071	80710526	PAX8_R1_peak_3941	204	.	6.24871	20.467	17.8392	238
chr1	81074078	81074535	PAX8_R1_peak_3949	237	.	7.1132	23.7447	21.0354	185
chr1	81564574	81565170	PAX8_R1_peak_3956	305	.	8.32765	30.5762	27.7356	288
chr1	81703241	81703799	PAX8_R1_peak_3961	213	.	6.24156	21.305	18.6559	282
chr1	81814391	81815692	PAX8_R1_peak_3962	182	.	6.07224	18.293	15.7151	780
chr1	82135875	82136862	PAX8_R1_peak_3979	275	.	7.80717	27.591	24.8034	596
chr1	82145554	82146030	PAX8_R1_peak_3981	204	.	6.24871	20.467	17.8392	327
chr1	82166464	82166982	PAX8_R1_peak_3986	109	.	4.51081	10.9639	8.63595	291
chr1	82168337	82169012	PAX8_R1_peak_3987	197	.	5.99389	19.7425	17.1354	407
chr1	82265415	82267311	PAX8_R1_peak_3995	218	.	6.76622	21.883	19.2154	1604
chr1	82274324	82274981	PAX8_R1_peak_3997	119	.	4.31461	11.9773	9.61465	274
chr1	83030390	83031704	PAX8_R1_peak_4013	357	.	9.19511	35.7277	32.8045	776
chr1	83089189	83089786	PAX8_R1_peak_4014	1097	.	19.6047	109.789	106.182	290
chr1	83251029	83251661	PAX8_R1_peak_4017	204	.	5.94509	20.4256	17.7992	241
chr1	83444585	83445036	PAX8_R1_peak_4022	157	.	5.55177	15.7269	13.2239	268
chr1	83597189	83597751	PAX8_R1_peak_4026	209	.	6.59272	20.9684	18.3222	245
chr1	83607820	83608751	PAX8_R1_peak_4027	1380	.	23.0745	138.056	134.283	516
chr1	83680346	83681067	PAX8_R1_peak_4028	326	.	8.67463	32.6112	29.7367	353
chr1	83682195	83682910	PAX8_R1_peak_4029	197	.	5.36142	19.7384	17.1314	422
chr1	83906127	83906767	PAX8_R1_peak_4031	519	.	9.37388	51.9208	48.7935	352
chr1	84021688	84022367	PAX8_R1_peak_4035	935	.	17.5228	93.548	90.051	354
chr1	84262199	84262673	PAX8_R1_peak_4040	246	.	7.28669	24.6912	21.9615	234
chr1	84310979	84311604	PAX8_R1_peak_4045	270	.	7.60944	27.0495	24.2775	320
chr1	84412554	84413077	PAX8_R1_peak_4049	165	.	5.72526	16.5695	14.0407	225
chr1	84763433	84764439	PAX8_R1_peak_4065	617	.	13.1854	61.7913	58.5565	339
chr1	85086248	85087193	PAX8_R1_peak_4073	728	.	14.7469	72.8669	69.5315	616
chr1	85098844	85099210	PAX8_R1_peak_4074	182	.	6.07224	18.293	15.7151	227
chr1	85238970	85241316	PAX8_R1_peak_4077	275	.	7.80717	27.591	24.8034	1588
chr1	85292529	85292898	PAX8_R1_peak_4080	165	.	5.72526	16.5695	14.0407	164
chr1	85312762	85313940	PAX8_R1_peak_4082	488	.	11.277	48.885	45.7865	311
chr1	85378978	85380073	PAX8_R1_peak_4085	617	.	13.1854	61.7913	58.5565	404
chr1	85462596	85463243	PAX8_R1_peak_4087	124	.	4.8578	12.4927	10.1021	173
chr1	85666516	85667660	PAX8_R1_peak_4094	165	.	5.72526	16.5695	14.0407	273
chr1	85742492	85743077	PAX8_R1_peak_4099	117	.	4.6843	11.7205	9.36072	209
chr1	85816757	85817542	PAX8_R1_peak_4101	367	.	9.36861	36.7829	33.8436	354
chr1	85838336	85839685	PAX8_R1_peak_4103	477	.	11.1035	47.7495	44.6645	997
chr1	85851042	85851907	PAX8_R1_peak_4104	3354	.	44.4141	335.435	330.882	451
chr1	85872714	85873491	PAX8_R1_peak_4105	275	.	7.80717	27.591	24.8034	284
chr1	85992788	85993349	PAX8_R1_peak_4110	548	.	8.46238	54.8495	51.6862	268
chr1	86071954	86073469	PAX8_R1_peak_4117	1767	.	27.5853	176.729	172.76	1183
chr1	86077513	86078905	PAX8_R1_peak_4118	948	.	17.6962	94.8788	91.3721	288
chr1	86146707	86147167	PAX8_R1_peak_4121	378	.	9.5421	37.846	34.8909	241
chr1	86149558	86150334	PAX8_R1_peak_4122	378	.	9.5421	37.846	34.8909	419
chr1	86277491	86278152	PAX8_R1_peak_4124	191	.	6.24574	19.1731	16.5718	278
chr1	86302097	86303308	PAX8_R1_peak_4125	895	.	17.0023	89.5813	86.1131	488
chr1	86441419	86442039	PAX8_R1_peak_4129	140	.	5.20478	14.0816	11.633	338
chr1	86481715	86482145	PAX8_R1_peak_4130	209	.	6.59272	20.9684	18.3222	213
chr1	86680271	86681380	PAX8_R1_peak_4132	1195	.	20.8191	119.521	115.854	680
chr1	86713539	86713973	PAX8_R1_peak_4133	137	.	5.07296	13.7409	11.3155	279
chr1	86861445	86862291	PAX8_R1_peak_4138	488	.	11.277	48.885	45.7865	519
chr1	86995732	86996544	PAX8_R1_peak_4142	730	.	14.5425	73.0318	69.6955	386
chr1	87269623	87270336	PAX8_R1_peak_4151	367	.	9.36861	36.7829	33.8436	319
chr1	87365814	87366307	PAX8_R1_peak_4153	678	.	14.0529	67.891	64.5989	309
chr1	87378913	87380391	PAX8_R1_peak_4154	389	.	9.71559	38.9169	35.9463	269
chr1	87429783	87430715	PAX8_R1_peak_4155	830	.	16.1348	83.0588	79.64	389
chr1	87523077	87523793	PAX8_R1_peak_4157	421	.	10.2361	42.1751	39.16	372
chr1	87666526	87667102	PAX8_R1_peak_4159	443	.	10.5831	44.3839	41.3404	217
chr1	87791665	87791979	PAX8_R1_peak_4162	117	.	4.6843	11.7205	9.36072	148
chr1	87857895	87858859	PAX8_R1_peak_4165	666	.	13.8794	66.6601	63.3792	439
chr1	87962893	87963774	PAX8_R1_peak_4170	165	.	5.57038	16.5505	14.039	257
chr1	87967598	87968905	PAX8_R1_peak_4171	1084	.	19.4312	108.414	104.816	688
chr1	87977398	87977983	PAX8_R1_peak_4172	256	.	7.46019	25.648	22.8983	213
chr1	88149099	88149770	PAX8_R1_peak_4179	140	.	5.20478	14.0816	11.633	266
chr1	88182590	88183235	PAX8_R1_peak_4180	315	.	8.50114	31.5893	28.7316	283
chr1	88199148	88199538	PAX8_R1_peak_4181	140	.	5.20478	14.0816	11.633	239
chr1	88285082	88285496	PAX8_R1_peak_4185	174	.	5.89875	17.425	14.8712	259
chr1	88314612	88315626	PAX8_R1_peak_4187	443	.	10.5831	44.3839	41.3404	571
chr1	88422507	88422999	PAX8_R1_peak_4189	209	.	6.59272	20.9684	18.3222	184
chr1	88451380	88452107	PAX8_R1_peak_4191	122	.	4.64647	12.2763	9.90928	426
chr1	88807030	88807933	PAX8_R1_peak_4198	285	.	7.98066	28.5768	25.7712	359
chr1	89407950	89408601	PAX8_R1_peak_4212	488	.	11.277	48.885	45.7865	297
chr1	89458259	89459154	PAX8_R1_peak_4216	124	.	4.8578	12.4927	10.1021	518
chr1	89515257	89516014	PAX8_R1_peak_4220	1015	.	18.5637	101.596	98.0423	479
chr1	89530536	89531459	PAX8_R1_peak_4224	385	.	8.98175	38.518	35.5593	512
chr1	89611831	89612765	PAX8_R1_peak_4227	1124	.	19.6154	112.442	108.824	549
chr1	89631912	89632582	PAX8_R1_peak_4228	266	.	7.63368	26.6146	23.8456	430
chr1	89663944	89664798	PAX8_R1_peak_4230	228	.	6.93971	22.8085	20.1197	564
chr1	89720204	89721177	PAX8_R1_peak_4234	753	.	15.0939	75.3856	72.0292	598
chr1	89732380	89733027	PAX8_R1_peak_4235	654	.	13.7059	65.4347	62.1651	417
chr1	89740048	89740647	PAX8_R1_peak_4236	182	.	6.07224	18.293	15.7151	282
chr1	89872689	89873575	PAX8_R1_peak_4237	882	.	16.8288	88.2678	84.8095	413
chr1	89888401	89888915	PAX8_R1_peak_4238	157	.	5.55177	15.7269	13.2239	354
chr1	90024859	90025421	PAX8_R1_peak_4242	117	.	4.6843	11.7205	9.36072	213
chr1	90052916	90053499	PAX8_R1_peak_4246	182	.	6.07224	18.293	15.7151	253
chr1	90098662	90099759	PAX8_R1_peak_4248	191	.	6.24574	19.1731	16.5718	247
chr1	90175346	90176059	PAX8_R1_peak_4252	256	.	7.46019	25.648	22.8983	390
chr1	90272233	90272855	PAX8_R1_peak_4256	140	.	5.20478	14.0816	11.633	177
chr1	90355274	90356627	PAX8_R1_peak_4262	466	.	10.93	46.6208	43.5494	652
chr1	90371956	90372758	PAX8_R1_peak_4264	346	.	9.02162	34.6806	31.7733	435
chr1	90383779	90385041	PAX8_R1_peak_4268	5867	.	66.963	586.735	581.646	666
chr1	90403607	90404408	PAX8_R1_peak_4271	593	.	12.8385	59.3906	56.1793	383
chr1	90418659	90419984	PAX8_R1_peak_4274	1541	.	24.9829	154.172	150.312	461
chr1	90446265	90446953	PAX8_R1_peak_4275	228	.	6.93971	22.8085	20.1197	501
chr1	90540267	90541121	PAX8_R1_peak_4278	292	.	8.05472	29.2995	26.4891	594
chr1	90782808	90783807	PAX8_R1_peak_4286	266	.	7.63368	26.6146	23.8456	490
chr1	90785409	90786004	PAX8_R1_peak_4287	309	.	7.28321	30.9959	28.1524	340
chr1	90801025	90801581	PAX8_R1_peak_4288	137	.	5.07296	13.7409	11.3155	290
chr1	90967812	90968553	PAX8_R1_peak_4293	182	.	6.07224	18.293	15.7151	140
chr1	91072395	91073339	PAX8_R1_peak_4295	630	.	13.3589	63.0002	59.7537	472
chr1	91184034	91184804	PAX8_R1_peak_4297	174	.	5.89875	17.425	14.8712	306
chr1	91195944	91196531	PAX8_R1_peak_4298	117	.	4.6843	11.7205	9.36072	361
chr1	91227615	91228711	PAX8_R1_peak_4299	728	.	14.7469	72.8669	69.5315	516
chr1	91319803	91320527	PAX8_R1_peak_4302	182	.	6.07224	18.293	15.7151	465
chr1	91339266	91339926	PAX8_R1_peak_4304	130	.	4.8067	13.0369	10.6395	322
chr1	91357654	91358112	PAX8_R1_peak_4306	642	.	13.5324	64.2147	60.9568	273
chr1	91682505	91683471	PAX8_R1_peak_4312	157	.	5.55177	15.7269	13.2239	591
chr1	91755032	91755580	PAX8_R1_peak_4315	399	.	9.88908	39.9955	37.0097	237
chr1	91995823	91996709	PAX8_R1_peak_4323	454	.	10.7566	45.4989	42.4412	527
chr1	92051512	92051949	PAX8_R1_peak_4325	228	.	6.93971	22.8085	20.1197	244
chr1	92110455	92111082	PAX8_R1_peak_4330	165	.	5.72526	16.5695	14.0407	339
chr1	92196991	92198604	PAX8_R1_peak_4332	326	.	8.67463	32.6112	29.7367	1189
chr1	92260998	92261888	PAX8_R1_peak_4335	246	.	7.28669	24.6912	21.9615	300
chr1	92292505	92293058	PAX8_R1_peak_4340	378	.	9.5421	37.846	34.8909	293
chr1	92297925	92298584	PAX8_R1_peak_4342	523	.	11.7975	52.3307	49.1935	365
chr1	92301832	92302580	PAX8_R1_peak_4343	477	.	11.1035	47.7495	44.6645	273
chr1	92305677	92306268	PAX8_R1_peak_4345	218	.	6.76622	21.883	19.2154	233
chr1	92334777	92335680	PAX8_R1_peak_4347	1874	.	28.7998	187.468	183.45	420
chr1	92349869	92352608	PAX8_R1_peak_4351	266	.	7.63368	26.6146	23.8456	2371
chr1	92392368	92393278	PAX8_R1_peak_4354	410	.	10.0626	41.0816	38.0809	451
chr1	92422874	92423400	PAX8_R1_peak_4356	200	.	6.41923	20.065	17.4409	174
chr1	92424851	92425994	PAX8_R1_peak_4357	284	.	7.2501	28.4611	25.6678	413
chr1	92428574	92429346	PAX8_R1_peak_4359	237	.	7.1132	23.7447	21.0354	602
chr1	92488692	92489407	PAX8_R1_peak_4361	443	.	10.5831	44.3839	41.3404	299
chr1	92491762	92492722	PAX8_R1_peak_4362	1721	.	27.0649	172.166	168.219	549
chr1	92508627	92509613	PAX8_R1_peak_4365	666	.	13.8794	66.6601	63.3792	269
chr1	92764160	92764885	PAX8_R1_peak_4373	218	.	6.76622	21.883	19.2154	445
chr1	93201691	93202328	PAX8_R1_peak_4377	378	.	9.5421	37.846	34.8909	406
chr1	93297358	93297890	PAX8_R1_peak_4379	109	.	4.51081	10.9639	8.63595	113
chr1	93351575	93352121	PAX8_R1_peak_4383	246	.	7.28669	24.6912	21.9615	277
chr1	93466138	93466818	PAX8_R1_peak_4391	148	.	5.37827	14.8974	12.4211	428
chr1	93544445	93545013	PAX8_R1_peak_4394	389	.	9.71559	38.9169	35.9463	303
chr1	93790294	93790872	PAX8_R1_peak_4402	218	.	6.76622	21.883	19.2154	300
chr1	93805429	93806163	PAX8_R1_peak_4403	630	.	13.3589	63.0002	59.7537	403
chr1	93857555	93858034	PAX8_R1_peak_4405	228	.	6.93971	22.8085	20.1197	287
chr1	93902348	93903936	PAX8_R1_peak_4406	1366	.	22.901	136.61	132.845	843
chr1	93967630	93968778	PAX8_R1_peak_4409	218	.	6.76622	21.883	19.2154	653
chr1	94050528	94051859	PAX8_R1_peak_4411	266	.	7.63368	26.6146	23.8456	863
chr1	94101700	94102330	PAX8_R1_peak_4415	432	.	10.4096	43.2759	40.2465	365
chr1	94126944	94128409	PAX8_R1_peak_4417	2236	.	32.7901	223.629	219.46	791
chr1	94131837	94132551	PAX8_R1_peak_4418	497	.	10.8952	49.7146	46.6126	296
chr1	94315934	94316665	PAX8_R1_peak_4432	148	.	5.37827	14.8974	12.4211	362
chr1	94332711	94333083	PAX8_R1_peak_4433	182	.	6.07224	18.293	15.7151	170
chr1	94372160	94373104	PAX8_R1_peak_4438	865	.	15.2087	86.513	83.0716	498
chr1	94374302	94375620	PAX8_R1_peak_4439	256	.	7.46019	25.648	22.8983	848
chr1	94408698	94409385	PAX8_R1_peak_4441	165	.	5.72526	16.5695	14.0407	490
chr1	94427307	94427973	PAX8_R1_peak_4442	182	.	6.07224	18.293	15.7151	308
chr1	94454319	94454791	PAX8_R1_peak_4443	165	.	5.72526	16.5695	14.0407	261
chr1	94544431	94545193	PAX8_R1_peak_4451	642	.	13.5324	64.2147	60.9568	289
chr1	94596541	94597064	PAX8_R1_peak_4455	109	.	4.51081	10.9639	8.63595	251
chr1	94713125	94713892	PAX8_R1_peak_4466	326	.	8.67463	32.6112	29.7367	299
chr1	94715707	94716345	PAX8_R1_peak_4468	165	.	5.72526	16.5695	14.0407	417
chr1	94765469	94766239	PAX8_R1_peak_4471	524	.	10.9608	52.4759	49.3381	440
chr1	94790720	94792187	PAX8_R1_peak_4474	3441	.	45.2816	344.112	339.534	1022
chr1	94838990	94840043	PAX8_R1_peak_4478	511	.	11.624	51.1757	48.0512	485
chr1	94904850	94905403	PAX8_R1_peak_4481	290	.	7.96307	29.0465	26.2374	310
chr1	95028422	95028891	PAX8_R1_peak_4488	148	.	5.37827	14.8974	12.4211	161
chr1	95285322	95285965	PAX8_R1_peak_4492	285	.	7.98066	28.5768	25.7712	400
chr1	95388273	95389081	PAX8_R1_peak_4495	336	.	8.84813	33.6417	30.7508	398
chr1	95532147	95532644	PAX8_R1_peak_4501	285	.	7.98066	28.5768	25.7712	246
chr1	95538057	95539131	PAX8_R1_peak_4502	357	.	9.19511	35.7277	32.8045	719
chr1	95699537	95699857	PAX8_R1_peak_4506	124	.	4.8578	12.4927	10.1021	158
chr1	96724511	96724957	PAX8_R1_peak_4515	266	.	7.63368	26.6146	23.8456	245
chr1	96865801	96866565	PAX8_R1_peak_4516	378	.	9.13272	37.8349	34.8898	325
chr1	96935760	96936179	PAX8_R1_peak_4517	488	.	11.277	48.885	45.7865	220
chr1	96950661	96951546	PAX8_R1_peak_4520	728	.	14.7469	72.8669	69.5315	463
chr1	97004394	97004711	PAX8_R1_peak_4521	124	.	4.8578	12.4927	10.1021	122
chr1	97025609	97026095	PAX8_R1_peak_4523	165	.	5.72526	16.5695	14.0407	263
chr1	97228639	97229489	PAX8_R1_peak_4525	1251	.	21.5131	125.162	121.462	310
chr1	97610410	97611511	PAX8_R1_peak_4527	975	.	18.0432	97.5532	94.0274	607
chr1	97759531	97759943	PAX8_R1_peak_4531	174	.	5.89875	17.425	14.8712	187
chr1	97804171	97804751	PAX8_R1_peak_4533	346	.	9.02162	34.6806	31.7733	273
chr1	97952837	97953616	PAX8_R1_peak_4535	295	.	8.15416	29.572	26.7484	380
chr1	98025619	98026208	PAX8_R1_peak_4537	248	.	6.85049	24.8809	22.1491	276
chr1	98208504	98209111	PAX8_R1_peak_4540	266	.	7.63368	26.6146	23.8456	311
chr1	98305540	98306240	PAX8_R1_peak_4543	703	.	14.3999	70.3686	67.0543	371
chr1	98519738	98520077	PAX8_R1_peak_4548	117	.	4.6843	11.7205	9.36072	204
chr1	98730112	98730758	PAX8_R1_peak_4550	703	.	14.3999	70.3686	67.0543	367
chr1	98788495	98789679	PAX8_R1_peak_4551	157	.	5.55177	15.7269	13.2239	228
chr1	98895522	98896045	PAX8_R1_peak_4554	117	.	4.6843	11.7205	9.36072	224
chr1	98978649	98979810	PAX8_R1_peak_4558	856	.	16.4818	85.6542	82.2155	423
chr1	99068155	99068873	PAX8_R1_peak_4559	182	.	6.07224	18.293	15.7151	306
chr1	99196944	99197462	PAX8_R1_peak_4562	174	.	5.89875	17.425	14.8712	244
chr1	99362276	99363309	PAX8_R1_peak_4565	2511	.	35.7395	251.146	246.874	526
chr1	99368602	99369344	PAX8_R1_peak_4566	213	.	6.24156	21.305	18.6559	357
chr1	99374356	99375186	PAX8_R1_peak_4567	285	.	7.98066	28.5768	25.7712	362
chr1	99407356	99408040	PAX8_R1_peak_4568	256	.	7.46019	25.648	22.8983	351
chr1	99438193	99438690	PAX8_R1_peak_4569	157	.	5.55177	15.7269	13.2239	211
chr1	99454446	99454927	PAX8_R1_peak_4570	147	.	4.93007	14.7512	12.2948	231
chr1	99544537	99545131	PAX8_R1_peak_4573	630	.	13.3589	63.0002	59.7537	347
chr1	99835954	99836615	PAX8_R1_peak_4580	492	.	11.1605	49.2038	46.1037	307
chr1	99881537	99881982	PAX8_R1_peak_4582	218	.	6.76622	21.883	19.2154	244
chr1	99972673	99973618	PAX8_R1_peak_4584	630	.	13.3589	63.0002	59.7537	607
chr1	100024755	100025209	PAX8_R1_peak_4585	218	.	6.76622	21.883	19.2154	197
chr1	100036252	100037001	PAX8_R1_peak_4586	157	.	5.55177	15.7269	13.2239	380
chr1	100170633	100171104	PAX8_R1_peak_4593	488	.	11.277	48.885	45.7865	217
chr1	100188791	100189288	PAX8_R1_peak_4594	174	.	5.89875	17.425	14.8712	246
chr1	100195989	100197463	PAX8_R1_peak_4595	666	.	13.8794	66.6601	63.3792	463
chr1	100231094	100232355	PAX8_R1_peak_4597	182	.	6.07224	18.293	15.7151	953
chr1	100277796	100278310	PAX8_R1_peak_4599	378	.	9.5421	37.846	34.8909	225
chr1	100288216	100289013	PAX8_R1_peak_4600	1167	.	20.4721	116.722	113.072	446
chr1	100322821	100323674	PAX8_R1_peak_4603	882	.	16.8288	88.2678	84.8095	390
chr1	100512654	100513474	PAX8_R1_peak_4616	683	.	13.4588	68.3362	65.0425	449
chr1	100650043	100650677	PAX8_R1_peak_4621	399	.	9.88908	39.9955	37.0097	280
chr1	100653470	100654939	PAX8_R1_peak_4622	1512	.	24.636	151.214	147.369	935
chr1	100731583	100731962	PAX8_R1_peak_4625	109	.	4.51081	10.9639	8.63595	137
chr1	100852407	100853240	PAX8_R1_peak_4632	593	.	12.8385	59.3906	56.1793	522
chr1	100967758	100968672	PAX8_R1_peak_4637	1000	.	15.1031	100.041	96.503	369
chr1	101360139	101361184	PAX8_R1_peak_4640	109	.	4.51081	10.9639	8.63595	182
chr1	101790070	101790925	PAX8_R1_peak_4659	315	.	8.50114	31.5893	28.7316	450
chr1	101907321	101907862	PAX8_R1_peak_4661	346	.	9.02162	34.6806	31.7733	274
chr1	102006320	102007839	PAX8_R1_peak_4665	410	.	10.0626	41.0816	38.0809	1174
chr1	102119012	102119640	PAX8_R1_peak_4667	182	.	6.07224	18.293	15.7151	292
chr1	102149923	102150590	PAX8_R1_peak_4668	187	.	6.08755	18.7522	16.1697	364
chr1	102282413	102283275	PAX8_R1_peak_4673	605	.	13.012	60.5881	57.365	438
chr1	102363845	102364446	PAX8_R1_peak_4674	228	.	6.93971	22.8085	20.1197	284
chr1	102393671	102395246	PAX8_R1_peak_4677	266	.	7.63368	26.6146	23.8456	917
chr1	102446168	102447001	PAX8_R1_peak_4678	162	.	5.32816	16.2583	13.7496	438
chr1	102565306	102566038	PAX8_R1_peak_4683	728	.	14.7469	72.8669	69.5315	372
chr1	102591652	102592202	PAX8_R1_peak_4684	195	.	5.93709	19.5784	16.9742	203
chr1	102628838	102629940	PAX8_R1_peak_4685	570	.	12.4915	57.0131	53.8258	788
chr1	103104177	103104945	PAX8_R1_peak_4686	246	.	7.28669	24.6912	21.9615	285
chr1	103161757	103162620	PAX8_R1_peak_4687	605	.	13.012	60.5881	57.365	292
chr1	103211372	103211968	PAX8_R1_peak_4688	237	.	7.1132	23.7447	21.0354	302
chr1	103238062	103238872	PAX8_R1_peak_4689	792	.	15.6143	79.2006	75.8128	505
chr1	103300154	103300821	PAX8_R1_peak_4690	367	.	9.36861	36.7829	33.8436	427
chr1	103493336	103493983	PAX8_R1_peak_4693	500	.	11.4505	50.0271	46.9155	279
chr1	103660452	103661254	PAX8_R1_peak_4696	488	.	11.277	48.885	45.7865	395
chr1	104013986	104014445	PAX8_R1_peak_4698	148	.	5.37827	14.8974	12.4211	171
chr1	104193405	104194384	PAX8_R1_peak_4701	388	.	7.67327	38.8604	35.9002	409
chr1	104196593	104197920	PAX8_R1_peak_4702	379	.	8.28093	37.921	34.9657	319
chr1	104239146	104240935	PAX8_R1_peak_4704	383	.	9.50955	38.3408	35.383	1199
chr1	104242526	104243849	PAX8_R1_peak_4705	292	.	7.19819	29.2639	26.4537	915
chr1	104287659	104288617	PAX8_R1_peak_4708	289	.	5.9967	28.9086	26.1009	317
chr1	104290172	104292050	PAX8_R1_peak_4709	454	.	9.36711	45.489	42.4403	888
chr1	104730605	104731155	PAX8_R1_peak_4718	399	.	7.96779	39.9773	37.0012	314
chr1	104897260	104897653	PAX8_R1_peak_4720	165	.	5.72526	16.5695	14.0407	214
chr1	105208296	105209680	PAX8_R1_peak_4725	668	.	13.697	66.8662	63.5845	947
chr1	105408422	105408814	PAX8_R1_peak_4729	246	.	7.28669	24.6912	21.9615	184
chr1	105655888	105657019	PAX8_R1_peak_4736	988	.	18.2167	98.8966	95.3615	685
chr1	105836021	105837213	PAX8_R1_peak_4738	7389	.	81.7151	738.919	733.618	695
chr1	106206787	106207614	PAX8_R1_peak_4743	443	.	9.57014	44.3977	41.3539	527
chr1	106387323	106388253	PAX8_R1_peak_4745	305	.	8.32765	30.5762	27.7356	472
chr1	106485396	106485771	PAX8_R1_peak_4746	165	.	5.72526	16.5695	14.0407	169
chr1	106546641	106547010	PAX8_R1_peak_4747	148	.	5.37827	14.8974	12.4211	148
chr1	106606130	106606680	PAX8_R1_peak_4749	165	.	5.72526	16.5695	14.0407	250
chr1	106893673	106894382	PAX8_R1_peak_4754	191	.	6.24574	19.1731	16.5718	415
chr1	106954012	106955005	PAX8_R1_peak_4755	1438	.	23.7685	143.872	140.067	611
chr1	107164290	107165003	PAX8_R1_peak_4756	399	.	9.88908	39.9955	37.0097	350
chr1	107188544	107189268	PAX8_R1_peak_4757	1195	.	20.8191	119.521	115.854	340
chr1	107260276	107261674	PAX8_R1_peak_4760	741	.	14.9204	74.1238	70.7778	413
chr1	107289071	107290086	PAX8_R1_peak_4761	593	.	12.8385	59.3906	56.1793	403
chr1	107682720	107683726	PAX8_R1_peak_4771	336	.	8.84813	33.6417	30.7508	763
chr1	107738042	107738564	PAX8_R1_peak_4773	246	.	7.28669	24.6912	21.9615	254
chr1	107748569	107749030	PAX8_R1_peak_4776	285	.	7.98066	28.5768	25.7712	258
chr1	107792747	107794699	PAX8_R1_peak_4777	1111	.	19.7782	111.168	107.552	1028
chr1	107866034	107866696	PAX8_R1_peak_4778	256	.	7.46019	25.648	22.8983	349
chr1	107921401	107921963	PAX8_R1_peak_4780	454	.	10.7566	45.4989	42.4412	268
chr1	108073066	108073614	PAX8_R1_peak_4785	191	.	6.24574	19.1731	16.5718	365
chr1	108081812	108082406	PAX8_R1_peak_4786	182	.	6.07224	18.293	15.7151	343
chr1	108225420	108226301	PAX8_R1_peak_4791	303	.	7.54011	30.3456	27.5173	563
chr1	108281455	108283016	PAX8_R1_peak_4795	2686	.	33.2055	268.612	264.281	515
chr1	108290772	108291584	PAX8_R1_peak_4796	382	.	9.46952	38.2278	35.2706	320
chr1	108384704	108385325	PAX8_R1_peak_4799	275	.	7.80717	27.591	24.8034	246
chr1	108438191	108438845	PAX8_R1_peak_4801	388	.	9.29295	38.8797	35.9191	375
chr1	108519337	108519824	PAX8_R1_peak_4806	148	.	5.37827	14.8974	12.4211	318
chr1	108534727	108535553	PAX8_R1_peak_4807	2826	.	39.0359	282.617	278.236	415
chr1	108558907	108559688	PAX8_R1_peak_4809	779	.	15.4408	77.9241	74.5467	440
chr1	108591566	108592529	PAX8_R1_peak_4812	357	.	9.19511	35.7277	32.8045	614
chr1	108703164	108703575	PAX8_R1_peak_4818	315	.	8.50114	31.5893	28.7316	245
chr1	108725071	108725614	PAX8_R1_peak_4819	174	.	5.89875	17.425	14.8712	234
chr1	108775307	108776118	PAX8_R1_peak_4822	642	.	13.5324	64.2147	60.9568	369
chr1	108841127	108841531	PAX8_R1_peak_4825	174	.	5.89875	17.425	14.8712	229
chr1	109003446	109004289	PAX8_R1_peak_4830	691	.	14.2264	69.1271	65.8238	476
chr1	109033064	109033430	PAX8_R1_peak_4831	443	.	10.5831	44.3839	41.3404	204
chr1	109075826	109076559	PAX8_R1_peak_4833	132	.	5.03129	13.2799	10.8596	374
chr1	109078975	109079483	PAX8_R1_peak_4834	617	.	13.1854	61.7913	58.5565	294
chr1	109203239	109204147	PAX8_R1_peak_4835	174	.	5.89875	17.425	14.8712	390
chr1	109217399	109218256	PAX8_R1_peak_4836	1631	.	26.0239	163.117	159.213	468
chr1	109293176	109293964	PAX8_R1_peak_4840	432	.	10.4096	43.2759	40.2465	295
chr1	109408012	109408657	PAX8_R1_peak_4842	1195	.	20.8191	119.521	115.854	311
chr1	109435691	109436309	PAX8_R1_peak_4844	248	.	6.85049	24.8809	22.1491	281
chr1	109505548	109506423	PAX8_R1_peak_4845	246	.	7.28669	24.6912	21.9615	336
chr1	109538461	109538966	PAX8_R1_peak_4846	336	.	8.84813	33.6417	30.7508	290
chr1	109595069	109595705	PAX8_R1_peak_4848	295	.	8.15416	29.572	26.7484	331
chr1	109615620	109616627	PAX8_R1_peak_4850	477	.	11.1035	47.7495	44.6645	513
chr1	109654460	109656565	PAX8_R1_peak_4857	8520	.	91.4307	852.058	846.627	966
chr1	109696882	109697783	PAX8_R1_peak_4860	399	.	9.88908	39.9955	37.0097	496
chr1	109795910	109797444	PAX8_R1_peak_4864	948	.	17.6962	94.8788	91.3721	1105
chr1	109816964	109818026	PAX8_R1_peak_4868	630	.	13.3589	63.0002	59.7537	584
chr1	109851435	109851887	PAX8_R1_peak_4871	326	.	8.67463	32.6112	29.7367	216
chr1	109869616	109870527	PAX8_R1_peak_4872	705	.	14.2043	70.5501	67.2351	508
chr1	109897440	109898165	PAX8_R1_peak_4873	1380	.	23.0745	138.056	134.283	370
chr1	109918479	109919222	PAX8_R1_peak_4876	728	.	14.7469	72.8669	69.5315	319
chr1	110098656	110099386	PAX8_R1_peak_4888	256	.	7.46019	25.648	22.8983	241
chr1	110202436	110203172	PAX8_R1_peak_4893	1111	.	19.7782	111.168	107.552	378
chr1	110265820	110266527	PAX8_R1_peak_4895	140	.	5.20478	14.0816	11.633	406
chr1	110388635	110389299	PAX8_R1_peak_4900	412	.	9.13513	41.2689	38.2673	339
chr1	110419979	110420601	PAX8_R1_peak_4902	295	.	8.15416	29.572	26.7484	344
chr1	110548685	110549060	PAX8_R1_peak_4907	117	.	4.6843	11.7205	9.36072	119
chr1	110611161	110612022	PAX8_R1_peak_4909	642	.	13.5324	64.2147	60.9568	383
chr1	110692901	110693760	PAX8_R1_peak_4911	266	.	7.63368	26.6146	23.8456	292
chr1	110713444	110714368	PAX8_R1_peak_4912	488	.	11.277	48.885	45.7865	465
chr1	110814693	110815044	PAX8_R1_peak_4915	228	.	6.93971	22.8085	20.1197	197
chr1	110892261	110893109	PAX8_R1_peak_4919	1952	.	29.6672	195.218	191.167	390
chr1	110920302	110920721	PAX8_R1_peak_4920	182	.	6.07224	18.293	15.7151	202
chr1	110949767	110950668	PAX8_R1_peak_4921	148	.	5.37827	14.8974	12.4211	538
chr1	110982458	110982927	PAX8_R1_peak_4924	477	.	11.1035	47.7495	44.6645	284
chr1	111505754	111507346	PAX8_R1_peak_4926	117	.	4.6843	11.7205	9.36072	1357
chr1	111640289	111640679	PAX8_R1_peak_4927	157	.	5.55177	15.7269	13.2239	190
chr1	112150907	112151725	PAX8_R1_peak_4936	895	.	17.0023	89.5813	86.1131	454
chr1	112297736	112298804	PAX8_R1_peak_4941	228	.	6.93971	22.8085	20.1197	506
chr1	112835215	112835638	PAX8_R1_peak_4944	336	.	8.84813	33.6417	30.7508	222
chr1	112912330	112912647	PAX8_R1_peak_4946	124	.	4.8578	12.4927	10.1021	167
chr1	113059951	113060394	PAX8_R1_peak_4951	174	.	5.89875	17.425	14.8712	236
chr1	113088422	113089160	PAX8_R1_peak_4953	191	.	6.24574	19.1731	16.5718	365
chr1	113206437	113207288	PAX8_R1_peak_4956	716	.	14.5734	71.6152	68.2902	381
chr1	113249423	113250176	PAX8_R1_peak_4959	132	.	5.03129	13.2799	10.8596	313
chr1	113257539	113258311	PAX8_R1_peak_4960	378	.	9.5421	37.846	34.8909	378
chr1	113274803	113275714	PAX8_R1_peak_4962	466	.	10.93	46.6208	43.5494	269
chr1	113405366	113406099	PAX8_R1_peak_4969	350	.	8.96222	35.0789	32.169	448
chr1	113599610	113600050	PAX8_R1_peak_4981	209	.	6.59272	20.9684	18.3222	202
chr1	113601710	113602619	PAX8_R1_peak_4982	716	.	14.5734	71.6152	68.2902	336
chr1	113606313	113607210	PAX8_R1_peak_4984	1195	.	20.8191	119.521	115.854	521
chr1	113742505	113743228	PAX8_R1_peak_4991	137	.	5.07296	13.7409	11.3155	463
chr1	113748817	113749835	PAX8_R1_peak_4993	741	.	14.9204	74.1238	70.7778	414
chr1	113750991	113751394	PAX8_R1_peak_4994	140	.	5.20478	14.0816	11.633	232
chr1	113797857	113799039	PAX8_R1_peak_4995	534	.	11.971	53.492	50.3424	451
chr1	113809282	113810039	PAX8_R1_peak_4996	488	.	11.277	48.885	45.7865	309
chr1	113826360	113827482	PAX8_R1_peak_4998	499	.	9.79923	49.9154	46.8125	325
chr1	114148042	114148579	PAX8_R1_peak_5003	200	.	6.41923	20.065	17.4409	223
chr1	114354699	114355519	PAX8_R1_peak_5006	357	.	9.19511	35.7277	32.8045	504
chr1	114434747	114435676	PAX8_R1_peak_5009	165	.	5.72526	16.5695	14.0407	310
chr1	114519381	114520236	PAX8_R1_peak_5014	182	.	6.07224	18.293	15.7151	303
chr1	114851162	114851474	PAX8_R1_peak_5018	157	.	5.55177	15.7269	13.2239	135
chr1	114889203	114889531	PAX8_R1_peak_5019	124	.	4.8578	12.4927	10.1021	130
chr1	115050380	115050893	PAX8_R1_peak_5022	256	.	7.46019	25.648	22.8983	327
chr1	115322866	115323494	PAX8_R1_peak_5032	148	.	5.37827	14.8974	12.4211	236
chr1	115333464	115334654	PAX8_R1_peak_5033	1111	.	19.7782	111.168	107.552	478
chr1	115344788	115345919	PAX8_R1_peak_5034	191	.	6.24574	19.1731	16.5718	863
chr1	115347446	115348334	PAX8_R1_peak_5035	703	.	14.3999	70.3686	67.0543	304
chr1	115369950	115370623	PAX8_R1_peak_5036	741	.	14.9204	74.1238	70.7778	370
chr1	115598993	115599641	PAX8_R1_peak_5038	817	.	15.9613	81.7681	78.3597	346
chr1	115659874	115661041	PAX8_R1_peak_5041	346	.	9.02162	34.6806	31.7733	288
chr1	115673259	115673937	PAX8_R1_peak_5042	389	.	9.71559	38.9169	35.9463	393
chr1	115841732	115842539	PAX8_R1_peak_5047	454	.	10.7566	45.4989	42.4412	255
chr1	115949210	115949882	PAX8_R1_peak_5049	642	.	13.5324	64.2147	60.9568	358
chr1	116039687	116040172	PAX8_R1_peak_5054	285	.	7.98066	28.5768	25.7712	238
chr1	116070724	116071749	PAX8_R1_peak_5055	454	.	10.7566	45.4989	42.4412	285
chr1	116088290	116089545	PAX8_R1_peak_5056	256	.	7.46019	25.648	22.8983	323
chr1	116199545	116200109	PAX8_R1_peak_5061	174	.	5.89875	17.425	14.8712	283
chr1	116219584	116220254	PAX8_R1_peak_5063	267	.	7.15496	26.7267	23.9569	359
chr1	116235331	116236270	PAX8_R1_peak_5065	249	.	7.20341	24.9464	22.2142	466
chr1	116256401	116258020	PAX8_R1_peak_5069	1447	.	20.3262	144.789	140.982	1171
chr1	116272081	116273655	PAX8_R1_peak_5074	2204	.	32.4431	220.435	216.278	526
chr1	116296348	116296795	PAX8_R1_peak_5076	117	.	4.6843	11.7205	9.36072	244
chr1	116297821	116298586	PAX8_R1_peak_5077	389	.	9.71559	38.9169	35.9463	418
chr1	116314222	116314945	PAX8_R1_peak_5079	165	.	5.72526	16.5695	14.0407	192
chr1	116452783	116453233	PAX8_R1_peak_5085	124	.	4.8578	12.4927	10.1021	313
chr1	116453894	116454397	PAX8_R1_peak_5086	174	.	5.89875	17.425	14.8712	200
chr1	116652397	116653910	PAX8_R1_peak_5098	280	.	6.20272	28.0428	25.2523	237
chr1	116657749	116658685	PAX8_R1_peak_5100	2202	.	28.7104	220.268	216.114	474
chr1	116710702	116711578	PAX8_R1_peak_5108	605	.	13.012	60.5881	57.365	396
chr1	116769990	116770621	PAX8_R1_peak_5111	286	.	7.45942	28.6089	25.8028	284
chr1	116773918	116776163	PAX8_R1_peak_5112	923	.	16.3206	92.3863	88.8981	1823
chr1	116796544	116797065	PAX8_R1_peak_5114	238	.	5.75495	23.8621	21.1515	225
chr1	116798799	116799495	PAX8_R1_peak_5115	930	.	16.2887	93.0866	89.5969	281
chr1	116832705	116833487	PAX8_R1_peak_5119	241	.	7.10214	24.1899	21.4761	457
chr1	116841183	116842199	PAX8_R1_peak_5120	163	.	5.12179	16.3839	13.8739	396
chr1	116853752	116855367	PAX8_R1_peak_5122	309	.	7.28321	30.9959	28.1524	1011
chr1	116871909	116873621	PAX8_R1_peak_5125	523	.	11.3436	52.3419	49.2046	777
chr1	116882552	116884260	PAX8_R1_peak_5128	3690	.	36.2066	369.099	364.454	1077
chr1	116884943	116885808	PAX8_R1_peak_5129	886	.	16.4001	88.6237	85.1638	477
chr1	116901634	116902402	PAX8_R1_peak_5133	324	.	5.77602	32.4165	29.554	307
chr1	116907554	116909015	PAX8_R1_peak_5134	288	.	7.72803	28.8955	26.0879	497
chr1	116914867	116916138	PAX8_R1_peak_5135	246	.	7.28669	24.6912	21.9615	210
chr1	117014827	117015707	PAX8_R1_peak_5141	695	.	13.619	69.5465	66.2417	543
chr1	117030329	117031269	PAX8_R1_peak_5144	336	.	8.84813	33.6417	30.7508	598
chr1	117100632	117101315	PAX8_R1_peak_5150	127	.	4.36993	12.7523	10.3587	401
chr1	117112551	117114221	PAX8_R1_peak_5151	275	.	7.80717	27.591	24.8034	589
chr1	117116723	117117679	PAX8_R1_peak_5153	366	.	8.20515	36.6023	33.6741	440
chr1	117128303	117128888	PAX8_R1_peak_5154	247	.	6.50606	24.7342	22.0038	316
chr1	117169444	117170108	PAX8_R1_peak_5159	275	.	7.80717	27.591	24.8034	391
chr1	117209383	117210942	PAX8_R1_peak_5163	132	.	5.03129	13.2799	10.8596	849
chr1	117217232	117218010	PAX8_R1_peak_5164	117	.	4.6843	11.7205	9.36072	313
chr1	117227345	117228009	PAX8_R1_peak_5165	174	.	5.89875	17.425	14.8712	243
chr1	117399114	117399607	PAX8_R1_peak_5176	140	.	5.20478	14.0816	11.633	310
chr1	117451834	117452799	PAX8_R1_peak_5179	962	.	17.8697	96.2139	92.6976	406
chr1	117555606	117556509	PAX8_R1_peak_5184	2397	.	34.5251	239.739	235.508	507
chr1	117601988	117603098	PAX8_R1_peak_5190	117	.	4.35006	11.7758	9.4152	707
chr1	117649434	117649919	PAX8_R1_peak_5195	167	.	5.36665	16.7435	14.2135	257
chr1	117684272	117685338	PAX8_R1_peak_5201	132	.	5.03129	13.2799	10.8596	448
chr1	117690241	117690830	PAX8_R1_peak_5202	173	.	5.73422	17.3887	14.8519	372
chr1	117712155	117713200	PAX8_R1_peak_5204	1097	.	19.6047	109.789	106.182	557
chr1	117714544	117714860	PAX8_R1_peak_5205	114	.	4.56566	11.4198	9.08591	142
chr1	117731462	117732236	PAX8_R1_peak_5209	385	.	8.98175	38.518	35.5593	469
chr1	117753245	117753887	PAX8_R1_peak_5212	246	.	7.28669	24.6912	21.9615	338
chr1	117774344	117775781	PAX8_R1_peak_5213	1139	.	16.95	113.916	110.288	922
chr1	117810963	117812111	PAX8_R1_peak_5218	315	.	8.50114	31.5893	28.7316	741
chr1	117909174	117910209	PAX8_R1_peak_5225	275	.	7.80717	27.591	24.8034	620
chr1	117911080	117911732	PAX8_R1_peak_5226	221	.	6.39379	22.184	19.5135	402
chr1	117931741	117932509	PAX8_R1_peak_5228	454	.	10.7566	45.4989	42.4412	375
chr1	118036398	118037197	PAX8_R1_peak_5232	502	.	10.6484	50.2331	47.1207	341
chr1	118113500	118114529	PAX8_R1_peak_5235	295	.	8.15416	29.572	26.7484	413
chr1	118148105	118149985	PAX8_R1_peak_5237	191	.	6.24574	19.1731	16.5718	575
chr1	118180854	118181907	PAX8_R1_peak_5239	617	.	13.1854	61.7913	58.5565	712
chr1	118231961	118233419	PAX8_R1_peak_5241	1010	.	13.8201	101.023	97.4771	843
chr1	118300947	118301842	PAX8_R1_peak_5245	389	.	9.71559	38.9169	35.9463	722
chr1	118510177	118511026	PAX8_R1_peak_5247	273	.	7.71196	27.3314	24.5577	517
chr1	118512762	118513666	PAX8_R1_peak_5248	779	.	15.4408	77.9241	74.5467	333
chr1	118570639	118571308	PAX8_R1_peak_5251	198	.	6.17814	19.8432	17.2356	378
chr1	118632206	118633044	PAX8_R1_peak_5257	1015	.	18.5637	101.596	98.0423	419
chr1	118653730	118654518	PAX8_R1_peak_5258	117	.	4.6843	11.7205	9.36072	501
chr1	118690263	118691038	PAX8_R1_peak_5260	174	.	5.89875	17.425	14.8712	551
chr1	118695137	118695454	PAX8_R1_peak_5262	122	.	4.64647	12.2763	9.90928	146
chr1	118784309	118785630	PAX8_R1_peak_5266	804	.	15.7878	80.482	77.0839	664
chr1	119330480	119331524	PAX8_R1_peak_5285	1721	.	27.0649	172.166	168.219	704
chr1	119411173	119411739	PAX8_R1_peak_5288	357	.	9.19511	35.7277	32.8045	277
chr1	119471570	119471910	PAX8_R1_peak_5289	145	.	5.24206	14.5434	12.0899	179
chr1	119491546	119492476	PAX8_R1_peak_5291	209	.	6.59272	20.9684	18.3222	509
chr1	119605135	119605668	PAX8_R1_peak_5296	246	.	7.28669	24.6912	21.9615	276
chr1	119634202	119634830	PAX8_R1_peak_5300	376	.	9.27682	37.6796	34.7355	343
chr1	119678934	119679756	PAX8_R1_peak_5303	191	.	6.24574	19.1731	16.5718	379
chr1	119682596	119684031	PAX8_R1_peak_5304	182	.	6.07224	18.293	15.7151	634
chr1	119802960	119803491	PAX8_R1_peak_5307	326	.	8.67463	32.6112	29.7367	307
chr1	120023199	120023746	PAX8_R1_peak_5319	148	.	5.37827	14.8974	12.4211	306
chr1	120173825	120174586	PAX8_R1_peak_5322	174	.	5.89875	17.425	14.8712	468
chr1	120228979	120229885	PAX8_R1_peak_5328	170	.	5.48039	17.071	14.5372	665
chr1	120240257	120240810	PAX8_R1_peak_5329	140	.	5.20478	14.0816	11.633	423
chr1	120313508	120314212	PAX8_R1_peak_5333	218	.	6.76622	21.883	19.2154	338
chr1	120325198	120326251	PAX8_R1_peak_5337	326	.	8.67463	32.6112	29.7367	499
chr1	120329009	120329554	PAX8_R1_peak_5338	140	.	5.20478	14.0816	11.633	265
chr1	120379232	120380333	PAX8_R1_peak_5340	174	.	5.89875	17.425	14.8712	531
chr1	120428658	120429126	PAX8_R1_peak_5341	182	.	6.07224	18.293	15.7151	290
chr1	120510530	120511075	PAX8_R1_peak_5343	191	.	6.24574	19.1731	16.5718	254
chr1	120520089	120521383	PAX8_R1_peak_5344	163	.	5.22007	16.3151	13.8058	766
chr1	120535439	120536431	PAX8_R1_peak_5345	267	.	5.40257	26.7167	23.9472	500
chr1	120601430	120602851	PAX8_R1_peak_5349	1324	.	15.5927	132.432	128.691	527
chr1	120603943	120604825	PAX8_R1_peak_5350	497	.	7.62055	49.767	46.6646	324
chr1	120608654	120609664	PAX8_R1_peak_5351	573	.	10.5273	57.379	54.1904	564
chr1	120610859	120612671	PAX8_R1_peak_5352	494	.	9.65845	49.4271	46.3262	1442
chr1	120623562	120624123	PAX8_R1_peak_5354	314	.	6.29162	31.4225	28.5769	279
chr1	120633309	120633840	PAX8_R1_peak_5355	174	.	4.99587	17.4056	14.8686	310
chr1	120790445	120791349	PAX8_R1_peak_5371	830	.	13.3262	83.051	79.6385	339
chr1	120808236	120808993	PAX8_R1_peak_5373	196	.	5.56172	19.6349	17.0287	269
chr1	120874134	120874730	PAX8_R1_peak_5386	227	.	6.3067	22.7942	20.1196	421
chr1	120925294	120926524	PAX8_R1_peak_5389	228	.	6.93971	22.8085	20.1197	637
chr1	121094044	121094554	PAX8_R1_peak_5392	130	.	4.26477	13.0269	10.6301	348
chr1	121126798	121128240	PAX8_R1_peak_5394	1021	.	14.2801	102.177	98.6225	1124
chr1	121200094	121200576	PAX8_R1_peak_5397	195	.	5.78908	19.5486	16.9451	249
chr1	121263658	121264339	PAX8_R1_peak_5399	432	.	10.4096	43.2759	40.2465	414
chr1	142595138	142595708	PAX8_R1_peak_5422	132	.	4.15229	13.2397	10.8397	247
chr1	142893355	142893973	PAX8_R1_peak_5436	128	.	3.56303	12.8101	10.4161	333
chr1	143455038	143455707	PAX8_R1_peak_5454	578	.	7.44932	57.8579	54.6675	333
chr1	143467480	143468291	PAX8_R1_peak_5456	426	.	7.48488	42.6125	39.5953	264
chr1	143683966	143684761	PAX8_R1_peak_5466	843	.	16.3083	84.3542	80.9254	470
chr1	143895880	143896521	PAX8_R1_peak_5474	146	.	4.12888	14.6037	12.149	388
chr1	143897025	143897386	PAX8_R1_peak_5475	148	.	4.84494	14.8428	12.3854	129
chr1	143943094	143943912	PAX8_R1_peak_5481	275	.	7.62024	27.5807	24.8034	575
chr1	143960333	143961733	PAX8_R1_peak_5483	1059	.	17.5206	105.974	102.393	1033
chr1	143992862	143993846	PAX8_R1_peak_5489	200	.	4.86985	20.0735	17.4493	395
chr1	144009727	144010771	PAX8_R1_peak_5494	368	.	5.63437	36.8429	33.9032	303
chr1	144018747	144019435	PAX8_R1_peak_5495	181	.	3.82002	18.1371	15.5764	460
chr1	144025333	144025880	PAX8_R1_peak_5496	225	.	5.30765	22.5428	19.8695	319
chr1	144027415	144029379	PAX8_R1_peak_5497	1774	.	19.2543	177.473	173.503	1249
chr1	144036601	144038042	PAX8_R1_peak_5498	166	.	5.10287	16.6852	14.1557	485
chr1	144313830	144314984	PAX8_R1_peak_5510	488	.	11.277	48.885	45.7865	494
chr1	144494189	144495410	PAX8_R1_peak_5514	630	.	13.3589	63.0002	59.7537	364
chr1	144534912	144535821	PAX8_R1_peak_5522	352	.	6.08991	35.2136	32.303	492
chr1	144565327	144566663	PAX8_R1_peak_5527	1558	.	19.5115	155.86	151.992	621
chr1	144567181	144568492	PAX8_R1_peak_5528	422	.	8.58198	42.213	39.1977	822
chr1	144574246	144574662	PAX8_R1_peak_5530	283	.	7.22232	28.3749	25.5821	221
chr1	144587301	144588565	PAX8_R1_peak_5532	254	.	5.05402	25.4498	22.7145	655
chr1	144918050	144918360	PAX8_R1_peak_5543	126	.	3.52979	12.6643	10.2717	179
chr1	144930518	144933167	PAX8_R1_peak_5544	835	.	11.8637	83.5251	80.1045	2034
chr1	144940928	144941785	PAX8_R1_peak_5546	303	.	5.29921	30.3507	27.5224	455
chr1	144989141	144990161	PAX8_R1_peak_5555	2457	.	18.6231	245.784	241.533	501
chr1	144991391	144992070	PAX8_R1_peak_5557	173	.	4.0351	17.3375	14.8011	191
chr1	144994600	144995324	PAX8_R1_peak_5558	982	.	11.2046	98.2678	94.7404	335
chr1	145023005	145023606	PAX8_R1_peak_5564	183	.	4.25941	18.395	15.8164	423
chr1	145039614	145040131	PAX8_R1_peak_5567	210	.	4.70721	21.0714	18.4247	189
chr1	145058825	145059555	PAX8_R1_peak_5571	260	.	5.09667	26.0153	23.2629	385
chr1	145091774	145092887	PAX8_R1_peak_5573	588	.	9.93011	58.8359	55.6345	812
chr1	145096135	145096970	PAX8_R1_peak_5574	186	.	4.94572	18.6325	16.0525	220
chr1	145111826	145112374	PAX8_R1_peak_5575	280	.	4.99913	28.0092	25.2193	319
chr1	145113592	145114842	PAX8_R1_peak_5576	283	.	4.75733	28.3569	25.5642	621
chr1	145144318	145144905	PAX8_R1_peak_5580	154	.	4.92309	15.424	12.9422	286
chr1	145162864	145165285	PAX8_R1_peak_5584	140	.	4.288	14.0057	11.5767	394
chr1	145195908	145196365	PAX8_R1_peak_5588	289	.	6.43557	28.9273	26.1194	286
chr1	145208400	145210471	PAX8_R1_peak_5589	815	.	13.1254	81.5956	78.1941	667
chr1	145211325	145212565	PAX8_R1_peak_5590	571	.	8.96052	57.1144	53.9268	891
chr1	145216345	145217535	PAX8_R1_peak_5591	502	.	8.40114	50.229	47.1167	819
chr1	145218773	145220089	PAX8_R1_peak_5592	862	.	10.0606	86.2463	82.8056	725
chr1	145246071	145246814	PAX8_R1_peak_5594	236	.	5.91823	23.6345	20.9393	443
chr1	145254268	145254763	PAX8_R1_peak_5596	122	.	3.43941	12.264	9.89769	302
chr1	145285011	145285714	PAX8_R1_peak_5598	266	.	6.05818	26.6412	23.8721	387
chr1	145398562	145399973	PAX8_R1_peak_5607	227	.	6.93489	22.7956	20.1197	292
chr1	145433297	145434141	PAX8_R1_peak_5609	389	.	9.71559	38.9169	35.9463	455
chr1	145446233	145447021	PAX8_R1_peak_5610	410	.	10.0626	41.0816	38.0809	354
chr1	145454787	145455703	PAX8_R1_peak_5612	165	.	5.72526	16.5695	14.0407	712
chr1	145515423	145516747	PAX8_R1_peak_5617	367	.	9.36861	36.7829	33.8436	965
chr1	145524785	145525388	PAX8_R1_peak_5618	275	.	7.80717	27.591	24.8034	197
chr1	145542521	145543225	PAX8_R1_peak_5619	285	.	7.98066	28.5768	25.7712	467
chr1	145600868	145601700	PAX8_R1_peak_5625	336	.	8.84813	33.6417	30.7508	229
chr1	145602955	145603446	PAX8_R1_peak_5626	182	.	6.07224	18.293	15.7151	326
chr1	145621373	145622009	PAX8_R1_peak_5630	163	.	5.10674	16.3379	13.8285	437
chr1	145666610	145667596	PAX8_R1_peak_5635	843	.	16.3083	84.3542	80.9254	673
chr1	145670653	145671297	PAX8_R1_peak_5636	691	.	14.2264	69.1271	65.8238	300
chr1	145738110	145738488	PAX8_R1_peak_5644	131	.	4.71923	13.1323	10.7336	170
chr1	145741412	145742331	PAX8_R1_peak_5645	1208	.	18.7053	120.831	117.161	455
chr1	145772022	145772712	PAX8_R1_peak_5649	577	.	11.3995	57.7639	54.5737	350
chr1	145775687	145776840	PAX8_R1_peak_5650	922	.	17.3493	92.2214	88.734	765
chr1	145826356	145827277	PAX8_R1_peak_5652	117	.	4.6843	11.7205	9.36072	712
chr1	145915776	145916361	PAX8_R1_peak_5655	410	.	10.0626	41.0816	38.0809	266
chr1	145968269	145970345	PAX8_R1_peak_5657	856	.	16.4818	85.6542	82.2155	1591
chr1	146097209	146098254	PAX8_R1_peak_5663	1541	.	24.9829	154.172	150.312	595
chr1	146531210	146531708	PAX8_R1_peak_5668	178	.	5.91845	17.8854	15.3277	252
chr1	146532837	146533219	PAX8_R1_peak_5670	246	.	7.28669	24.6912	21.9615	198
chr1	146643502	146644966	PAX8_R1_peak_5675	246	.	7.28669	24.6912	21.9615	632
chr1	146703820	146704755	PAX8_R1_peak_5676	804	.	15.7878	80.482	77.0839	454
chr1	146722526	146723193	PAX8_R1_peak_5679	336	.	8.84813	33.6417	30.7508	363
chr1	146887130	146887789	PAX8_R1_peak_5685	124	.	4.8578	12.4927	10.1021	303
chr1	146950218	146950773	PAX8_R1_peak_5687	124	.	4.8578	12.4927	10.1021	268
chr1	146987137	146987658	PAX8_R1_peak_5691	126	.	4.06232	12.6429	10.2505	231
chr1	147011903	147013339	PAX8_R1_peak_5694	209	.	6.59272	20.9684	18.3222	998
chr1	147016842	147017350	PAX8_R1_peak_5695	124	.	4.8578	12.4927	10.1021	190
chr1	147058575	147059613	PAX8_R1_peak_5696	885	.	14.6732	88.5647	85.1049	612
chr1	147123135	147124843	PAX8_R1_peak_5700	605	.	13.012	60.5881	57.365	397
chr1	147140560	147143128	PAX8_R1_peak_5701	546	.	12.1445	54.6596	51.4973	405
chr1	147188931	147189801	PAX8_R1_peak_5704	632	.	13.1897	63.2302	59.9827	354
chr1	147253141	147253735	PAX8_R1_peak_5708	237	.	7.1132	23.7447	21.0354	305
chr1	147325345	147325922	PAX8_R1_peak_5710	209	.	6.59272	20.9684	18.3222	283
chr1	147369195	147370132	PAX8_R1_peak_5714	326	.	8.67463	32.6112	29.7367	488
chr1	147373496	147374242	PAX8_R1_peak_5715	475	.	10.0051	47.5852	44.5093	423
chr1	147422752	147423249	PAX8_R1_peak_5718	336	.	8.84813	33.6417	30.7508	249
chr1	147453442	147454246	PAX8_R1_peak_5719	908	.	17.1758	90.8992	87.4213	273
chr1	147457562	147458009	PAX8_R1_peak_5720	266	.	7.63368	26.6146	23.8456	191
chr1	147510125	147512050	PAX8_R1_peak_5722	895	.	17.0023	89.5813	86.1131	1464
chr1	147639085	147640053	PAX8_R1_peak_5728	1586	.	25.5034	158.631	154.749	553
chr1	147735101	147736355	PAX8_R1_peak_5733	174	.	5.89875	17.425	14.8712	898
chr1	147806046	147807637	PAX8_R1_peak_5735	266	.	7.63368	26.6146	23.8456	746
chr1	147851702	147851993	PAX8_R1_peak_5739	182	.	6.07224	18.293	15.7151	103
chr1	147871194	147872206	PAX8_R1_peak_5741	703	.	14.3999	70.3686	67.0543	730
chr1	147930834	147931607	PAX8_R1_peak_5743	157	.	5.55177	15.7269	13.2239	574
chr1	148176142	148178767	PAX8_R1_peak_5750	191	.	6.24574	19.1731	16.5718	1306
chr1	148524772	148525970	PAX8_R1_peak_5756	769	.	11.7393	76.9444	73.5763	768
chr1	148526983	148527604	PAX8_R1_peak_5757	209	.	5.37169	20.9061	18.2749	284
chr1	148531070	148533099	PAX8_R1_peak_5759	295	.	6.86566	29.573	26.7495	965
chr1	148533431	148533893	PAX8_R1_peak_5760	205	.	5.47508	20.5076	17.8794	291
chr1	148547180	148547877	PAX8_R1_peak_5763	198	.	5.18183	19.8493	17.2416	205
chr1	148555784	148557538	PAX8_R1_peak_5764	144	.	4.16469	14.4497	11.9975	1218
chr1	148559060	148560048	PAX8_R1_peak_5765	124	.	4.48654	12.4753	10.1021	519
chr1	148898729	148899865	PAX8_R1_peak_5777	853	.	11.5149	85.3246	81.8929	472
chr1	149024611	149025056	PAX8_R1_peak_5783	296	.	6.07837	29.6699	26.8461	220
chr1	149131359	149132436	PAX8_R1_peak_5786	895	.	17.0023	89.5813	86.1131	577
chr1	149192830	149193402	PAX8_R1_peak_5788	209	.	6.59272	20.9684	18.3222	235
chr1	149196110	149197328	PAX8_R1_peak_5789	2140	.	31.7492	214.073	209.942	768
chr1	149212372	149213141	PAX8_R1_peak_5792	546	.	12.1445	54.6596	51.4973	280
chr1	149214316	149215239	PAX8_R1_peak_5793	1223	.	21.1661	122.335	118.651	465
chr1	149222175	149225120	PAX8_R1_peak_5794	995	.	14.0002	99.5499	96.0134	912
chr1	149287178	149288559	PAX8_R1_peak_5799	1419	.	22.81	141.963	138.172	547
chr1	149379150	149379936	PAX8_R1_peak_5805	140	.	5.20478	14.0816	11.633	320
chr1	149601832	149603492	PAX8_R1_peak_5816	1181	.	20.6456	118.12	114.461	1123
chr1	149672910	149673610	PAX8_R1_peak_5819	1015	.	18.5637	101.596	98.0423	324
chr1	149679836	149680397	PAX8_R1_peak_5820	144	.	4.62573	14.4986	12.0461	427
chr1	149683821	149685171	PAX8_R1_peak_5822	230	.	6.12743	23.0859	20.3943	411
chr1	149763921	149764779	PAX8_R1_peak_5827	275	.	7.80717	27.591	24.8034	336
chr1	149803087	149804898	PAX8_R1_peak_5832	157	.	5.55177	15.7269	13.2239	1417
chr1	149808276	149809796	PAX8_R1_peak_5835	200	.	6.41923	20.065	17.4409	718
chr1	149811529	149815283	PAX8_R1_peak_5836	295	.	8.15416	29.572	26.7484	1991
chr1	149827336	149828436	PAX8_R1_peak_5841	218	.	6.76622	21.883	19.2154	603
chr1	149832205	149833340	PAX8_R1_peak_5844	132	.	5.03129	13.2799	10.8596	277
chr1	149899316	149900348	PAX8_R1_peak_5850	1322	.	22.3806	132.292	128.551	375
chr1	149958013	149959011	PAX8_R1_peak_5855	370	.	8.85165	37.0006	34.06	473
chr1	149981656	149982966	PAX8_R1_peak_5858	454	.	10.7566	45.4989	42.4412	1048
chr1	150038882	150039972	PAX8_R1_peak_5861	165	.	5.72526	16.5695	14.0407	898
chr1	150095842	150096640	PAX8_R1_peak_5862	330	.	8.62403	33.0197	30.1428	453
chr1	150185349	150186991	PAX8_R1_peak_5868	650	.	12.6354	65.0862	61.8251	1224
chr1	150206847	150209105	PAX8_R1_peak_5872	214	.	6.60766	21.4566	18.8055	1981
chr1	150227792	150228847	PAX8_R1_peak_5874	123	.	4.56699	12.3838	10.0152	747
chr1	150232077	150232950	PAX8_R1_peak_5875	191	.	6.24574	19.1731	16.5718	374
chr1	150254342	150255108	PAX8_R1_peak_5878	191	.	6.24574	19.1731	16.5718	532
chr1	150292876	150294250	PAX8_R1_peak_5883	511	.	11.624	51.1757	48.0512	715
chr1	150459240	150459973	PAX8_R1_peak_5903	191	.	6.24574	19.1731	16.5718	457
chr1	150473575	150474119	PAX8_R1_peak_5904	182	.	6.07224	18.293	15.7151	258
chr1	150487259	150488462	PAX8_R1_peak_5905	1015	.	18.5637	101.596	98.0423	750
chr1	150533336	150535073	PAX8_R1_peak_5910	174	.	5.89875	17.425	14.8712	651
chr1	150536072	150536526	PAX8_R1_peak_5911	109	.	4.51081	10.9639	8.63595	196
chr1	150576897	150577810	PAX8_R1_peak_5920	109	.	4.51081	10.9639	8.63595	411
chr1	150593518	150594281	PAX8_R1_peak_5924	399	.	9.88908	39.9955	37.0097	398
chr1	150596459	150597196	PAX8_R1_peak_5925	222	.	6.5726	22.2558	19.5844	390
chr1	150601288	150602525	PAX8_R1_peak_5926	3789	.	47.0032	378.908	374.24	467
chr1	150669399	150670306	PAX8_R1_peak_5931	250	.	6.90177	25.0323	22.2994	430
chr1	150702043	150702927	PAX8_R1_peak_5933	246	.	7.28669	24.6912	21.9615	236
chr1	150749319	150750501	PAX8_R1_peak_5936	1294	.	22.0336	129.43	125.705	662
chr1	150760226	150760948	PAX8_R1_peak_5939	140	.	5.20117	14.0723	11.633	404
chr1	150822552	150823222	PAX8_R1_peak_5944	558	.	12.318	55.8334	52.6584	384
chr1	150841323	150841722	PAX8_R1_peak_5945	124	.	4.8578	12.4927	10.1021	193
chr1	150849126	150849838	PAX8_R1_peak_5947	157	.	5.55177	15.7269	13.2239	220
chr1	150859141	150860310	PAX8_R1_peak_5949	148	.	5.37827	14.8974	12.4211	282
chr1	150953541	150954928	PAX8_R1_peak_5961	147	.	4.93007	14.7512	12.2948	788
chr1	150994645	150996037	PAX8_R1_peak_5971	8777	.	64.4104	877.708	872.252	800
chr1	150996788	150997421	PAX8_R1_peak_5972	140	.	5.20117	14.0723	11.633	406
chr1	151031152	151033086	PAX8_R1_peak_5977	182	.	5.88511	18.2035	15.6424	995
chr1	151042703	151044449	PAX8_R1_peak_5980	420	.	9.77362	42.0577	39.0522	415
chr1	151059172	151059809	PAX8_R1_peak_5987	121	.	4.73476	12.1786	9.81319	177
chr1	151072130	151072985	PAX8_R1_peak_5988	581	.	11.7219	58.1242	54.9327	336
chr1	151097450	151098681	PAX8_R1_peak_5990	544	.	12.0798	54.4765	51.3228	646
chr1	151113918	151115037	PAX8_R1_peak_5992	1029	.	18.7372	102.951	99.3891	630
chr1	151137798	151139254	PAX8_R1_peak_5996	322	.	7.83011	32.2631	29.4014	628
chr1	151166640	151171473	PAX8_R1_peak_5999	1132	.	19.8797	113.221	109.595	1267
chr1	151172456	151174067	PAX8_R1_peak_6000	402	.	8.99013	40.2394	37.2525	877
chr1	151197686	151198879	PAX8_R1_peak_6006	1264	.	20.7201	126.409	122.706	608
chr1	151223977	151224766	PAX8_R1_peak_6010	5798	.	52.2739	579.879	574.799	320
chr1	151226612	151228212	PAX8_R1_peak_6011	366	.	9.13148	36.6909	33.7623	264
chr1	151253055	151255523	PAX8_R1_peak_6016	367	.	9.36861	36.7829	33.8436	765
chr1	151284789	151285650	PAX8_R1_peak_6019	305	.	8.32765	30.5762	27.7356	483
chr1	151299363	151300900	PAX8_R1_peak_6021	326	.	8.67463	32.6112	29.7367	718
chr1	151343781	151345595	PAX8_R1_peak_6030	534	.	11.971	53.492	50.3424	684
chr1	151416301	151417681	PAX8_R1_peak_6036	142	.	4.20296	14.2985	11.8477	989
chr1	151431519	151432323	PAX8_R1_peak_6041	147	.	4.93007	14.7512	12.2948	547
chr1	151488672	151489523	PAX8_R1_peak_6057	392	.	9.63862	39.293	36.3202	505
chr1	151505550	151507536	PAX8_R1_peak_6061	948	.	17.6962	94.8788	91.3721	589
chr1	151511885	151514283	PAX8_R1_peak_6062	650	.	12.6354	65.0862	61.8251	416
chr1	151519379	151520137	PAX8_R1_peak_6063	483	.	9.34713	48.3282	45.2405	395
chr1	151535811	151536936	PAX8_R1_peak_6068	461	.	9.55145	46.105	43.0446	294
chr1	151543093	151543739	PAX8_R1_peak_6071	230	.	5.98748	23.0442	20.3533	459
chr1	151554534	151556421	PAX8_R1_peak_6072	1838	.	26.9316	183.844	179.844	1044
chr1	151557671	151558847	PAX8_R1_peak_6073	3304	.	40.8722	330.474	325.936	594
chr1	151566448	151567359	PAX8_R1_peak_6076	276	.	7.30173	27.6471	24.8592	331
chr1	151571936	151573157	PAX8_R1_peak_6078	2413	.	34.6985	241.362	237.125	306
chr1	151598291	151598835	PAX8_R1_peak_6082	174	.	5.36408	17.4879	14.9338	256
chr1	151654392	151655002	PAX8_R1_peak_6088	263	.	5.88415	26.3844	23.6295	275
chr1	151665520	151666077	PAX8_R1_peak_6090	256	.	6.64449	25.6227	22.8858	232
chr1	151689340	151689944	PAX8_R1_peak_6091	200	.	6.41923	20.065	17.4409	244
chr1	151711902	151713110	PAX8_R1_peak_6096	212	.	6.09009	21.2798	18.6315	690
chr1	151732025	151732765	PAX8_R1_peak_6099	185	.	6.00374	18.5264	15.9471	383
chr1	151735670	151736299	PAX8_R1_peak_6100	139	.	5.02908	13.9789	11.5505	250
chr1	151741633	151742960	PAX8_R1_peak_6102	1181	.	20.6456	118.12	114.461	757
chr1	151744189	151744651	PAX8_R1_peak_6103	132	.	5.03129	13.2799	10.8596	326
chr1	151762529	151763574	PAX8_R1_peak_6105	376	.	9.26651	37.6501	34.7061	458
chr1	151773310	151774030	PAX8_R1_peak_6107	523	.	11.7975	52.3307	49.1935	363
chr1	151837249	151838178	PAX8_R1_peak_6116	264	.	7.57546	26.4565	23.7009	453
chr1	151881639	151882649	PAX8_R1_peak_6120	298	.	8.05914	29.8339	27.0087	346
chr1	151885368	151885860	PAX8_R1_peak_6121	241	.	6.31145	24.1109	21.3979	291
chr1	151892489	151893116	PAX8_R1_peak_6122	307	.	6.79606	30.7154	27.874	417
chr1	151913448	151914420	PAX8_R1_peak_6125	218	.	6.76622	21.883	19.2154	589
chr1	151915354	151917264	PAX8_R1_peak_6127	716	.	14.5734	71.6152	68.2902	899
chr1	151918240	151918626	PAX8_R1_peak_6128	191	.	6.24574	19.1731	16.5718	162
chr1	151924585	151925297	PAX8_R1_peak_6129	501	.	10.8281	50.1506	47.0386	313
chr1	151944748	151946249	PAX8_R1_peak_6131	272	.	6.32737	27.2111	24.4383	444
chr1	151953626	151954274	PAX8_R1_peak_6133	165	.	5.72526	16.5695	14.0407	202
chr1	152008508	152009889	PAX8_R1_peak_6145	856	.	16.4818	85.6542	82.2155	574
chr1	152019739	152021330	PAX8_R1_peak_6147	256	.	7.46019	25.648	22.8983	586
chr1	152117627	152118131	PAX8_R1_peak_6152	256	.	7.46019	25.648	22.8983	314
chr1	152169162	152170392	PAX8_R1_peak_6157	2316	.	33.6576	231.656	227.456	393
chr1	152198119	152198721	PAX8_R1_peak_6159	165	.	5.72526	16.5695	14.0407	263
chr1	152229057	152229968	PAX8_R1_peak_6161	1056	.	19.0842	105.675	102.095	457
chr1	152300940	152302224	PAX8_R1_peak_6163	691	.	14.2264	69.1271	65.8238	734
chr1	152316903	152317504	PAX8_R1_peak_6164	273	.	7.5364	27.3446	24.5706	235
chr1	152365234	152365964	PAX8_R1_peak_6166	500	.	11.4505	50.0271	46.9155	380
chr1	152371617	152372168	PAX8_R1_peak_6167	200	.	6.41923	20.065	17.4409	384
chr1	152409725	152410646	PAX8_R1_peak_6168	357	.	9.19511	35.7277	32.8045	262
chr1	152416399	152417206	PAX8_R1_peak_6169	140	.	5.20478	14.0816	11.633	230
chr1	152423060	152424060	PAX8_R1_peak_6171	389	.	9.71559	38.9169	35.9463	347
chr1	152444842	152445503	PAX8_R1_peak_6173	962	.	17.8697	96.2139	92.6976	238
chr1	153055694	153056139	PAX8_R1_peak_6176	174	.	5.89875	17.425	14.8712	267
chr1	153074668	153075137	PAX8_R1_peak_6177	295	.	8.15416	29.572	26.7484	275
chr1	153253465	153253936	PAX8_R1_peak_6184	187	.	5.08344	18.7738	16.1912	221
chr1	153327980	153328346	PAX8_R1_peak_6191	165	.	5.72526	16.5695	14.0407	199
chr1	153347879	153348660	PAX8_R1_peak_6195	230	.	6.38009	23.0186	20.3278	298
chr1	153363446	153364001	PAX8_R1_peak_6196	132	.	5.03129	13.2799	10.8596	143
chr1	153438153	153438828	PAX8_R1_peak_6200	1631	.	26.0239	163.117	159.213	299
chr1	153473547	153473922	PAX8_R1_peak_6203	205	.	6.43823	20.5544	17.9254	175
chr1	153482852	153483819	PAX8_R1_peak_6206	170	.	5.48039	17.071	14.5372	187
chr1	153487946	153489109	PAX8_R1_peak_6207	231	.	6.88385	23.1222	20.4304	661
chr1	153512916	153513733	PAX8_R1_peak_6216	295	.	8.15416	29.572	26.7484	464
chr1	153517283	153518530	PAX8_R1_peak_6217	454	.	10.7566	45.4989	42.4412	409
chr1	153519702	153520310	PAX8_R1_peak_6218	157	.	5.55177	15.7269	13.2239	166
chr1	153535836	153536705	PAX8_R1_peak_6220	534	.	11.971	53.492	50.3424	216
chr1	153537446	153539734	PAX8_R1_peak_6221	2061	.	30.8817	206.174	202.076	991
chr1	153540260	153541451	PAX8_R1_peak_6222	138	.	4.96692	13.8115	11.385	914
chr1	153554025	153556127	PAX8_R1_peak_6226	5311	.	63.1513	531.121	526.116	937
chr1	153581259	153581745	PAX8_R1_peak_6232	124	.	4.8578	12.4927	10.1021	249
chr1	153589991	153590781	PAX8_R1_peak_6235	237	.	7.1132	23.7447	21.0354	242
chr1	153612862	153614143	PAX8_R1_peak_6246	961	.	15.0961	96.1616	92.6513	706
chr1	153619981	153621637	PAX8_R1_peak_6247	12049	.	117.529	1204.94	1199.25	925
chr1	153625190	153626249	PAX8_R1_peak_6248	148	.	5.37827	14.8974	12.4211	550
chr1	153646556	153647064	PAX8_R1_peak_6254	165	.	5.72526	16.5695	14.0407	233
chr1	153667550	153668096	PAX8_R1_peak_6259	191	.	6.24574	19.1731	16.5718	151
chr1	153672188	153672937	PAX8_R1_peak_6262	222	.	5.98887	22.2177	19.5471	312
chr1	153680943	153682616	PAX8_R1_peak_6265	657	.	13.5542	65.725	62.4545	582
chr1	153747646	153748729	PAX8_R1_peak_6276	140	.	5.20478	14.0816	11.633	856
chr1	153755465	153756469	PAX8_R1_peak_6278	124	.	4.8578	12.4927	10.1021	778
chr1	153782445	153783410	PAX8_R1_peak_6281	454	.	10.7566	45.4989	42.4412	472
chr1	153814265	153815908	PAX8_R1_peak_6290	421	.	9.78929	42.104	39.0983	1236
chr1	153853143	153854085	PAX8_R1_peak_6293	441	.	8.23015	44.1475	41.114	498
chr1	153856600	153857624	PAX8_R1_peak_6294	520	.	10.247	52.0517	48.9234	667
chr1	153871480	153872358	PAX8_R1_peak_6296	148	.	5.36829	14.8717	12.414	457
chr1	153894217	153896265	PAX8_R1_peak_6300	170	.	5.76708	17.078	14.5442	154
chr1	153896925	153898341	PAX8_R1_peak_6301	148	.	5.37827	14.8974	12.4211	291
chr1	153918323	153919441	PAX8_R1_peak_6303	266	.	7.63368	26.6146	23.8456	923
chr1	153929912	153931472	PAX8_R1_peak_6304	843	.	16.3083	84.3542	80.9254	1194
chr1	153939339	153940645	PAX8_R1_peak_6307	534	.	11.971	53.492	50.3424	799
chr1	153957966	153959969	PAX8_R1_peak_6311	195	.	6.08848	19.5937	16.9887	1613
chr1	153962385	153963785	PAX8_R1_peak_6312	188	.	5.33049	18.8833	16.2995	753
chr1	153993441	153994062	PAX8_R1_peak_6318	319	.	8.07519	31.9731	29.1132	373
chr1	154192846	154193484	PAX8_R1_peak_6332	182	.	6.07224	18.293	15.7151	448
chr1	154250526	154251375	PAX8_R1_peak_6334	266	.	7.63368	26.6146	23.8456	390
chr1	154259183	154259867	PAX8_R1_peak_6335	209	.	6.59272	20.9684	18.3222	365
chr1	154446929	154447820	PAX8_R1_peak_6345	558	.	12.318	55.8334	52.6584	488
chr1	154469433	154469943	PAX8_R1_peak_6348	191	.	6.24574	19.1731	16.5718	216
chr1	154474125	154475476	PAX8_R1_peak_6349	389	.	9.71559	38.9169	35.9463	949
chr1	154579920	154580976	PAX8_R1_peak_6357	165	.	5.72526	16.5695	14.0407	762
chr1	154599717	154600759	PAX8_R1_peak_6358	275	.	7.80717	27.591	24.8034	361
chr1	154648685	154649170	PAX8_R1_peak_6361	174	.	5.89875	17.425	14.8712	197
chr1	154842743	154843127	PAX8_R1_peak_6371	109	.	4.51081	10.9639	8.63595	137
chr1	154848677	154849345	PAX8_R1_peak_6372	138	.	4.87146	13.8944	11.4667	227
chr1	154854134	154854744	PAX8_R1_peak_6374	602	.	11.351	60.2323	57.0179	267
chr1	154908388	154910263	PAX8_R1_peak_6380	326	.	8.67463	32.6112	29.7367	710
chr1	154933825	154935081	PAX8_R1_peak_6384	466	.	10.93	46.6208	43.5494	412
chr1	154955319	154957696	PAX8_R1_peak_6387	173	.	5.73422	17.3887	14.8519	473
chr1	154973163	154974930	PAX8_R1_peak_6392	654	.	13.7059	65.4347	62.1651	337
chr1	154989698	154990385	PAX8_R1_peak_6395	346	.	9.02162	34.6806	31.7733	419
chr1	155017246	155018038	PAX8_R1_peak_6398	170	.	5.60781	17.0422	14.5091	304
chr1	155022463	155024377	PAX8_R1_peak_6399	124	.	4.8578	12.4927	10.1021	683
chr1	155037417	155038198	PAX8_R1_peak_6402	962	.	17.8697	96.2139	92.6976	354
chr1	155057115	155058142	PAX8_R1_peak_6407	326	.	8.67463	32.6112	29.7367	318
chr1	155111924	155113764	PAX8_R1_peak_6419	454	.	10.7566	45.4989	42.4412	1512
chr1	155139960	155140684	PAX8_R1_peak_6425	148	.	5.37827	14.8974	12.4211	552
chr1	155145595	155146897	PAX8_R1_peak_6427	209	.	6.59272	20.9684	18.3222	1086
chr1	155162791	155165430	PAX8_R1_peak_6432	266	.	7.63368	26.6146	23.8456	306
chr1	155178127	155179748	PAX8_R1_peak_6434	200	.	6.41923	20.065	17.4409	806
chr1	155194175	155195477	PAX8_R1_peak_6436	766	.	15.2674	76.6524	73.2856	598
chr1	155196442	155198364	PAX8_R1_peak_6437	182	.	6.07224	18.293	15.7151	376
chr1	155213688	155215138	PAX8_R1_peak_6440	3898	.	49.7924	389.883	385.186	990
chr1	155223859	155225037	PAX8_R1_peak_6445	378	.	9.5421	37.846	34.8909	220
chr1	155231708	155232543	PAX8_R1_peak_6446	140	.	5.20117	14.0723	11.633	426
chr1	155242642	155243764	PAX8_R1_peak_6448	246	.	7.28669	24.6912	21.9615	680
chr1	155277917	155279981	PAX8_R1_peak_6453	305	.	8.32765	30.5762	27.7356	1270
chr1	155331366	155331968	PAX8_R1_peak_6461	480	.	10.3519	48.0643	44.9779	278
chr1	155381731	155382396	PAX8_R1_peak_6466	155	.	5.19328	15.5069	13.0241	277
chr1	155385933	155386729	PAX8_R1_peak_6467	1195	.	19.6455	119.535	115.868	416
chr1	155436737	155437375	PAX8_R1_peak_6471	409	.	8.23979	40.9824	37.9919	265
chr1	155448611	155449416	PAX8_R1_peak_6473	477	.	9.19121	47.7677	44.6826	526
chr1	155459436	155460024	PAX8_R1_peak_6474	175	.	5.64943	17.5501	14.9955	363
chr1	155476065	155476775	PAX8_R1_peak_6477	157	.	5.55177	15.7269	13.2239	414
chr1	155557441	155558145	PAX8_R1_peak_6483	148	.	5.37827	14.8974	12.4211	471
chr1	155579661	155580246	PAX8_R1_peak_6487	165	.	5.72526	16.5695	14.0407	201
chr1	155674788	155676045	PAX8_R1_peak_6494	130	.	4.8067	13.0369	10.6395	603
chr1	155693102	155694136	PAX8_R1_peak_6498	229	.	6.36799	22.9817	20.2918	685
chr1	155700862	155701157	PAX8_R1_peak_6500	130	.	4.68222	13.0291	10.6323	151
chr1	155728096	155729614	PAX8_R1_peak_6504	173	.	5.59052	17.3841	14.8474	429
chr1	155766250	155767325	PAX8_R1_peak_6511	295	.	7.45352	29.5802	26.7566	635
chr1	155774180	155775023	PAX8_R1_peak_6512	412	.	9.11781	41.2137	38.2126	306
chr1	155798759	155800015	PAX8_R1_peak_6514	617	.	11.2121	61.718	58.4908	578
chr1	155825812	155826369	PAX8_R1_peak_6521	162	.	5.18498	16.2114	13.7042	224
chr1	155900906	155902874	PAX8_R1_peak_6540	714	.	12.0571	71.4033	68.0855	450
chr1	155903303	155905278	PAX8_R1_peak_6541	269	.	6.7754	26.9561	24.1849	1551
chr1	155909232	155909926	PAX8_R1_peak_6544	252	.	7.32705	25.2862	22.5516	392
chr1	155910169	155911298	PAX8_R1_peak_6545	154	.	5.28737	15.4012	12.9197	559
chr1	155915356	155916451	PAX8_R1_peak_6546	137	.	4.38662	13.7283	11.3037	410
chr1	155943834	155944641	PAX8_R1_peak_6553	558	.	12.318	55.8334	52.6584	539
chr1	155950857	155951747	PAX8_R1_peak_6557	399	.	7.96779	39.9773	37.0012	292
chr1	155965857	155966804	PAX8_R1_peak_6561	171	.	5.36508	17.1148	14.5804	752
chr1	155971404	155973171	PAX8_R1_peak_6563	577	.	9.81727	57.7865	54.5963	543
chr1	155979494	155980379	PAX8_R1_peak_6566	646	.	12.4982	64.6536	61.394	456
chr1	155985540	155986835	PAX8_R1_peak_6568	928	.	15.0428	92.895	89.4057	514
chr1	156016991	156019026	PAX8_R1_peak_6578	1123	.	19.5867	112.357	108.739	665
chr1	156019489	156020826	PAX8_R1_peak_6579	835	.	16.0356	83.5649	80.1441	651
chr1	156051768	156053445	PAX8_R1_peak_6588	313	.	7.68511	31.3003	28.4552	591
chr1	156060460	156061023	PAX8_R1_peak_6591	171	.	5.80677	17.1831	14.648	294
chr1	156065921	156066818	PAX8_R1_peak_6593	357	.	6.78315	35.745	32.8216	632
chr1	156075507	156077009	PAX8_R1_peak_6596	155	.	5.21467	15.5673	13.0836	676
chr1	156080233	156081641	PAX8_R1_peak_6598	197	.	5.37537	19.7859	17.1787	1151
chr1	156083334	156088540	PAX8_R1_peak_6599	436	.	9.0047	43.6848	40.6533	4383
chr1	156092418	156094594	PAX8_R1_peak_6600	1124	.	19.6089	112.423	108.805	1685
chr1	156115559	156116164	PAX8_R1_peak_6608	290	.	5.66075	29.0635	26.2544	321
chr1	156122281	156123579	PAX8_R1_peak_6609	1156	.	16.1062	115.611	111.969	472
chr1	156136050	156136751	PAX8_R1_peak_6611	285	.	7.6128	28.5627	25.7689	514
chr1	156146899	156147668	PAX8_R1_peak_6616	1616	.	25.8504	161.619	157.722	410
chr1	156162136	156162708	PAX8_R1_peak_6619	164	.	4.92619	16.4751	13.9642	262
chr1	156163039	156164219	PAX8_R1_peak_6620	213	.	5.50715	21.3898	18.7396	602
chr1	156167293	156167850	PAX8_R1_peak_6621	185	.	5.4701	18.5728	15.9931	313
chr1	156182630	156183589	PAX8_R1_peak_6622	421	.	9.82104	42.1976	39.1824	521
chr1	156189210	156189868	PAX8_R1_peak_6625	377	.	9.09834	37.7339	34.7894	353
chr1	156294761	156295781	PAX8_R1_peak_6633	830	.	16.1348	83.0588	79.64	486
chr1	156296532	156297618	PAX8_R1_peak_6634	1646	.	26.1974	164.618	160.707	713
chr1	156301054	156301580	PAX8_R1_peak_6635	275	.	7.80717	27.591	24.8034	285
chr1	156414129	156414522	PAX8_R1_peak_6643	110	.	4.20506	11.066	8.7366	207
chr1	156441526	156442879	PAX8_R1_peak_6646	326	.	8.67463	32.6112	29.7367	556
chr1	156470237	156471462	PAX8_R1_peak_6647	182	.	6.07224	18.293	15.7151	501
chr1	156547246	156548464	PAX8_R1_peak_6656	534	.	11.971	53.492	50.3424	318
chr1	156553427	156554257	PAX8_R1_peak_6657	1721	.	27.0649	172.166	168.219	376
chr1	156571216	156572231	PAX8_R1_peak_6660	988	.	18.2167	98.8966	95.3615	680
chr1	156666447	156667868	PAX8_R1_peak_6670	1843	.	28.4528	184.387	180.382	976
chr1	156698163	156699180	PAX8_R1_peak_6677	148	.	5.37827	14.8974	12.4211	289
chr1	156710777	156711401	PAX8_R1_peak_6680	157	.	5.55177	15.7269	13.2239	245
chr1	156721479	156722188	PAX8_R1_peak_6684	336	.	8.84813	33.6417	30.7508	170
chr1	156739247	156739804	PAX8_R1_peak_6686	191	.	6.24574	19.1731	16.5718	309
chr1	156811019	156811408	PAX8_R1_peak_6689	174	.	5.89875	17.425	14.8712	221
chr1	157016549	157017001	PAX8_R1_peak_6696	182	.	6.07224	18.293	15.7151	200
chr1	157108125	157109088	PAX8_R1_peak_6700	357	.	9.19511	35.7277	32.8045	277
chr1	157444470	157445855	PAX8_R1_peak_6702	1482	.	24.289	148.268	144.439	844
chr1	157512447	157512791	PAX8_R1_peak_6704	191	.	6.24574	19.1731	16.5718	196
chr1	157971888	157973444	PAX8_R1_peak_6713	2300	.	33.4841	230.046	225.852	771
chr1	157986389	157987047	PAX8_R1_peak_6714	200	.	6.41923	20.065	17.4409	209
chr1	157988061	157988530	PAX8_R1_peak_6715	266	.	7.63368	26.6146	23.8456	229
chr1	157995283	157995837	PAX8_R1_peak_6717	295	.	8.15416	29.572	26.7484	310
chr1	157998454	157999186	PAX8_R1_peak_6718	326	.	8.67463	32.6112	29.7367	437
chr1	158012855	158013410	PAX8_R1_peak_6720	117	.	4.6843	11.7205	9.36072	398
chr1	158044764	158045366	PAX8_R1_peak_6722	256	.	7.46019	25.648	22.8983	333
chr1	158082992	158083675	PAX8_R1_peak_6724	174	.	5.89875	17.425	14.8712	323
chr1	159418643	159419628	PAX8_R1_peak_6737	1380	.	23.0745	138.056	134.283	508
chr1	159787242	159787886	PAX8_R1_peak_6741	275	.	7.80717	27.591	24.8034	375
chr1	159797873	159798246	PAX8_R1_peak_6742	109	.	4.51081	10.9639	8.63595	251
chr1	159823904	159825100	PAX8_R1_peak_6743	275	.	7.80717	27.591	24.8034	710
chr1	159837374	159837949	PAX8_R1_peak_6744	157	.	5.55177	15.7269	13.2239	320
chr1	159851578	159852158	PAX8_R1_peak_6747	266	.	7.63368	26.6146	23.8456	284
chr1	159876223	159877265	PAX8_R1_peak_6750	157	.	5.55177	15.7269	13.2239	238
[truncated: 30,729 more rows]

## Sheet: PAX8_R2
chr	start	end	name	score	strand	signalValue	pValue(-log10)	qValue(-log10)	peak
chr1	10023	10464	PAX8_R2_peak_1	850	.	9.85023	85.0567	81.6553	186
chr1	523272	523986	PAX8_R2_peak_12	130	.	5.10023	13.0988	10.7104	314
chr1	710324	710872	PAX8_R2_peak_18	190	.	6.37528	19.0781	16.5042	298
chr1	713437	715991	PAX8_R2_peak_19	190	.	6.37528	19.0781	16.5042	694
chr1	739909	740606	PAX8_R2_peak_21	537	.	10.1907	53.705	50.5856	407
chr1	762067	763439	PAX8_R2_peak_22	144	.	5.34537	14.4396	12.0155	855
chr1	805038	805584	PAX8_R2_peak_25	150	.	5.3064	15.082	12.6315	267
chr1	825480	826151	PAX8_R2_peak_26	175	.	5.14484	17.5401	15.0122	256
chr1	856455	857156	PAX8_R2_peak_29	181	.	6.19313	18.1845	15.6345	216
chr1	870772	871868	PAX8_R2_peak_32	218	.	6.92174	21.8304	19.1886	820
chr1	875452	876455	PAX8_R2_peak_33	369	.	9.654	36.9744	34.0582	282
chr1	903384	903813	PAX8_R2_peak_42	181	.	6.19313	18.1845	15.6345	229
chr1	908457	909143	PAX8_R2_peak_43	447	.	10.9291	44.7025	41.6818	320
chr1	933964	938074	PAX8_R2_peak_52	960	.	18.3972	96.0283	92.5416	1655
chr1	948349	949057	PAX8_R2_peak_55	209	.	6.73959	20.9014	18.2816	371
chr1	954664	956077	PAX8_R2_peak_57	296	.	8.37895	29.6439	26.8448	998
chr1	959918	960684	PAX8_R2_peak_59	316	.	8.74325	31.6946	28.86	272
chr1	993081	995658	PAX8_R2_peak_62	762	.	15.665	76.2185	72.8812	379
chr1	1002622	1005330	PAX8_R2_peak_64	139	.	5.28238	13.9115	11.4932	1374
chr1	1013892	1016212	PAX8_R2_peak_67	391	.	10.0183	39.1441	36.1965	1084
chr1	1051272	1052172	PAX8_R2_peak_70	256	.	7.65034	25.6557	22.9316	353
chr1	1112388	1112961	PAX8_R2_peak_80	155	.	5.64668	15.5802	13.1066	310
chr1	1114579	1115287	PAX8_R2_peak_81	762	.	15.665	76.2185	72.8812	344
chr1	1120091	1121587	PAX8_R2_peak_82	266	.	7.83249	26.6381	23.8943	518
chr1	1179343	1179837	PAX8_R2_peak_93	130	.	5.10023	13.0988	10.7104	85
chr1	1215906	1218463	PAX8_R2_peak_102	227	.	7.10389	22.7706	20.1075	941
chr1	1218933	1219490	PAX8_R2_peak_103	648	.	14.0256	64.8635	61.6254	410
chr1	1243337	1244508	PAX8_R2_peak_114	447	.	10.9291	44.7025	41.6818	561
chr1	1245178	1245763	PAX8_R2_peak_115	181	.	6.19313	18.1845	15.6345	240
chr1	1253421	1254189	PAX8_R2_peak_116	163	.	5.77947	16.3105	13.8291	414
chr1	1309968	1311671	PAX8_R2_peak_133	575	.	12.9327	57.5425	54.3764	667
chr1	1319501	1319865	PAX8_R2_peak_134	190	.	6.37528	19.0781	16.5042	177
chr1	1338733	1339892	PAX8_R2_peak_139	172	.	5.6987	17.2918	14.7777	617
chr1	1342232	1343645	PAX8_R2_peak_140	661	.	14.2078	66.1037	62.8541	956
chr1	1368487	1369810	PAX8_R2_peak_145	256	.	7.65034	25.6557	22.9316	376
chr1	1376262	1376638	PAX8_R2_peak_147	139	.	5.28238	13.9115	11.4932	169
chr1	1406340	1408831	PAX8_R2_peak_151	147	.	5.46453	14.7388	12.2923	807
chr1	1435112	1435698	PAX8_R2_peak_157	636	.	13.8435	63.6289	60.4024	312
chr1	1439564	1441517	PAX8_R2_peak_160	1472	.	24.9547	147.279	143.475	1439
chr1	1446789	1448597	PAX8_R2_peak_161	181	.	6.19313	18.1845	15.6345	594
chr1	1467134	1467746	PAX8_R2_peak_163	179	.	6.1007	17.9484	15.4172	209
chr1	1491821	1493112	PAX8_R2_peak_167	209	.	6.73959	20.9014	18.2816	225
chr1	1509231	1511203	PAX8_R2_peak_170	575	.	12.9327	57.5425	54.3764	1286
chr1	1623115	1625664	PAX8_R2_peak_185	447	.	10.9291	44.7025	41.6818	1603
chr1	1643409	1643954	PAX8_R2_peak_187	199	.	6.55744	19.9838	17.3866	236
chr1	1676947	1678588	PAX8_R2_peak_193	853	.	16.94	85.3335	81.9252	995
chr1	1689660	1690946	PAX8_R2_peak_194	853	.	16.94	85.3335	81.9252	291
chr1	1691929	1692849	PAX8_R2_peak_195	1028	.	19.308	102.853	99.3185	390
chr1	1710085	1710980	PAX8_R2_peak_197	173	.	6.01098	17.3035	14.7777	247
chr1	1760082	1761131	PAX8_R2_peak_206	2074	.	29.2446	207.491	203.407	569
chr1	1822448	1823468	PAX8_R2_peak_218	306	.	8.5611	30.6647	27.8477	189
chr1	1835515	1836570	PAX8_R2_peak_222	173	.	6.01098	17.3035	14.7777	191
chr1	1837541	1838007	PAX8_R2_peak_223	190	.	6.37528	19.0781	16.5042	274
chr1	1850165	1851411	PAX8_R2_peak_226	123	.	4.91808	12.3011	9.94283	867
chr1	1869047	1869751	PAX8_R2_peak_228	624	.	13.6613	62.4	59.1853	375
chr1	1875364	1876389	PAX8_R2_peak_229	181	.	6.19313	18.1845	15.6345	683
chr1	1885766	1886519	PAX8_R2_peak_230	218	.	6.92174	21.8304	19.1886	298
chr1	1889023	1889607	PAX8_R2_peak_231	327	.	8.9254	32.7334	29.8817	274
chr1	1907978	1908624	PAX8_R2_peak_234	130	.	5.10023	13.0988	10.7104	304
chr1	1914061	1915737	PAX8_R2_peak_235	402	.	10.2005	40.2407	37.2781	1108
chr1	1926671	1928034	PAX8_R2_peak_237	173	.	6.01098	17.3035	14.7777	780
chr1	1940221	1941122	PAX8_R2_peak_245	711	.	14.9364	71.119	67.8243	489
chr1	1980782	1982479	PAX8_R2_peak_251	527	.	12.2041	52.7821	49.6668	649
chr1	2052984	2054006	PAX8_R2_peak_259	396	.	7.24661	39.6161	36.6664	373
chr1	2054752	2055743	PAX8_R2_peak_260	140	.	4.28707	14.0025	11.5834	945
chr1	2064614	2065323	PAX8_R2_peak_263	123	.	4.91808	12.3011	9.94283	534
chr1	2066694	2067397	PAX8_R2_peak_264	286	.	8.19679	28.6324	25.8513	371
chr1	2071038	2071770	PAX8_R2_peak_265	290	.	7.60373	29.0377	26.2538	494
chr1	2120142	2121260	PAX8_R2_peak_267	190	.	6.37528	19.0781	16.5042	611
chr1	2126268	2127602	PAX8_R2_peak_269	286	.	8.19679	28.6324	25.8513	247
chr1	2171197	2172007	PAX8_R2_peak_281	246	.	7.46819	24.6835	21.9792	472
chr1	2189280	2190927	PAX8_R2_peak_282	227	.	5.90713	22.7737	20.1105	1356
chr1	2252889	2254396	PAX8_R2_peak_287	1869	.	29.6906	186.924	182.929	885
chr1	2291867	2294043	PAX8_R2_peak_289	823	.	16.4354	82.3148	78.934	646
chr1	2322202	2323457	PAX8_R2_peak_292	369	.	9.654	36.9744	34.0582	897
chr1	2330917	2332295	PAX8_R2_peak_295	1760	.	28.4155	176.061	172.114	643
chr1	2383332	2383951	PAX8_R2_peak_301	504	.	11.8398	50.44	47.3514	270
chr1	2412082	2414556	PAX8_R2_peak_304	2530	.	37.1588	253.006	248.747	563
chr1	2448954	2449492	PAX8_R2_peak_306	227	.	7.10389	22.7706	20.1075	277
chr1	2466034	2466513	PAX8_R2_peak_309	181	.	6.19313	18.1845	15.6345	182
chr1	2477360	2479691	PAX8_R2_peak_310	209	.	6.73959	20.9014	18.2816	1155
chr1	2511087	2512557	PAX8_R2_peak_313	2713	.	39.1625	271.375	267.049	744
chr1	2548207	2549329	PAX8_R2_peak_318	391	.	10.0183	39.1441	36.1965	300
chr1	2958852	2959528	PAX8_R2_peak_345	147	.	5.46453	14.7388	12.2923	459
chr1	3010676	3011037	PAX8_R2_peak_346	130	.	5.10023	13.0988	10.7104	213
chr1	3132861	3133793	PAX8_R2_peak_351	587	.	13.1149	58.748	55.5696	531
chr1	3296842	3297628	PAX8_R2_peak_353	316	.	8.74325	31.6946	28.86	380
chr1	3343351	3343852	PAX8_R2_peak_355	199	.	6.55744	19.9838	17.3866	258
chr1	3370641	3371539	PAX8_R2_peak_357	306	.	8.5611	30.6647	27.8477	303
chr1	3394241	3394771	PAX8_R2_peak_358	256	.	7.65034	25.6557	22.9316	252
chr1	3402096	3402844	PAX8_R2_peak_360	402	.	10.2005	40.2407	37.2781	463
chr1	3447061	3448434	PAX8_R2_peak_364	413	.	10.3826	41.345	38.3676	730
chr1	3452387	3452995	PAX8_R2_peak_365	246	.	7.46819	24.6835	21.9792	310
chr1	3467753	3468338	PAX8_R2_peak_368	155	.	5.64668	15.5802	13.1066	385
chr1	3489749	3490440	PAX8_R2_peak_370	181	.	6.19313	18.1845	15.6345	200
chr1	3493875	3495065	PAX8_R2_peak_372	504	.	11.8398	50.44	47.3514	959
chr1	3537218	3538236	PAX8_R2_peak_379	492	.	11.6577	49.2788	46.2034	605
chr1	3572420	3572944	PAX8_R2_peak_384	139	.	5.28238	13.9115	11.4932	289
chr1	3576092	3576541	PAX8_R2_peak_385	209	.	6.73959	20.9014	18.2816	193
chr1	3611815	3612640	PAX8_R2_peak_390	276	.	8.01464	27.6304	24.8676	260
chr1	3614270	3614993	PAX8_R2_peak_391	661	.	14.2078	66.1037	62.8541	330
chr1	3691132	3694292	PAX8_R2_peak_396	1369	.	23.6796	136.954	133.208	1038
chr1	3712750	3713565	PAX8_R2_peak_399	237	.	7.28604	23.7217	21.0378	327
chr1	3717559	3718421	PAX8_R2_peak_400	501	.	10.4191	50.1384	47.0593	587
chr1	3737390	3738290	PAX8_R2_peak_401	919	.	17.8508	91.9845	88.5269	502
chr1	3741973	3742514	PAX8_R2_peak_402	227	.	7.10389	22.7706	20.1075	173
chr1	3772620	3775204	PAX8_R2_peak_404	563	.	12.7506	56.3431	53.1893	1302
chr1	3779979	3780902	PAX8_R2_peak_405	164	.	5.82883	16.4352	13.9352	211
chr1	3781162	3781850	PAX8_R2_peak_406	419	.	9.33795	41.909	38.9285	396
chr1	3816196	3818308	PAX8_R2_peak_407	246	.	7.46819	24.6835	21.9792	987
chr1	4381257	4381582	PAX8_R2_peak_416	139	.	5.28238	13.9115	11.4932	185
chr1	4725464	4726112	PAX8_R2_peak_422	218	.	6.92174	21.8304	19.1886	367
chr1	4833568	4834384	PAX8_R2_peak_423	316	.	8.74325	31.6946	28.86	450
chr1	5178481	5179474	PAX8_R2_peak_426	575	.	12.9327	57.5425	54.3764	498
chr1	5574603	5575063	PAX8_R2_peak_429	164	.	5.82883	16.4352	13.9352	214
chr1	5638840	5639255	PAX8_R2_peak_431	173	.	6.01098	17.3035	14.7777	145
chr1	6052171	6053611	PAX8_R2_peak_445	181	.	6.19313	18.1845	15.6345	526
chr1	6072468	6073181	PAX8_R2_peak_446	266	.	7.83249	26.6381	23.8943	478
chr1	6112260	6113422	PAX8_R2_peak_451	393	.	9.44356	39.3202	36.3717	881
chr1	6118596	6119716	PAX8_R2_peak_452	424	.	10.5648	42.4568	39.4648	685
chr1	6187038	6188631	PAX8_R2_peak_460	504	.	11.8398	50.44	47.3514	498
chr1	6259312	6260198	PAX8_R2_peak_473	213	.	6.56678	21.3457	18.723	467
chr1	6265181	6266690	PAX8_R2_peak_475	433	.	10.6559	43.3298	40.333	241
chr1	6284371	6285585	PAX8_R2_peak_480	636	.	13.8435	63.6289	60.4024	693
chr1	6286087	6286795	PAX8_R2_peak_481	217	.	5.98511	21.7904	19.1628	346
chr1	6295431	6297567	PAX8_R2_peak_484	209	.	6.73959	20.9014	18.2816	746
chr1	6302124	6302814	PAX8_R2_peak_485	296	.	8.37895	29.6439	26.8448	378
chr1	6365677	6366523	PAX8_R2_peak_498	1502	.	25.319	150.257	146.438	429
chr1	6403459	6404236	PAX8_R2_peak_502	271	.	7.29337	27.136	24.3888	327
chr1	6422928	6423905	PAX8_R2_peak_506	1126	.	18.2823	112.624	109.025	539
chr1	6431914	6434293	PAX8_R2_peak_509	155	.	5.64668	15.5802	13.1066	1424
chr1	6445390	6446390	PAX8_R2_peak_515	225	.	6.66879	22.5263	19.8804	615
chr1	6461760	6462918	PAX8_R2_peak_520	132	.	5.03246	13.2828	10.8916	804
chr1	6464477	6465353	PAX8_R2_peak_521	301	.	7.97818	30.1257	27.3231	408
chr1	6473884	6475986	PAX8_R2_peak_524	440	.	10.4551	44.0247	41.0159	1153
chr1	6479385	6480411	PAX8_R2_peak_525	227	.	7.10389	22.7706	20.1075	701
chr1	6486487	6488856	PAX8_R2_peak_528	359	.	9.47185	35.9017	33.0012	348
chr1	6490007	6491036	PAX8_R2_peak_529	469	.	11.2934	46.9768	43.9284	682
chr1	6493452	6494771	PAX8_R2_peak_531	196	.	5.32756	19.6226	17.0446	553
chr1	6503254	6504265	PAX8_R2_peak_534	130	.	5.10023	13.0988	10.7104	453
chr1	6507739	6508801	PAX8_R2_peak_536	139	.	5.28238	13.9115	11.4932	467
chr1	6523540	6524864	PAX8_R2_peak_538	253	.	7.16408	25.3162	22.6075	524
chr1	6530497	6533134	PAX8_R2_peak_540	256	.	7.65034	25.6557	22.9316	2036
chr1	6538554	6539635	PAX8_R2_peak_543	189	.	6.32129	18.9399	16.3834	223
chr1	6546486	6546985	PAX8_R2_peak_547	132	.	4.4421	13.2842	10.8928	234
chr1	6549083	6551632	PAX8_R2_peak_548	286	.	8.19679	28.6324	25.8513	204
chr1	6579630	6580502	PAX8_R2_peak_557	311	.	7.96522	31.1258	28.3056	570
chr1	6614085	6615151	PAX8_R2_peak_565	1094	.	19.7948	109.461	105.886	528
chr1	6639131	6640344	PAX8_R2_peak_573	246	.	7.46819	24.6835	21.9792	900
chr1	6666236	6667036	PAX8_R2_peak_578	213	.	6.25659	21.3488	18.7261	363
chr1	6671738	6674056	PAX8_R2_peak_580	356	.	9.15573	35.6187	32.7297	1801
chr1	6674494	6676069	PAX8_R2_peak_581	314	.	8.6692	31.498	28.6756	903
chr1	6704761	6706031	PAX8_R2_peak_584	1201	.	20.7389	120.184	116.539	542
chr1	6713337	6714625	PAX8_R2_peak_587	943	.	10.9658	94.3727	90.9023	851
chr1	6735455	6736711	PAX8_R2_peak_590	1080	.	16.2078	108.007	104.442	757
chr1	6761423	6762597	PAX8_R2_peak_594	1211	.	19.3224	121.13	117.477	504
chr1	6775270	6777114	PAX8_R2_peak_597	3566	.	44.5939	356.669	352.071	924
chr1	6784640	6785161	PAX8_R2_peak_600	211	.	5.67821	21.1958	18.574	175
chr1	6844149	6845458	PAX8_R2_peak_607	343	.	8.35135	34.3945	31.5226	926
chr1	6894463	6895011	PAX8_R2_peak_613	251	.	6.36123	25.1459	22.4394	329
chr1	6927736	6928554	PAX8_R2_peak_616	249	.	5.93522	24.9323	22.2268	583
chr1	6949728	6950248	PAX8_R2_peak_619	198	.	5.18961	19.8774	17.2962	365
chr1	6972058	6972955	PAX8_R2_peak_620	516	.	12.022	51.6078	48.5058	295
chr1	6979312	6979671	PAX8_R2_peak_622	130	.	5.10023	13.0988	10.7104	110
chr1	7019542	7020054	PAX8_R2_peak_626	211	.	6.19483	21.1682	18.5465	195
chr1	7020327	7021197	PAX8_R2_peak_627	162	.	4.9647	16.2503	13.77	545
chr1	7031656	7032584	PAX8_R2_peak_630	164	.	5.82883	16.4352	13.9352	250
chr1	7074048	7074795	PAX8_R2_peak_632	266	.	7.83249	26.6381	23.8943	376
chr1	7106099	7106819	PAX8_R2_peak_636	263	.	7.53515	26.3466	23.6171	449
chr1	7129549	7131356	PAX8_R2_peak_638	199	.	6.55744	19.9838	17.3866	1070
chr1	7177070	7178467	PAX8_R2_peak_643	380	.	9.83615	38.0553	35.1232	883
chr1	7240857	7241295	PAX8_R2_peak_648	379	.	8.4647	37.992	35.0698	254
chr1	7303430	7303966	PAX8_R2_peak_653	439	.	9.63094	43.9997	40.9914	295
chr1	7325522	7326518	PAX8_R2_peak_655	619	.	12.7411	61.9136	58.7079	437
chr1	7438189	7441288	PAX8_R2_peak_658	492	.	11.6577	49.2788	46.2034	937
chr1	7447353	7448576	PAX8_R2_peak_659	335	.	9.03042	33.5753	30.7182	313
chr1	7529434	7529999	PAX8_R2_peak_667	115	.	4.73593	11.5189	9.19248	328
chr1	7531008	7532686	PAX8_R2_peak_668	516	.	12.022	51.6078	48.5058	1126
chr1	7617000	7617913	PAX8_R2_peak_675	139	.	5.28238	13.9115	11.4932	251
chr1	7661423	7662100	PAX8_R2_peak_676	1547	.	25.8654	154.748	150.906	418
chr1	7676058	7676690	PAX8_R2_peak_677	199	.	6.55744	19.9838	17.3866	470
chr1	7702684	7703387	PAX8_R2_peak_678	413	.	10.3826	41.345	38.3676	376
chr1	7784489	7785665	PAX8_R2_peak_684	306	.	8.5611	30.6647	27.8477	751
chr1	7816611	7817051	PAX8_R2_peak_690	167	.	5.24888	16.7683	14.2647	262
chr1	7843887	7845595	PAX8_R2_peak_694	312	.	8.58256	31.2664	28.4458	211
chr1	7916288	7916930	PAX8_R2_peak_697	587	.	13.1149	58.748	55.5696	279
chr1	7945400	7947521	PAX8_R2_peak_698	188	.	6.12906	18.8633	16.3077	238
chr1	8011395	8012876	PAX8_R2_peak_707	2563	.	37.5231	256.327	252.055	879
chr1	8021195	8022451	PAX8_R2_peak_709	201	.	6.44263	20.127	17.5286	364
chr1	8027445	8028153	PAX8_R2_peak_710	811	.	14.0443	81.1825	77.8111	339
chr1	8035159	8035884	PAX8_R2_peak_713	536	.	11.5602	53.6416	50.5228	388
chr1	8037508	8038096	PAX8_R2_peak_715	237	.	7.28604	23.7217	21.0378	279
chr1	8044838	8045334	PAX8_R2_peak_717	261	.	7.13819	26.1987	23.4708	273
chr1	8078522	8080747	PAX8_R2_peak_726	4039	.	33.7312	403.944	399.22	465
chr1	8107248	8108198	PAX8_R2_peak_733	228	.	6.33542	22.8823	20.2184	398
chr1	8111718	8113062	PAX8_R2_peak_734	410	.	9.84769	41.0777	38.1108	820
chr1	8130057	8130902	PAX8_R2_peak_737	507	.	10.2226	50.738	47.6483	497
chr1	8169037	8170054	PAX8_R2_peak_746	1203	.	20.1995	120.358	116.712	473
chr1	8180977	8181818	PAX8_R2_peak_749	130	.	5.10023	13.0988	10.7104	589
chr1	8213155	8215907	PAX8_R2_peak_755	309	.	7.91408	30.9744	28.1552	1763
chr1	8233023	8233915	PAX8_R2_peak_761	226	.	7.04373	22.6144	19.9659	250
chr1	8234412	8235480	PAX8_R2_peak_762	115	.	4.73593	11.5189	9.19248	598
chr1	8236019	8237027	PAX8_R2_peak_763	263	.	6.09216	26.3474	23.6179	427
chr1	8242217	8243070	PAX8_R2_peak_764	405	.	7.34587	40.5283	37.5642	415
chr1	8248801	8249564	PAX8_R2_peak_766	290	.	7.7908	29.0755	26.2913	332
chr1	8290663	8291715	PAX8_R2_peak_773	504	.	10.5237	50.4708	47.3819	550
chr1	8317894	8318344	PAX8_R2_peak_780	155	.	5.64668	15.5802	13.1066	276
chr1	8318562	8320075	PAX8_R2_peak_781	402	.	10.2005	40.2407	37.2781	501
chr1	8321047	8321747	PAX8_R2_peak_782	325	.	8.66682	32.5898	29.7494	242
chr1	8326036	8327281	PAX8_R2_peak_783	520	.	8.69901	52.0523	48.9484	681
chr1	8374273	8374675	PAX8_R2_peak_787	139	.	5.28238	13.9115	11.4932	269
chr1	8427443	8428487	PAX8_R2_peak_795	181	.	6.19313	18.1845	15.6345	662
chr1	8430314	8430962	PAX8_R2_peak_796	310	.	8.51295	31.0793	28.2596	391
chr1	8433738	8434418	PAX8_R2_peak_797	146	.	5.4275	14.6462	12.2196	414
chr1	8441725	8442658	PAX8_R2_peak_798	756	.	13.0584	75.6488	72.3198	466
chr1	8454919	8455777	PAX8_R2_peak_800	211	.	6.19483	21.1682	18.5465	342
chr1	8462303	8462767	PAX8_R2_peak_802	137	.	5.20353	13.715	11.319	207
chr1	8479213	8480772	PAX8_R2_peak_805	761	.	12.8037	76.1716	72.8408	958
chr1	8483914	8484962	PAX8_R2_peak_807	243	.	7.00126	24.3826	21.694	384
chr1	8495447	8496593	PAX8_R2_peak_808	261	.	7.28842	26.1504	23.4236	911
chr1	8498674	8499905	PAX8_R2_peak_809	209	.	5.84908	20.9483	18.3281	470
chr1	8557255	8557849	PAX8_R2_peak_816	464	.	8.40032	46.4345	43.3974	242
chr1	8566966	8567729	PAX8_R2_peak_817	290	.	8.13939	29.0061	26.2226	537
chr1	8569408	8570169	PAX8_R2_peak_818	202	.	5.61795	20.2074	17.6083	405
chr1	8574925	8575684	PAX8_R2_peak_820	665	.	13.5789	66.5221	63.271	370
chr1	8585229	8586571	PAX8_R2_peak_821	307	.	7.51867	30.7769	27.959	940
chr1	8591140	8592120	PAX8_R2_peak_823	192	.	5.97757	19.2818	16.7062	339
chr1	8620394	8621452	PAX8_R2_peak_825	418	.	7.53748	41.8396	38.8595	522
chr1	8687798	8688209	PAX8_R2_peak_830	180	.	5.08539	18.0636	15.5311	163
chr1	8708846	8710159	PAX8_R2_peak_831	744	.	12.9224	74.4691	71.1506	366
chr1	8713798	8714596	PAX8_R2_peak_832	242	.	6.95713	24.2581	21.5714	332
chr1	8767032	8767467	PAX8_R2_peak_839	136	.	4.35891	13.6374	11.2423	142
chr1	8772158	8773265	PAX8_R2_peak_840	204	.	5.45343	20.4332	17.8328	853
chr1	8774628	8775997	PAX8_R2_peak_841	140	.	4.28707	14.0025	11.5834	320
chr1	8789930	8791286	PAX8_R2_peak_845	205	.	6.29001	20.5827	17.9813	417
chr1	8793162	8794987	PAX8_R2_peak_847	1040	.	17.4311	104.03	100.492	707
chr1	8802511	8802883	PAX8_R2_peak_849	136	.	4.67245	13.659	11.2638	119
chr1	8805439	8806385	PAX8_R2_peak_850	211	.	5.91331	21.1507	18.5293	544
chr1	8845018	8845718	PAX8_R2_peak_856	298	.	6.43661	29.8157	27.0154	299
chr1	8849595	8850074	PAX8_R2_peak_857	168	.	5.38619	16.8	14.2962	251
chr1	8867862	8869781	PAX8_R2_peak_859	188	.	5.55062	18.8225	16.2673	309
chr1	8881909	8883308	PAX8_R2_peak_864	247	.	7.30495	24.7404	22.0358	347
chr1	8888729	8890064	PAX8_R2_peak_866	268	.	7.54386	26.8678	24.123	599
chr1	8908666	8909378	PAX8_R2_peak_873	492	.	11.6577	49.2788	46.2034	426
chr1	8919039	8920541	PAX8_R2_peak_874	1809	.	24.5421	180.946	176.978	544
chr1	8922209	8923038	PAX8_R2_peak_875	246	.	7.46819	24.6835	21.9792	484
chr1	8933613	8934137	PAX8_R2_peak_877	162	.	4.9647	16.2503	13.77	241
chr1	8934983	8936011	PAX8_R2_peak_878	141	.	4.9657	14.1568	11.7356	763
chr1	8949891	8951162	PAX8_R2_peak_883	1413	.	24.2261	141.359	137.589	772
chr1	8962651	8965294	PAX8_R2_peak_887	2052	.	28.5528	205.287	201.215	1579
chr1	8974467	8976175	PAX8_R2_peak_889	252	.	6.6675	25.2419	22.5347	733
chr1	8977757	8978595	PAX8_R2_peak_890	218	.	6.92174	21.8304	19.1886	528
chr1	8989057	8989559	PAX8_R2_peak_892	413	.	10.3826	41.345	38.3676	237
chr1	9004115	9004623	PAX8_R2_peak_897	115	.	4.73593	11.5189	9.19248	292
chr1	9010555	9011255	PAX8_R2_peak_898	337	.	9.10755	33.781	30.9129	350
chr1	9022909	9024455	PAX8_R2_peak_899	587	.	13.1149	58.748	55.5696	826
chr1	9039502	9040844	PAX8_R2_peak_900	218	.	6.92174	21.8304	19.1886	419
chr1	9045958	9047550	PAX8_R2_peak_902	155	.	5.64668	15.5802	13.1066	393
chr1	9048141	9048925	PAX8_R2_peak_903	199	.	6.55744	19.9838	17.3866	165
chr1	9063192	9064241	PAX8_R2_peak_906	1547	.	25.8654	154.748	150.906	707
chr1	9073116	9073577	PAX8_R2_peak_910	218	.	6.92174	21.8304	19.1886	254
chr1	9128997	9129881	PAX8_R2_peak_920	115	.	4.73593	11.5189	9.19248	352
chr1	9134795	9135621	PAX8_R2_peak_921	381	.	9.25158	38.1824	35.2497	440
chr1	9144660	9145351	PAX8_R2_peak_924	216	.	6.67889	21.6489	19.0237	415
chr1	9146136	9146776	PAX8_R2_peak_925	140	.	5.20009	14.0696	11.6494	194
chr1	9170358	9171332	PAX8_R2_peak_927	256	.	7.65034	25.6557	22.9316	635
chr1	9174456	9176036	PAX8_R2_peak_928	1314	.	19.0435	131.464	127.751	383
chr1	9183958	9186972	PAX8_R2_peak_930	367	.	8.59684	36.7764	33.8706	828
chr1	9256033	9257161	PAX8_R2_peak_944	155	.	5.64668	15.5802	13.1066	471
chr1	9288454	9289381	PAX8_R2_peak_950	225	.	6.24191	22.5948	19.9469	198
chr1	9294133	9294637	PAX8_R2_peak_953	209	.	6.73959	20.9014	18.2816	269
chr1	9295286	9296455	PAX8_R2_peak_954	253	.	7.16408	25.3162	22.6075	398
chr1	9351625	9353167	PAX8_R2_peak_962	337	.	9.10755	33.781	30.9129	1298
chr1	9371912	9372798	PAX8_R2_peak_969	124	.	4.72178	12.4763	10.1151	615
chr1	9422444	9423720	PAX8_R2_peak_975	1668	.	27.3226	166.857	162.954	837
chr1	9430819	9432318	PAX8_R2_peak_977	1418	.	21.8801	141.859	138.087	867
chr1	9433550	9434573	PAX8_R2_peak_978	457	.	10.4205	45.7896	42.7637	413
chr1	9439284	9439919	PAX8_R2_peak_979	155	.	5.64668	15.5802	13.1066	405
chr1	9472639	9474002	PAX8_R2_peak_983	130	.	5.10023	13.0988	10.7104	1068
chr1	9478795	9481198	PAX8_R2_peak_984	481	.	11.4755	48.1244	45.0625	414
chr1	9551027	9551950	PAX8_R2_peak_999	162	.	5.74183	16.215	13.7351	276
chr1	9555279	9556204	PAX8_R2_peak_1001	218	.	6.92174	21.8304	19.1886	291
chr1	9581416	9582883	PAX8_R2_peak_1006	1963	.	30.7835	196.34	192.303	787
chr1	9617526	9618750	PAX8_R2_peak_1017	673	.	13.5977	67.3028	64.0488	573
chr1	9621465	9622335	PAX8_R2_peak_1020	485	.	9.41511	48.5705	45.5067	270
chr1	9622945	9623897	PAX8_R2_peak_1021	236	.	6.03281	23.6141	20.944	345
chr1	9625265	9626111	PAX8_R2_peak_1022	172	.	5.69892	17.2924	14.7777	290
chr1	9628073	9629426	PAX8_R2_peak_1024	378	.	9.5335	37.8222	34.9012	829
chr1	9647543	9648872	PAX8_R2_peak_1025	367	.	8.59684	36.7764	33.8706	864
chr1	9653642	9654397	PAX8_R2_peak_1027	173	.	6.01098	17.3035	14.7777	296
chr1	9665738	9666272	PAX8_R2_peak_1029	348	.	9.2897	34.8371	31.9526	275
chr1	9679915	9680587	PAX8_R2_peak_1032	481	.	11.4755	48.1244	45.0625	400
chr1	9681190	9681963	PAX8_R2_peak_1033	237	.	7.28604	23.7217	21.0378	522
chr1	9686968	9687646	PAX8_R2_peak_1036	246	.	7.46819	24.6835	21.9792	188
chr1	9719391	9720145	PAX8_R2_peak_1043	283	.	7.55061	28.3817	25.6137	531
chr1	9731238	9731879	PAX8_R2_peak_1045	147	.	5.46453	14.7388	12.2923	247
chr1	9740814	9742842	PAX8_R2_peak_1046	203	.	6.37037	20.3706	17.7705	1651
chr1	9747263	9750589	PAX8_R2_peak_1049	577	.	12.5015	57.7336	54.5665	796
chr1	9759330	9759959	PAX8_R2_peak_1050	636	.	13.8435	63.6289	60.4024	273
chr1	9779137	9779640	PAX8_R2_peak_1055	199	.	6.55744	19.9838	17.3866	197
chr1	9783360	9784026	PAX8_R2_peak_1056	698	.	14.7542	69.8571	66.5737	284
chr1	9785066	9785516	PAX8_R2_peak_1057	218	.	6.92174	21.8304	19.1886	193
chr1	9795380	9796813	PAX8_R2_peak_1059	1001	.	17.506	100.124	96.6082	465
chr1	9815201	9816224	PAX8_R2_peak_1062	1321	.	17.8346	132.119	128.404	470
chr1	9836893	9837452	PAX8_R2_peak_1067	115	.	4.73593	11.5189	9.19248	383
chr1	9856317	9857728	PAX8_R2_peak_1071	424	.	8.97766	42.4609	39.4688	553
chr1	9868852	9869875	PAX8_R2_peak_1074	447	.	10.9291	44.7025	41.6818	372
chr1	9952472	9953796	PAX8_R2_peak_1093	235	.	7.22434	23.5611	20.8913	169
chr1	9954170	9954774	PAX8_R2_peak_1094	252	.	6.6675	25.2419	22.5347	267
chr1	9980656	9981810	PAX8_R2_peak_1099	1234	.	18.7257	123.472	119.808	638
chr1	10002257	10004111	PAX8_R2_peak_1101	516	.	12.022	51.6078	48.5058	1144
chr1	10010263	10010855	PAX8_R2_peak_1102	192	.	5.57703	19.2938	16.718	248
chr1	10021252	10021743	PAX8_R2_peak_1104	181	.	6.19313	18.1845	15.6345	215
chr1	10087956	10089454	PAX8_R2_peak_1113	1607	.	26.594	160.779	156.906	617
chr1	10090851	10093454	PAX8_R2_peak_1114	494	.	9.66811	49.4608	46.3846	924
chr1	10094446	10096175	PAX8_R2_peak_1115	264	.	6.48879	26.4569	23.7269	297
chr1	10189342	10189921	PAX8_R2_peak_1124	252	.	6.81818	25.2467	22.5393	246
chr1	10220640	10222151	PAX8_R2_peak_1127	435	.	10.7469	43.576	40.5695	640
chr1	10229379	10230119	PAX8_R2_peak_1128	159	.	4.67213	15.9634	13.4857	321
chr1	10255376	10257655	PAX8_R2_peak_1131	795	.	14.2293	79.5617	76.2017	1863
chr1	10257969	10259157	PAX8_R2_peak_1132	149	.	5.12088	14.9419	12.4928	737
chr1	10269774	10270809	PAX8_R2_peak_1133	359	.	9.47185	35.9017	33.0012	730
chr1	10271134	10272162	PAX8_R2_peak_1134	196	.	6.41444	19.6149	17.037	535
chr1	10288670	10289721	PAX8_R2_peak_1136	743	.	13.9849	74.3343	71.0162	545
chr1	10301598	10302528	PAX8_R2_peak_1138	789	.	13.599	78.9434	75.585	325
chr1	10310386	10312322	PAX8_R2_peak_1139	2535	.	36.9569	253.566	249.306	482
chr1	10313772	10314167	PAX8_R2_peak_1140	123	.	3.90758	12.3787	10.0191	165
chr1	10340671	10341267	PAX8_R2_peak_1141	178	.	5.226	17.8015	15.2714	279
chr1	10447726	10448444	PAX8_R2_peak_1151	127	.	4.27324	12.7546	10.3905	288
chr1	10458261	10459811	PAX8_R2_peak_1152	469	.	11.2934	46.9768	43.9284	1052
chr1	10490227	10491205	PAX8_R2_peak_1158	348	.	9.2897	34.8371	31.9526	264
chr1	10493330	10494069	PAX8_R2_peak_1160	539	.	12.3863	53.9628	50.8346	405
chr1	10554664	10556886	PAX8_R2_peak_1169	1336	.	22.2288	133.699	129.976	1499
chr1	10570728	10571287	PAX8_R2_peak_1172	212	.	6.70833	21.2743	18.652	382
chr1	10574450	10576212	PAX8_R2_peak_1174	1147	.	17.6444	114.702	111.092	656
chr1	10587903	10589591	PAX8_R2_peak_1178	388	.	8.89328	38.8081	35.8719	408
chr1	10605729	10606596	PAX8_R2_peak_1180	643	.	13.3313	64.3568	61.1278	568
chr1	10615387	10616260	PAX8_R2_peak_1181	197	.	6.01132	19.7926	17.2135	389
chr1	10730448	10731356	PAX8_R2_peak_1191	256	.	7.65034	25.6557	22.9316	427
chr1	10739684	10740068	PAX8_R2_peak_1193	139	.	5.28238	13.9115	11.4932	203
chr1	10753503	10754055	PAX8_R2_peak_1195	286	.	8.19679	28.6324	25.8513	228
chr1	10764184	10765173	PAX8_R2_peak_1197	1947	.	30.6014	194.764	190.734	576
chr1	10789624	10790188	PAX8_R2_peak_1199	276	.	8.01464	27.6304	24.8676	275
chr1	10815804	10816312	PAX8_R2_peak_1204	173	.	6.01098	17.3035	14.7777	257
chr1	10838695	10839926	PAX8_R2_peak_1208	159	.	5.10702	15.9796	13.5016	873
chr1	10892239	10892772	PAX8_R2_peak_1218	139	.	5.14187	13.9196	11.5012	228
chr1	10895537	10896566	PAX8_R2_peak_1219	237	.	7.28604	23.7217	21.0378	547
chr1	10926979	10927674	PAX8_R2_peak_1223	173	.	6.01098	17.3035	14.7777	295
chr1	10950361	10951936	PAX8_R2_peak_1224	1282	.	22.5867	128.234	124.539	1019
chr1	10959284	10961847	PAX8_R2_peak_1226	282	.	7.87766	28.2952	25.5277	210
chr1	10996003	10997590	PAX8_R2_peak_1231	218	.	6.92174	21.8304	19.1886	637
chr1	11072126	11073376	PAX8_R2_peak_1246	296	.	8.37895	29.6439	26.8448	709
chr1	11097689	11098075	PAX8_R2_peak_1248	140	.	4.93236	14.0643	11.6442	157
chr1	11105171	11105988	PAX8_R2_peak_1249	481	.	11.4755	48.1244	45.0625	378
chr1	11194130	11195248	PAX8_R2_peak_1255	623	.	12.4142	62.3141	59.1069	668
chr1	11305922	11307192	PAX8_R2_peak_1269	1972	.	25.5785	197.28	193.241	637
chr1	11322437	11323789	PAX8_R2_peak_1274	172	.	5.6987	17.2918	14.7777	415
chr1	11333200	11334960	PAX8_R2_peak_1279	516	.	12.022	51.6078	48.5058	1283
chr1	11370998	11371614	PAX8_R2_peak_1286	164	.	5.82883	16.4352	13.9352	305
chr1	11466899	11468563	PAX8_R2_peak_1301	167	.	5.78562	16.7264	14.2233	660
chr1	11538759	11539616	PAX8_R2_peak_1308	237	.	7.28604	23.7217	21.0378	187
chr1	11544094	11544764	PAX8_R2_peak_1310	481	.	11.4755	48.1244	45.0625	389
chr1	11572579	11573099	PAX8_R2_peak_1312	276	.	8.01464	27.6304	24.8676	261
chr1	11694670	11695332	PAX8_R2_peak_1317	348	.	9.2897	34.8371	31.9526	371
chr1	11695828	11696771	PAX8_R2_peak_1318	636	.	13.8435	63.6289	60.4024	275
chr1	11710204	11711055	PAX8_R2_peak_1320	173	.	6.01098	17.3035	14.7777	471
chr1	11711594	11712911	PAX8_R2_peak_1321	762	.	15.665	76.2185	72.8812	592
chr1	11740752	11742191	PAX8_R2_peak_1327	246	.	7.46819	24.6835	21.9792	524
chr1	11750648	11752145	PAX8_R2_peak_1330	587	.	13.1149	58.748	55.5696	1190
chr1	11788204	11788654	PAX8_R2_peak_1334	139	.	5.28238	13.9115	11.4932	259
chr1	11845008	11845601	PAX8_R2_peak_1343	199	.	6.55744	19.9838	17.3866	266
chr1	11847139	11848005	PAX8_R2_peak_1345	296	.	8.37895	29.6439	26.8448	403
chr1	11864830	11866766	PAX8_R2_peak_1348	635	.	13.5619	63.5743	60.3552	1188
chr1	11898797	11899370	PAX8_R2_peak_1352	117	.	4.55896	11.7219	9.39213	191
chr1	11967416	11970372	PAX8_R2_peak_1359	692	.	12.6257	69.244	65.9694	494
chr1	11974671	11975432	PAX8_R2_peak_1360	227	.	6.93346	22.7918	20.1284	340
chr1	11981898	11982262	PAX8_R2_peak_1362	130	.	5.10023	13.0988	10.7104	196
chr1	11986450	11988620	PAX8_R2_peak_1363	130	.	5.10023	13.0988	10.7104	522
chr1	11994273	11996291	PAX8_R2_peak_1365	890	.	16.282	89.0692	85.6377	1408
chr1	12021042	12021959	PAX8_R2_peak_1370	286	.	8.19679	28.6324	25.8513	382
chr1	12068314	12069940	PAX8_R2_peak_1375	1069	.	19.8545	106.997	103.435	786
chr1	12073084	12074678	PAX8_R2_peak_1376	2379	.	25.6096	237.901	233.702	807
chr1	12099931	12103924	PAX8_R2_peak_1379	1853	.	29.5085	185.364	181.375	3019
chr1	12117624	12118608	PAX8_R2_peak_1382	147	.	5.46453	14.7388	12.2923	261
chr1	12178163	12179343	PAX8_R2_peak_1384	261	.	6.66524	26.1425	23.4159	633
chr1	12192882	12193681	PAX8_R2_peak_1387	199	.	5.92886	19.9654	17.3832	339
chr1	12263748	12264148	PAX8_R2_peak_1396	181	.	6.19313	18.1845	15.6345	203
chr1	12377298	12378008	PAX8_R2_peak_1405	490	.	10.2723	49.0511	45.985	481
chr1	12446151	12446709	PAX8_R2_peak_1406	462	.	10.1525	46.2194	43.1833	282
chr1	12459686	12460496	PAX8_R2_peak_1408	284	.	8.12738	28.4492	25.6805	427
chr1	12495878	12497516	PAX8_R2_peak_1411	173	.	6.01098	17.3035	14.7777	1016
chr1	12514093	12515582	PAX8_R2_peak_1414	606	.	9.92766	60.6429	57.4492	852
chr1	12537836	12538976	PAX8_R2_peak_1416	3349	.	43.042	334.915	330.379	564
chr1	12540611	12541582	PAX8_R2_peak_1417	185	.	5.86244	18.5477	15.9944	593
chr1	12556220	12556814	PAX8_R2_peak_1419	172	.	6.00574	17.2902	14.7777	381
chr1	12609403	12610413	PAX8_R2_peak_1426	469	.	11.2934	46.9768	43.9284	596
chr1	12655943	12656708	PAX8_R2_peak_1434	123	.	4.91808	12.3011	9.94283	168
chr1	12679837	12680621	PAX8_R2_peak_1441	227	.	7.10389	22.7706	20.1075	276
chr1	12852158	12853363	PAX8_R2_peak_1453	711	.	14.9364	71.119	67.8243	549
chr1	12870792	12871437	PAX8_R2_peak_1455	155	.	5.64668	15.5802	13.1066	312
chr1	12897472	12897866	PAX8_R2_peak_1458	123	.	4.91808	12.3011	9.94283	104
chr1	12917651	12918394	PAX8_R2_peak_1461	316	.	8.71491	31.6195	28.7961	371
chr1	12962231	12962583	PAX8_R2_peak_1464	199	.	6.55744	19.9838	17.3866	205
chr1	13404651	13404981	PAX8_R2_peak_1471	155	.	5.64668	15.5802	13.1066	136
chr1	13433205	13433819	PAX8_R2_peak_1473	866	.	17.1222	86.6546	83.2365	264
chr1	13451147	13451883	PAX8_R2_peak_1474	199	.	6.55744	19.9838	17.3866	366
chr1	13500843	13501426	PAX8_R2_peak_1477	306	.	8.5611	30.6647	27.8477	310
chr1	13653961	13654560	PAX8_R2_peak_1480	960	.	18.3972	96.0283	92.5416	261
chr1	13672049	13672768	PAX8_R2_peak_1481	246	.	7.46819	24.6835	21.9792	338
chr1	13721719	13722196	PAX8_R2_peak_1482	316	.	8.74325	31.6946	28.86	291
chr1	13955210	13955587	PAX8_R2_peak_1486	246	.	7.46819	24.6835	21.9792	177
chr1	13982931	13984808	PAX8_R2_peak_1487	1562	.	26.0476	156.252	152.401	1122
chr1	13991435	13992793	PAX8_R2_peak_1488	173	.	6.01098	17.3035	14.7777	928
chr1	13994025	13994931	PAX8_R2_peak_1489	447	.	10.9291	44.7025	41.6818	492
chr1	14057109	14057865	PAX8_R2_peak_1499	583	.	12.238	58.3426	55.1733	300
chr1	14082437	14083070	PAX8_R2_peak_1504	241	.	6.74802	24.1186	21.4326	300
chr1	14085490	14086183	PAX8_R2_peak_1506	239	.	5.67295	23.9555	21.2702	266
chr1	14087423	14087947	PAX8_R2_peak_1507	262	.	6.19058	26.2836	23.5548	241
chr1	14151261	14152401	PAX8_R2_peak_1513	246	.	7.46819	24.6835	21.9792	684
chr1	14173814	14174686	PAX8_R2_peak_1514	339	.	8.37962	33.9421	31.0729	354
chr1	14330407	14330870	PAX8_R2_peak_1526	208	.	5.93578	20.8093	18.2049	229
chr1	14343767	14344529	PAX8_R2_peak_1528	274	.	7.25248	27.4997	24.7495	558
chr1	14363670	14364732	PAX8_R2_peak_1530	227	.	7.10389	22.7706	20.1075	651
chr1	14376616	14377331	PAX8_R2_peak_1531	587	.	13.1149	58.748	55.5696	319
chr1	14504329	14504908	PAX8_R2_peak_1542	186	.	5.61549	18.6298	16.0759	369
chr1	14540905	14541917	PAX8_R2_peak_1546	983	.	13.8766	98.308	94.8087	439
chr1	14630497	14631758	PAX8_R2_peak_1549	1435	.	21.5448	143.528	139.747	473
chr1	14792419	14793019	PAX8_R2_peak_1561	243	.	6.39319	24.3742	21.6861	274
chr1	14802461	14803099	PAX8_R2_peak_1562	152	.	4.96516	15.2027	12.7512	270
chr1	14831296	14832518	PAX8_R2_peak_1565	276	.	8.01464	27.6304	24.8676	440
chr1	14866303	14867064	PAX8_R2_peak_1569	227	.	7.10389	22.7706	20.1075	365
chr1	14876537	14877173	PAX8_R2_peak_1572	536	.	12.2814	53.676	50.5568	378
chr1	14917739	14918574	PAX8_R2_peak_1575	424	.	10.5648	42.4568	39.4648	430
chr1	14968670	14969208	PAX8_R2_peak_1581	181	.	6.19313	18.1845	15.6345	292
chr1	15058174	15058844	PAX8_R2_peak_1586	193	.	6.31159	19.3464	16.7701	398
chr1	15080963	15081873	PAX8_R2_peak_1588	423	.	10.5305	42.3644	39.3817	463
chr1	15082293	15083896	PAX8_R2_peak_1589	390	.	9.15551	39.045	36.1073	1209
chr1	15175152	15175875	PAX8_R2_peak_1594	181	.	6.19313	18.1845	15.6345	181
chr1	15176709	15177469	PAX8_R2_peak_1595	316	.	8.74325	31.6946	28.86	501
chr1	15193275	15194093	PAX8_R2_peak_1597	800	.	16.2114	80.0959	76.728	409
chr1	15213394	15214089	PAX8_R2_peak_1602	141	.	5.2297	14.1455	11.7248	365
chr1	15226198	15227303	PAX8_R2_peak_1605	264	.	7.38216	26.4155	23.6857	324
chr1	15236240	15237032	PAX8_R2_peak_1606	164	.	5.53588	16.4568	13.9562	271
chr1	15249678	15250798	PAX8_R2_peak_1611	316	.	8.74325	31.6946	28.86	961
chr1	15251058	15252402	PAX8_R2_peak_1612	181	.	6.19313	18.1845	15.6345	327
chr1	15271869	15273888	PAX8_R2_peak_1617	337	.	9.10755	33.781	30.9129	1096
chr1	15290335	15291286	PAX8_R2_peak_1621	954	.	17.0424	95.4157	91.9369	605
chr1	15302971	15304780	PAX8_R2_peak_1627	15611	.	154.1	1561.16	1555.26	1076
chr1	15306297	15306708	PAX8_R2_peak_1628	133	.	4.92144	13.3429	10.9511	116
chr1	15339896	15341806	PAX8_R2_peak_1633	346	.	9.0135	34.6581	31.7845	1209
chr1	15352882	15353528	PAX8_R2_peak_1639	197	.	4.86416	19.7068	17.1282	297
chr1	15353946	15355574	PAX8_R2_peak_1640	5942	.	55.2963	594.283	589.18	861
chr1	15356318	15357627	PAX8_R2_peak_1641	584	.	11.6133	58.4483	55.2784	938
chr1	15359835	15360617	PAX8_R2_peak_1643	129	.	4.1649	12.9915	10.6243	560
chr1	15364584	15365625	PAX8_R2_peak_1644	409	.	8.24074	40.9858	38.0193	310
chr1	15372619	15373541	PAX8_R2_peak_1648	632	.	12.715	63.2355	60.0178	538
chr1	15374093	15375712	PAX8_R2_peak_1649	711	.	14.9364	71.119	67.8243	1153
chr1	15416519	15417417	PAX8_R2_peak_1658	330	.	7.32401	33.0882	30.2347	569
chr1	15426608	15427650	PAX8_R2_peak_1661	288	.	6.92445	28.8403	26.0581	514
chr1	15432337	15433826	PAX8_R2_peak_1662	161	.	4.62553	16.1291	13.6498	267
chr1	15458876	15459797	PAX8_R2_peak_1666	207	.	6.33675	20.713	18.1108	293
chr1	15478567	15481560	PAX8_R2_peak_1668	248	.	7.18497	24.8954	22.1901	1879
chr1	15498299	15499335	PAX8_R2_peak_1669	150	.	5.31216	15.0974	12.6467	259
chr1	15505722	15506712	PAX8_R2_peak_1672	384	.	8.43356	38.4316	35.4976	521
chr1	15507756	15509007	PAX8_R2_peak_1673	518	.	10.2019	51.8991	48.7962	533
chr1	15526066	15527764	PAX8_R2_peak_1675	165	.	4.56106	16.5441	14.043	1377
chr1	15548827	15550073	PAX8_R2_peak_1678	2039	.	26.6372	203.975	199.91	785
chr1	15573249	15573969	PAX8_R2_peak_1681	328	.	7.84548	32.825	29.9727	410
chr1	15610679	15612014	PAX8_R2_peak_1685	152	.	4.55533	15.2375	12.7856	658
chr1	15618499	15619116	PAX8_R2_peak_1687	134	.	4.97475	13.4838	11.0903	355
chr1	15631314	15631658	PAX8_R2_peak_1691	136	.	4.1188	13.7	11.3042	195
chr1	15652870	15653986	PAX8_R2_peak_1694	192	.	5.97143	19.2645	16.689	548
chr1	15702050	15702959	PAX8_R2_peak_1705	736	.	15.3007	73.6585	70.3425	351
chr1	15708236	15708794	PAX8_R2_peak_1706	218	.	6.76012	21.8667	19.2246	288
chr1	15717515	15718332	PAX8_R2_peak_1707	270	.	7.11463	27.0837	24.3371	478
chr1	15723552	15724081	PAX8_R2_peak_1708	115	.	4.73593	11.5189	9.19248	315
chr1	15729874	15730800	PAX8_R2_peak_1709	121	.	4.84467	12.1204	9.78594	395
chr1	15745111	15746052	PAX8_R2_peak_1711	2356	.	35.038	235.673	231.482	393
chr1	15751605	15752268	PAX8_R2_peak_1715	155	.	5.64668	15.5802	13.1066	281
chr1	15786601	15787684	PAX8_R2_peak_1724	563	.	12.7506	56.3431	53.1893	725
chr1	15827868	15828379	PAX8_R2_peak_1728	216	.	6.3623	21.6554	19.0299	249
chr1	15846951	15848220	PAX8_R2_peak_1730	1638	.	26.9583	163.812	159.924	979
chr1	15852974	15853801	PAX8_R2_peak_1733	270	.	7.11208	27.0759	24.3296	370
chr1	15857381	15858180	PAX8_R2_peak_1734	408	.	8.05943	40.8441	37.8783	387
chr1	15905978	15906616	PAX8_R2_peak_1740	384	.	9.35073	38.4699	35.5358	261
chr1	15928763	15930949	PAX8_R2_peak_1743	337	.	9.10755	33.781	30.9129	1524
chr1	15942066	15942523	PAX8_R2_peak_1744	123	.	4.7951	12.3332	9.974	302
chr1	15943092	15946024	PAX8_R2_peak_1745	314	.	8.66352	31.4828	28.6609	780
chr1	15956935	15957972	PAX8_R2_peak_1746	382	.	9.2614	38.211	35.2782	554
chr1	15966882	15968177	PAX8_R2_peak_1748	266	.	7.83249	26.6381	23.8943	944
chr1	15993039	15993698	PAX8_R2_peak_1751	419	.	9.7255	41.9153	38.9348	305
chr1	16029301	16030227	PAX8_R2_peak_1760	190	.	6.37528	19.0781	16.5042	450
chr1	16067760	16068308	PAX8_R2_peak_1766	504	.	11.8398	50.44	47.3514	278
chr1	16118188	16118998	PAX8_R2_peak_1773	266	.	7.83249	26.6381	23.8943	519
chr1	16121329	16122366	PAX8_R2_peak_1774	297	.	7.0551	29.7507	26.951	663
chr1	16125404	16128492	PAX8_R2_peak_1777	3407	.	46.2358	340.767	336.215	1769
chr1	16129675	16131120	PAX8_R2_peak_1778	139	.	5.28238	13.9115	11.4932	410
chr1	16139733	16140873	PAX8_R2_peak_1781	348	.	9.2897	34.8371	31.9526	324
chr1	16141927	16142423	PAX8_R2_peak_1782	486	.	9.79382	48.6985	45.634	291
chr1	16148310	16149560	PAX8_R2_peak_1786	712	.	14.7203	71.2768	67.9818	648
chr1	16151822	16152429	PAX8_R2_peak_1787	218	.	6.92174	21.8304	19.1886	319
chr1	16169400	16171036	PAX8_R2_peak_1794	503	.	8.8367	50.3902	47.3098	1086
chr1	16173014	16175152	PAX8_R2_peak_1796	2074	.	32.0586	207.441	203.357	569
chr1	16175509	16177106	PAX8_R2_peak_1797	209	.	6.73959	20.9014	18.2816	461
chr1	16189010	16189551	PAX8_R2_peak_1802	252	.	6.81574	25.2393	22.5324	252
chr1	16210777	16213612	PAX8_R2_peak_1803	954	.	14.0772	95.402	91.9233	940
chr1	16238204	16238855	PAX8_R2_peak_1810	155	.	4.4729	15.5846	13.1109	353
chr1	16320798	16321436	PAX8_R2_peak_1820	359	.	9.47185	35.9017	33.0012	371
chr1	16333527	16334069	PAX8_R2_peak_1823	164	.	5.82883	16.4352	13.9352	280
chr1	16338551	16340430	PAX8_R2_peak_1826	209	.	6.73959	20.9014	18.2816	841
chr1	16341226	16341861	PAX8_R2_peak_1827	246	.	7.46819	24.6835	21.9792	407
chr1	16374834	16375768	PAX8_R2_peak_1831	209	.	6.73959	20.9014	18.2816	406
chr1	16382354	16382905	PAX8_R2_peak_1833	199	.	6.55744	19.9838	17.3866	348
chr1	16405175	16406029	PAX8_R2_peak_1842	203	.	5.53008	20.308	17.7083	437
chr1	16414851	16416116	PAX8_R2_peak_1844	209	.	6.73959	20.9014	18.2816	175
chr1	16471092	16474274	PAX8_R2_peak_1858	599	.	13.297	59.9595	56.7688	1883
chr1	16479012	16480436	PAX8_R2_peak_1860	1822	.	29.1442	182.252	178.278	393
chr1	16481235	16483975	PAX8_R2_peak_1861	306	.	8.5611	30.6647	27.8477	1400
chr1	16499625	16502943	PAX8_R2_peak_1866	736	.	15.3007	73.6585	70.3425	617
chr1	16505585	16507215	PAX8_R2_peak_1868	155	.	5.64668	15.5802	13.1066	1047
chr1	16514064	16515261	PAX8_R2_peak_1874	749	.	15.4828	74.9359	71.6094	315
chr1	16515762	16517428	PAX8_R2_peak_1875	237	.	7.28604	23.7217	21.0378	795
chr1	16538476	16539321	PAX8_R2_peak_1878	209	.	6.73959	20.9014	18.2816	548
chr1	16574888	16576684	PAX8_R2_peak_1882	199	.	6.55744	19.9838	17.3866	1024
chr1	16648056	16648685	PAX8_R2_peak_1886	123	.	4.91808	12.3011	9.94283	215
chr1	16677479	16677971	PAX8_R2_peak_1887	199	.	6.55744	19.9838	17.3866	243
chr1	16693394	16694767	PAX8_R2_peak_1890	227	.	7.10389	22.7706	20.1075	259
chr1	16871173	16873000	PAX8_R2_peak_1898	209	.	6.73959	20.9014	18.2816	313
chr1	16876019	16876444	PAX8_R2_peak_1899	154	.	5.59886	15.4599	13.0056	207
chr1	16936361	16936757	PAX8_R2_peak_1902	116	.	3.76636	11.6082	9.28002	186
chr1	16949815	16951871	PAX8_R2_peak_1907	1253	.	22.2224	125.355	121.677	987
chr1	16964725	16965398	PAX8_R2_peak_1911	291	.	8.1772	29.1076	26.3233	277
chr1	16970297	16971748	PAX8_R2_peak_1912	164	.	5.82883	16.4352	13.9352	1009
chr1	16992006	16994144	PAX8_R2_peak_1915	435	.	10.7469	43.576	40.5695	295
chr1	17035001	17035950	PAX8_R2_peak_1916	1125	.	20.5831	112.578	108.979	379
chr1	17066448	17068499	PAX8_R2_peak_1918	447	.	10.9291	44.7025	41.6818	1702
chr1	17099126	17099571	PAX8_R2_peak_1921	209	.	6.73959	20.9014	18.2816	190
chr1	17222408	17223757	PAX8_R2_peak_1924	327	.	8.9254	32.7334	29.8817	213
chr1	17230023	17231392	PAX8_R2_peak_1925	173	.	6.01098	17.3035	14.7777	485
chr1	17274616	17275399	PAX8_R2_peak_1928	369	.	9.654	36.9744	34.0582	401
chr1	17454479	17456194	PAX8_R2_peak_1934	227	.	7.10389	22.7706	20.1075	968
chr1	17696899	17697540	PAX8_R2_peak_1938	123	.	4.91808	12.3011	9.94283	324
chr1	17738689	17739051	PAX8_R2_peak_1939	181	.	6.19313	18.1845	15.6345	199
chr1	18768873	18769259	PAX8_R2_peak_1949	155	.	5.64668	15.5802	13.1066	154
chr1	19493203	19493661	PAX8_R2_peak_1957	123	.	4.91808	12.3011	9.94283	165
chr1	19536689	19537193	PAX8_R2_peak_1958	227	.	7.10389	22.7706	20.1075	179
chr1	19763602	19764128	PAX8_R2_peak_1963	380	.	9.83615	38.0553	35.1232	306
chr1	19921290	19921828	PAX8_R2_peak_1967	296	.	8.37895	29.6439	26.8448	250
chr1	19945995	19946629	PAX8_R2_peak_1970	492	.	11.6577	49.2788	46.2034	217
chr1	19948609	19949026	PAX8_R2_peak_1971	266	.	7.83249	26.6381	23.8943	243
chr1	20226933	20227421	PAX8_R2_peak_1978	209	.	6.73959	20.9014	18.2816	271
chr1	20463030	20463581	PAX8_R2_peak_1980	147	.	5.30886	14.7177	12.2898	231
chr1	20539127	20539990	PAX8_R2_peak_1984	4686	.	59.3812	468.698	463.831	470
chr1	20560827	20561745	PAX8_R2_peak_1985	130	.	5.10023	13.0988	10.7104	617
chr1	20937111	20937989	PAX8_R2_peak_1988	1224	.	21.8581	122.49	118.829	474
chr1	20940190	20940742	PAX8_R2_peak_1989	337	.	9.10755	33.781	30.9129	335
chr1	21023919	21024423	PAX8_R2_peak_1992	306	.	8.5611	30.6647	27.8477	259
chr1	21044501	21044834	PAX8_R2_peak_1993	123	.	4.91808	12.3011	9.94283	136
chr1	21058461	21058972	PAX8_R2_peak_1994	435	.	10.7469	43.576	40.5695	233
chr1	21141255	21141826	PAX8_R2_peak_1996	906	.	17.6686	90.6453	87.1975	191
chr1	21223198	21223767	PAX8_R2_peak_1997	296	.	8.37895	29.6439	26.8448	319
chr1	21348778	21349106	PAX8_R2_peak_2001	115	.	4.73593	11.5189	9.19248	120
chr1	21349756	21350338	PAX8_R2_peak_2002	1125	.	20.5831	112.578	108.979	195
chr1	21378965	21379664	PAX8_R2_peak_2003	933	.	18.0329	93.3281	89.8608	268
chr1	21671895	21672582	PAX8_R2_peak_2008	227	.	7.10389	22.7706	20.1075	440
chr1	21678199	21678787	PAX8_R2_peak_2010	139	.	5.28238	13.9115	11.4932	176
chr1	21691969	21692747	PAX8_R2_peak_2011	723	.	15.1185	72.3862	69.0808	395
chr1	21694601	21695284	PAX8_R2_peak_2012	147	.	5.46453	14.7388	12.2923	235
chr1	21713543	21714072	PAX8_R2_peak_2013	424	.	10.5648	42.4568	39.4648	170
chr1	21793624	21794889	PAX8_R2_peak_2015	294	.	8.30799	29.4563	26.6694	370
chr1	21829347	21830122	PAX8_R2_peak_2016	1125	.	20.5831	112.578	108.979	445
chr1	22002822	22003271	PAX8_R2_peak_2024	296	.	8.37895	29.6439	26.8448	181
chr1	22088575	22089522	PAX8_R2_peak_2026	173	.	6.01098	17.3035	14.7777	146
chr1	22091166	22092262	PAX8_R2_peak_2028	155	.	5.64668	15.5802	13.1066	319
chr1	22196180	22196713	PAX8_R2_peak_2032	256	.	7.65034	25.6557	22.9316	268
chr1	22247827	22248334	PAX8_R2_peak_2033	504	.	11.8398	50.44	47.3514	252
chr1	22352424	22352969	PAX8_R2_peak_2037	164	.	5.82883	16.4352	13.9352	219
chr1	22511379	22511890	PAX8_R2_peak_2041	673	.	14.3899	67.3494	64.0885	254
chr1	22535029	22535743	PAX8_R2_peak_2043	551	.	12.5684	55.1498	52.0087	240
chr1	23076845	23077396	PAX8_R2_peak_2054	123	.	4.91808	12.3011	9.94283	186
chr1	23340068	23340646	PAX8_R2_peak_2060	624	.	13.6613	62.4	59.1853	336
chr1	23350607	23351210	PAX8_R2_peak_2062	246	.	7.46819	24.6835	21.9792	293
chr1	23467315	23468020	PAX8_R2_peak_2063	481	.	11.4755	48.1244	45.0625	320
chr1	23506615	23507184	PAX8_R2_peak_2065	227	.	7.10389	22.7706	20.1075	266
chr1	23583116	23583792	PAX8_R2_peak_2067	1153	.	20.9474	115.391	111.774	354
chr1	23602483	23602952	PAX8_R2_peak_2068	218	.	6.92174	21.8304	19.1886	246
chr1	23698537	23698953	PAX8_R2_peak_2072	218	.	6.92174	21.8304	19.1886	194
chr1	23730109	23730680	PAX8_R2_peak_2074	181	.	6.19313	18.1845	15.6345	306
chr1	23823622	23824287	PAX8_R2_peak_2078	227	.	7.10389	22.7706	20.1075	383
chr1	23829394	23830334	PAX8_R2_peak_2079	1562	.	26.0476	156.252	152.401	514
chr1	23869249	23870092	PAX8_R2_peak_2083	1653	.	27.1405	165.333	161.437	372
chr1	23900862	23901526	PAX8_R2_peak_2088	327	.	8.9254	32.7334	29.8817	270
chr1	23921324	23921812	PAX8_R2_peak_2090	173	.	6.01098	17.3035	14.7777	234
chr1	24014254	24015453	PAX8_R2_peak_2092	2646	.	38.4339	264.666	260.365	597
chr1	24178968	24179431	PAX8_R2_peak_2097	316	.	8.74325	31.6946	28.86	195
chr1	24257410	24258364	PAX8_R2_peak_2099	218	.	6.92174	21.8304	19.1886	383
chr1	24261216	24262025	PAX8_R2_peak_2100	698	.	14.7542	69.8571	66.5737	411
chr1	24310627	24311985	PAX8_R2_peak_2105	775	.	15.8471	77.506	74.1585	840
chr1	24324336	24325538	PAX8_R2_peak_2107	813	.	16.3936	81.3982	78.0202	853
chr1	24358702	24359603	PAX8_R2_peak_2110	1069	.	19.8545	106.997	103.435	494
chr1	24374889	24375370	PAX8_R2_peak_2113	218	.	6.92174	21.8304	19.1886	299
chr1	24620988	24621648	PAX8_R2_peak_2120	246	.	7.46819	24.6835	21.9792	444
chr1	24743225	24744284	PAX8_R2_peak_2127	402	.	10.2005	40.2407	37.2781	607
chr1	24862804	24863707	PAX8_R2_peak_2129	987	.	18.7615	98.7457	95.2396	392
chr1	24894406	24894843	PAX8_R2_peak_2131	139	.	5.28238	13.9115	11.4932	271
chr1	25071642	25072143	PAX8_R2_peak_2136	139	.	5.28238	13.9115	11.4932	175
chr1	25094019	25094808	PAX8_R2_peak_2138	673	.	14.3899	67.3494	64.0885	353
chr1	25125047	25125631	PAX8_R2_peak_2139	599	.	13.297	59.9595	56.7688	273
chr1	25160736	25161317	PAX8_R2_peak_2140	879	.	17.3043	87.9803	84.5523	357
chr1	25500331	25500906	PAX8_R2_peak_2143	686	.	14.5721	68.6006	65.3282	303
chr1	25563144	25563965	PAX8_R2_peak_2145	1028	.	19.308	102.853	99.3185	391
chr1	25929512	25930345	PAX8_R2_peak_2153	1472	.	24.9547	147.279	143.475	445
chr1	25934976	25935752	PAX8_R2_peak_2154	1239	.	22.0403	123.921	120.251	341
chr1	26056286	26057127	PAX8_R2_peak_2157	893	.	17.4865	89.3106	85.8727	507
chr1	26170533	26171738	PAX8_R2_peak_2160	636	.	13.8435	63.6289	60.4024	354
chr1	26431680	26432314	PAX8_R2_peak_2167	286	.	8.19679	28.6324	25.8513	292
chr1	26437506	26438690	PAX8_R2_peak_2168	246	.	7.46819	24.6835	21.9792	693
chr1	26545422	26545810	PAX8_R2_peak_2172	155	.	5.64668	15.5802	13.1066	199
chr1	26615696	26616178	PAX8_R2_peak_2174	316	.	8.74325	31.6946	28.86	250
chr1	26678794	26679203	PAX8_R2_peak_2176	155	.	5.64668	15.5802	13.1066	192
chr1	26734981	26735401	PAX8_R2_peak_2178	190	.	6.37528	19.0781	16.5042	206
chr1	26836735	26837760	PAX8_R2_peak_2182	1001	.	18.9437	100.111	96.5952	608
chr1	26847868	26848634	PAX8_R2_peak_2184	130	.	5.10023	13.0988	10.7104	300
chr1	26921954	26922493	PAX8_R2_peak_2185	648	.	14.0256	64.8635	61.6254	175
chr1	26946730	26948340	PAX8_R2_peak_2187	199	.	6.55744	19.9838	17.3866	496
chr1	26963984	26964948	PAX8_R2_peak_2188	164	.	5.82883	16.4352	13.9352	381
chr1	26989043	26989402	PAX8_R2_peak_2189	147	.	5.46453	14.7388	12.2923	153
chr1	27130648	27131371	PAX8_R2_peak_2200	736	.	15.3007	73.6585	70.3425	484
chr1	27389720	27390384	PAX8_R2_peak_2209	316	.	8.74325	31.6946	28.86	363
chr1	27576957	27577514	PAX8_R2_peak_2215	227	.	7.10389	22.7706	20.1075	255
chr1	27615925	27616540	PAX8_R2_peak_2216	973	.	18.5794	97.3849	93.8884	391
chr1	27627489	27628809	PAX8_R2_peak_2217	123	.	4.91808	12.3011	9.94283	412
chr1	27755024	27755582	PAX8_R2_peak_2223	648	.	14.0256	64.8635	61.6254	287
chr1	27800008	27800732	PAX8_R2_peak_2224	296	.	8.37895	29.6439	26.8448	374
chr1	27809631	27810285	PAX8_R2_peak_2225	391	.	10.0183	39.1441	36.1965	325
chr1	27853969	27855043	PAX8_R2_peak_2228	246	.	7.46819	24.6835	21.9792	793
chr1	28078799	28079244	PAX8_R2_peak_2236	227	.	7.10389	22.7706	20.1075	240
chr1	28178554	28179245	PAX8_R2_peak_2239	1239	.	22.0403	123.921	120.251	323
chr1	28201450	28202270	PAX8_R2_peak_2242	787	.	16.0293	78.7985	75.4407	393
chr1	28216858	28217752	PAX8_R2_peak_2243	987	.	18.7615	98.7457	95.2396	406
chr1	28352862	28353328	PAX8_R2_peak_2248	575	.	12.9327	57.5425	54.3764	234
chr1	28461861	28462517	PAX8_R2_peak_2255	391	.	10.0183	39.1441	36.1965	327
chr1	28470806	28471412	PAX8_R2_peak_2257	164	.	5.82883	16.4352	13.9352	348
chr1	28509750	28510469	PAX8_R2_peak_2258	711	.	14.9364	71.119	67.8243	323
chr1	28725600	28726802	PAX8_R2_peak_2275	1139	.	20.7652	113.983	110.375	802
chr1	28755986	28756600	PAX8_R2_peak_2279	369	.	9.654	36.9744	34.0582	257
chr1	28847186	28847626	PAX8_R2_peak_2286	286	.	8.19679	28.6324	25.8513	287
chr1	28879254	28879738	PAX8_R2_peak_2288	199	.	6.55744	19.9838	17.3866	234
chr1	29007584	29008086	PAX8_R2_peak_2295	237	.	7.28604	23.7217	21.0378	275
chr1	29089280	29089673	PAX8_R2_peak_2298	130	.	5.10023	13.0988	10.7104	226
chr1	29462075	29462631	PAX8_R2_peak_2306	181	.	6.19313	18.1845	15.6345	306
chr1	29462868	29463431	PAX8_R2_peak_2307	209	.	6.73959	20.9014	18.2816	250
chr1	30278510	30278947	PAX8_R2_peak_2313	348	.	9.2897	34.8371	31.9526	209
chr1	31190206	31190712	PAX8_R2_peak_2315	173	.	6.01098	17.3035	14.7777	325
chr1	31194784	31195437	PAX8_R2_peak_2316	636	.	13.8435	63.6289	60.4024	363
chr1	31262854	31263898	PAX8_R2_peak_2318	762	.	15.665	76.2185	72.8812	543
chr1	31279843	31280869	PAX8_R2_peak_2320	227	.	7.10389	22.7706	20.1075	662
chr1	31412863	31413933	PAX8_R2_peak_2323	1916	.	30.2371	191.62	187.604	433
chr1	31506197	31507267	PAX8_R2_peak_2327	424	.	10.5648	42.4568	39.4648	515
chr1	31507902	31508275	PAX8_R2_peak_2328	123	.	4.91808	12.3011	9.94283	172
chr1	31538347	31539100	PAX8_R2_peak_2329	209	.	6.73959	20.9014	18.2816	442
chr1	31572283	31572797	PAX8_R2_peak_2330	539	.	12.3863	53.9628	50.8346	234
chr1	31584040	31584763	PAX8_R2_peak_2331	237	.	7.28604	23.7217	21.0378	354
chr1	31627223	31627840	PAX8_R2_peak_2333	391	.	10.0183	39.1441	36.1965	362
chr1	31648380	31649161	PAX8_R2_peak_2337	636	.	13.8435	63.6289	60.4024	447
chr1	31682618	31683098	PAX8_R2_peak_2339	147	.	5.46453	14.7388	12.2923	156
chr1	31837297	31837951	PAX8_R2_peak_2342	673	.	14.3899	67.3494	64.0885	368
chr1	32015705	32016425	PAX8_R2_peak_2344	575	.	12.9327	57.5425	54.3764	279
chr1	32044995	32045615	PAX8_R2_peak_2347	551	.	12.5684	55.1498	52.0087	262
chr1	32047330	32047930	PAX8_R2_peak_2348	181	.	6.19313	18.1845	15.6345	274
chr1	32232739	32233383	PAX8_R2_peak_2355	504	.	11.8398	50.44	47.3514	261
chr1	32265958	32266397	PAX8_R2_peak_2357	190	.	6.37528	19.0781	16.5042	264
chr1	32316720	32317190	PAX8_R2_peak_2362	139	.	5.28238	13.9115	11.4932	181
chr1	32320809	32321522	PAX8_R2_peak_2363	130	.	5.10023	13.0988	10.7104	413
chr1	32331884	32332845	PAX8_R2_peak_2365	1487	.	25.1368	148.766	144.955	395
chr1	32336864	32337748	PAX8_R2_peak_2366	424	.	10.5648	42.4568	39.4648	622
chr1	32338011	32338845	PAX8_R2_peak_2367	218	.	6.92174	21.8304	19.1886	578
chr1	32339665	32340128	PAX8_R2_peak_2368	164	.	5.82883	16.4352	13.9352	273
chr1	32403954	32404452	PAX8_R2_peak_2373	563	.	12.7506	56.3431	53.1893	192
chr1	32407836	32408896	PAX8_R2_peak_2375	711	.	14.9364	71.119	67.8243	505
chr1	32460971	32462075	PAX8_R2_peak_2380	492	.	11.6577	49.2788	46.2034	229
chr1	32534632	32535231	PAX8_R2_peak_2388	147	.	5.46453	14.7388	12.2923	328
chr1	32561745	32562673	PAX8_R2_peak_2391	447	.	10.9291	44.7025	41.6818	373
chr1	32598302	32599576	PAX8_R2_peak_2395	458	.	11.1112	45.8361	42.8015	862
chr1	32610062	32610433	PAX8_R2_peak_2397	155	.	5.64668	15.5802	13.1066	208
chr1	32671608	32672144	PAX8_R2_peak_2402	296	.	8.37895	29.6439	26.8448	246
chr1	32678762	32679443	PAX8_R2_peak_2404	296	.	8.37895	29.6439	26.8448	426
chr1	32685748	32686867	PAX8_R2_peak_2405	246	.	7.46819	24.6835	21.9792	817
chr1	32706650	32707432	PAX8_R2_peak_2406	199	.	6.55744	19.9838	17.3866	365
chr1	32732537	32733109	PAX8_R2_peak_2408	327	.	8.9254	32.7334	29.8817	324
chr1	32783893	32784749	PAX8_R2_peak_2414	276	.	8.01464	27.6304	24.8676	253
chr1	32796247	32796997	PAX8_R2_peak_2415	458	.	11.1112	45.8361	42.8015	392
chr1	32913725	32914630	PAX8_R2_peak_2423	173	.	6.01098	17.3035	14.7777	403
chr1	32985927	32986860	PAX8_R2_peak_2431	359	.	9.47185	35.9017	33.0012	354
chr1	33054906	33055659	PAX8_R2_peak_2435	1042	.	19.4902	104.23	100.687	411
chr1	33102577	33103066	PAX8_R2_peak_2439	139	.	5.28238	13.9115	11.4932	255
chr1	33162591	33162969	PAX8_R2_peak_2444	139	.	5.28238	13.9115	11.4932	160
chr1	33220335	33220951	PAX8_R2_peak_2452	266	.	7.83249	26.6381	23.8943	272
chr1	33224906	33226074	PAX8_R2_peak_2453	246	.	7.46819	24.6835	21.9792	970
chr1	33282371	33283221	PAX8_R2_peak_2460	164	.	5.82883	16.4352	13.9352	344
chr1	33328938	33329558	PAX8_R2_peak_2463	181	.	6.19313	18.1845	15.6345	361
chr1	33456932	33458432	PAX8_R2_peak_2474	227	.	7.10389	22.7706	20.1075	1289
chr1	33482751	33483369	PAX8_R2_peak_2475	246	.	7.46819	24.6835	21.9792	225
chr1	33497685	33499143	PAX8_R2_peak_2478	155	.	5.64668	15.5802	13.1066	1283
chr1	33502252	33502918	PAX8_R2_peak_2480	139	.	5.28238	13.9115	11.4932	315
chr1	33592664	33594018	PAX8_R2_peak_2489	139	.	5.28238	13.9115	11.4932	1165
chr1	33647579	33648018	PAX8_R2_peak_2492	173	.	6.01098	17.3035	14.7777	214
chr1	33685351	33685977	PAX8_R2_peak_2494	348	.	9.2897	34.8371	31.9526	288
chr1	33815687	33816200	PAX8_R2_peak_2502	181	.	6.19313	18.1845	15.6345	229
chr1	33896393	33896919	PAX8_R2_peak_2506	164	.	5.82883	16.4352	13.9352	162
chr1	33926661	33927089	PAX8_R2_peak_2508	246	.	7.46819	24.6835	21.9792	194
chr1	33961968	33962501	PAX8_R2_peak_2511	227	.	7.10389	22.7706	20.1075	179
chr1	33975092	33976195	PAX8_R2_peak_2512	1340	.	23.3153	134.034	130.305	516
chr1	34546784	34547786	PAX8_R2_peak_2513	599	.	13.297	59.9595	56.7688	397
chr1	34965489	34966505	PAX8_R2_peak_2521	1626	.	25.2054	162.644	158.762	702
chr1	35025959	35026396	PAX8_R2_peak_2525	149	.	5.12088	14.9419	12.4928	246
chr1	35055409	35056442	PAX8_R2_peak_2528	309	.	7.91408	30.9744	28.1552	596
chr1	35063353	35063915	PAX8_R2_peak_2530	413	.	10.3826	41.345	38.3676	256
chr1	35166607	35167252	PAX8_R2_peak_2534	216	.	6.67889	21.6489	19.0237	367
chr1	35274016	35274583	PAX8_R2_peak_2542	340	.	8.60235	34.0534	31.1839	308
chr1	35318212	35319622	PAX8_R2_peak_2545	280	.	7.44855	28.0824	25.3165	270
chr1	35325097	35325867	PAX8_R2_peak_2546	306	.	8.5611	30.6647	27.8477	359
chr1	35331224	35332422	PAX8_R2_peak_2547	173	.	6.01098	17.3035	14.7777	306
chr1	35395192	35395672	PAX8_R2_peak_2554	130	.	5.10023	13.0988	10.7104	123
chr1	35445443	35446453	PAX8_R2_peak_2556	1860	.	24.3485	186.075	182.084	644
chr1	35496614	35498067	PAX8_R2_peak_2561	145	.	4.74495	14.5395	12.1145	981
chr1	35539429	35539899	PAX8_R2_peak_2562	319	.	7.89111	31.9375	29.1015	252
chr1	35544330	35545738	PAX8_R2_peak_2563	522	.	11.3136	52.2527	49.1482	827
chr1	35550408	35551466	PAX8_R2_peak_2565	319	.	8.43751	31.954	29.118	276
chr1	35640401	35641158	PAX8_R2_peak_2579	183	.	5.6688	18.3941	15.842	153
chr1	35784990	35786712	PAX8_R2_peak_2590	226	.	7.04373	22.6144	19.9659	205
chr1	35810963	35811762	PAX8_R2_peak_2592	402	.	10.2005	40.2407	37.2781	239
chr1	35845713	35846330	PAX8_R2_peak_2593	276	.	8.01464	27.6304	24.8676	374
chr1	35918656	35919005	PAX8_R2_peak_2597	123	.	4.91808	12.3011	9.94283	196
chr1	35971501	35972251	PAX8_R2_peak_2601	172	.	5.82262	17.2249	14.7167	361
chr1	35989503	35990112	PAX8_R2_peak_2602	117	.	4.55896	11.7219	9.39213	359
chr1	36001849	36002469	PAX8_R2_peak_2604	139	.	5.28238	13.9115	11.4932	297
chr1	36003654	36004425	PAX8_R2_peak_2605	686	.	14.5721	68.6006	65.3282	385
chr1	36022607	36023513	PAX8_R2_peak_2608	130	.	5.10023	13.0988	10.7104	680
chr1	36142897	36143397	PAX8_R2_peak_2614	181	.	6.19313	18.1845	15.6345	164
chr1	36241720	36242359	PAX8_R2_peak_2619	327	.	8.9254	32.7334	29.8817	266
chr1	36348541	36349122	PAX8_R2_peak_2624	563	.	12.7506	56.3431	53.1893	200
chr1	36395917	36397073	PAX8_R2_peak_2625	164	.	5.82883	16.4352	13.9352	824
chr1	36520432	36521145	PAX8_R2_peak_2628	400	.	9.31069	40.0879	37.1352	379
chr1	36574295	36574978	PAX8_R2_peak_2632	227	.	7.10389	22.7706	20.1075	291
chr1	36616273	36616856	PAX8_R2_peak_2635	380	.	9.83615	38.0553	35.1232	280
chr1	36661943	36662321	PAX8_R2_peak_2639	115	.	4.73593	11.5189	9.19248	186
chr1	36670373	36670945	PAX8_R2_peak_2640	218	.	6.92174	21.8304	19.1886	317
chr1	36696740	36697243	PAX8_R2_peak_2642	276	.	8.01464	27.6304	24.8676	258
chr1	36710008	36710573	PAX8_R2_peak_2644	286	.	8.19679	28.6324	25.8513	263
chr1	36756184	36756857	PAX8_R2_peak_2649	698	.	14.7542	69.8571	66.5737	382
chr1	36863169	36863823	PAX8_R2_peak_2655	164	.	5.82883	16.4352	13.9352	417
chr1	36902333	36903041	PAX8_R2_peak_2656	190	.	6.37528	19.0781	16.5042	215
chr1	36929537	36930234	PAX8_R2_peak_2659	139	.	5.28238	13.9115	11.4932	440
chr1	37431983	37432279	PAX8_R2_peak_2664	123	.	4.91808	12.3011	9.94283	120
chr1	37545199	37545903	PAX8_R2_peak_2665	762	.	15.665	76.2185	72.8812	335
chr1	37939765	37940394	PAX8_R2_peak_2668	190	.	6.37528	19.0781	16.5042	246
chr1	38157992	38158799	PAX8_R2_peak_2678	348	.	9.2897	34.8371	31.9526	493
chr1	38230003	38230804	PAX8_R2_peak_2680	661	.	14.2078	66.1037	62.8541	342
chr1	38360937	38361664	PAX8_R2_peak_2688	1111	.	20.4009	111.177	107.587	388
chr1	38369192	38370146	PAX8_R2_peak_2689	435	.	10.7469	43.576	40.5695	504
chr1	38477806	38479080	PAX8_R2_peak_2694	147	.	5.46453	14.7388	12.2923	544
chr1	38603971	38604697	PAX8_R2_peak_2695	147	.	5.46453	14.7388	12.2923	244
chr1	38709406	38709905	PAX8_R2_peak_2698	147	.	5.46453	14.7388	12.2923	298
chr1	38883976	38884598	PAX8_R2_peak_2699	130	.	5.10023	13.0988	10.7104	345
chr1	39112506	39112940	PAX8_R2_peak_2701	348	.	9.2897	34.8371	31.9526	185
chr1	39416713	39417338	PAX8_R2_peak_2709	391	.	10.0183	39.1441	36.1965	334
chr1	39476686	39478138	PAX8_R2_peak_2714	337	.	9.10755	33.781	30.9129	408
chr1	39487069	39487886	PAX8_R2_peak_2715	343	.	8.90518	34.3581	31.4864	202
chr1	39491685	39493042	PAX8_R2_peak_2716	827	.	16.5757	82.7052	79.317	755
chr1	39518036	39518449	PAX8_R2_peak_2718	173	.	6.01098	17.3035	14.7777	252
chr1	39529429	39529997	PAX8_R2_peak_2719	246	.	7.46819	24.6835	21.9792	296
chr1	39559941	39560915	PAX8_R2_peak_2720	380	.	9.83615	38.0553	35.1232	558
chr1	39570306	39571555	PAX8_R2_peak_2722	130	.	5.10023	13.0988	10.7104	982
chr1	39571986	39572596	PAX8_R2_peak_2723	227	.	7.10389	22.7706	20.1075	190
chr1	39602705	39603179	PAX8_R2_peak_2728	266	.	7.83249	26.6381	23.8943	236
chr1	39608215	39608774	PAX8_R2_peak_2729	209	.	6.73959	20.9014	18.2816	221
chr1	39663209	39663831	PAX8_R2_peak_2734	380	.	9.83615	38.0553	35.1232	334
chr1	39700745	39701207	PAX8_R2_peak_2738	316	.	8.74325	31.6946	28.86	224
chr1	39809615	39810299	PAX8_R2_peak_2742	276	.	8.01464	27.6304	24.8676	438
chr1	39863378	39864723	PAX8_R2_peak_2745	348	.	9.2897	34.8371	31.9526	1121
chr1	39981214	39981812	PAX8_R2_peak_2752	424	.	10.5648	42.4568	39.4648	303
chr1	40042307	40042902	PAX8_R2_peak_2754	447	.	10.9291	44.7025	41.6818	251
chr1	40071992	40072644	PAX8_R2_peak_2756	286	.	8.19679	28.6324	25.8513	345
chr1	40104922	40105935	PAX8_R2_peak_2757	227	.	7.10389	22.7706	20.1075	818
chr1	40235763	40236391	PAX8_R2_peak_2764	181	.	6.19313	18.1845	15.6345	219
chr1	40254376	40254856	PAX8_R2_peak_2766	173	.	6.01098	17.3035	14.7777	187
chr1	40317788	40319150	PAX8_R2_peak_2770	413	.	10.3826	41.345	38.3676	331
chr1	40334485	40335346	PAX8_R2_peak_2771	775	.	15.8471	77.506	74.1585	491
chr1	40358433	40359257	PAX8_R2_peak_2773	123	.	4.91808	12.3011	9.94283	626
chr1	40367579	40368253	PAX8_R2_peak_2776	139	.	5.28238	13.9115	11.4932	465
chr1	40378938	40380120	PAX8_R2_peak_2777	1884	.	29.8728	188.487	184.484	587
chr1	40454301	40455113	PAX8_R2_peak_2787	209	.	6.73959	20.9014	18.2816	184
chr1	40457054	40457687	PAX8_R2_peak_2788	218	.	6.92174	21.8304	19.1886	299
chr1	40464398	40465356	PAX8_R2_peak_2789	1502	.	25.319	150.257	146.438	484
chr1	40505120	40506937	PAX8_R2_peak_2791	348	.	9.2897	34.8371	31.9526	978
chr1	40550312	40550924	PAX8_R2_peak_2792	348	.	9.2897	34.8371	31.9526	275
chr1	40573113	40574147	PAX8_R2_peak_2794	294	.	8.30799	29.4563	26.6694	285
chr1	40626719	40627115	PAX8_R2_peak_2798	199	.	6.55744	19.9838	17.3866	285
chr1	40711742	40712223	PAX8_R2_peak_2799	123	.	4.91808	12.3011	9.94283	220
chr1	40774660	40775513	PAX8_R2_peak_2801	1083	.	20.0366	108.386	104.815	509
chr1	40813611	40813887	PAX8_R2_peak_2805	139	.	5.28238	13.9115	11.4932	107
chr1	41307035	41307847	PAX8_R2_peak_2823	447	.	10.9291	44.7025	41.6818	518
chr1	41365006	41365874	PAX8_R2_peak_2827	237	.	7.28604	23.7217	21.0378	402
chr1	41433558	41434289	PAX8_R2_peak_2831	164	.	5.82883	16.4352	13.9352	385
chr1	41511216	41511823	PAX8_R2_peak_2836	181	.	6.19313	18.1845	15.6345	320
chr1	41733543	41734235	PAX8_R2_peak_2844	800	.	16.2114	80.0959	76.728	393
chr1	41743154	41743727	PAX8_R2_peak_2845	246	.	7.46819	24.6835	21.9792	326
chr1	41950073	41950697	PAX8_R2_peak_2860	130	.	5.10023	13.0988	10.7104	389
chr1	41951532	41952750	PAX8_R2_peak_2861	787	.	16.0293	78.7985	75.4407	728
chr1	41961768	41962336	PAX8_R2_peak_2862	256	.	7.65034	25.6557	22.9316	291
chr1	41964504	41965184	PAX8_R2_peak_2863	130	.	5.10023	13.0988	10.7104	206
chr1	41968328	41969082	PAX8_R2_peak_2864	1638	.	26.9583	163.812	159.924	361
chr1	42139002	42139391	PAX8_R2_peak_2874	173	.	6.01098	17.3035	14.7777	175
chr1	42371589	42372133	PAX8_R2_peak_2880	266	.	7.83249	26.6381	23.8943	242
chr1	42493227	42493576	PAX8_R2_peak_2885	115	.	4.73593	11.5189	9.19248	144
chr1	42505852	42506349	PAX8_R2_peak_2886	147	.	5.46453	14.7388	12.2923	256
chr1	42603239	42603932	PAX8_R2_peak_2889	762	.	15.665	76.2185	72.8812	355
chr1	42609856	42610240	PAX8_R2_peak_2890	181	.	6.19313	18.1845	15.6345	149
chr1	42631457	42631858	PAX8_R2_peak_2892	130	.	5.10023	13.0988	10.7104	177
chr1	42687706	42688383	PAX8_R2_peak_2897	209	.	6.73959	20.9014	18.2816	359
chr1	42731882	42732618	PAX8_R2_peak_2899	296	.	8.37895	29.6439	26.8448	248
chr1	42800641	42801529	PAX8_R2_peak_2901	1097	.	20.2188	109.78	106.199	370
chr1	42905249	42906039	PAX8_R2_peak_2905	147	.	5.46453	14.7388	12.2923	471
chr1	42980160	42980690	PAX8_R2_peak_2908	138	.	5.23764	13.8002	11.4029	194
chr1	43123694	43124186	PAX8_R2_peak_2911	130	.	5.10023	13.0988	10.7104	346
chr1	43289759	43290307	PAX8_R2_peak_2923	218	.	6.92174	21.8304	19.1886	216
chr1	43397664	43398329	PAX8_R2_peak_2926	218	.	6.92174	21.8304	19.1886	285
chr1	43414683	43416233	PAX8_R2_peak_2929	190	.	6.37528	19.0781	16.5042	1297
chr1	43426698	43427417	PAX8_R2_peak_2932	181	.	6.19313	18.1845	15.6345	428
chr1	43761578	43762324	PAX8_R2_peak_2943	413	.	10.3826	41.345	38.3676	520
chr1	43813435	43814647	PAX8_R2_peak_2946	648	.	14.0256	64.8635	61.6254	377
chr1	43884609	43885150	PAX8_R2_peak_2953	155	.	5.64668	15.5802	13.1066	211
chr1	43966982	43967385	PAX8_R2_peak_2955	296	.	8.37895	29.6439	26.8448	165
chr1	44013031	44013678	PAX8_R2_peak_2959	190	.	6.37528	19.0781	16.5042	307
chr1	44015800	44016286	PAX8_R2_peak_2960	155	.	5.64668	15.5802	13.1066	285
chr1	44249501	44250113	PAX8_R2_peak_2968	227	.	7.10389	22.7706	20.1075	251
chr1	44412062	44412726	PAX8_R2_peak_2973	123	.	4.91808	12.3011	9.94283	295
chr1	44793111	44794307	PAX8_R2_peak_2989	435	.	10.7469	43.576	40.5695	581
chr1	44890597	44890968	PAX8_R2_peak_2992	130	.	5.10023	13.0988	10.7104	200
chr1	44947890	44948465	PAX8_R2_peak_2997	218	.	6.92174	21.8304	19.1886	314
chr1	45023501	45024021	PAX8_R2_peak_2999	246	.	7.46819	24.6835	21.9792	279
chr1	45139526	45140934	PAX8_R2_peak_3003	218	.	6.92174	21.8304	19.1886	684
chr1	45166345	45167228	PAX8_R2_peak_3008	385	.	9.5902	38.5673	35.6325	515
chr1	45180036	45181003	PAX8_R2_peak_3010	237	.	7.28604	23.7217	21.0378	699
chr1	45186449	45188061	PAX8_R2_peak_3012	327	.	8.9254	32.7334	29.8817	1001
chr1	45195032	45197214	PAX8_R2_peak_3013	337	.	9.10755	33.781	30.9129	1813
chr1	45203771	45204188	PAX8_R2_peak_3016	173	.	6.01098	17.3035	14.7777	110
chr1	45239154	45239654	PAX8_R2_peak_3021	130	.	5.10023	13.0988	10.7104	167
chr1	45240945	45241617	PAX8_R2_peak_3022	190	.	6.37528	19.0781	16.5042	343
chr1	45242358	45242935	PAX8_R2_peak_3023	198	.	6.5019	19.8411	17.2611	235
chr1	45258959	45259868	PAX8_R2_peak_3025	207	.	6.20712	20.777	18.1728	557
chr1	45265259	45266478	PAX8_R2_peak_3026	164	.	5.82883	16.4352	13.9352	600
chr1	45272878	45273485	PAX8_R2_peak_3027	130	.	5.10023	13.0988	10.7104	360
chr1	45284858	45286292	PAX8_R2_peak_3028	481	.	11.4755	48.1244	45.0625	1050
chr1	45341045	45341997	PAX8_R2_peak_3031	879	.	17.3043	87.9803	84.5523	565
chr1	45451901	45452689	PAX8_R2_peak_3034	246	.	7.46819	24.6835	21.9792	428
chr1	45546883	45547516	PAX8_R2_peak_3040	686	.	14.5721	68.6006	65.3282	275
chr1	45574581	45575128	PAX8_R2_peak_3042	337	.	9.10755	33.781	30.9129	206
chr1	45581481	45581941	PAX8_R2_peak_3043	181	.	6.19313	18.1845	15.6345	124
chr1	45713095	45713775	PAX8_R2_peak_3046	458	.	11.1112	45.8361	42.8015	192
chr1	45986058	45986744	PAX8_R2_peak_3056	139	.	5.28238	13.9115	11.4932	457
chr1	45987447	45988415	PAX8_R2_peak_3057	130	.	5.10023	13.0988	10.7104	139
chr1	45990640	45991184	PAX8_R2_peak_3058	130	.	5.10023	13.0988	10.7104	295
chr1	46002786	46003538	PAX8_R2_peak_3060	889	.	16.7828	88.9456	85.5146	423
chr1	46151055	46153444	PAX8_R2_peak_3069	130	.	5.10023	13.0988	10.7104	1780
chr1	46161795	46162701	PAX8_R2_peak_3070	973	.	18.5794	97.3849	93.8884	448
chr1	46189423	46190223	PAX8_R2_peak_3072	1111	.	20.4009	111.177	107.587	390
chr1	46201233	46202035	PAX8_R2_peak_3074	575	.	12.9327	57.5425	54.3764	258
chr1	46216137	46216733	PAX8_R2_peak_3075	123	.	4.91808	12.3011	9.94283	288
chr1	46232481	46232954	PAX8_R2_peak_3076	190	.	6.37528	19.0781	16.5042	257
chr1	46444896	46445746	PAX8_R2_peak_3084	218	.	6.92174	21.8304	19.1886	316
chr1	46636972	46638560	PAX8_R2_peak_3094	327	.	8.9254	32.7334	29.8817	609
chr1	46771107	46771718	PAX8_R2_peak_3100	155	.	5.64668	15.5802	13.1066	220
chr1	46806230	46806865	PAX8_R2_peak_3107	181	.	6.19313	18.1845	15.6345	306
chr1	46837877	46838556	PAX8_R2_peak_3111	353	.	9.07644	35.3984	32.5105	437
chr1	46867714	46868647	PAX8_R2_peak_3114	276	.	8.01464	27.6304	24.8676	639
chr1	46963283	46963837	PAX8_R2_peak_3117	190	.	6.37528	19.0781	16.5042	349
chr1	47035914	47036531	PAX8_R2_peak_3123	199	.	6.55744	19.9838	17.3866	252
chr1	47074540	47075133	PAX8_R2_peak_3126	237	.	7.28604	23.7217	21.0378	297
chr1	47108884	47109603	PAX8_R2_peak_3129	286	.	8.19679	28.6324	25.8513	308
chr1	47222046	47224098	PAX8_R2_peak_3134	563	.	12.7506	56.3431	53.1893	1418
chr1	47368897	47369509	PAX8_R2_peak_3141	209	.	6.73959	20.9014	18.2816	346
chr1	47502146	47502943	PAX8_R2_peak_3144	256	.	7.65034	25.6557	22.9316	593
chr1	47719594	47720137	PAX8_R2_peak_3150	209	.	6.73959	20.9014	18.2816	308
chr1	47784064	47784528	PAX8_R2_peak_3157	316	.	8.74325	31.6946	28.86	230
chr1	47801384	47802068	PAX8_R2_peak_3159	173	.	6.01098	17.3035	14.7777	347
chr1	47874925	47875794	PAX8_R2_peak_3163	424	.	10.5648	42.4568	39.4648	242
chr1	47890058	47890415	PAX8_R2_peak_3164	173	.	6.01098	17.3035	14.7777	178
chr1	48016602	48016920	PAX8_R2_peak_3170	115	.	4.73593	11.5189	9.19248	182
chr1	48254345	48254831	PAX8_R2_peak_3181	327	.	8.9254	32.7334	29.8817	275
chr1	48363531	48364291	PAX8_R2_peak_3183	237	.	7.28604	23.7217	21.0378	420
chr1	48469700	48470379	PAX8_R2_peak_3186	237	.	7.28604	23.7217	21.0378	329
chr1	48647978	48648701	PAX8_R2_peak_3188	306	.	8.5611	30.6647	27.8477	364
chr1	48657257	48657957	PAX8_R2_peak_3189	636	.	13.8435	63.6289	60.4024	339
chr1	48702253	48702965	PAX8_R2_peak_3191	227	.	7.10389	22.7706	20.1075	195
chr1	48848544	48850002	PAX8_R2_peak_3192	1282	.	22.5867	128.234	124.539	1306
chr1	48907416	48908149	PAX8_R2_peak_3194	316	.	8.74325	31.6946	28.86	241
chr1	48944264	48944961	PAX8_R2_peak_3196	787	.	16.0293	78.7985	75.4407	318
chr1	49515554	49516359	PAX8_R2_peak_3204	413	.	10.3826	41.345	38.3676	370
chr1	50846624	50847229	PAX8_R2_peak_3207	1139	.	20.7652	113.983	110.375	265
chr1	50982007	50982568	PAX8_R2_peak_3211	246	.	7.46819	24.6835	21.9792	358
chr1	51086372	51087025	PAX8_R2_peak_3212	209	.	6.73959	20.9014	18.2816	218
chr1	51103801	51104336	PAX8_R2_peak_3213	173	.	6.01098	17.3035	14.7777	301
chr1	51417441	51418274	PAX8_R2_peak_3218	840	.	16.7579	84.017	80.6187	517
chr1	51526870	51527523	PAX8_R2_peak_3223	125	.	4.31145	12.5728	10.2107	252
chr1	51535496	51536213	PAX8_R2_peak_3224	306	.	8.5611	30.6647	27.8477	362
chr1	51710491	51711007	PAX8_R2_peak_3229	218	.	6.92174	21.8304	19.1886	363
chr1	51741716	51742383	PAX8_R2_peak_3230	800	.	16.2114	80.0959	76.728	355
chr1	51746172	51746799	PAX8_R2_peak_3231	933	.	18.0329	93.3281	89.8608	263
chr1	51762552	51763267	PAX8_R2_peak_3232	1196	.	21.4938	119.639	115.996	358
chr1	51789676	51790491	PAX8_R2_peak_3233	1069	.	19.8545	106.997	103.435	449
chr1	51950119	51950773	PAX8_R2_peak_3239	402	.	10.2005	40.2407	37.2781	419
chr1	51958599	51959970	PAX8_R2_peak_3240	1210	.	21.676	121.063	117.41	861
chr1	52035213	52036137	PAX8_R2_peak_3242	147	.	5.46453	14.7388	12.2923	343
chr1	52115382	52115847	PAX8_R2_peak_3246	227	.	7.10389	22.7706	20.1075	219
chr1	52177542	52178286	PAX8_R2_peak_3249	1253	.	22.2224	125.355	121.677	366
chr1	52614783	52615691	PAX8_R2_peak_3271	181	.	6.19313	18.1845	15.6345	362
chr1	52646706	52647258	PAX8_R2_peak_3272	866	.	17.1222	86.6546	83.2365	226
chr1	52660310	52661306	PAX8_R2_peak_3273	563	.	12.7506	56.3431	53.1893	673
chr1	52753818	52754516	PAX8_R2_peak_3276	469	.	11.2934	46.9768	43.9284	405
chr1	52772261	52772874	PAX8_R2_peak_3278	919	.	17.8508	91.9845	88.5269	311
chr1	52831773	52832329	PAX8_R2_peak_3279	199	.	6.55744	19.9838	17.3866	436
chr1	53064704	53065207	PAX8_R2_peak_3286	369	.	9.654	36.9744	34.0582	312
chr1	53094954	53095690	PAX8_R2_peak_3288	723	.	15.1185	72.3862	69.0808	325
chr1	53163115	53164525	PAX8_R2_peak_3291	139	.	5.28238	13.9115	11.4932	162
chr1	53168686	53169342	PAX8_R2_peak_3293	130	.	5.10023	13.0988	10.7104	181
chr1	53196309	53196765	PAX8_R2_peak_3296	130	.	5.10023	13.0988	10.7104	178
chr1	53215127	53215750	PAX8_R2_peak_3297	327	.	8.9254	32.7334	29.8817	268
chr1	53244772	53246111	PAX8_R2_peak_3298	677	.	13.5141	67.7795	64.5168	780
chr1	53279706	53280560	PAX8_R2_peak_3299	594	.	11.7095	59.4212	56.2401	448
chr1	53308202	53309711	PAX8_R2_peak_3301	173	.	6.01098	17.3035	14.7777	606
chr1	53313703	53315280	PAX8_R2_peak_3304	1502	.	25.319	150.257	146.438	1063
chr1	53321559	53322365	PAX8_R2_peak_3305	1532	.	23.1215	153.275	149.44	372
chr1	53325910	53326928	PAX8_R2_peak_3306	935	.	17.507	93.5024	90.0347	477
chr1	53480392	53480817	PAX8_R2_peak_3317	119	.	3.94862	11.9761	9.64338	166
chr1	53512872	53514127	PAX8_R2_peak_3319	1506	.	24.7771	150.656	146.836	654
chr1	53621082	53621646	PAX8_R2_peak_3321	266	.	7.83249	26.6381	23.8943	309
chr1	53636703	53637327	PAX8_R2_peak_3322	469	.	11.2934	46.9768	43.9284	312
chr1	53651188	53651733	PAX8_R2_peak_3325	209	.	6.73959	20.9014	18.2816	332
chr1	53685768	53686619	PAX8_R2_peak_3329	139	.	5.28238	13.9115	11.4932	246
chr1	53714528	53716243	PAX8_R2_peak_3331	276	.	8.01464	27.6304	24.8676	1003
chr1	53745326	53745891	PAX8_R2_peak_3334	199	.	6.55744	19.9838	17.3866	293
chr1	53752213	53753108	PAX8_R2_peak_3335	853	.	16.94	85.3335	81.9252	572
chr1	53974967	53975504	PAX8_R2_peak_3342	337	.	9.10755	33.781	30.9129	269
chr1	54009019	54010055	PAX8_R2_peak_3344	227	.	7.10389	22.7706	20.1075	834
chr1	54290416	54291125	PAX8_R2_peak_3355	246	.	7.46819	24.6835	21.9792	379
chr1	54362772	54363584	PAX8_R2_peak_3361	413	.	10.3826	41.345	38.3676	530
chr1	54435074	54435553	PAX8_R2_peak_3365	337	.	9.10755	33.781	30.9129	214
chr1	54442815	54443519	PAX8_R2_peak_3366	391	.	10.0183	39.1441	36.1965	315
chr1	54481576	54482628	PAX8_R2_peak_3368	587	.	13.1149	58.748	55.5696	422
chr1	54492067	54492992	PAX8_R2_peak_3369	420	.	10.4071	42.0298	39.0489	503
chr1	54530915	54531739	PAX8_R2_peak_3371	173	.	6.01098	17.3035	14.7777	406
chr1	54599910	54600309	PAX8_R2_peak_3374	189	.	6.16513	18.9594	16.4023	229
chr1	54697944	54698867	PAX8_R2_peak_3380	762	.	15.665	76.2185	72.8812	482
chr1	54738507	54739475	PAX8_R2_peak_3381	906	.	17.6686	90.6453	87.1975	364
chr1	54763225	54763770	PAX8_R2_peak_3382	306	.	8.5611	30.6647	27.8477	239
chr1	54764744	54765170	PAX8_R2_peak_3383	130	.	5.10023	13.0988	10.7104	145
chr1	54796765	54797496	PAX8_R2_peak_3386	800	.	16.2114	80.0959	76.728	424
chr1	54813402	54813983	PAX8_R2_peak_3387	458	.	11.1112	45.8361	42.8015	320
chr1	54953415	54954542	PAX8_R2_peak_3393	327	.	8.9254	32.7334	29.8817	594
chr1	54954977	54955382	PAX8_R2_peak_3394	155	.	5.64668	15.5802	13.1066	199
chr1	55048448	55048996	PAX8_R2_peak_3399	164	.	5.82883	16.4352	13.9352	233
chr1	55068059	55068913	PAX8_R2_peak_3401	1001	.	18.9437	100.111	96.5952	388
chr1	55230100	55230681	PAX8_R2_peak_3404	147	.	5.46453	14.7388	12.2923	203
chr1	55352590	55353808	PAX8_R2_peak_3408	123	.	4.91808	12.3011	9.94283	766
chr1	55482927	55483596	PAX8_R2_peak_3425	130	.	5.10023	13.0988	10.7104	382
chr1	55498468	55499082	PAX8_R2_peak_3427	551	.	12.5684	55.1498	52.0087	334
chr1	55527435	55528073	PAX8_R2_peak_3428	327	.	8.9254	32.7334	29.8817	353
chr1	55679937	55681830	PAX8_R2_peak_3435	246	.	7.46819	24.6835	21.9792	996
chr1	55743200	55743841	PAX8_R2_peak_3438	218	.	6.92174	21.8304	19.1886	222
chr1	55969687	55970606	PAX8_R2_peak_3443	575	.	12.9327	57.5425	54.3764	414
chr1	55974270	55974729	PAX8_R2_peak_3444	141	.	4.52461	14.1758	11.7544	350
chr1	55985723	55986492	PAX8_R2_peak_3445	1296	.	22.7689	129.679	125.975	385
chr1	56076538	56077170	PAX8_R2_peak_3448	276	.	8.01464	27.6304	24.8676	328
chr1	56091573	56093387	PAX8_R2_peak_3449	3809	.	50.638	380.951	376.286	1329
chr1	56286173	56287000	PAX8_R2_peak_3457	237	.	7.28604	23.7217	21.0378	239
chr1	56331271	56332176	PAX8_R2_peak_3459	2985	.	42.0769	298.527	294.107	440
chr1	56517684	56518295	PAX8_R2_peak_3465	266	.	7.83249	26.6381	23.8943	296
chr1	56527369	56527888	PAX8_R2_peak_3466	337	.	9.10755	33.781	30.9129	282
chr1	56599519	56600046	PAX8_R2_peak_3468	199	.	6.55744	19.9838	17.3866	321
chr1	56626443	56627038	PAX8_R2_peak_3470	256	.	7.65034	25.6557	22.9316	292
chr1	56669810	56670524	PAX8_R2_peak_3474	316	.	8.74325	31.6946	28.86	266
chr1	56797710	56798280	PAX8_R2_peak_3477	147	.	5.46453	14.7388	12.2923	365
chr1	56864943	56865406	PAX8_R2_peak_3478	209	.	6.73959	20.9014	18.2816	196
chr1	56874658	56875332	PAX8_R2_peak_3479	266	.	7.83249	26.6381	23.8943	480
chr1	57008365	57008683	PAX8_R2_peak_3484	115	.	4.73593	11.5189	9.19248	158
chr1	57110880	57111612	PAX8_R2_peak_3489	190	.	6.37528	19.0781	16.5042	163
chr1	57133607	57134495	PAX8_R2_peak_3491	1083	.	20.0366	108.386	104.815	509
chr1	57224585	57225318	PAX8_R2_peak_3498	256	.	7.65034	25.6557	22.9316	350
chr1	57269176	57269748	PAX8_R2_peak_3500	235	.	7.22434	23.5611	20.8913	287
chr1	57280212	57280939	PAX8_R2_peak_3502	787	.	16.0293	78.7985	75.4407	377
chr1	57302999	57303630	PAX8_R2_peak_3504	237	.	7.28604	23.7217	21.0378	437
chr1	57584552	57585209	PAX8_R2_peak_3513	155	.	5.64668	15.5802	13.1066	362
chr1	57657945	57658512	PAX8_R2_peak_3515	190	.	6.37528	19.0781	16.5042	195
chr1	57758894	57759266	PAX8_R2_peak_3519	164	.	5.82883	16.4352	13.9352	191
chr1	57976112	57976888	PAX8_R2_peak_3524	391	.	10.0183	39.1441	36.1965	412
chr1	58503701	58504462	PAX8_R2_peak_3530	130	.	5.10023	13.0988	10.7104	508
chr1	58575259	58576100	PAX8_R2_peak_3531	469	.	11.2934	46.9768	43.9284	426
chr1	58875537	58875988	PAX8_R2_peak_3534	173	.	6.01098	17.3035	14.7777	258
chr1	58898366	58899094	PAX8_R2_peak_3536	827	.	16.5757	82.7052	79.317	382
chr1	58907193	58908195	PAX8_R2_peak_3537	337	.	9.10755	33.781	30.9129	743
chr1	59038266	59038842	PAX8_R2_peak_3540	296	.	8.37895	29.6439	26.8448	332
chr1	59041475	59043386	PAX8_R2_peak_3542	276	.	8.01464	27.6304	24.8676	1121
chr1	59050148	59050626	PAX8_R2_peak_3544	130	.	5.10023	13.0988	10.7104	261
chr1	59058059	59058669	PAX8_R2_peak_3545	458	.	11.1112	45.8361	42.8015	311
chr1	59168183	59168873	PAX8_R2_peak_3548	227	.	7.10389	22.7706	20.1075	469
chr1	59254715	59255679	PAX8_R2_peak_3555	266	.	7.83249	26.6381	23.8943	407
chr1	59279897	59282161	PAX8_R2_peak_3557	402	.	10.2005	40.2407	37.2781	1144
chr1	59323762	59324689	PAX8_R2_peak_3561	3755	.	50.0915	375.581	370.929	430
chr1	59335592	59336697	PAX8_R2_peak_3563	1125	.	20.5831	112.578	108.979	637
chr1	59338355	59338871	PAX8_R2_peak_3564	286	.	8.19679	28.6324	25.8513	336
chr1	59348288	59348709	PAX8_R2_peak_3566	139	.	5.28238	13.9115	11.4932	186
chr1	59368215	59370142	PAX8_R2_peak_3569	218	.	6.92174	21.8304	19.1886	968
chr1	59387551	59388406	PAX8_R2_peak_3571	181	.	6.19313	18.1845	15.6345	554
chr1	59471988	59472502	PAX8_R2_peak_3577	266	.	7.83249	26.6381	23.8943	260
chr1	59478796	59479825	PAX8_R2_peak_3578	481	.	11.4755	48.1244	45.0625	338
chr1	59491543	59492153	PAX8_R2_peak_3579	492	.	11.6577	49.2788	46.2034	311
chr1	59500330	59500958	PAX8_R2_peak_3580	296	.	8.37895	29.6439	26.8448	337
chr1	59594169	59595031	PAX8_R2_peak_3585	469	.	11.2934	46.9768	43.9284	538
chr1	59641927	59642513	PAX8_R2_peak_3587	276	.	8.01464	27.6304	24.8676	253
chr1	59694650	59695319	PAX8_R2_peak_3592	369	.	9.654	36.9744	34.0582	353
chr1	59952649	59953487	PAX8_R2_peak_3600	723	.	15.1185	72.3862	69.0808	458
chr1	59963710	59964650	PAX8_R2_peak_3601	266	.	7.83249	26.6381	23.8943	624
chr1	59967494	59968394	PAX8_R2_peak_3602	155	.	5.64668	15.5802	13.1066	583
chr1	60271187	60271748	PAX8_R2_peak_3612	446	.	10.2577	44.6939	41.6818	242
chr1	60298981	60299526	PAX8_R2_peak_3615	147	.	5.46453	14.7388	12.2923	244
chr1	60450801	60451520	PAX8_R2_peak_3618	115	.	4.73593	11.5189	9.19248	288
chr1	60464620	60465132	PAX8_R2_peak_3619	306	.	8.5611	30.6647	27.8477	306
chr1	60520994	60521494	PAX8_R2_peak_3620	190	.	6.37528	19.0781	16.5042	289
chr1	61013186	61013863	PAX8_R2_peak_3626	749	.	15.4828	74.9359	71.6094	349
chr1	61135902	61136345	PAX8_R2_peak_3631	286	.	8.19679	28.6324	25.8513	250
chr1	61193108	61193755	PAX8_R2_peak_3633	348	.	9.2897	34.8371	31.9526	312
chr1	61205315	61205838	PAX8_R2_peak_3634	369	.	9.654	36.9744	34.0582	311
chr1	61274622	61275677	PAX8_R2_peak_3635	164	.	5.82883	16.4352	13.9352	817
chr1	61407889	61408574	PAX8_R2_peak_3637	276	.	8.01464	27.6304	24.8676	235
chr1	61514857	61516194	PAX8_R2_peak_3641	504	.	11.8398	50.44	47.3514	946
chr1	61600746	61601486	PAX8_R2_peak_3647	492	.	11.6577	49.2788	46.2034	386
chr1	61649788	61650570	PAX8_R2_peak_3650	286	.	8.19679	28.6324	25.8513	169
chr1	61889852	61890633	PAX8_R2_peak_3658	946	.	18.2151	94.6761	91.1991	425
chr1	61986182	61986826	PAX8_R2_peak_3662	207	.	6.34998	20.7498	18.1466	248
chr1	62051129	62051920	PAX8_R2_peak_3664	587	.	13.1149	58.748	55.5696	396
chr1	62197250	62197803	PAX8_R2_peak_3668	181	.	6.19313	18.1845	15.6345	156
chr1	62352999	62353837	PAX8_R2_peak_3675	139	.	5.28238	13.9115	11.4932	286
chr1	62417301	62418434	PAX8_R2_peak_3677	181	.	6.19313	18.1845	15.6345	859
chr1	62426632	62427243	PAX8_R2_peak_3678	504	.	11.8398	50.44	47.3514	245
chr1	62476494	62477185	PAX8_R2_peak_3680	852	.	15.7935	85.215	81.813	341
chr1	62548289	62548877	PAX8_R2_peak_3683	173	.	6.01098	17.3035	14.7777	231
chr1	62646202	62647008	PAX8_R2_peak_3687	163	.	5.65137	16.3762	13.8939	301
chr1	62721930	62722736	PAX8_R2_peak_3689	1472	.	24.9547	147.279	143.475	425
chr1	62744141	62745165	PAX8_R2_peak_3691	190	.	6.37528	19.0781	16.5042	637
chr1	62759477	62760067	PAX8_R2_peak_3692	266	.	7.83249	26.6381	23.8943	181
chr1	62765393	62767653	PAX8_R2_peak_3693	749	.	15.4828	74.9359	71.6094	1306
chr1	62849977	62851041	PAX8_R2_peak_3701	3313	.	45.5378	331.391	326.865	472
chr1	62893900	62894608	PAX8_R2_peak_3705	504	.	11.8398	50.44	47.3514	227
chr1	62901629	62903114	PAX8_R2_peak_3707	155	.	5.64668	15.5802	13.1066	340
chr1	62980617	62981132	PAX8_R2_peak_3712	245	.	7.05406	24.5309	21.8402	302
chr1	63076862	63077363	PAX8_R2_peak_3714	130	.	5.10023	13.0988	10.7104	249
chr1	63224661	63225164	PAX8_R2_peak_3718	155	.	5.64668	15.5802	13.1066	194
chr1	63243811	63244328	PAX8_R2_peak_3720	130	.	5.10023	13.0988	10.7104	290
chr1	63246323	63246942	PAX8_R2_peak_3721	155	.	5.64668	15.5802	13.1066	248
chr1	63248558	63249965	PAX8_R2_peak_3722	139	.	5.28238	13.9115	11.4932	876
chr1	63370708	63371582	PAX8_R2_peak_3724	813	.	16.3936	81.3982	78.0202	469
chr1	63617844	63618707	PAX8_R2_peak_3729	653	.	13.4113	65.3092	62.0695	592
chr1	63694704	63695596	PAX8_R2_peak_3730	636	.	13.8435	63.6289	60.4024	400
chr1	63938144	63938738	PAX8_R2_peak_3738	686	.	14.5721	68.6006	65.3282	227
chr1	63988806	63989332	PAX8_R2_peak_3739	181	.	6.19313	18.1845	15.6345	126
chr1	64099998	64100722	PAX8_R2_peak_3743	624	.	13.6613	62.4	59.1853	351
chr1	64139899	64140389	PAX8_R2_peak_3746	164	.	5.82883	16.4352	13.9352	321
chr1	64358185	64359315	PAX8_R2_peak_3752	813	.	16.3936	81.3982	78.0202	708
chr1	64441488	64442149	PAX8_R2_peak_3753	698	.	14.7542	69.8571	66.5737	388
chr1	64446589	64447194	PAX8_R2_peak_3754	147	.	5.46453	14.7388	12.2923	271
chr1	64457239	64458025	PAX8_R2_peak_3756	209	.	6.73959	20.9014	18.2816	333
chr1	64465461	64466258	PAX8_R2_peak_3757	2029	.	30.5072	202.95	198.887	391
chr1	64495836	64496583	PAX8_R2_peak_3759	879	.	17.3043	87.9803	84.5523	448
chr1	64508202	64509677	PAX8_R2_peak_3761	167	.	5.78562	16.7264	14.2233	445
chr1	64649266	64650181	PAX8_R2_peak_3768	190	.	6.37528	19.0781	16.5042	671
chr1	64665793	64666762	PAX8_R2_peak_3769	1413	.	24.2261	141.359	137.589	533
chr1	64680813	64681844	PAX8_R2_peak_3770	739	.	14.1161	73.9994	70.6822	595
chr1	64696186	64697482	PAX8_R2_peak_3771	297	.	7.0551	29.7507	26.951	697
chr1	64699524	64700066	PAX8_R2_peak_3772	142	.	4.89131	14.2938	11.8711	249
chr1	64745659	64746115	PAX8_R2_peak_3776	201	.	6.30135	20.1824	17.5836	225
chr1	64747858	64748729	PAX8_R2_peak_3777	660	.	13.4318	66.0903	62.8478	357
chr1	64752388	64753339	PAX8_R2_peak_3778	140	.	5.04742	14.028	11.6081	481
chr1	64786112	64786834	PAX8_R2_peak_3780	246	.	7.46819	24.6835	21.9792	403
chr1	64808482	64810175	PAX8_R2_peak_3782	244	.	6.2712	24.4125	21.7236	521
chr1	64945904	64946585	PAX8_R2_peak_3791	977	.	15.5376	97.7178	94.2204	350
chr1	64949595	64951420	PAX8_R2_peak_3792	2277	.	24.8199	227.718	223.558	876
chr1	64971535	64972328	PAX8_R2_peak_3794	153	.	5.28335	15.3902	12.9371	232
chr1	65001873	65002824	PAX8_R2_peak_3800	455	.	10.5614	45.575	42.5503	579
chr1	65005272	65006803	PAX8_R2_peak_3802	416	.	10.056	41.67	38.6909	270
chr1	65063601	65064492	PAX8_R2_peak_3805	546	.	11.8895	54.6062	51.4754	501
chr1	65363690	65364701	PAX8_R2_peak_3816	235	.	7.22434	23.5611	20.8913	754
chr1	65416468	65418358	PAX8_R2_peak_3822	306	.	8.5611	30.6647	27.8477	617
chr1	65456337	65456882	PAX8_R2_peak_3828	218	.	6.92174	21.8304	19.1886	232
chr1	65547978	65548942	PAX8_R2_peak_3832	424	.	10.5648	42.4568	39.4648	456
chr1	65603053	65603724	PAX8_R2_peak_3833	227	.	7.10389	22.7706	20.1075	349
chr1	65636144	65636812	PAX8_R2_peak_3835	181	.	6.19313	18.1845	15.6345	308
chr1	65639305	65641411	PAX8_R2_peak_3836	447	.	10.9291	44.7025	41.6818	1124
chr1	65713146	65714026	PAX8_R2_peak_3841	492	.	11.6577	49.2788	46.2034	461
chr1	65720717	65721398	PAX8_R2_peak_3842	337	.	9.10755	33.781	30.9129	357
chr1	65732184	65732937	PAX8_R2_peak_3844	181	.	6.19313	18.1845	15.6345	456
chr1	65747539	65748704	PAX8_R2_peak_3845	224	.	6.99786	22.4948	19.8491	837
chr1	66153203	66153909	PAX8_R2_peak_3854	173	.	6.01098	17.3035	14.7777	375
chr1	66584875	66585449	PAX8_R2_peak_3859	218	.	6.92174	21.8304	19.1886	240
chr1	66736792	66737364	PAX8_R2_peak_3863	246	.	7.46819	24.6835	21.9792	292
chr1	66886885	66887361	PAX8_R2_peak_3868	155	.	5.64668	15.5802	13.1066	241
chr1	66999836	67000368	PAX8_R2_peak_3873	155	.	5.64668	15.5802	13.1066	271
chr1	67006209	67007094	PAX8_R2_peak_3874	236	.	7.26242	23.6603	20.99	345
chr1	67035759	67036727	PAX8_R2_peak_3876	234	.	6.67266	23.4432	20.776	296
chr1	67395071	67396607	PAX8_R2_peak_3885	1699	.	27.6869	169.914	165.996	661
chr1	67577848	67578739	PAX8_R2_peak_3896	673	.	14.3899	67.3494	64.0885	511
chr1	67680312	67680996	PAX8_R2_peak_3901	413	.	10.3826	41.345	38.3676	388
chr1	67855518	67856327	PAX8_R2_peak_3906	707	.	14.8099	70.7691	67.4825	420
chr1	68022482	68023298	PAX8_R2_peak_3918	246	.	7.46819	24.6835	21.9792	295
chr1	68152047	68154014	PAX8_R2_peak_3924	1267	.	22.4046	126.793	123.106	1368
chr1	68236751	68237520	PAX8_R2_peak_3930	563	.	12.7506	56.3431	53.1893	417
chr1	68258454	68258972	PAX8_R2_peak_3932	218	.	6.92174	21.8304	19.1886	324
chr1	68267378	68268282	PAX8_R2_peak_3933	4372	.	56.2846	437.245	432.445	444
chr1	68297488	68298162	PAX8_R2_peak_3934	139	.	5.28238	13.9115	11.4932	505
chr1	68400071	68401013	PAX8_R2_peak_3942	266	.	7.83249	26.6381	23.8943	434
chr1	68651030	68651579	PAX8_R2_peak_3948	296	.	8.37895	29.6439	26.8448	294
chr1	68697768	68698297	PAX8_R2_peak_3951	155	.	5.64668	15.5802	13.1066	329
chr1	68945107	68945638	PAX8_R2_peak_3961	296	.	8.37895	29.6439	26.8448	245
chr1	69089886	69090401	PAX8_R2_peak_3964	155	.	5.64668	15.5802	13.1066	265
chr1	69169431	69169958	PAX8_R2_peak_3966	155	.	5.64668	15.5802	13.1066	287
chr1	69218091	69218454	PAX8_R2_peak_3968	123	.	4.91808	12.3011	9.94283	210
chr1	69381412	69382769	PAX8_R2_peak_3973	879	.	17.3043	87.9803	84.5523	920
chr1	69614346	69615034	PAX8_R2_peak_3977	256	.	7.65034	25.6557	22.9316	309
chr1	69691473	69692122	PAX8_R2_peak_3979	316	.	8.74325	31.6946	28.86	284
chr1	69729476	69730231	PAX8_R2_peak_3981	282	.	7.87766	28.2952	25.5277	538
chr1	69926114	69926630	PAX8_R2_peak_3983	199	.	6.55744	19.9838	17.3866	167
chr1	69951184	69951840	PAX8_R2_peak_3984	209	.	6.73959	20.9014	18.2816	233
chr1	69956920	69957441	PAX8_R2_peak_3985	218	.	6.92174	21.8304	19.1886	199
chr1	70014478	70015147	PAX8_R2_peak_3986	527	.	12.2041	52.7821	49.6668	321
chr1	70135326	70135835	PAX8_R2_peak_3988	243	.	7.00126	24.3826	21.694	182
chr1	70396066	70396765	PAX8_R2_peak_3995	266	.	7.83249	26.6381	23.8943	334
chr1	70500043	70500551	PAX8_R2_peak_3996	208	.	5.95819	20.8781	18.2728	242
chr1	70503671	70504066	PAX8_R2_peak_3997	162	.	5.74183	16.215	13.7351	197
chr1	70509364	70510227	PAX8_R2_peak_3998	153	.	5.5624	15.3679	12.9148	358
chr1	71107135	71107826	PAX8_R2_peak_4017	182	.	5.74159	18.2067	15.6562	383
chr1	71352661	71353516	PAX8_R2_peak_4024	155	.	5.64668	15.5802	13.1066	323
chr1	71477372	71478486	PAX8_R2_peak_4032	227	.	7.10389	22.7706	20.1075	703
chr1	71872604	71873009	PAX8_R2_peak_4036	218	.	6.92174	21.8304	19.1886	197
chr1	72749817	72750640	PAX8_R2_peak_4043	164	.	5.82883	16.4352	13.9352	375
chr1	72897797	72898694	PAX8_R2_peak_4046	348	.	9.2897	34.8371	31.9526	341
chr1	72900397	72901041	PAX8_R2_peak_4047	164	.	5.82883	16.4352	13.9352	403
chr1	72927954	72928817	PAX8_R2_peak_4048	190	.	6.37528	19.0781	16.5042	213
chr1	73941050	73941815	PAX8_R2_peak_4053	266	.	7.83249	26.6381	23.8943	271
chr1	74058901	74059618	PAX8_R2_peak_4055	1363	.	23.4791	136.388	132.648	339
chr1	74125063	74125614	PAX8_R2_peak_4057	237	.	7.28604	23.7217	21.0378	312
chr1	74380470	74381316	PAX8_R2_peak_4059	481	.	11.4755	48.1244	45.0625	383
chr1	74711808	74712333	PAX8_R2_peak_4062	173	.	6.01098	17.3035	14.7777	242
chr1	74798653	74799258	PAX8_R2_peak_4066	391	.	10.0183	39.1441	36.1965	293
chr1	75029909	75030582	PAX8_R2_peak_4073	648	.	14.0256	64.8635	61.6254	363
chr1	75447982	75448608	PAX8_R2_peak_4079	163	.	5.77947	16.3105	13.8291	326
chr1	75601627	75602428	PAX8_R2_peak_4081	481	.	11.4755	48.1244	45.0625	518
chr1	76008491	76009358	PAX8_R2_peak_4087	398	.	9.0415	39.8347	36.8834	572
chr1	76019797	76020468	PAX8_R2_peak_4088	198	.	6.18716	19.8682	17.2871	385
chr1	76457212	76457678	PAX8_R2_peak_4104	316	.	8.74325	31.6946	28.86	248
chr1	76477960	76479448	PAX8_R2_peak_4105	1340	.	23.3153	134.034	130.305	732
chr1	76578447	76579614	PAX8_R2_peak_4107	1791	.	28.7799	179.151	175.19	445
chr1	76733855	76734450	PAX8_R2_peak_4111	469	.	11.2934	46.9768	43.9284	361
chr1	77012375	77014237	PAX8_R2_peak_4119	411	.	10.2947	41.1078	38.1405	791
chr1	77133517	77134358	PAX8_R2_peak_4121	636	.	13.8435	63.6289	60.4024	436
chr1	77265601	77266155	PAX8_R2_peak_4125	587	.	13.1149	58.748	55.5696	286
chr1	77294586	77295999	PAX8_R2_peak_4126	484	.	11.1315	48.4741	45.4106	646
chr1	77464079	77464795	PAX8_R2_peak_4132	380	.	9.83615	38.0553	35.1232	446
chr1	77479646	77480314	PAX8_R2_peak_4133	327	.	8.9254	32.7334	29.8817	425
chr1	77525774	77526325	PAX8_R2_peak_4137	155	.	5.64668	15.5802	13.1066	271
chr1	77747034	77748013	PAX8_R2_peak_4142	458	.	11.1112	45.8361	42.8015	540
chr1	77966802	77967502	PAX8_R2_peak_4148	139	.	5.28238	13.9115	11.4932	320
chr1	77971123	77972160	PAX8_R2_peak_4149	3348	.	45.9021	334.888	330.352	631
chr1	78006313	78007153	PAX8_R2_peak_4151	306	.	8.5611	30.6647	27.8477	272
chr1	78009423	78009987	PAX8_R2_peak_4152	123	.	4.91808	12.3011	9.94283	223
chr1	78067364	78067940	PAX8_R2_peak_4155	337	.	9.10755	33.781	30.9129	304
chr1	78164660	78165385	PAX8_R2_peak_4161	155	.	5.64668	15.5802	13.1066	402
chr1	78223455	78224539	PAX8_R2_peak_4163	337	.	9.10755	33.781	30.9129	519
chr1	78236092	78237427	PAX8_R2_peak_4165	1413	.	24.2261	141.359	137.589	497
chr1	78260143	78260784	PAX8_R2_peak_4167	369	.	9.654	36.9744	34.0582	335
chr1	78336113	78336808	PAX8_R2_peak_4169	1125	.	20.5831	112.578	108.979	477
chr1	78444546	78446098	PAX8_R2_peak_4177	960	.	18.3972	96.0283	92.5416	1071
chr1	78472750	78473665	PAX8_R2_peak_4179	402	.	10.2005	40.2407	37.2781	481
chr1	79462470	79463020	PAX8_R2_peak_4196	348	.	9.2897	34.8371	31.9526	226
chr1	79487570	79488023	PAX8_R2_peak_4198	227	.	7.10389	22.7706	20.1075	200
chr1	79545389	79546071	PAX8_R2_peak_4201	813	.	16.3936	81.3982	78.0202	283
chr1	79821130	79821628	PAX8_R2_peak_4203	190	.	6.37528	19.0781	16.5042	157
chr1	80007668	80008301	PAX8_R2_peak_4207	539	.	12.3863	53.9628	50.8346	254
chr1	80519767	80520431	PAX8_R2_peak_4219	286	.	8.19679	28.6324	25.8513	216
chr1	80710067	80710624	PAX8_R2_peak_4224	164	.	5.53588	16.4568	13.9562	263
chr1	81074142	81074530	PAX8_R2_peak_4232	155	.	5.64668	15.5802	13.1066	155
chr1	81564627	81565132	PAX8_R2_peak_4242	306	.	8.5611	30.6647	27.8477	223
chr1	81703097	81704283	PAX8_R2_peak_4247	280	.	7.44855	28.0824	25.3165	409
chr1	81814692	81815529	PAX8_R2_peak_4248	256	.	7.65034	25.6557	22.9316	462
chr1	82136146	82136945	PAX8_R2_peak_4268	234	.	6.83844	23.4589	20.7911	384
chr1	82145687	82146214	PAX8_R2_peak_4270	149	.	5.12088	14.9419	12.4928	199
chr1	82166366	82166885	PAX8_R2_peak_4276	118	.	4.73369	11.8444	9.51345	317
chr1	82168479	82169250	PAX8_R2_peak_4277	220	.	6.51645	22.0967	19.4532	272
chr1	82274338	82274910	PAX8_R2_peak_4286	130	.	4.56039	13.0065	10.6388	259
chr1	83030529	83031657	PAX8_R2_peak_4313	264	.	7.76616	26.4639	23.7334	811
chr1	83089187	83089887	PAX8_R2_peak_4315	1001	.	18.9437	100.111	96.5952	296
chr1	83250937	83251518	PAX8_R2_peak_4317	153	.	4.89691	15.3439	12.8912	414
chr1	83444519	83445051	PAX8_R2_peak_4322	173	.	6.01098	17.3035	14.7777	304
chr1	83597121	83597723	PAX8_R2_peak_4327	227	.	7.10389	22.7706	20.1075	280
chr1	83607923	83608775	PAX8_R2_peak_4328	1239	.	22.0403	123.921	120.251	444
chr1	83680431	83681086	PAX8_R2_peak_4330	276	.	8.01464	27.6304	24.8676	265
chr1	83681955	83682946	PAX8_R2_peak_4331	150	.	4.60107	15.069	12.6186	632
chr1	83905850	83906720	PAX8_R2_peak_4333	379	.	7.55879	37.9163	34.9945	587
chr1	84021537	84022518	PAX8_R2_peak_4338	698	.	14.7542	69.8571	66.5737	514
chr1	84262259	84262804	PAX8_R2_peak_4342	164	.	5.82883	16.4352	13.9352	217
chr1	84311040	84311624	PAX8_R2_peak_4347	280	.	7.79689	28.0727	25.3071	299
chr1	84412503	84412956	PAX8_R2_peak_4351	147	.	5.46453	14.7388	12.2923	252
chr1	84763389	84764920	PAX8_R2_peak_4363	611	.	13.4792	61.1768	57.9739	427
chr1	85086166	85087144	PAX8_R2_peak_4370	539	.	12.3863	53.9628	50.8346	713
chr1	85098773	85099214	PAX8_R2_peak_4371	237	.	7.28604	23.7217	21.0378	271
chr1	85238892	85241532	PAX8_R2_peak_4375	413	.	10.3826	41.345	38.3676	1650
chr1	85292482	85293262	PAX8_R2_peak_4378	266	.	7.83249	26.6381	23.8943	348
chr1	85312725	85313870	PAX8_R2_peak_4379	723	.	15.1185	72.3862	69.0808	348
chr1	85378670	85380013	PAX8_R2_peak_4383	723	.	15.1185	72.3862	69.0808	752
chr1	85462519	85463336	PAX8_R2_peak_4388	147	.	5.46453	14.7388	12.2923	362
chr1	85666506	85668191	PAX8_R2_peak_4395	181	.	6.19313	18.1845	15.6345	273
chr1	85741793	85743260	PAX8_R2_peak_4401	123	.	4.91808	12.3011	9.94283	820
chr1	85816654	85817645	PAX8_R2_peak_4407	481	.	11.4755	48.1244	45.0625	448
chr1	85838352	85839627	PAX8_R2_peak_4409	610	.	13.4355	61.0569	57.8618	968
chr1	85851051	85851973	PAX8_R2_peak_4410	3244	.	44.8091	324.419	319.914	436
chr1	85872687	85873450	PAX8_R2_peak_4411	199	.	6.55744	19.9838	17.3866	383
chr1	85992714	85993358	PAX8_R2_peak_4417	457	.	7.73423	45.7288	42.7034	289
chr1	86072032	86073554	PAX8_R2_peak_4424	1562	.	26.0476	156.252	152.401	1134
chr1	86077499	86078920	PAX8_R2_peak_4425	698	.	14.7542	69.8571	66.5737	305
chr1	86146693	86147225	PAX8_R2_peak_4430	551	.	12.5684	55.1498	52.0087	253
chr1	86149183	86150367	PAX8_R2_peak_4432	413	.	10.3826	41.345	38.3676	797
chr1	86277369	86278140	PAX8_R2_peak_4436	276	.	8.01464	27.6304	24.8676	422
chr1	86302279	86303280	PAX8_R2_peak_4437	587	.	13.1149	58.748	55.5696	283
chr1	86441380	86442047	PAX8_R2_peak_4442	218	.	6.92174	21.8304	19.1886	333
chr1	86481717	86482222	PAX8_R2_peak_4443	256	.	7.65034	25.6557	22.9316	229
chr1	86680415	86681581	PAX8_R2_peak_4446	1196	.	21.4938	119.639	115.996	543
chr1	86713573	86714056	PAX8_R2_peak_4447	146	.	5.41825	14.623	12.1966	251
chr1	86861555	86862303	PAX8_R2_peak_4452	435	.	10.7469	43.576	40.5695	415
chr1	86995768	86996623	PAX8_R2_peak_4459	577	.	12.5015	57.7336	54.5665	355
chr1	87269386	87270294	PAX8_R2_peak_4469	256	.	7.65034	25.6557	22.9316	537
chr1	87365702	87366412	PAX8_R2_peak_4473	813	.	16.3936	81.3982	78.0202	407
chr1	87378748	87380384	PAX8_R2_peak_4474	380	.	9.83615	38.0553	35.1232	461
chr1	87429777	87431208	PAX8_R2_peak_4476	611	.	13.4792	61.1768	57.9739	327
chr1	87523058	87523866	PAX8_R2_peak_4478	348	.	9.2897	34.8371	31.9526	458
chr1	87666471	87667085	PAX8_R2_peak_4482	492	.	11.6577	49.2788	46.2034	322
chr1	87791587	87792009	PAX8_R2_peak_4486	130	.	5.10023	13.0988	10.7104	217
chr1	87857815	87858897	PAX8_R2_peak_4491	800	.	16.2114	80.0959	76.728	504
chr1	87963016	87963665	PAX8_R2_peak_4495	140	.	5.20009	14.0696	11.6494	178
chr1	87967845	87968823	PAX8_R2_peak_4496	1056	.	19.6723	105.612	102.059	446
chr1	87977229	87977983	PAX8_R2_peak_4497	235	.	7.22434	23.5611	20.8913	341
chr1	88148993	88149520	PAX8_R2_peak_4503	246	.	7.46819	24.6835	21.9792	353
chr1	88182498	88183300	PAX8_R2_peak_4506	369	.	9.654	36.9744	34.0582	382
chr1	88199084	88199535	PAX8_R2_peak_4508	147	.	5.46453	14.7388	12.2923	271
chr1	88285008	88285777	PAX8_R2_peak_4512	190	.	6.37528	19.0781	16.5042	287
chr1	88314700	88315620	PAX8_R2_peak_4514	444	.	10.8365	44.4518	41.4408	471
chr1	88422359	88422961	PAX8_R2_peak_4517	266	.	7.83249	26.6381	23.8943	325
chr1	88451554	88452025	PAX8_R2_peak_4519	118	.	4.50016	11.8825	9.55071	244
chr1	88807072	88807759	PAX8_R2_peak_4525	369	.	9.654	36.9744	34.0582	270
chr1	89407892	89408680	PAX8_R2_peak_4540	625	.	13.1865	62.5076	59.2921	388
chr1	89458097	89459063	PAX8_R2_peak_4543	164	.	5.82883	16.4352	13.9352	649
chr1	89515397	89516068	PAX8_R2_peak_4546	775	.	15.8471	77.506	74.1585	341
chr1	89530400	89531654	PAX8_R2_peak_4548	314	.	8.6692	31.498	28.6756	663
chr1	89611900	89612817	PAX8_R2_peak_4550	1177	.	21.1312	117.712	114.083	467
chr1	89632066	89632604	PAX8_R2_peak_4552	199	.	6.55744	19.9838	17.3866	266
chr1	89663891	89664850	PAX8_R2_peak_4554	266	.	7.83249	26.6381	23.8943	599
chr1	89720211	89721443	PAX8_R2_peak_4556	1233	.	21.8536	123.395	119.732	654
chr1	89732458	89733062	PAX8_R2_peak_4558	686	.	14.5721	68.6006	65.3282	332
chr1	89739969	89740842	PAX8_R2_peak_4560	316	.	8.74325	31.6946	28.86	401
chr1	89872720	89873547	PAX8_R2_peak_4561	698	.	14.7542	69.8571	66.5737	371
chr1	89888291	89888988	PAX8_R2_peak_4562	266	.	7.83249	26.6381	23.8943	450
chr1	90024860	90025290	PAX8_R2_peak_4566	115	.	4.73593	11.5189	9.19248	164
chr1	90052884	90053425	PAX8_R2_peak_4569	199	.	6.55744	19.9838	17.3866	284
chr1	90098672	90099557	PAX8_R2_peak_4571	256	.	7.65034	25.6557	22.9316	265
chr1	90175189	90175991	PAX8_R2_peak_4572	266	.	7.83249	26.6381	23.8943	551
chr1	90272128	90272657	PAX8_R2_peak_4576	155	.	5.64668	15.5802	13.1066	285
chr1	90355321	90356666	PAX8_R2_peak_4585	504	.	11.8398	50.44	47.3514	537
chr1	90371785	90373057	PAX8_R2_peak_4586	469	.	11.2934	46.9768	43.9284	534
chr1	90383849	90384916	PAX8_R2_peak_4588	5636	.	68.0894	563.608	558.554	601
chr1	90403748	90404189	PAX8_R2_peak_4592	316	.	8.74325	31.6946	28.86	230
chr1	90418719	90419546	PAX8_R2_peak_4595	1653	.	27.1405	165.333	161.437	402
chr1	90446275	90447026	PAX8_R2_peak_4596	155	.	5.64668	15.5802	13.1066	470
chr1	90540105	90541155	PAX8_R2_peak_4599	293	.	8.05559	29.3019	26.5161	703
chr1	90782890	90783683	PAX8_R2_peak_4608	306	.	8.5611	30.6647	27.8477	386
chr1	90785462	90786106	PAX8_R2_peak_4609	325	.	7.61741	32.5978	29.7572	304
chr1	90801014	90801496	PAX8_R2_peak_4610	155	.	5.64668	15.5802	13.1066	292
chr1	90967645	90968369	PAX8_R2_peak_4615	218	.	6.92174	21.8304	19.1886	358
chr1	91072500	91073192	PAX8_R2_peak_4619	492	.	11.6577	49.2788	46.2034	353
chr1	91184129	91184672	PAX8_R2_peak_4620	164	.	5.82883	16.4352	13.9352	298
chr1	91195952	91196480	PAX8_R2_peak_4622	147	.	5.46453	14.7388	12.2923	364
chr1	91227503	91228798	PAX8_R2_peak_4623	611	.	13.4792	61.1768	57.9739	507
chr1	91319984	91320615	PAX8_R2_peak_4627	227	.	7.10389	22.7706	20.1075	341
chr1	91339273	91339918	PAX8_R2_peak_4628	199	.	6.05195	19.9092	17.3276	282
chr1	91357506	91358111	PAX8_R2_peak_4630	919	.	17.8508	91.9845	88.5269	393
chr1	91682707	91683445	PAX8_R2_peak_4640	227	.	7.10389	22.7706	20.1075	534
chr1	91754962	91755697	PAX8_R2_peak_4643	458	.	11.1112	45.8361	42.8015	313
chr1	91995529	91996759	PAX8_R2_peak_4650	380	.	9.83615	38.0553	35.1232	795
chr1	92051553	92052130	PAX8_R2_peak_4653	359	.	9.47185	35.9017	33.0012	223
chr1	92110573	92110993	PAX8_R2_peak_4657	209	.	6.73959	20.9014	18.2816	255
chr1	92196953	92198888	PAX8_R2_peak_4659	481	.	11.4755	48.1244	45.0625	550
chr1	92261068	92261560	PAX8_R2_peak_4663	276	.	8.01464	27.6304	24.8676	220
chr1	92292563	92293050	PAX8_R2_peak_4669	337	.	9.10755	33.781	30.9129	245
chr1	92297801	92298565	PAX8_R2_peak_4671	422	.	10.4753	42.2151	39.233	454
chr1	92301480	92302507	PAX8_R2_peak_4672	400	.	10.1141	40.008	37.0557	624
chr1	92305572	92306217	PAX8_R2_peak_4673	147	.	5.46453	14.7388	12.2923	244
chr1	92334730	92335742	PAX8_R2_peak_4676	1562	.	26.0476	156.252	152.401	463
chr1	92350375	92352617	PAX8_R2_peak_4679	286	.	8.19679	28.6324	25.8513	1981
chr1	92392462	92393280	PAX8_R2_peak_4682	400	.	9.31069	40.0879	37.1352	403
chr1	92422840	92423394	PAX8_R2_peak_4684	164	.	5.82883	16.4352	13.9352	182
chr1	92424862	92425814	PAX8_R2_peak_4685	451	.	10.6177	45.1084	42.0857	384
chr1	92428722	92429553	PAX8_R2_peak_4686	286	.	8.19679	28.6324	25.8513	446
chr1	92488696	92489383	PAX8_R2_peak_4689	524	.	12.1008	52.4998	49.394	351
chr1	92491632	92492759	PAX8_R2_peak_4690	1822	.	29.1442	182.252	178.278	667
chr1	92508533	92509630	PAX8_R2_peak_4692	481	.	11.4755	48.1244	45.0625	366
chr1	92764027	92764879	PAX8_R2_peak_4702	286	.	8.19679	28.6324	25.8513	565
chr1	93201878	93202488	PAX8_R2_peak_4710	387	.	9.86877	38.7411	35.8054	252
chr1	93297335	93298040	PAX8_R2_peak_4715	130	.	5.10023	13.0988	10.7104	212
chr1	93351619	93352335	PAX8_R2_peak_4718	296	.	8.37895	29.6439	26.8448	241
chr1	93466296	93466783	PAX8_R2_peak_4725	181	.	6.19313	18.1845	15.6345	240
chr1	93544416	93545158	PAX8_R2_peak_4728	276	.	8.01464	27.6304	24.8676	320
chr1	93790384	93791102	PAX8_R2_peak_4734	266	.	7.83249	26.6381	23.8943	248
chr1	93805297	93806163	PAX8_R2_peak_4735	402	.	10.2005	40.2407	37.2781	537
chr1	93857639	93858283	PAX8_R2_peak_4737	359	.	9.47185	35.9017	33.0012	225
chr1	93902442	93903792	PAX8_R2_peak_4739	1592	.	26.4119	159.267	155.402	753
chr1	93967559	93968591	PAX8_R2_peak_4744	534	.	12.2014	53.4562	50.3381	708
chr1	94050567	94051618	PAX8_R2_peak_4747	266	.	7.83249	26.6381	23.8943	778
chr1	94101440	94102370	PAX8_R2_peak_4754	504	.	11.8398	50.44	47.3514	598
chr1	94126936	94128380	PAX8_R2_peak_4755	2480	.	36.6123	248.04	243.8	806
chr1	94131827	94132588	PAX8_R2_peak_4756	553	.	11.4832	55.3921	52.2498	299
chr1	94316063	94316586	PAX8_R2_peak_4768	155	.	5.64668	15.5802	13.1066	220
chr1	94332720	94333191	PAX8_R2_peak_4769	130	.	5.10023	13.0988	10.7104	151
chr1	94372237	94373547	PAX8_R2_peak_4775	919	.	16.1932	91.9885	88.5309	424
chr1	94374746	94375646	PAX8_R2_peak_4776	391	.	10.0183	39.1441	36.1965	444
chr1	94408842	94409321	PAX8_R2_peak_4778	155	.	5.64668	15.5802	13.1066	292
chr1	94427347	94428153	PAX8_R2_peak_4779	199	.	6.55744	19.9838	17.3866	309
chr1	94454388	94454907	PAX8_R2_peak_4780	199	.	6.55744	19.9838	17.3866	257
chr1	94544316	94545003	PAX8_R2_peak_4789	686	.	14.5721	68.6006	65.3282	391
chr1	94596474	94597133	PAX8_R2_peak_4794	123	.	4.91808	12.3011	9.94283	489
chr1	94713109	94713986	PAX8_R2_peak_4807	199	.	6.55744	19.9838	17.3866	243
chr1	94715853	94716360	PAX8_R2_peak_4809	190	.	6.37528	19.0781	16.5042	288
chr1	94765480	94766549	PAX8_R2_peak_4811	410	.	10.0535	41.0564	38.0896	465
chr1	94790570	94792220	PAX8_R2_peak_4815	4556	.	58.1062	455.699	450.859	1174
chr1	94838876	94839837	PAX8_R2_peak_4820	458	.	11.1112	45.8361	42.8015	581
chr1	94904920	94905407	PAX8_R2_peak_4823	302	.	8.22017	30.281	27.4775	205
chr1	95028335	95028867	PAX8_R2_peak_4826	199	.	6.55744	19.9838	17.3866	284
chr1	95285246	95286224	PAX8_R2_peak_4836	237	.	7.28604	23.7217	21.0378	562
chr1	95388360	95389015	PAX8_R2_peak_4839	296	.	8.37895	29.6439	26.8448	311
chr1	95532073	95532698	PAX8_R2_peak_4847	276	.	8.01464	27.6304	24.8676	318
chr1	95538013	95539176	PAX8_R2_peak_4848	413	.	10.3826	41.345	38.3676	789
chr1	95699497	95700521	PAX8_R2_peak_4852	164	.	5.82883	16.4352	13.9352	172
chr1	96724471	96725022	PAX8_R2_peak_4861	380	.	9.83615	38.0553	35.1232	291
chr1	96865784	96866467	PAX8_R2_peak_4862	331	.	8.46664	33.1177	30.2638	343
chr1	96935729	96936206	PAX8_R2_peak_4863	492	.	11.6577	49.2788	46.2034	258
chr1	96950525	96951562	PAX8_R2_peak_4866	698	.	14.7542	69.8571	66.5737	626
chr1	97003925	97004849	PAX8_R2_peak_4869	147	.	5.46453	14.7388	12.2923	668
chr1	97025614	97026518	PAX8_R2_peak_4871	181	.	6.19313	18.1845	15.6345	359
chr1	97228327	97229534	PAX8_R2_peak_4873	1282	.	22.5867	128.234	124.539	619
chr1	97610263	97611561	PAX8_R2_peak_4876	686	.	14.5721	68.6006	65.3282	724
chr1	97759551	97759875	PAX8_R2_peak_4879	139	.	5.28238	13.9115	11.4932	147
chr1	97804041	97804722	PAX8_R2_peak_4882	199	.	6.55744	19.9838	17.3866	355
chr1	97952899	97953505	PAX8_R2_peak_4885	391	.	10.0183	39.1441	36.1965	309
chr1	98025558	98026577	PAX8_R2_peak_4887	163	.	5.65137	16.3762	13.8939	351
chr1	98208508	98209302	PAX8_R2_peak_4890	276	.	8.01464	27.6304	24.8676	311
chr1	98305440	98306250	PAX8_R2_peak_4892	551	.	12.5684	55.1498	52.0087	487
chr1	98519459	98520104	PAX8_R2_peak_4897	115	.	4.73593	11.5189	9.19248	419
chr1	98730014	98730957	PAX8_R2_peak_4899	723	.	15.1185	72.3862	69.0808	480
chr1	98788440	98789712	PAX8_R2_peak_4901	155	.	5.48011	15.5403	13.0847	620
chr1	98895665	98896058	PAX8_R2_peak_4904	155	.	5.64668	15.5802	13.1066	201
chr1	98978719	98979481	PAX8_R2_peak_4908	1069	.	19.8545	106.997	103.435	275
chr1	99068111	99068818	PAX8_R2_peak_4909	199	.	6.55744	19.9838	17.3866	437
chr1	99196901	99197540	PAX8_R2_peak_4912	286	.	8.19679	28.6324	25.8513	316
chr1	99362189	99363318	PAX8_R2_peak_4916	2546	.	37.3409	254.665	250.4	592
chr1	99368791	99369255	PAX8_R2_peak_4917	164	.	5.53588	16.4568	13.9562	208
chr1	99374227	99375108	PAX8_R2_peak_4918	227	.	7.10389	22.7706	20.1075	390
chr1	99407437	99407975	PAX8_R2_peak_4919	266	.	7.83249	26.6381	23.8943	231
chr1	99438041	99438647	PAX8_R2_peak_4920	173	.	6.01098	17.3035	14.7777	342
chr1	99454442	99455113	PAX8_R2_peak_4921	208	.	6.07708	20.8205	18.2157	226
chr1	99544353	99545280	PAX8_R2_peak_4923	800	.	16.2114	80.0959	76.728	497
chr1	99835659	99836510	PAX8_R2_peak_4932	496	.	11.3027	49.6094	46.5324	602
chr1	99881564	99882073	PAX8_R2_peak_4936	209	.	6.73959	20.9014	18.2816	264
chr1	99972637	99973584	PAX8_R2_peak_4939	516	.	12.022	51.6078	48.5058	643
chr1	100024661	100025380	PAX8_R2_peak_4943	246	.	7.46819	24.6835	21.9792	271
chr1	100036041	100037025	PAX8_R2_peak_4944	199	.	6.55744	19.9838	17.3866	586
chr1	100170429	100171309	PAX8_R2_peak_4953	587	.	13.1149	58.748	55.5696	440
chr1	100188801	100189238	PAX8_R2_peak_4954	218	.	6.92174	21.8304	19.1886	168
chr1	100195856	100197405	PAX8_R2_peak_4955	1097	.	20.2188	109.78	106.199	599
chr1	100231248	100232682	PAX8_R2_peak_4957	281	.	7.65254	28.1744	25.4077	854
chr1	100277798	100278251	PAX8_R2_peak_4959	447	.	10.9291	44.7025	41.6818	226
chr1	100288197	100289025	PAX8_R2_peak_4960	1413	.	24.2261	141.359	137.589	486
chr1	100322869	100323386	PAX8_R2_peak_4962	749	.	15.4828	74.9359	71.6094	325
chr1	100512716	100513427	PAX8_R2_peak_4975	446	.	10.2577	44.6939	41.6818	386
chr1	100650007	100650684	PAX8_R2_peak_4979	458	.	11.1112	45.8361	42.8015	344
chr1	100653443	100655169	PAX8_R2_peak_4980	1282	.	22.5867	128.234	124.539	938
chr1	100731340	100731925	PAX8_R2_peak_4983	130	.	5.10023	13.0988	10.7104	409
chr1	100852340	100853203	PAX8_R2_peak_4987	435	.	10.5193	43.5813	40.5748	600
chr1	100967753	100968631	PAX8_R2_peak_4992	1118	.	16.5926	111.814	108.222	388
chr1	101360084	101360702	PAX8_R2_peak_5000	147	.	5.46453	14.7388	12.2923	236
chr1	101790260	101790958	PAX8_R2_peak_5020	380	.	9.83615	38.0553	35.1232	275
chr1	101907154	101907957	PAX8_R2_peak_5022	551	.	12.5684	55.1498	52.0087	455
chr1	102006459	102007817	PAX8_R2_peak_5027	428	.	10.2752	42.8991	39.9047	1015
chr1	102119113	102119692	PAX8_R2_peak_5030	199	.	6.55744	19.9838	17.3866	268
chr1	102150041	102150498	PAX8_R2_peak_5031	254	.	7.58555	25.4861	22.7753	250
chr1	102282487	102283163	PAX8_R2_peak_5034	458	.	11.1112	45.8361	42.8015	366
chr1	102363917	102364339	PAX8_R2_peak_5036	155	.	5.64668	15.5802	13.1066	203
chr1	102394318	102395283	PAX8_R2_peak_5039	296	.	8.37895	29.6439	26.8448	346
chr1	102446318	102446980	PAX8_R2_peak_5040	138	.	4.62486	13.8443	11.4463	304
chr1	102565330	102565962	PAX8_R2_peak_5044	736	.	15.3007	73.6585	70.3425	345
chr1	102591526	102592153	PAX8_R2_peak_5046	207	.	6.34998	20.7498	18.1466	325
chr1	102629227	102630165	PAX8_R2_peak_5047	711	.	14.9364	71.119	67.8243	355
chr1	103104140	103104834	PAX8_R2_peak_5050	181	.	6.19313	18.1845	15.6345	293
chr1	103161716	103162482	PAX8_R2_peak_5052	575	.	12.9327	57.5425	54.3764	350
chr1	103211326	103212057	PAX8_R2_peak_5053	173	.	6.01098	17.3035	14.7777	306
chr1	103238131	103238846	PAX8_R2_peak_5054	1056	.	19.6723	105.612	102.059	442
chr1	103300126	103300829	PAX8_R2_peak_5055	413	.	10.3826	41.345	38.3676	443
chr1	103493280	103493942	PAX8_R2_peak_5058	516	.	12.022	51.6078	48.5058	355
chr1	103660318	103661349	PAX8_R2_peak_5060	422	.	10.4753	42.2151	39.233	513
chr1	104014020	104014435	PAX8_R2_peak_5063	139	.	5.28238	13.9115	11.4932	193
chr1	104193518	104194537	PAX8_R2_peak_5069	343	.	7.12697	34.3046	31.4335	217
chr1	104196249	104197885	PAX8_R2_peak_5070	487	.	9.82194	48.7933	45.7285	683
chr1	104239496	104240574	PAX8_R2_peak_5073	276	.	7.81785	27.6199	24.8676	850
chr1	104242649	104243931	PAX8_R2_peak_5074	468	.	9.78846	46.8844	43.8451	755
chr1	104287340	104288915	PAX8_R2_peak_5075	246	.	5.86652	24.6793	21.9792	869
chr1	104290675	104291974	PAX8_R2_peak_5076	420	.	9.02795	42.0613	39.0803	346
chr1	104730643	104731137	PAX8_R2_peak_5084	380	.	7.87025	38.0615	35.1294	271
chr1	104897264	104897763	PAX8_R2_peak_5085	173	.	6.01098	17.3035	14.7777	248
chr1	105208772	105209598	PAX8_R2_peak_5092	572	.	12.8232	57.2422	54.0846	471
chr1	105408392	105408830	PAX8_R2_peak_5097	190	.	6.37528	19.0781	16.5042	223
chr1	105655781	105657055	PAX8_R2_peak_5104	1153	.	20.9474	115.391	111.774	789
chr1	105836143	105837202	PAX8_R2_peak_5107	8468	.	94.3542	846.9	841.481	574
chr1	106206697	106207708	PAX8_R2_peak_5112	433	.	10.6559	43.3298	40.333	564
chr1	106387567	106388203	PAX8_R2_peak_5115	199	.	6.55744	19.9838	17.3866	227
chr1	106485159	106485818	PAX8_R2_peak_5116	199	.	6.55744	19.9838	17.3866	425
chr1	106546498	106547078	PAX8_R2_peak_5117	256	.	7.65034	25.6557	22.9316	281
chr1	106606096	106607073	PAX8_R2_peak_5119	139	.	5.28238	13.9115	11.4932	146
chr1	106893862	106894454	PAX8_R2_peak_5123	173	.	6.01098	17.3035	14.7777	210
chr1	106954120	106955104	PAX8_R2_peak_5124	1683	.	27.5048	168.384	164.473	506
chr1	107164265	107165215	PAX8_R2_peak_5127	447	.	10.9291	44.7025	41.6818	381
chr1	107188192	107189198	PAX8_R2_peak_5128	1253	.	22.2224	125.355	121.677	718
chr1	107260259	107261422	PAX8_R2_peak_5130	711	.	14.9364	71.119	67.8243	417
chr1	107289214	107290404	PAX8_R2_peak_5131	469	.	11.2934	46.9768	43.9284	292
chr1	107682741	107683778	PAX8_R2_peak_5143	413	.	10.3826	41.345	38.3676	724
chr1	107738068	107738584	PAX8_R2_peak_5146	348	.	9.2897	34.8371	31.9526	276
chr1	107748575	107749097	PAX8_R2_peak_5148	266	.	7.83249	26.6381	23.8943	227
chr1	107792891	107794474	PAX8_R2_peak_5150	1239	.	22.0403	123.921	120.251	835
chr1	107866023	107866719	PAX8_R2_peak_5152	173	.	6.01098	17.3035	14.7777	378
chr1	107921402	107921966	PAX8_R2_peak_5154	424	.	10.5648	42.4568	39.4648	301
chr1	108073158	108073690	PAX8_R2_peak_5160	209	.	6.73959	20.9014	18.2816	202
chr1	108081832	108082314	PAX8_R2_peak_5161	130	.	5.10023	13.0988	10.7104	322
chr1	108225434	108226268	PAX8_R2_peak_5167	157	.	5.27605	15.7398	13.2641	553
chr1	108281190	108283051	PAX8_R2_peak_5171	2599	.	30.1802	259.998	255.714	762
chr1	108290713	108291464	PAX8_R2_peak_5172	458	.	11.1112	45.8361	42.8015	339
chr1	108384701	108385211	PAX8_R2_peak_5175	246	.	7.46819	24.6835	21.9792	262
chr1	108438345	108438861	PAX8_R2_peak_5177	333	.	8.73393	33.3261	30.4711	236
chr1	108519383	108519908	PAX8_R2_peak_5183	296	.	8.37895	29.6439	26.8448	217
chr1	108534691	108535645	PAX8_R2_peak_5184	3002	.	42.259	300.24	295.814	466
chr1	108559014	108559663	PAX8_R2_peak_5186	960	.	18.3972	96.0283	92.5416	344
chr1	108591559	108592521	PAX8_R2_peak_5188	296	.	8.37895	29.6439	26.8448	592
chr1	108702895	108703537	PAX8_R2_peak_5195	266	.	7.83249	26.6381	23.8943	463
chr1	108725120	108725628	PAX8_R2_peak_5196	190	.	6.37528	19.0781	16.5042	217
chr1	108775290	108776228	PAX8_R2_peak_5200	698	.	14.7542	69.8571	66.5737	383
chr1	108841127	108841675	PAX8_R2_peak_5202	190	.	6.37528	19.0781	16.5042	225
chr1	109003534	109004184	PAX8_R2_peak_5207	906	.	17.6686	90.6453	87.1975	382
chr1	109032921	109033447	PAX8_R2_peak_5208	504	.	11.8398	50.44	47.3514	341
chr1	109076010	109076427	PAX8_R2_peak_5210	139	.	5.28238	13.9115	11.4932	211
chr1	109078893	109079640	PAX8_R2_peak_5211	648	.	14.0256	64.8635	61.6254	371
chr1	109203187	109204179	PAX8_R2_peak_5212	246	.	7.46819	24.6835	21.9792	390
chr1	109217047	109218241	PAX8_R2_peak_5213	1979	.	30.9657	197.918	193.875	799
chr1	109293151	109293800	PAX8_R2_peak_5218	359	.	9.47185	35.9017	33.0012	286
chr1	109408017	109408770	PAX8_R2_peak_5220	983	.	18.6027	98.3011	94.8018	301
chr1	109435669	109436362	PAX8_R2_peak_5223	225	.	6.37352	22.5614	19.9144	309
chr1	109505514	109506541	PAX8_R2_peak_5225	276	.	8.01464	27.6304	24.8676	433
chr1	109538467	109539093	PAX8_R2_peak_5226	348	.	9.2897	34.8371	31.9526	253
chr1	109594933	109595763	PAX8_R2_peak_5228	337	.	9.10755	33.781	30.9129	535
chr1	109615603	109616506	PAX8_R2_peak_5229	481	.	11.4755	48.1244	45.0625	566
chr1	109654699	109655944	PAX8_R2_peak_5236	9911	.	106.923	991.124	985.59	729
chr1	109697046	109698075	PAX8_R2_peak_5239	286	.	8.19679	28.6324	25.8513	408
chr1	109795791	109797428	PAX8_R2_peak_5244	1097	.	20.2188	109.78	106.199	464
chr1	109817023	109818008	PAX8_R2_peak_5247	787	.	16.0293	78.7985	75.4407	517
chr1	109851473	109851900	PAX8_R2_peak_5251	181	.	6.19313	18.1845	15.6345	184
chr1	109869680	109870502	PAX8_R2_peak_5252	816	.	14.8971	81.6859	78.3069	421
chr1	109897327	109898237	PAX8_R2_peak_5253	1001	.	18.9437	100.111	96.5952	458
chr1	109918302	109919387	PAX8_R2_peak_5257	762	.	15.665	76.2185	72.8812	498
chr1	110098657	110099314	PAX8_R2_peak_5268	327	.	8.9254	32.7334	29.8817	345
chr1	110202306	110203228	PAX8_R2_peak_5274	1014	.	19.1258	101.48	97.9546	504
chr1	110265857	110266471	PAX8_R2_peak_5277	173	.	6.01098	17.3035	14.7777	357
chr1	110388557	110389311	PAX8_R2_peak_5282	445	.	9.24972	44.5151	41.5037	386
chr1	110419640	110420578	PAX8_R2_peak_5285	391	.	10.0183	39.1441	36.1965	678
chr1	110548460	110549289	PAX8_R2_peak_5291	164	.	5.82883	16.4352	13.9352	391
chr1	110611101	110612214	PAX8_R2_peak_5295	853	.	16.94	85.3335	81.9252	444
chr1	110692936	110693824	PAX8_R2_peak_5299	316	.	8.74325	31.6946	28.86	380
chr1	110713430	110714452	PAX8_R2_peak_5300	636	.	13.8435	63.6289	60.4024	507
chr1	110814687	110815166	PAX8_R2_peak_5304	296	.	8.37895	29.6439	26.8448	201
chr1	110891884	110893181	PAX8_R2_peak_5308	1884	.	29.8728	188.487	184.484	770
chr1	110920237	110920754	PAX8_R2_peak_5309	139	.	5.28238	13.9115	11.4932	247
chr1	110949976	110950580	PAX8_R2_peak_5310	155	.	5.64668	15.5802	13.1066	330
chr1	110982359	110983050	PAX8_R2_peak_5312	492	.	11.6577	49.2788	46.2034	395
chr1	111505777	111507034	PAX8_R2_peak_5315	155	.	5.64668	15.5802	13.1066	955
chr1	111640291	111640677	PAX8_R2_peak_5318	164	.	5.82883	16.4352	13.9352	181
chr1	112150988	112151737	PAX8_R2_peak_5328	800	.	16.2114	80.0959	76.728	350
chr1	112297707	112298816	PAX8_R2_peak_5336	173	.	6.01098	17.3035	14.7777	484
chr1	112835231	112835661	PAX8_R2_peak_5340	447	.	10.9291	44.7025	41.6818	212
chr1	112912367	112912711	PAX8_R2_peak_5341	123	.	4.91808	12.3011	9.94283	146
chr1	113059942	113060412	PAX8_R2_peak_5346	246	.	7.46819	24.6835	21.9792	222
chr1	113088458	113089124	PAX8_R2_peak_5348	237	.	7.28604	23.7217	21.0378	373
chr1	113206439	113207341	PAX8_R2_peak_5351	813	.	16.3936	81.3982	78.0202	396
chr1	113249528	113249824	PAX8_R2_peak_5354	123	.	4.91808	12.3011	9.94283	160
chr1	113257489	113258211	PAX8_R2_peak_5355	447	.	10.9291	44.7025	41.6818	375
chr1	113274636	113275453	PAX8_R2_peak_5359	359	.	9.47185	35.9017	33.0012	410
chr1	113405575	113406124	PAX8_R2_peak_5364	400	.	10.1141	40.008	37.0557	256
chr1	113599578	113600101	PAX8_R2_peak_5375	266	.	7.83249	26.6381	23.8943	245
chr1	113601526	113602711	PAX8_R2_peak_5376	893	.	17.4865	89.3106	85.8727	515
chr1	113606491	113607640	PAX8_R2_peak_5378	1325	.	23.1332	132.579	128.859	343
chr1	113742369	113743114	PAX8_R2_peak_5387	130	.	5.10023	13.0988	10.7104	368
chr1	113748910	113749838	PAX8_R2_peak_5389	853	.	16.94	85.3335	81.9252	299
chr1	113751066	113751492	PAX8_R2_peak_5390	181	.	6.19313	18.1845	15.6345	163
chr1	113797926	113799292	PAX8_R2_peak_5391	306	.	8.5611	30.6647	27.8477	251
chr1	113809232	113809822	PAX8_R2_peak_5392	447	.	10.9291	44.7025	41.6818	375
chr1	113826312	113827492	PAX8_R2_peak_5394	600	.	11.4908	60.04	56.8489	406
chr1	114147960	114148541	PAX8_R2_peak_5402	237	.	7.28604	23.7217	21.0378	333
chr1	114354867	114355401	PAX8_R2_peak_5408	190	.	6.37528	19.0781	16.5042	303
chr1	114434753	114435693	PAX8_R2_peak_5412	237	.	7.28604	23.7217	21.0378	309
chr1	114519288	114519900	PAX8_R2_peak_5415	190	.	6.37528	19.0781	16.5042	435
chr1	114851144	114851457	PAX8_R2_peak_5419	123	.	4.91808	12.3011	9.94283	168
chr1	114889130	114889571	PAX8_R2_peak_5420	190	.	6.37528	19.0781	16.5042	191
chr1	115050275	115051060	PAX8_R2_peak_5422	481	.	11.4755	48.1244	45.0625	437
chr1	115322838	115323628	PAX8_R2_peak_5433	155	.	5.64668	15.5802	13.1066	197
chr1	115333265	115334146	PAX8_R2_peak_5434	1125	.	20.5831	112.578	108.979	622
chr1	115344711	115345922	PAX8_R2_peak_5435	198	.	6.5019	19.8411	17.2611	942
chr1	115347434	115347988	PAX8_R2_peak_5436	736	.	15.3007	73.6585	70.3425	341
chr1	115370011	115370734	PAX8_R2_peak_5437	879	.	17.3043	87.9803	84.5523	314
chr1	115599045	115599635	PAX8_R2_peak_5440	853	.	16.94	85.3335	81.9252	242
chr1	115659915	115661003	PAX8_R2_peak_5444	337	.	9.10755	33.781	30.9129	638
chr1	115673314	115673920	PAX8_R2_peak_5445	447	.	10.9291	44.7025	41.6818	340
chr1	115841719	115842268	PAX8_R2_peak_5452	587	.	13.1149	58.748	55.5696	278
chr1	115949210	115950004	PAX8_R2_peak_5456	587	.	13.1149	58.748	55.5696	385
chr1	116039703	116040165	PAX8_R2_peak_5459	209	.	6.73959	20.9014	18.2816	213
chr1	116070688	116071699	PAX8_R2_peak_5460	327	.	8.9254	32.7334	29.8817	360
chr1	116088281	116089193	PAX8_R2_peak_5461	359	.	9.47185	35.9017	33.0012	264
chr1	116199606	116200052	PAX8_R2_peak_5467	173	.	6.01098	17.3035	14.7777	222
chr1	116219543	116220244	PAX8_R2_peak_5469	403	.	9.60638	40.3806	37.4172	402
chr1	116235632	116236112	PAX8_R2_peak_5471	150	.	5.03953	15.0683	12.6181	177
chr1	116256880	116258053	PAX8_R2_peak_5474	1151	.	17.2917	115.133	111.522	429
chr1	116272148	116273137	PAX8_R2_peak_5478	2663	.	38.616	266.341	262.033	465
chr1	116296331	116296789	PAX8_R2_peak_5480	130	.	5.10023	13.0988	10.7104	237
chr1	116297890	116299146	PAX8_R2_peak_5481	402	.	10.2005	40.2407	37.2781	319
chr1	116314288	116314798	PAX8_R2_peak_5483	147	.	5.45977	14.7269	12.2923	172
chr1	116452801	116453332	PAX8_R2_peak_5491	139	.	5.28238	13.9115	11.4932	280
chr1	116453852	116454308	PAX8_R2_peak_5492	173	.	6.01098	17.3035	14.7777	213
chr1	116652343	116653621	PAX8_R2_peak_5500	420	.	8.54648	42.087	39.1059	313
chr1	116657913	116658731	PAX8_R2_peak_5502	2737	.	36.1362	273.763	269.43	367
chr1	116710490	116711565	PAX8_R2_peak_5507	447	.	10.9291	44.7025	41.6818	600
chr1	116769901	116770682	PAX8_R2_peak_5511	270	.	6.95122	27.0524	24.3064	337
chr1	116774704	116776139	PAX8_R2_peak_5513	787	.	14.9324	78.7391	75.3876	1054
chr1	116796364	116797080	PAX8_R2_peak_5514	311	.	7.49334	31.1935	28.373	462
chr1	116798464	116799508	PAX8_R2_peak_5515	1194	.	18.3001	119.465	115.827	625
chr1	116832458	116833388	PAX8_R2_peak_5521	213	.	6.73162	21.3355	18.7129	679
chr1	116841287	116842626	PAX8_R2_peak_5522	144	.	4.8233	14.4378	12.0137	284
chr1	116854205	116855697	PAX8_R2_peak_5523	260	.	6.78375	26.0625	23.3365	512
chr1	116872124	116873607	PAX8_R2_peak_5525	710	.	14.1104	71.0169	67.7296	576
chr1	116882579	116884149	PAX8_R2_peak_5527	3400	.	34.8713	340.067	335.518	1048
chr1	116884630	116885957	PAX8_R2_peak_5528	669	.	13.7293	66.96	63.7074	782
chr1	116901596	116902365	PAX8_R2_peak_5531	388	.	6.56101	38.8353	35.899	362
chr1	116907664	116908942	PAX8_R2_peak_5533	261	.	6.9664	26.1606	23.4334	363
chr1	116914863	116916314	PAX8_R2_peak_5534	227	.	7.08086	22.7109	20.0616	837
chr1	117014797	117015787	PAX8_R2_peak_5542	617	.	12.7	61.7912	58.5858	623
chr1	117030586	117031441	PAX8_R2_peak_5545	286	.	8.19679	28.6324	25.8513	358
chr1	117100810	117101292	PAX8_R2_peak_5550	183	.	5.5326	18.3798	15.8277	216
chr1	117112853	117113988	PAX8_R2_peak_5551	256	.	7.65034	25.6557	22.9316	255
chr1	117116810	117117599	PAX8_R2_peak_5553	343	.	7.54101	34.3454	31.4741	331
chr1	117128260	117128848	PAX8_R2_peak_5554	209	.	5.99109	20.9789	18.3585	373
chr1	117169397	117170228	PAX8_R2_peak_5557	391	.	10.0183	39.1441	36.1965	414
chr1	117210144	117210925	PAX8_R2_peak_5562	209	.	6.73959	20.9014	18.2816	237
chr1	117217156	117217869	PAX8_R2_peak_5564	115	.	4.73593	11.5189	9.19248	280
chr1	117227332	117227950	PAX8_R2_peak_5567	327	.	8.9254	32.7334	29.8817	325
chr1	117398569	117399544	PAX8_R2_peak_5578	147	.	5.46453	14.7388	12.2923	822
chr1	117451931	117453022	PAX8_R2_peak_5582	987	.	18.7615	98.7457	95.2396	317
chr1	117555659	117556536	PAX8_R2_peak_5586	2645	.	36.8195	264.53	260.232	454
chr1	117601987	117603025	PAX8_R2_peak_5591	123	.	4.91808	12.3011	9.94283	527
chr1	117649296	117649910	PAX8_R2_peak_5595	189	.	5.85718	18.9392	16.3833	405
chr1	117684486	117685132	PAX8_R2_peak_5598	218	.	6.92174	21.8304	19.1886	234
chr1	117690077	117690859	PAX8_R2_peak_5599	243	.	6.82784	24.352	21.6641	545
chr1	117712301	117713242	PAX8_R2_peak_5602	1282	.	22.5867	128.234	124.539	422
chr1	117714396	117715242	PAX8_R2_peak_5603	123	.	4.91808	12.3011	9.94283	336
chr1	117731133	117732386	PAX8_R2_peak_5607	331	.	8.46664	33.1177	30.2638	806
chr1	117753185	117753905	PAX8_R2_peak_5609	337	.	9.10755	33.781	30.9129	427
chr1	117774409	117776026	PAX8_R2_peak_5610	1207	.	18.442	120.797	117.151	898
chr1	117811195	117812123	PAX8_R2_peak_5616	190	.	6.37528	19.0781	16.5042	544
chr1	117908868	117910355	PAX8_R2_peak_5621	296	.	8.37895	29.6439	26.8448	1006
chr1	117911182	117912246	PAX8_R2_peak_5622	219	.	6.44948	21.9058	19.2635	324
chr1	117931754	117932391	PAX8_R2_peak_5625	469	.	11.2835	46.9501	43.9103	392
chr1	118036262	118037122	PAX8_R2_peak_5628	810	.	14.9439	81.0674	77.6965	481
chr1	118113372	118114636	PAX8_R2_peak_5632	316	.	8.74325	31.6946	28.86	558
chr1	118147977	118149614	PAX8_R2_peak_5634	164	.	5.82883	16.4352	13.9352	663
chr1	118181041	118181927	PAX8_R2_peak_5637	686	.	14.5721	68.6006	65.3282	534
chr1	118231916	118233307	PAX8_R2_peak_5639	990	.	14.25	99.0614	95.5546	891
chr1	118301034	118301811	PAX8_R2_peak_5641	286	.	8.19679	28.6324	25.8513	571
chr1	118510114	118511082	PAX8_R2_peak_5644	382	.	9.28074	38.2672	35.334	659
chr1	118512482	118513651	PAX8_R2_peak_5645	787	.	16.0293	78.7985	75.4407	590
chr1	118570605	118571411	PAX8_R2_peak_5649	286	.	7.8277	28.6691	25.8879	318
chr1	118632257	118633201	PAX8_R2_peak_5652	1111	.	20.4009	111.177	107.587	383
chr1	118653815	118654526	PAX8_R2_peak_5654	139	.	5.28238	13.9115	11.4932	386
chr1	118690130	118691190	PAX8_R2_peak_5655	142	.	5.14058	14.2761	11.8539	313
chr1	118695074	118695412	PAX8_R2_peak_5656	132	.	4.8846	13.2451	10.8542	187
chr1	118784461	118785873	PAX8_R2_peak_5661	1311	.	22.951	131.127	127.415	515
chr1	119330559	119331538	PAX8_R2_peak_5678	1884	.	29.8728	188.487	184.484	588
chr1	119411025	119411697	PAX8_R2_peak_5680	286	.	8.19679	28.6324	25.8513	373
chr1	119471554	119471972	PAX8_R2_peak_5681	126	.	4.90901	12.6221	10.2596	155
chr1	119491575	119492411	PAX8_R2_peak_5683	218	.	6.92174	21.8304	19.1886	542
chr1	119605098	119605670	PAX8_R2_peak_5688	266	.	7.83249	26.6381	23.8943	350
chr1	119634065	119634810	PAX8_R2_peak_5690	290	.	8.15825	29.0568	26.2727	451
chr1	119678898	119679596	PAX8_R2_peak_5693	173	.	6.01098	17.3035	14.7777	356
chr1	119682764	119683884	PAX8_R2_peak_5694	190	.	6.37528	19.0781	16.5042	508
chr1	119802973	119803535	PAX8_R2_peak_5697	306	.	8.5611	30.6647	27.8477	281
chr1	120023209	120023786	PAX8_R2_peak_5708	237	.	7.28604	23.7217	21.0378	284
chr1	120173767	120174410	PAX8_R2_peak_5713	190	.	6.37528	19.0781	16.5042	369
chr1	120229009	120229975	PAX8_R2_peak_5721	246	.	7.46819	24.6835	21.9792	477
chr1	120240114	120240880	PAX8_R2_peak_5722	164	.	5.82883	16.4352	13.9352	558
chr1	120313428	120314103	PAX8_R2_peak_5729	266	.	7.83249	26.6381	23.8943	394
chr1	120325371	120326249	PAX8_R2_peak_5732	348	.	9.2897	34.8371	31.9526	366
chr1	120328892	120329419	PAX8_R2_peak_5733	155	.	5.64668	15.5802	13.1066	381
chr1	120379535	120380060	PAX8_R2_peak_5736	147	.	5.46453	14.7388	12.2923	256
chr1	120428753	120429246	PAX8_R2_peak_5740	256	.	7.65034	25.6557	22.9316	222
chr1	120510526	120510945	PAX8_R2_peak_5744	139	.	5.28238	13.9115	11.4932	221
chr1	120520566	120521288	PAX8_R2_peak_5746	152	.	4.96516	15.2027	12.7512	324
chr1	120535378	120536578	PAX8_R2_peak_5748	405	.	6.92909	40.589	37.6247	533
chr1	120601503	120602695	PAX8_R2_peak_5754	1279	.	15.4781	127.991	124.301	458
chr1	120603963	120604840	PAX8_R2_peak_5755	603	.	8.92447	60.3437	57.1514	311
chr1	120608851	120609633	PAX8_R2_peak_5757	812	.	13.4239	81.2372	77.8657	354
chr1	120610948	120612978	PAX8_R2_peak_5758	512	.	10.0169	51.2684	48.1763	1325
chr1	120623637	120624141	PAX8_R2_peak_5760	259	.	5.58975	25.9909	23.2652	201
chr1	120633390	120633877	PAX8_R2_peak_5761	297	.	6.78053	29.7365	26.9369	229
chr1	120790357	120791270	PAX8_R2_peak_5778	1226	.	16.4693	122.655	118.994	380
chr1	120808303	120808886	PAX8_R2_peak_5780	188	.	5.20648	18.8382	16.2827	332
chr1	120874050	120874723	PAX8_R2_peak_5789	187	.	5.66881	18.7894	16.2344	509
chr1	120925312	120926121	PAX8_R2_peak_5791	246	.	7.46819	24.6835	21.9792	601
chr1	121094236	121094591	PAX8_R2_peak_5792	138	.	4.32172	13.8186	11.4211	185
chr1	121126860	121128300	PAX8_R2_peak_5796	1060	.	14.8647	106.041	102.487	1056
chr1	121200052	121200556	PAX8_R2_peak_5798	171	.	5.49359	17.1087	14.6024	222
chr1	121263785	121264362	PAX8_R2_peak_5800	516	.	12.022	51.6078	48.5058	293
chr1	142594941	142595603	PAX8_R2_peak_5824	128	.	4.13056	12.8754	10.5099	422
chr1	142893505	142894005	PAX8_R2_peak_5834	132	.	3.65423	13.2062	10.816	186
chr1	143455000	143456390	PAX8_R2_peak_5848	668	.	8.17721	66.805	63.553	367
chr1	143467468	143468122	PAX8_R2_peak_5849	334	.	6.5555	33.4156	30.5599	402
chr1	143683767	143685022	PAX8_R2_peak_5859	698	.	14.7542	69.8571	66.5737	647
chr1	143896003	143896534	PAX8_R2_peak_5868	138	.	4.09365	13.8947	11.4932	283
chr1	143896960	143897421	PAX8_R2_peak_5869	129	.	4.63811	12.9054	10.5397	176
chr1	143943208	143943978	PAX8_R2_peak_5873	345	.	8.78873	34.5881	31.7152	496
chr1	143960553	143961785	PAX8_R2_peak_5876	1249	.	19.964	124.935	121.263	823
chr1	143991965	143993627	PAX8_R2_peak_5884	193	.	4.85587	19.3307	16.7545	1307
chr1	144009727	144010463	PAX8_R2_peak_5886	364	.	5.63268	36.438	33.5346	302
chr1	144018975	144019363	PAX8_R2_peak_5888	161	.	3.60296	16.1779	13.6983	222
chr1	144025395	144025917	PAX8_R2_peak_5889	199	.	5.02182	19.9732	17.3866	257
chr1	144027413	144029323	PAX8_R2_peak_5890	2125	.	22.2036	212.534	208.431	1257
chr1	144036634	144038127	PAX8_R2_peak_5891	147	.	4.7034	14.7437	12.297	382
chr1	144314016	144314676	PAX8_R2_peak_5901	551	.	12.5684	55.1498	52.0087	254
chr1	144494143	144495402	PAX8_R2_peak_5905	587	.	13.1149	58.748	55.5696	413
chr1	144534995	144535767	PAX8_R2_peak_5913	311	.	5.75861	31.1217	28.3015	449
chr1	144565359	144566419	PAX8_R2_peak_5918	1442	.	18.7715	144.252	140.469	593
chr1	144567152	144568356	PAX8_R2_peak_5919	313	.	7.23317	31.3128	28.4915	804
chr1	144574135	144574685	PAX8_R2_peak_5921	289	.	7.40125	28.9262	26.1433	317
chr1	144587424	144588383	PAX8_R2_peak_5924	234	.	5.64431	23.4518	20.7843	590
chr1	144918056	144918555	PAX8_R2_peak_5938	138	.	3.7977	13.8183	11.4208	121
chr1	144930604	144933197	PAX8_R2_peak_5939	597	.	9.70628	59.7336	56.551	1953
chr1	144941076	144941816	PAX8_R2_peak_5942	217	.	4.45153	21.7847	19.1573	306
chr1	144989158	144990043	PAX8_R2_peak_5947	2405	.	18.4798	240.566	236.356	480
chr1	144991276	144991922	PAX8_R2_peak_5948	212	.	4.53635	21.2548	18.6327	265
chr1	144994564	144995253	PAX8_R2_peak_5949	1053	.	11.9057	105.385	101.838	387
chr1	145023135	145023629	PAX8_R2_peak_5954	276	.	5.35183	27.6154	24.8646	284
chr1	145039404	145040349	PAX8_R2_peak_5955	245	.	5.16332	24.5169	21.827	551
chr1	145058924	145059568	PAX8_R2_peak_5958	347	.	6.0032	34.7816	31.9073	264
chr1	145091767	145092898	PAX8_R2_peak_5960	612	.	10.7302	61.2724	58.0692	775
chr1	145096160	145096707	PAX8_R2_peak_5961	230	.	5.63135	23.009	20.3445	197
chr1	145111811	145112545	PAX8_R2_peak_5962	264	.	4.90725	26.4674	23.7368	341
chr1	145113456	145114812	PAX8_R2_peak_5963	270	.	4.70865	27.0674	24.3212	785
chr1	145144441	145145215	PAX8_R2_peak_5968	191	.	5.77856	19.1149	16.5407	203
chr1	145162902	145165349	PAX8_R2_peak_5972	197	.	5.25615	19.7469	17.168	1715
chr1	145195868	145196475	PAX8_R2_peak_5977	365	.	7.46354	36.5556	33.6513	344
chr1	145208570	145210645	PAX8_R2_peak_5979	768	.	12.7872	76.817	73.478	457
chr1	145211302	145212689	PAX8_R2_peak_5980	716	.	10.4836	71.6363	68.3401	917
chr1	145216632	145217589	PAX8_R2_peak_5981	489	.	8.47431	48.9089	45.8437	503
chr1	145218800	145220400	PAX8_R2_peak_5982	890	.	10.5656	89.0219	85.5906	675
chr1	145246199	145246685	PAX8_R2_peak_5984	176	.	5.08133	17.6916	15.1624	268
chr1	145254170	145254736	PAX8_R2_peak_5986	122	.	3.60042	12.2363	9.89975	274
chr1	145284863	145285674	PAX8_R2_peak_5988	403	.	7.80351	40.3849	37.4215	554
chr1	145398589	145399785	PAX8_R2_peak_5996	163	.	5.65605	16.3885	13.906	218
chr1	145433485	145434127	PAX8_R2_peak_6000	413	.	10.3826	41.345	38.3676	264
chr1	145446235	145447002	PAX8_R2_peak_6001	391	.	10.0183	39.1441	36.1965	367
chr1	145454628	145456193	PAX8_R2_peak_6002	173	.	6.01098	17.3035	14.7777	727
chr1	145515848	145516954	PAX8_R2_peak_6008	316	.	8.74325	31.6946	28.86	522
chr1	145524596	145525342	PAX8_R2_peak_6009	286	.	8.19679	28.6324	25.8513	396
chr1	145542785	145543237	PAX8_R2_peak_6010	218	.	6.92174	21.8304	19.1886	193
chr1	145600489	145601759	PAX8_R2_peak_6016	402	.	10.2005	40.2407	37.2781	627
chr1	145602865	145603532	PAX8_R2_peak_6017	173	.	6.01098	17.3035	14.7777	336
chr1	145621342	145622184	PAX8_R2_peak_6022	132	.	4.65133	13.2696	10.8784	554
chr1	145666439	145667664	PAX8_R2_peak_6025	853	.	16.94	85.3335	81.9252	782
chr1	145670695	145671518	PAX8_R2_peak_6026	469	.	11.2934	46.9768	43.9284	271
chr1	145738070	145738483	PAX8_R2_peak_6034	172	.	5.6987	17.2918	14.7777	211
chr1	145741045	145742320	PAX8_R2_peak_6035	1195	.	18.8241	119.509	115.87	809
chr1	145771985	145772705	PAX8_R2_peak_6038	734	.	13.4833	73.4763	70.1674	372
chr1	145775730	145777012	PAX8_R2_peak_6039	915	.	17.6996	91.5625	88.112	734
chr1	145826222	145827362	PAX8_R2_peak_6042	135	.	5.15519	13.5937	11.1991	782
chr1	145915856	145916300	PAX8_R2_peak_6044	181	.	6.19313	18.1845	15.6345	189
chr1	145968465	145970308	PAX8_R2_peak_6046	800	.	16.2114	80.0959	76.728	1394
chr1	146097373	146098236	PAX8_R2_peak_6053	1487	.	25.1368	148.766	144.955	430
chr1	146373405	146375419	PAX8_R2_peak_6055	155	.	5.64668	15.5802	13.1066	1595
chr1	146531167	146531688	PAX8_R2_peak_6056	155	.	5.64668	15.5802	13.1066	319
chr1	146532855	146533221	PAX8_R2_peak_6057	190	.	6.37528	19.0781	16.5042	142
chr1	146643816	146644505	PAX8_R2_peak_6062	237	.	7.28604	23.7217	21.0378	361
chr1	146703848	146704533	PAX8_R2_peak_6063	919	.	17.8508	91.9845	88.5269	399
chr1	146722509	146723135	PAX8_R2_peak_6066	296	.	8.37895	29.6439	26.8448	363
chr1	146887243	146887782	PAX8_R2_peak_6071	130	.	5.10023	13.0988	10.7104	235
chr1	146950225	146950882	PAX8_R2_peak_6072	115	.	4.73593	11.5189	9.19248	289
chr1	146987096	146987749	PAX8_R2_peak_6075	168	.	5.16896	16.8907	14.3862	341
chr1	147012443	147013288	PAX8_R2_peak_6077	276	.	8.01464	27.6304	24.8676	472
chr1	147016757	147017205	PAX8_R2_peak_6079	139	.	5.28238	13.9115	11.4932	252
chr1	147058686	147059528	PAX8_R2_peak_6080	699	.	13.0435	69.9065	66.6227	482
chr1	147122971	147124676	PAX8_R2_peak_6084	516	.	12.022	51.6078	48.5058	545
chr1	147140547	147143117	PAX8_R2_peak_6085	797	.	16.0741	79.7145	76.3537	419
chr1	147188941	147189848	PAX8_R2_peak_6088	625	.	13.1865	62.5076	59.2921	347
chr1	147253180	147253763	PAX8_R2_peak_6092	348	.	9.2897	34.8371	31.9526	277
chr1	147325275	147325946	PAX8_R2_peak_6094	190	.	6.37528	19.0781	16.5042	328
chr1	147369026	147370068	PAX8_R2_peak_6099	359	.	9.47185	35.9017	33.0012	617
chr1	147373477	147374431	PAX8_R2_peak_6100	279	.	6.93729	27.9457	25.1813	458
chr1	147422668	147423283	PAX8_R2_peak_6103	413	.	10.3826	41.345	38.3676	387
chr1	147452782	147454334	PAX8_R2_peak_6104	1028	.	19.308	102.853	99.3185	913
chr1	147457540	147458095	PAX8_R2_peak_6105	369	.	9.654	36.9744	34.0582	260
chr1	147510165	147512015	PAX8_R2_peak_6107	723	.	15.1185	72.3862	69.0808	1430
chr1	147639120	147640077	PAX8_R2_peak_6113	1838	.	29.3263	183.807	179.825	518
chr1	147735087	147736594	PAX8_R2_peak_6116	227	.	7.10389	22.7706	20.1075	860
chr1	147806188	147807886	PAX8_R2_peak_6118	391	.	10.0183	39.1441	36.1965	612
chr1	147851634	147851965	PAX8_R2_peak_6120	139	.	5.28238	13.9115	11.4932	159
chr1	147871362	147872280	PAX8_R2_peak_6122	762	.	15.665	76.2185	72.8812	569
chr1	147930459	147931810	PAX8_R2_peak_6125	199	.	6.55744	19.9838	17.3866	833
chr1	148176290	148177930	PAX8_R2_peak_6130	273	.	7.70641	27.3161	24.5672	1126
chr1	148524931	148526006	PAX8_R2_peak_6133	839	.	12.6306	83.9479	80.5559	634
chr1	148526938	148527889	PAX8_R2_peak_6134	362	.	7.51214	36.2396	33.3371	315
chr1	148531091	148533078	PAX8_R2_peak_6135	376	.	8.04902	37.6566	34.7366	957
chr1	148533509	148533902	PAX8_R2_peak_6136	268	.	6.4708	26.8395	24.0948	223
chr1	148547096	148547726	PAX8_R2_peak_6138	187	.	5.08275	18.7713	16.2165	301
chr1	148555026	148557729	PAX8_R2_peak_6140	125	.	3.74581	12.5665	10.2047	1787
chr1	148559377	148559878	PAX8_R2_peak_6141	129	.	4.53957	12.9458	10.5793	202
chr1	148898718	148899616	PAX8_R2_peak_6147	881	.	11.8493	88.1901	84.7614	504
chr1	149024463	149025134	PAX8_R2_peak_6153	418	.	7.53748	41.8396	38.8595	366
chr1	149131229	149132281	PAX8_R2_peak_6156	1028	.	19.308	102.853	99.3185	708
chr1	149192791	149193482	PAX8_R2_peak_6159	190	.	6.37528	19.0781	16.5042	319
chr1	149196150	149197547	PAX8_R2_peak_6160	2026	.	31.5121	202.668	198.605	714
chr1	149212136	149213117	PAX8_R2_peak_6163	723	.	15.1185	72.3862	69.0808	525
chr1	149214391	149215312	PAX8_R2_peak_6164	1354	.	23.4975	135.492	131.755	350
chr1	149222332	149224961	PAX8_R2_peak_6165	871	.	12.3901	87.1403	83.7208	601
chr1	149287066	149288291	PAX8_R2_peak_6170	1639	.	25.65	163.985	160.096	647
chr1	149379093	149379801	PAX8_R2_peak_6180	209	.	6.73959	20.9014	18.2816	281
chr1	149601984	149603413	PAX8_R2_peak_6190	1168	.	21.1295	116.804	113.178	979
chr1	149672943	149673761	PAX8_R2_peak_6192	1097	.	20.2188	109.78	106.199	291
chr1	149679853	149680419	PAX8_R2_peak_6193	145	.	4.84993	14.5164	12.0917	326
chr1	149683987	149684560	PAX8_R2_peak_6194	177	.	5.31548	17.7136	15.1842	226
chr1	149763991	149764807	PAX8_R2_peak_6199	173	.	6.01098	17.3035	14.7777	327
chr1	149803554	149804716	PAX8_R2_peak_6204	190	.	6.37528	19.0781	16.5042	527
chr1	149808549	149809786	PAX8_R2_peak_6206	276	.	8.01464	27.6304	24.8676	480
chr1	149811351	149815219	PAX8_R2_peak_6207	296	.	8.37895	29.6439	26.8448	2129
chr1	149827238	149828519	PAX8_R2_peak_6210	337	.	9.10755	33.781	30.9129	752
chr1	149832194	149833231	PAX8_R2_peak_6212	139	.	5.28238	13.9115	11.4932	316
chr1	149899223	149900630	PAX8_R2_peak_6219	1562	.	26.0476	156.252	152.401	470
chr1	149958133	149958991	PAX8_R2_peak_6226	281	.	7.6285	28.1059	25.3398	338
chr1	149981685	149983173	PAX8_R2_peak_6229	813	.	16.3936	81.3982	78.0202	1025
chr1	150039057	150040145	PAX8_R2_peak_6231	147	.	5.46453	14.7388	12.2923	658
chr1	150095976	150096559	PAX8_R2_peak_6232	335	.	9.03042	33.5753	30.7182	289
chr1	150185293	150187279	PAX8_R2_peak_6243	600	.	11.4908	60.04	56.8489	1310
chr1	150208178	150209124	PAX8_R2_peak_6247	213	.	6.73942	21.356	18.7331	486
chr1	150227596	150228759	PAX8_R2_peak_6248	156	.	5.37306	15.6342	13.1597	874
chr1	150231652	150232883	PAX8_R2_peak_6249	164	.	5.82883	16.4352	13.9352	767
chr1	150254429	150255107	PAX8_R2_peak_6252	147	.	5.46453	14.7388	12.2923	475
chr1	150293122	150294095	PAX8_R2_peak_6261	563	.	12.7506	56.3431	53.1893	461
chr1	150459163	150460000	PAX8_R2_peak_6284	246	.	7.46819	24.6835	21.9792	593
chr1	150473555	150474260	PAX8_R2_peak_6285	173	.	6.01098	17.3035	14.7777	281
chr1	150487265	150488827	PAX8_R2_peak_6287	1182	.	21.3117	118.22	114.585	771
chr1	150533329	150535100	PAX8_R2_peak_6294	256	.	7.65034	25.6557	22.9316	606
chr1	150536004	150536530	PAX8_R2_peak_6295	123	.	4.91808	12.3011	9.94283	315
chr1	150576845	150577552	PAX8_R2_peak_6302	139	.	5.28238	13.9115	11.4932	447
chr1	150593481	150594278	PAX8_R2_peak_6305	296	.	8.37895	29.6439	26.8448	436
chr1	150596597	150597168	PAX8_R2_peak_6306	267	.	7.31114	26.7014	23.9573	288
chr1	150601293	150602871	PAX8_R2_peak_6308	3893	.	48.7688	389.321	384.633	464
chr1	150669325	150670234	PAX8_R2_peak_6316	166	.	5.48311	16.6956	14.1929	486
chr1	150701900	150702977	PAX8_R2_peak_6318	413	.	10.3826	41.345	38.3676	376
chr1	150749476	150750493	PAX8_R2_peak_6319	1311	.	22.951	131.127	127.415	449
chr1	150760407	150760963	PAX8_R2_peak_6322	121	.	4.84467	12.1204	9.78594	221
chr1	150822574	150823306	PAX8_R2_peak_6327	611	.	13.4792	61.1768	57.9739	344
chr1	150841392	150841738	PAX8_R2_peak_6328	115	.	4.73593	11.5189	9.19248	135
chr1	150848661	150849800	PAX8_R2_peak_6329	190	.	6.37528	19.0781	16.5042	698
chr1	150859257	150859873	PAX8_R2_peak_6331	139	.	5.28238	13.9115	11.4932	182
chr1	150953452	150954912	PAX8_R2_peak_6342	207	.	6.20712	20.777	18.1728	863
chr1	150994519	150995921	PAX8_R2_peak_6354	9320	.	69.3845	932.081	926.592	924
chr1	150996965	150997538	PAX8_R2_peak_6355	152	.	5.49795	15.2042	12.7527	197
chr1	151031129	151032835	PAX8_R2_peak_6360	248	.	7.16151	24.8304	22.1254	974
chr1	151042172	151044516	PAX8_R2_peak_6362	575	.	12.9327	57.5425	54.3764	875
chr1	151058775	151059655	PAX8_R2_peak_6366	139	.	5.28238	13.9115	11.4932	621
chr1	151071982	151073009	PAX8_R2_peak_6367	367	.	8.59684	36.7764	33.8706	448
chr1	151097589	151098975	PAX8_R2_peak_6371	550	.	12.2725	55.0201	51.8873	523
chr1	151114034	151115063	PAX8_R2_peak_6373	1014	.	19.1258	101.48	97.9546	524
chr1	151137891	151139152	PAX8_R2_peak_6377	359	.	8.68997	35.9604	33.0595	524
chr1	151166493	151172120	PAX8_R2_peak_6382	684	.	14.2337	68.4043	65.1395	1343
chr1	151172340	151173740	PAX8_R2_peak_6383	246	.	7.46819	24.6835	21.9792	390
chr1	151197920	151198806	PAX8_R2_peak_6391	807	.	15.3386	80.7272	77.3575	339
chr1	151223954	151224789	PAX8_R2_peak_6395	6713	.	61.5362	671.387	666.172	343
chr1	151226617	151228818	PAX8_R2_peak_6396	281	.	7.8403	28.1925	25.4257	283
chr1	151253213	151255291	PAX8_R2_peak_6401	237	.	7.28604	23.7217	21.0378	623
chr1	151285013	151285826	PAX8_R2_peak_6405	316	.	8.74325	31.6946	28.86	277
chr1	151299536	151300820	PAX8_R2_peak_6407	346	.	9.20499	34.6108	31.7379	569
chr1	151343866	151345724	PAX8_R2_peak_6415	492	.	11.6577	49.2788	46.2034	579
chr1	151416399	151417594	PAX8_R2_peak_6423	166	.	4.78894	16.6999	14.197	926
chr1	151431526	151432150	PAX8_R2_peak_6428	218	.	6.42308	21.8302	19.1886	461
chr1	151488704	151489493	PAX8_R2_peak_6439	225	.	6.85014	22.5677	19.9202	482
chr1	151505347	151507589	PAX8_R2_peak_6444	1125	.	20.5831	112.578	108.979	914
chr1	151511873	151513729	PAX8_R2_peak_6445	663	.	12.5988	66.3652	63.1145	427
chr1	151519330	151520201	PAX8_R2_peak_6446	555	.	10.1804	55.5123	52.3696	470
chr1	151535838	151536488	PAX8_R2_peak_6451	380	.	8.63921	38.0082	35.0859	237
chr1	151543075	151543704	PAX8_R2_peak_6453	275	.	7.12236	27.5849	24.8343	406
chr1	151554578	151555993	PAX8_R2_peak_6455	1827	.	27.232	182.757	178.781	992
chr1	151557747	151559031	PAX8_R2_peak_6457	2899	.	37.6632	289.959	285.57	512
chr1	151566525	151567274	PAX8_R2_peak_6458	324	.	7.14377	32.4471	29.6081	284
chr1	151571970	151573613	PAX8_R2_peak_6461	2951	.	41.7126	295.106	290.698	265
chr1	151598396	151598783	PAX8_R2_peak_6465	131	.	4.62062	13.1811	10.7912	194
chr1	151654454	151654964	PAX8_R2_peak_6469	289	.	6.32752	28.9557	26.1726	199
chr1	151665540	151666227	PAX8_R2_peak_6472	158	.	4.72215	15.8016	13.3254	378
chr1	151689183	151689774	PAX8_R2_peak_6473	181	.	6.19313	18.1845	15.6345	413
chr1	151712034	151712966	PAX8_R2_peak_6478	331	.	8.46664	33.1177	30.2638	516
chr1	151732110	151732754	PAX8_R2_peak_6479	172	.	5.82745	17.2377	14.7293	207
chr1	151735793	151736260	PAX8_R2_peak_6480	126	.	4.65534	12.6267	10.2638	235
chr1	151741931	151742845	PAX8_R2_peak_6482	1224	.	21.8581	122.49	118.829	462
chr1	151743950	151744648	PAX8_R2_peak_6483	130	.	5.10023	13.0988	10.7104	482
chr1	151762229	151763648	PAX8_R2_peak_6484	271	.	7.63585	27.1223	24.3755	784
chr1	151773337	151773973	PAX8_R2_peak_6487	587	.	13.1149	58.748	55.5696	337
chr1	151837010	151838114	PAX8_R2_peak_6496	279	.	7.92579	27.9115	25.1476	694
chr1	151881582	151882443	PAX8_R2_peak_6498	449	.	10.5791	44.9993	41.9775	384
chr1	151885414	151885868	PAX8_R2_peak_6500	268	.	6.75458	26.8884	24.1435	257
chr1	151892544	151893080	PAX8_R2_peak_6502	189	.	5.13935	18.9705	16.4132	366
chr1	151913385	151914433	PAX8_R2_peak_6505	198	.	6.5019	19.8411	17.2611	658
chr1	151915321	151916954	PAX8_R2_peak_6506	611	.	13.4792	61.1768	57.9739	933
chr1	151918272	151919163	PAX8_R2_peak_6507	147	.	5.46453	14.7388	12.2923	143
chr1	151924542	151925225	PAX8_R2_peak_6509	453	.	10.2788	45.3717	42.348	351
chr1	151944809	151946244	PAX8_R2_peak_6511	391	.	8.16943	39.1339	36.1958	384
chr1	151953662	151954165	PAX8_R2_peak_6513	209	.	6.73959	20.9014	18.2816	169
chr1	152008414	152009761	PAX8_R2_peak_6522	736	.	15.3007	73.6585	70.3425	645
chr1	152019688	152021390	PAX8_R2_peak_6527	402	.	10.2005	40.2407	37.2781	583
chr1	152117667	152118169	PAX8_R2_peak_6532	391	.	10.0183	39.1441	36.1965	283
chr1	152169191	152170171	PAX8_R2_peak_6537	2579	.	37.7052	257.991	253.713	360
chr1	152197996	152198634	PAX8_R2_peak_6539	209	.	6.73959	20.9014	18.2816	424
chr1	152228972	152229985	PAX8_R2_peak_6541	1592	.	26.4119	159.267	155.402	485
chr1	152300938	152302342	PAX8_R2_peak_6542	723	.	14.5565	72.3198	69.0212	527
chr1	152316882	152317504	PAX8_R2_peak_6543	179	.	5.92585	17.9052	15.3746	295
chr1	152365112	152366172	PAX8_R2_peak_6546	286	.	8.19679	28.6324	25.8513	484
chr1	152371556	152372214	PAX8_R2_peak_6547	155	.	5.64668	15.5802	13.1066	407
chr1	152409768	152410253	PAX8_R2_peak_6549	424	.	10.5648	42.4568	39.4648	220
chr1	152416340	152417619	PAX8_R2_peak_6551	181	.	6.19313	18.1845	15.6345	386
chr1	152423070	152424140	PAX8_R2_peak_6553	516	.	12.022	51.6078	48.5058	332
chr1	152444749	152445700	PAX8_R2_peak_6558	1083	.	20.0366	108.386	104.815	325
chr1	153055737	153056213	PAX8_R2_peak_6564	369	.	9.654	36.9744	34.0582	171
chr1	153074753	153075097	PAX8_R2_peak_6565	209	.	6.73959	20.9014	18.2816	171
chr1	153253414	153254263	PAX8_R2_peak_6568	304	.	6.85342	30.46	27.6557	327
chr1	153327819	153328777	PAX8_R2_peak_6575	155	.	5.64668	15.5802	13.1066	327
chr1	153347565	153348404	PAX8_R2_peak_6578	190	.	5.89677	19.0524	16.4938	466
chr1	153363412	153364001	PAX8_R2_peak_6580	190	.	6.37528	19.0781	16.5042	260
chr1	153438122	153438937	PAX8_R2_peak_6585	1607	.	26.594	160.779	156.906	326
chr1	153473468	153474018	PAX8_R2_peak_6589	150	.	5.43498	15.0433	12.5936	172
chr1	153482764	153483885	PAX8_R2_peak_6593	225	.	6.67562	22.5454	19.8987	881
chr1	153487946	153489066	PAX8_R2_peak_6594	314	.	8.44567	31.437	28.6152	699
chr1	153512916	153513548	PAX8_R2_peak_6600	311	.	8.141	31.1145	28.2944	412
chr1	153517160	153518568	PAX8_R2_peak_6602	359	.	9.47185	35.9017	33.0012	530
chr1	153519500	153520437	PAX8_R2_peak_6603	327	.	8.9254	32.7334	29.8817	370
chr1	153535642	153536432	PAX8_R2_peak_6606	527	.	12.2041	52.7821	49.6668	388
chr1	153537464	153539734	PAX8_R2_peak_6607	1791	.	28.7799	179.151	175.19	973
chr1	153540286	153541509	PAX8_R2_peak_6608	147	.	5.30886	14.7177	12.2898	884
chr1	153554400	153555701	PAX8_R2_peak_6612	5461	.	65.9015	546.121	541.097	560
chr1	153581326	153582214	PAX8_R2_peak_6619	139	.	5.28238	13.9115	11.4932	187
chr1	153589868	153590934	PAX8_R2_peak_6622	296	.	8.37895	29.6439	26.8448	339
chr1	153612943	153614296	PAX8_R2_peak_6627	773	.	12.9344	77.3445	74.0038	621
chr1	153620280	153621702	PAX8_R2_peak_6628	12435	.	122.651	1243.59	1237.88	620
chr1	153625369	153626368	PAX8_R2_peak_6629	209	.	6.73959	20.9014	18.2816	330
chr1	153646562	153647356	PAX8_R2_peak_6632	276	.	8.01464	27.6304	24.8676	219
chr1	153667555	153668055	PAX8_R2_peak_6635	164	.	5.82883	16.4352	13.9352	151
chr1	153672192	153672934	PAX8_R2_peak_6637	303	.	7.23112	30.3375	27.5336	303
chr1	153680869	153681953	PAX8_R2_peak_6640	451	.	10.6265	45.1333	42.1104	651
chr1	153747219	153748845	PAX8_R2_peak_6654	139	.	5.28238	13.9115	11.4932	1060
chr1	153755683	153757029	PAX8_R2_peak_6655	130	.	5.10023	13.0988	10.7104	316
chr1	153782507	153783455	PAX8_R2_peak_6657	281	.	7.99943	28.109	25.3428	404
chr1	153815134	153816036	PAX8_R2_peak_6661	364	.	9.03232	36.4067	33.5034	365
chr1	153853178	153854095	PAX8_R2_peak_6664	782	.	12.0565	78.2144	74.8648	478
chr1	153856668	153857547	PAX8_R2_peak_6666	352	.	8.11461	35.2484	32.3616	593
chr1	153871425	153872145	PAX8_R2_peak_6669	291	.	8.1867	29.1331	26.3486	439
chr1	153894000	153896388	PAX8_R2_peak_6673	216	.	6.69192	21.684	19.0576	1139
chr1	153896940	153897831	PAX8_R2_peak_6674	266	.	7.83249	26.6381	23.8943	269
chr1	153917946	153919519	PAX8_R2_peak_6678	348	.	9.2897	34.8371	31.9526	1236
chr1	153930284	153931845	PAX8_R2_peak_6679	866	.	17.1222	86.6546	83.2365	788
chr1	153939360	153940565	PAX8_R2_peak_6683	413	.	10.3826	41.345	38.3676	761
chr1	153958429	153959916	PAX8_R2_peak_6687	155	.	5.64668	15.5802	13.1066	394
chr1	153962652	153963953	PAX8_R2_peak_6688	139	.	5.03156	13.9855	11.5666	420
chr1	153993429	153994031	PAX8_R2_peak_6691	286	.	7.62901	28.6097	25.8403	405
chr1	154192870	154193472	PAX8_R2_peak_6706	316	.	8.74325	31.6946	28.86	272
chr1	154250541	154251242	PAX8_R2_peak_6710	209	.	6.73959	20.9014	18.2816	396
chr1	154259349	154259906	PAX8_R2_peak_6711	402	.	10.2005	40.2407	37.2781	238
chr1	154447128	154448347	PAX8_R2_peak_6721	527	.	12.2041	52.7821	49.6668	324
chr1	154469352	154469998	PAX8_R2_peak_6724	147	.	5.46453	14.7388	12.2923	235
chr1	154474801	154475483	PAX8_R2_peak_6725	424	.	10.5648	42.4568	39.4648	264
chr1	154579963	154580971	PAX8_R2_peak_6732	209	.	6.73959	20.9014	18.2816	786
chr1	154599796	154600637	PAX8_R2_peak_6733	227	.	7.10389	22.7706	20.1075	255
chr1	154648667	154649295	PAX8_R2_peak_6736	327	.	8.9254	32.7334	29.8817	226
chr1	154842755	154843045	PAX8_R2_peak_6744	130	.	5.10023	13.0988	10.7104	119
chr1	154848693	154849385	PAX8_R2_peak_6745	115	.	4.62384	11.5678	9.24008	373
chr1	154854115	154854635	PAX8_R2_peak_6747	643	.	12.4182	64.3994	61.1703	269
chr1	154908283	154910481	PAX8_R2_peak_6752	207	.	6.20712	20.777	18.1728	295
chr1	154933488	154935182	PAX8_R2_peak_6755	227	.	7.10389	22.7706	20.1075	746
chr1	154973175	154974910	PAX8_R2_peak_6767	563	.	12.7506	56.3431	53.1893	410
chr1	154989524	154990464	PAX8_R2_peak_6770	296	.	8.37895	29.6439	26.8448	584
chr1	155017063	155017987	PAX8_R2_peak_6776	245	.	7.40494	24.5184	21.8279	462
chr1	155022442	155024113	PAX8_R2_peak_6777	139	.	5.28238	13.9115	11.4932	1203
chr1	155037397	155038009	PAX8_R2_peak_6780	853	.	16.94	85.3335	81.9252	375
chr1	155057130	155058138	PAX8_R2_peak_6787	190	.	6.37528	19.0781	16.5042	451
chr1	155107249	155109618	PAX8_R2_peak_6798	218	.	6.92174	21.8304	19.1886	428
chr1	155111405	155113891	PAX8_R2_peak_6799	391	.	10.0183	39.1441	36.1965	2035
chr1	155139867	155140794	PAX8_R2_peak_6801	130	.	5.10023	13.0988	10.7104	249
chr1	155145626	155146875	PAX8_R2_peak_6802	139	.	5.28238	13.9115	11.4932	326
chr1	155162758	155165091	PAX8_R2_peak_6805	327	.	8.9254	32.7334	29.8817	774
chr1	155178039	155179302	PAX8_R2_peak_6807	164	.	5.82883	16.4352	13.9352	921
chr1	155194070	155195210	PAX8_R2_peak_6809	723	.	15.1185	72.3862	69.0808	681
chr1	155196162	155198385	PAX8_R2_peak_6810	146	.	5.41825	14.623	12.1966	859
chr1	155213717	155215234	PAX8_R2_peak_6812	3737	.	49.9094	373.794	369.148	958
chr1	155223532	155225788	PAX8_R2_peak_6815	369	.	9.654	36.9744	34.0582	586
chr1	155231217	155232415	PAX8_R2_peak_6816	135	.	5.14324	13.5637	11.1692	909
chr1	155242424	155243607	PAX8_R2_peak_6820	218	.	6.92174	21.8304	19.1886	872
chr1	155278006	155279892	PAX8_R2_peak_6823	327	.	8.9254	32.7334	29.8817	504
chr1	155331433	155332130	PAX8_R2_peak_6829	309	.	7.91408	30.9744	28.1552	264
chr1	155381823	155382399	PAX8_R2_peak_6833	158	.	5.32101	15.8653	13.3884	199
chr1	155385933	155386743	PAX8_R2_peak_6834	1278	.	20.8935	127.841	124.151	437
chr1	155436751	155437278	PAX8_R2_peak_6836	228	.	5.81699	22.8729	20.2091	239
chr1	155448815	155449462	PAX8_R2_peak_6838	625	.	11.0691	62.5092	59.2938	304
chr1	155459543	155460059	PAX8_R2_peak_6839	213	.	6.41076	21.3564	18.7335	210
chr1	155476186	155476756	PAX8_R2_peak_6842	256	.	7.65034	25.6557	22.9316	297
chr1	155557567	155558234	PAX8_R2_peak_6850	190	.	6.37528	19.0781	16.5042	302
chr1	155579100	155580250	PAX8_R2_peak_6854	181	.	6.19313	18.1845	15.6345	702
chr1	155674798	155675759	PAX8_R2_peak_6858	185	.	6.00876	18.54	15.9868	570
chr1	155693579	155694013	PAX8_R2_peak_6860	192	.	5.67447	19.202	16.6268	221
chr1	155700883	155701310	PAX8_R2_peak_6862	125	.	4.63342	12.5667	10.2049	150
chr1	155728248	155729235	PAX8_R2_peak_6868	185	.	5.8807	18.5988	16.0452	229
chr1	155766494	155767647	PAX8_R2_peak_6871	411	.	9.27622	41.1379	38.1704	386
chr1	155773687	155775000	PAX8_R2_peak_6872	394	.	8.56959	39.4288	36.4798	774
chr1	155798879	155799742	PAX8_R2_peak_6874	624	.	11.2217	62.4041	59.1894	342
chr1	155825797	155826332	PAX8_R2_peak_6880	268	.	7.04389	26.8681	24.1232	268
chr1	155900557	155902643	PAX8_R2_peak_6897	618	.	11.2543	61.8657	58.6601	766
chr1	155903191	155905328	PAX8_R2_peak_6898	472	.	9.7224	47.2646	44.2151	1676
chr1	155909202	155910088	PAX8_R2_peak_6900	314	.	8.43617	31.4108	28.5891	384
chr1	155910461	155911564	PAX8_R2_peak_6901	123	.	4.7951	12.3332	9.974	250
chr1	155915282	155916337	PAX8_R2_peak_6903	213	.	5.48976	21.3281	18.7055	488
chr1	155944037	155944774	PAX8_R2_peak_6907	527	.	12.2041	52.7821	49.6668	312
chr1	155950666	155951531	PAX8_R2_peak_6911	416	.	7.85485	41.6163	38.6375	449
chr1	155965932	155966892	PAX8_R2_peak_6917	166	.	5.33597	16.6544	14.1518	714
chr1	155971490	155973033	PAX8_R2_peak_6918	656	.	10.8627	65.6007	62.3601	455
chr1	155979442	155980471	PAX8_R2_peak_6920	623	.	12.4311	62.366	59.1586	504
chr1	155985534	155986671	PAX8_R2_peak_6921	986	.	15.8193	98.693	95.1926	529
chr1	156017147	156018931	PAX8_R2_peak_6925	987	.	18.1797	98.7895	95.2833	501
chr1	156019475	156020654	PAX8_R2_peak_6926	1198	.	20.9188	119.811	116.166	657
chr1	156051804	156053599	PAX8_R2_peak_6934	349	.	8.53479	34.9473	32.0621	550
chr1	156060470	156061118	PAX8_R2_peak_6938	402	.	9.9705	40.2212	37.2679	310
chr1	156066114	156066943	PAX8_R2_peak_6940	225	.	5.72632	22.556	19.9093	483
chr1	156075317	156077494	PAX8_R2_peak_6943	166	.	5.48311	16.6956	14.1929	873
chr1	156080211	156081854	PAX8_R2_peak_6944	136	.	4.45309	13.6315	11.2366	1195
chr1	156092175	156094971	PAX8_R2_peak_6947	1000	.	18.3115	100.016	96.5059	1949
chr1	156115465	156116143	PAX8_R2_peak_6953	440	.	7.16384	44.0825	41.0736	412
chr1	156121786	156123851	PAX8_R2_peak_6954	1466	.	19.1782	146.698	142.9	970
chr1	156135879	156137006	PAX8_R2_peak_6956	410	.	9.63632	41.0588	38.092	694
chr1	156146808	156148107	PAX8_R2_peak_6960	1815	.	28.8973	181.551	177.581	499
chr1	156162260	156162721	PAX8_R2_peak_6963	150	.	4.70756	15.0886	12.6381	217
chr1	156163030	156164549	PAX8_R2_peak_6964	276	.	6.8594	27.692	24.929	583
chr1	156167313	156167862	PAX8_R2_peak_6965	154	.	4.83405	15.4913	13.0366	339
chr1	156182264	156183569	PAX8_R2_peak_6966	314	.	8.24659	31.4158	28.594	862
chr1	156189161	156189963	PAX8_R2_peak_6969	571	.	12.062	57.139	53.982	406
chr1	156294424	156295734	PAX8_R2_peak_6979	853	.	16.94	85.3335	81.9252	786
chr1	156296712	156297675	PAX8_R2_peak_6980	1683	.	27.5048	168.384	164.473	511
chr1	156301044	156301528	PAX8_R2_peak_6981	286	.	8.19679	28.6324	25.8513	287
chr1	156414148	156414511	PAX8_R2_peak_6991	123	.	4.35281	12.3943	10.0344	194
chr1	156441351	156442625	PAX8_R2_peak_6995	391	.	10.0183	39.1441	36.1965	801
chr1	156470269	156471624	PAX8_R2_peak_6996	256	.	7.65034	25.6557	22.9316	891
chr1	156547033	156548199	PAX8_R2_peak_7002	391	.	10.0183	39.1441	36.1965	646
chr1	156553456	156554240	PAX8_R2_peak_7003	1776	.	28.5977	177.605	173.651	338
chr1	156571102	156572297	PAX8_R2_peak_7006	973	.	18.5794	97.3849	93.8884	790
chr1	156666236	156668032	PAX8_R2_peak_7018	1577	.	26.2297	157.758	153.9	1165
chr1	156698063	156698981	PAX8_R2_peak_7023	227	.	7.10389	22.7706	20.1075	419
chr1	156710582	156711348	PAX8_R2_peak_7024	209	.	6.73959	20.9014	18.2816	428
chr1	156721468	156722489	PAX8_R2_peak_7027	296	.	8.37895	29.6439	26.8448	224
chr1	156739106	156739836	PAX8_R2_peak_7029	190	.	6.37528	19.0781	16.5042	446
chr1	156810863	156811574	PAX8_R2_peak_7032	286	.	8.19679	28.6324	25.8513	383
chr1	157016495	157017062	PAX8_R2_peak_7039	327	.	8.9254	32.7334	29.8817	307
chr1	157108116	157108865	PAX8_R2_peak_7044	481	.	11.4755	48.1244	45.0625	306
chr1	157444826	157445887	PAX8_R2_peak_7048	1296	.	22.7689	129.679	125.975	510
chr1	157512421	157512882	PAX8_R2_peak_7050	316	.	8.74325	31.6946	28.86	190
chr1	157971930	157973763	PAX8_R2_peak_7060	2730	.	39.3446	273.058	268.725	736
chr1	157986333	157987139	PAX8_R2_peak_7061	306	.	8.5611	30.6647	27.8477	321
chr1	157987823	157988421	PAX8_R2_peak_7062	164	.	5.82883	16.4352	13.9352	428
chr1	157995325	157996009	PAX8_R2_peak_7064	391	.	10.0183	39.1441	36.1965	277
chr1	157998528	157999405	PAX8_R2_peak_7066	296	.	8.37895	29.6439	26.8448	284
chr1	158012833	158013366	PAX8_R2_peak_7068	123	.	4.91808	12.3011	9.94283	365
chr1	158044862	158045415	PAX8_R2_peak_7071	164	.	5.82883	16.4352	13.9352	229
[truncated: 30,792 more rows]

## Sheet: PRDM3_R1
chr	start	end	name	score	strand	signalValue	pValue(-log10)	qValue(-log10)	peak
chr1	459006	460041	PRDM3_R1_peak_3	151	.	6.34513	15.1315	12.0195	828
chr1	523259	524027	PRDM3_R1_peak_4	262	.	9.02961	26.2791	22.8205	296
chr1	544713	545959	PRDM3_R1_peak_5	252	.	8.78556	25.2009	21.7695	749
chr1	846387	846828	PRDM3_R1_peak_10	170	.	6.83322	17.0317	13.8483	282
chr1	934717	935956	PRDM3_R1_peak_17	132	.	5.85704	13.2962	10.2618	937
chr1	1014832	1016565	PRDM3_R1_peak_25	424	.	12.4462	42.4668	38.6876	1423
chr1	1368501	1369069	PRDM3_R1_peak_35	284	.	9.51769	28.4698	24.9597	229
chr1	1440123	1441150	PRDM3_R1_peak_36	620	.	13.0303	62.0571	58.02	296
chr1	2066468	2067346	PRDM3_R1_peak_51	170	.	6.83322	17.0317	13.8483	474
chr1	2291991	2293166	PRDM3_R1_peak_57	462	.	12.3147	46.2503	42.4117	539
chr1	3610528	3611502	PRDM3_R1_peak_86	132	.	5.85704	13.2962	10.2618	459
chr1	3614338	3614931	PRDM3_R1_peak_87	170	.	6.83322	17.0317	13.8483	324
chr1	3843069	3844146	PRDM3_R1_peak_95	200	.	6.57668	20.0331	16.7495	522
chr1	4124122	4125456	PRDM3_R1_peak_96	464	.	12.6835	46.4371	42.5966	514
chr1	5876592	5877530	PRDM3_R1_peak_100	236	.	8.3299	23.6759	20.2899	311
chr1	6112508	6112896	PRDM3_R1_peak_103	144	.	5.50391	14.4549	11.3738	207
chr1	6217409	6218323	PRDM3_R1_peak_106	139	.	5.28963	13.9295	10.8767	544
chr1	6507791	6508743	PRDM3_R1_peak_129	124	.	5.613	12.4045	9.41305	812
chr1	6713423	6714783	PRDM3_R1_peak_146	399	.	7.68297	39.913	36.1805	690
chr1	7177702	7178358	PRDM3_R1_peak_161	160	.	6.58917	16.0738	12.9251	486
chr1	7237155	7238230	PRDM3_R1_peak_162	308	.	9.81968	30.8859	27.324	201
chr1	7325898	7326851	PRDM3_R1_peak_163	131	.	5.10997	13.1228	10.1074	357
chr1	7439092	7440373	PRDM3_R1_peak_165	462	.	12.3147	46.2503	42.4117	630
chr1	7447258	7448506	PRDM3_R1_peak_167	1412	.	29.2852	141.236	136.622	512
chr1	7609418	7610457	PRDM3_R1_peak_171	230	.	6.25868	23.0774	19.7061	360
chr1	7740342	7741110	PRDM3_R1_peak_174	115	.	5.36896	11.531	8.5836	452
chr1	8078613	8079293	PRDM3_R1_peak_182	218	.	5.5273	21.8487	18.5174	415
chr1	8079969	8080602	PRDM3_R1_peak_183	272	.	7.17165	27.2564	23.7802	424
chr1	8100655	8101355	PRDM3_R1_peak_187	173	.	5.71636	17.34	14.1487	229
chr1	8130371	8130907	PRDM3_R1_peak_189	251	.	7.09575	25.1227	21.7009	193
chr1	8180948	8181837	PRDM3_R1_peak_193	122	.	5.53671	12.2474	9.27514	588
chr1	8214645	8215364	PRDM3_R1_peak_194	400	.	9.907	40.0453	36.3068	335
chr1	8319032	8319901	PRDM3_R1_peak_203	131	.	5.11519	13.1356	10.1198	321
chr1	8479939	8480670	PRDM3_R1_peak_214	195	.	5.91594	19.517	16.2553	307
chr1	8484111	8485046	PRDM3_R1_peak_215	245	.	7.81102	24.5477	21.1371	581
chr1	8585839	8586389	PRDM3_R1_peak_219	117	.	4.57309	11.759	8.80278	253
chr1	8763427	8764170	PRDM3_R1_peak_222	337	.	8.69972	33.7822	30.1637	280
chr1	8766929	8767763	PRDM3_R1_peak_224	917	.	14.3033	91.7771	87.4561	275
chr1	8793434	8794507	PRDM3_R1_peak_228	284	.	7.57549	28.4542	24.9506	245
chr1	8849478	8850180	PRDM3_R1_peak_229	346	.	9.01169	34.6532	31.0171	301
chr1	8882158	8883199	PRDM3_R1_peak_233	483	.	11.8091	48.3521	44.4864	758
chr1	8896011	8896854	PRDM3_R1_peak_235	241	.	7.26736	24.156	20.7526	534
chr1	8938856	8940510	PRDM3_R1_peak_239	131	.	5.77744	13.1313	10.1158	555
chr1	8949505	8950856	PRDM3_R1_peak_240	285	.	8.7961	28.5175	25.0065	719
chr1	8962903	8964645	PRDM3_R1_peak_242	802	.	17.4943	80.2579	76.0415	1148
chr1	9134730	9135843	PRDM3_R1_peak_248	661	.	14.5115	66.1828	62.0999	521
chr1	9184137	9185415	PRDM3_R1_peak_252	217	.	6.56917	21.799	18.4682	528
chr1	9536727	9537290	PRDM3_R1_peak_272	176	.	6.90191	17.632	14.4338	210
chr1	9581972	9582507	PRDM3_R1_peak_275	410	.	12.1015	41.0265	37.2743	267
chr1	9648227	9648686	PRDM3_R1_peak_277	144	.	5.50391	14.4549	11.3738	293
chr1	9708080	9708864	PRDM3_R1_peak_279	174	.	6.40221	17.4067	14.2138	437
chr1	9815228	9816078	PRDM3_R1_peak_289	370	.	8.3449	37.0606	33.3767	431
chr1	9868988	9869710	PRDM3_R1_peak_293	157	.	6.43036	15.739	12.6105	249
chr1	9980698	9981642	PRDM3_R1_peak_300	196	.	6.26129	19.6432	16.3781	430
chr1	10256352	10257757	PRDM3_R1_peak_308	274	.	7.41767	27.4991	24.0116	908
chr1	10269756	10270584	PRDM3_R1_peak_309	192	.	6.7919	19.2097	15.9547	285
chr1	10400492	10401550	PRDM3_R1_peak_311	211	.	5.77662	21.1207	17.8048	711
chr1	10567442	10567801	PRDM3_R1_peak_317	167	.	5.79367	16.7472	13.5815	156
chr1	10587945	10588881	PRDM3_R1_peak_321	496	.	9.71522	49.6247	45.7422	627
chr1	10615443	10616455	PRDM3_R1_peak_322	157	.	5.7217	15.7676	12.6386	523
chr1	10960593	10961998	PRDM3_R1_peak_336	176	.	5.68162	17.6403	14.4417	482
chr1	10997020	10997769	PRDM3_R1_peak_339	301	.	9.75788	30.1598	26.6162	158
chr1	11194145	11195348	PRDM3_R1_peak_346	429	.	11.7927	42.9847	39.1971	520
chr1	11306246	11307074	PRDM3_R1_peak_348	258	.	7.19215	25.8757	22.4326	251
chr1	11398914	11400833	PRDM3_R1_peak_351	347	.	10.7316	34.743	31.1039	817
chr1	11968025	11969356	PRDM3_R1_peak_366	370	.	11.1859	37.0201	33.3367	335
chr1	11969634	11970440	PRDM3_R1_peak_367	166	.	5.32299	16.6166	13.4546	362
chr1	12100455	12101231	PRDM3_R1_peak_371	481	.	11.4913	48.1671	44.3036	333
chr1	12513834	12515516	PRDM3_R1_peak_384	527	.	10.2655	52.7312	48.8065	1159
chr1	12537978	12538795	PRDM3_R1_peak_386	1349	.	23.9852	134.944	130.359	419
chr1	12545476	12547134	PRDM3_R1_peak_388	146	.	5.59512	14.675	11.5891	217
chr1	12609700	12610550	PRDM3_R1_peak_389	388	.	11.7141	38.8414	35.1236	300
chr1	15236540	15237020	PRDM3_R1_peak_430	150	.	5.76942	15.0901	11.9906	211
chr1	15303611	15304486	PRDM3_R1_peak_436	297	.	9.06926	29.7275	26.19	373
chr1	15340622	15341964	PRDM3_R1_peak_438	470	.	11.5772	47.0788	43.2308	535
chr1	15354123	15355256	PRDM3_R1_peak_439	449	.	9.2158	44.9768	41.157	583
chr1	15656458	15656938	PRDM3_R1_peak_459	167	.	4.72037	16.7951	13.6278	273
chr1	15745349	15746100	PRDM3_R1_peak_460	270	.	8.64186	27.0577	23.5847	213
chr1	16007113	16008415	PRDM3_R1_peak_473	342	.	8.65621	34.2087	30.5782	774
chr1	16121509	16122375	PRDM3_R1_peak_476	425	.	10.3584	42.5148	38.7341	296
chr1	16126413	16127820	PRDM3_R1_peak_479	1050	.	21.8207	105	100.581	769
chr1	16142025	16142406	PRDM3_R1_peak_481	116	.	4.4277	11.6848	8.73081	181
chr1	16162279	16162559	PRDM3_R1_peak_485	115	.	4.74242	11.5347	8.58655	159
chr1	16502379	16503043	PRDM3_R1_peak_509	132	.	5.85704	13.2962	10.2618	426
chr1	16871944	16872572	PRDM3_R1_peak_516	174	.	6.40221	17.4067	14.2138	279
chr1	16991407	16993464	PRDM3_R1_peak_521	273	.	9.27365	27.3688	23.8837	1100
chr1	17066826	17068392	PRDM3_R1_peak_522	252	.	8.78556	25.2009	21.7695	1030
chr1	17222430	17223585	PRDM3_R1_peak_524	170	.	6.83322	17.0317	13.8483	637
chr1	17454721	17455368	PRDM3_R1_peak_527	160	.	6.58917	16.0738	12.9251	259
chr1	19966770	19967711	PRDM3_R1_peak_532	170	.	6.83322	17.0317	13.8483	708
chr1	20560970	20562240	PRDM3_R1_peak_534	364	.	11.226	36.4689	32.7944	396
chr1	20940165	20940730	PRDM3_R1_peak_535	199	.	7.56535	19.9943	16.7118	310
chr1	21223335	21223807	PRDM3_R1_peak_536	262	.	9.02961	26.2791	22.8205	230
chr1	22091227	22091771	PRDM3_R1_peak_541	115	.	5.36896	11.531	8.5836	182
chr1	24310789	24311936	PRDM3_R1_peak_552	537	.	14.6426	53.7811	49.843	427
chr1	24335858	24336419	PRDM3_R1_peak_554	189	.	7.3213	18.9925	15.7428	285
chr1	24645770	24646182	PRDM3_R1_peak_560	151	.	6.34513	15.1315	12.0195	204
chr1	26097793	26098246	PRDM3_R1_peak_565	132	.	5.85704	13.2962	10.2618	275
chr1	27481753	27482187	PRDM3_R1_peak_573	189	.	7.3213	18.9925	15.7428	246
chr1	27800315	27800732	PRDM3_R1_peak_574	160	.	6.58917	16.0738	12.9251	238
chr1	28726247	28726689	PRDM3_R1_peak_583	170	.	6.83322	17.0317	13.8483	261
chr1	28764488	28765145	PRDM3_R1_peak_586	170	.	6.83322	17.0317	13.8483	301
chr1	32039673	32040183	PRDM3_R1_peak_596	262	.	9.02961	26.2791	22.8205	287
chr1	32166425	32166971	PRDM3_R1_peak_598	295	.	9.76174	29.5817	26.0466	352
chr1	32337190	32337768	PRDM3_R1_peak_605	295	.	9.76174	29.5817	26.0466	280
chr1	32598959	32599576	PRDM3_R1_peak_615	151	.	6.34513	15.1315	12.0195	310
chr1	35055502	35056317	PRDM3_R1_peak_638	131	.	5.10723	13.116	10.1008	465
chr1	35971434	35972363	PRDM3_R1_peak_654	237	.	7.29604	23.7477	20.3602	517
chr1	36001726	36002693	PRDM3_R1_peak_656	221	.	7.43482	22.1473	18.8001	537
chr1	36520619	36521190	PRDM3_R1_peak_660	132	.	5.47728	13.253	10.2347	150
chr1	36724147	36724769	PRDM3_R1_peak_663	268	.	9.04389	26.8673	23.398	373
chr1	36902248	36902963	PRDM3_R1_peak_666	324	.	10.2339	32.4073	28.8162	405
chr1	39595931	39596413	PRDM3_R1_peak_677	180	.	7.07726	18.0048	14.7873	211
chr1	39649199	39649836	PRDM3_R1_peak_681	179	.	6.26307	17.934	14.7277	415
chr1	39679787	39680411	PRDM3_R1_peak_682	132	.	5.85704	13.2962	10.2618	247
chr1	40119195	40119664	PRDM3_R1_peak_686	273	.	9.27365	27.3688	23.8837	230
chr1	40317707	40318941	PRDM3_R1_peak_689	423	.	11.5115	42.3106	38.537	611
chr1	40358270	40359118	PRDM3_R1_peak_690	249	.	8.20977	24.9819	21.5622	236
chr1	40457116	40457551	PRDM3_R1_peak_692	132	.	5.85704	13.2962	10.2618	225
chr1	40573178	40573778	PRDM3_R1_peak_696	341	.	10.7379	34.1337	30.5041	309
chr1	40607687	40608206	PRDM3_R1_peak_697	284	.	9.51769	28.4698	24.9597	306
chr1	40857455	40858309	PRDM3_R1_peak_699	189	.	7.3213	18.9925	15.7428	580
chr1	41329457	41330218	PRDM3_R1_peak_701	220	.	8.05343	22.0386	18.6941	463
chr1	41364075	41365651	PRDM3_R1_peak_702	318	.	10.2498	31.8373	28.2548	1168
chr1	41837410	41838227	PRDM3_R1_peak_709	180	.	7.07726	18.0048	14.7873	225
chr1	42687810	42688318	PRDM3_R1_peak_721	252	.	8.78556	25.2009	21.7695	249
chr1	42731831	42732738	PRDM3_R1_peak_722	197	.	7.24772	19.7868	16.5182	594
chr1	44793306	44794323	PRDM3_R1_peak_740	388	.	11.7141	38.8414	35.1236	546
chr1	45186591	45187761	PRDM3_R1_peak_748	436	.	12.6903	43.6923	39.8921	706
chr1	45196287	45197550	PRDM3_R1_peak_749	283	.	8.50554	28.3545	24.8523	469
chr1	45574474	45575047	PRDM3_R1_peak_755	451	.	12.7251	45.1504	41.3284	275
chr1	45990591	45991159	PRDM3_R1_peak_758	280	.	9.05965	28.0206	24.5249	301
chr1	46504995	46505854	PRDM3_R1_peak_762	210	.	7.80939	21.0098	17.6959	497
chr1	47221999	47224302	PRDM3_R1_peak_773	207	.	7.47421	20.7734	17.4742	1739
chr1	47874951	47876011	PRDM3_R1_peak_776	252	.	8.78556	25.2009	21.7695	199
chr1	47943282	47944052	PRDM3_R1_peak_777	352	.	10.9819	35.2965	31.6439	526
chr1	48363491	48364355	PRDM3_R1_peak_780	307	.	10.0058	30.7043	27.1451	378
chr1	48702230	48702793	PRDM3_R1_peak_785	180	.	7.07726	18.0048	14.7873	240
chr1	51086370	51086917	PRDM3_R1_peak_788	160	.	6.58917	16.0738	12.9251	161
chr1	51124036	51124833	PRDM3_R1_peak_789	120	.	5.41997	12.005	9.04066	298
chr1	51343467	51343790	PRDM3_R1_peak_792	210	.	7.57677	21.0013	17.6959	171
chr1	53040302	53040753	PRDM3_R1_peak_806	124	.	5.613	12.4045	9.41305	189
chr1	53173892	53174354	PRDM3_R1_peak_807	209	.	7.34558	20.9674	17.6633	228
chr1	53321465	53322036	PRDM3_R1_peak_813	163	.	5.34378	16.3027	13.1484	321
chr1	53325989	53326775	PRDM3_R1_peak_814	297	.	8.85209	29.7594	26.2215	487
chr1	53512924	53514293	PRDM3_R1_peak_818	358	.	9.90321	35.8389	32.1784	673
chr1	53714700	53715870	PRDM3_R1_peak_819	520	.	13.865	52.0142	48.0999	826
chr1	54481695	54482605	PRDM3_R1_peak_821	412	.	12.2022	41.2497	37.4905	249
chr1	54665053	54665541	PRDM3_R1_peak_826	132	.	5.85704	13.2962	10.2618	272
chr1	54796798	54797395	PRDM3_R1_peak_828	129	.	5.71193	12.9948	9.98372	370
chr1	54953797	54954306	PRDM3_R1_peak_831	230	.	8.29748	23.0803	19.7061	341
chr1	55400584	55400877	PRDM3_R1_peak_837	129	.	5.71193	12.9948	9.98372	107
chr1	55969476	55970679	PRDM3_R1_peak_844	160	.	6.58917	16.0738	12.9251	886
chr1	55985761	55986333	PRDM3_R1_peak_845	142	.	6.10109	14.2054	11.1315	309
chr1	56184315	56185012	PRDM3_R1_peak_850	160	.	6.58917	16.0738	12.9251	263
chr1	56331269	56332187	PRDM3_R1_peak_852	210	.	7.80939	21.0098	17.6959	365
chr1	56517540	56518753	PRDM3_R1_peak_855	971	.	21.9694	97.1447	92.7813	422
chr1	57584492	57585586	PRDM3_R1_peak_872	295	.	9.76174	29.5817	26.0466	330
chr1	59057875	59058732	PRDM3_R1_peak_881	124	.	5.613	12.4045	9.41305	613
chr1	59245007	59250208	PRDM3_R1_peak_884	352	.	10.9819	35.2965	31.6439	3216
chr1	59280438	59282092	PRDM3_R1_peak_886	132	.	5.85704	13.2962	10.2618	471
chr1	59323868	59324518	PRDM3_R1_peak_889	230	.	8.29748	23.0803	19.7061	366
chr1	59408060	59408945	PRDM3_R1_peak_893	170	.	6.83322	17.0317	13.8483	641
chr1	59579431	59580473	PRDM3_R1_peak_895	335	.	10.1921	33.5239	29.9107	690
chr1	59594273	59594840	PRDM3_R1_peak_896	253	.	8.60567	25.3498	21.9161	386
chr1	59964327	59964797	PRDM3_R1_peak_900	241	.	8.54152	24.1345	20.7314	245
chr1	59967611	59968658	PRDM3_R1_peak_901	257	.	8.80589	25.7919	22.3501	506
chr1	61163106	61164142	PRDM3_R1_peak_911	284	.	9.51769	28.4698	24.9597	385
chr1	61545387	61546031	PRDM3_R1_peak_917	153	.	6.0493	15.3295	12.2121	307
chr1	61546682	61547605	PRDM3_R1_peak_918	142	.	6.10109	14.2054	11.1315	456
chr1	61889863	61890584	PRDM3_R1_peak_925	343	.	9.76671	34.3087	30.677	353
chr1	61911741	61912973	PRDM3_R1_peak_926	683	.	17.3271	68.3927	64.2869	768
chr1	61918760	61919114	PRDM3_R1_peak_927	115	.	5.36896	11.531	8.5836	171
chr1	62352847	62353782	PRDM3_R1_peak_930	153	.	6.0493	15.3295	12.2121	264
chr1	62417323	62418437	PRDM3_R1_peak_932	220	.	8.05343	22.0386	18.6941	662
chr1	62502826	62503412	PRDM3_R1_peak_934	230	.	8.29748	23.0803	19.7061	313
chr1	62722214	62722726	PRDM3_R1_peak_938	189	.	7.3213	18.9925	15.7428	174
chr1	62744440	62745641	PRDM3_R1_peak_939	160	.	6.58917	16.0738	12.9251	527
chr1	62852008	62853069	PRDM3_R1_peak_947	132	.	5.85704	13.2962	10.2618	456
chr1	62866436	62866913	PRDM3_R1_peak_948	132	.	5.85704	13.2962	10.2618	166
chr1	62893777	62894866	PRDM3_R1_peak_950	252	.	8.78556	25.2009	21.7695	355
chr1	64385948	64386656	PRDM3_R1_peak_964	329	.	10.4939	32.9805	29.3746	430
chr1	64465101	64466145	PRDM3_R1_peak_967	810	.	15.9765	81.0214	76.7969	563
chr1	64696635	64697226	PRDM3_R1_peak_976	310	.	7.59686	31.0237	27.4603	339
chr1	64808688	64809942	PRDM3_R1_peak_978	665	.	14.9535	66.595	62.5091	565
chr1	64949504	64951025	PRDM3_R1_peak_982	324	.	7.56402	32.422	28.8307	1004
chr1	65005492	65005988	PRDM3_R1_peak_988	197	.	6.64265	19.7523	16.4852	282
chr1	65089249	65090006	PRDM3_R1_peak_990	239	.	7.19819	23.9721	20.5798	507
chr1	65416186	65417326	PRDM3_R1_peak_994	226	.	8.0919	22.636	19.2793	965
chr1	65636172	65636788	PRDM3_R1_peak_997	180	.	7.07726	18.0048	14.7873	295
chr1	65713300	65714023	PRDM3_R1_peak_1001	312	.	9.99587	31.2785	27.7113	336
chr1	66737030	66737467	PRDM3_R1_peak_1007	236	.	8.3299	23.6759	20.2899	164
chr1	67841987	67842555	PRDM3_R1_peak_1017	160	.	6.58917	16.0738	12.9251	250
chr1	68257048	68258013	PRDM3_R1_peak_1024	124	.	5.613	12.4045	9.41305	530
chr1	68267268	68267970	PRDM3_R1_peak_1025	137	.	5.89127	13.7662	10.7188	509
chr1	69089627	69090537	PRDM3_R1_peak_1037	203	.	7.0792	20.3484	17.0589	540
chr1	69523731	69524687	PRDM3_R1_peak_1042	252	.	8.78556	25.2009	21.7695	584
chr1	69729118	69730612	PRDM3_R1_peak_1044	552	.	14.6103	55.2002	51.2444	658
chr1	70171052	70171584	PRDM3_R1_peak_1050	262	.	9.02961	26.2791	22.8205	315
chr1	70302648	70303195	PRDM3_R1_peak_1052	118	.	4.73885	11.8573	8.89906	242
chr1	71133409	71133829	PRDM3_R1_peak_1057	205	.	7.6159	20.5942	17.2988	272
chr1	71463492	71463994	PRDM3_R1_peak_1061	189	.	7.3213	18.9925	15.7428	282
chr1	71477210	71478756	PRDM3_R1_peak_1062	273	.	9.27365	27.3688	23.8837	863
chr1	72927828	72928529	PRDM3_R1_peak_1065	166	.	6.66392	16.6733	13.5095	302
chr1	77294265	77295487	PRDM3_R1_peak_1091	807	.	19.4678	80.7745	76.554	692
chr1	77464167	77464946	PRDM3_R1_peak_1094	683	.	17.3271	68.3927	64.2869	337
chr1	77505309	77505905	PRDM3_R1_peak_1098	142	.	6.10109	14.2054	11.1315	239
chr1	77558401	77559161	PRDM3_R1_peak_1099	180	.	7.07726	18.0048	14.7873	350
chr1	78070742	78071669	PRDM3_R1_peak_1107	124	.	5.43579	12.4106	9.41772	178
chr1	78130628	78131276	PRDM3_R1_peak_1108	235	.	7.40181	23.5321	20.1489	370
chr1	78536455	78536953	PRDM3_R1_peak_1114	160	.	6.58917	16.0738	12.9251	223
chr1	78826201	78827197	PRDM3_R1_peak_1116	263	.	8.10993	26.3118	22.8524	436
chr1	80276683	80277338	PRDM3_R1_peak_1131	157	.	6.42592	15.7296	12.6013	350
chr1	80531396	80532237	PRDM3_R1_peak_1133	281	.	8.85791	28.1117	24.6138	601
chr1	81059589	81060009	PRDM3_R1_peak_1135	115	.	5.36896	11.531	8.5836	307
chr1	81814753	81815422	PRDM3_R1_peak_1142	186	.	7.16393	18.657	15.4241	351
chr1	82161188	82161993	PRDM3_R1_peak_1150	365	.	9.93618	36.5213	32.8461	473
chr1	82169876	82170373	PRDM3_R1_peak_1152	119	.	5.04663	11.9113	8.95058	183
chr1	82197537	82198090	PRDM3_R1_peak_1154	129	.	4.9075	12.9619	9.95309	299
chr1	82274300	82274917	PRDM3_R1_peak_1159	140	.	5.07247	14.095	11.0378	256
chr1	83027519	83028827	PRDM3_R1_peak_1168	310	.	9.89733	31.0594	27.495	937
chr1	83030606	83031539	PRDM3_R1_peak_1169	594	.	14.2012	59.4198	55.414	532
chr1	83250883	83251623	PRDM3_R1_peak_1171	256	.	7.66084	25.6831	22.2434	387
chr1	83284234	83285398	PRDM3_R1_peak_1172	262	.	9.02961	26.2791	22.8205	265
chr1	83597152	83597771	PRDM3_R1_peak_1179	144	.	5.8252	14.4219	11.3428	434
chr1	83681742	83682858	PRDM3_R1_peak_1182	134	.	4.5897	13.4145	10.3768	802
chr1	84024690	84026103	PRDM3_R1_peak_1189	683	.	17.3271	68.3927	64.2869	501
chr1	84261931	84262673	PRDM3_R1_peak_1192	295	.	9.76174	29.5817	26.0466	299
chr1	84639844	84640259	PRDM3_R1_peak_1196	151	.	5.20815	15.1837	12.0705	251
chr1	84659199	84659533	PRDM3_R1_peak_1197	159	.	6.5348	15.9596	12.8258	143
chr1	84737181	84737797	PRDM3_R1_peak_1198	180	.	7.07726	18.0048	14.7873	368
chr1	85238801	85241258	PRDM3_R1_peak_1203	307	.	10.0058	30.7043	27.1451	1525
chr1	85312747	85313997	PRDM3_R1_peak_1207	220	.	8.05343	22.0386	18.6941	462
chr1	85378375	85380096	PRDM3_R1_peak_1209	142	.	6.10109	14.2054	11.1315	1126
chr1	85612230	85613064	PRDM3_R1_peak_1210	221	.	7.6434	22.1411	18.7947	367
chr1	85838240	85839493	PRDM3_R1_peak_1218	415	.	12.0182	41.5092	37.7451	266
chr1	85851254	85851729	PRDM3_R1_peak_1219	132	.	5.85704	13.2962	10.2618	213
chr1	85992417	85993563	PRDM3_R1_peak_1221	363	.	6.92434	36.3418	32.674	809
chr1	86046079	86050436	PRDM3_R1_peak_1222	295	.	9.76174	29.5817	26.0466	1048
chr1	86072716	86073361	PRDM3_R1_peak_1223	352	.	10.9819	35.2965	31.6439	347
chr1	86302377	86303453	PRDM3_R1_peak_1226	189	.	7.31037	18.9693	15.7297	825
chr1	86547941	86548291	PRDM3_R1_peak_1228	189	.	7.3213	18.9925	15.7428	203
chr1	86970478	86971033	PRDM3_R1_peak_1230	124	.	5.43579	12.4106	9.41772	217
chr1	86995832	86996391	PRDM3_R1_peak_1231	167	.	5.79367	16.7472	13.5815	275
chr1	87239468	87240615	PRDM3_R1_peak_1234	189	.	7.3213	18.9925	15.7428	801
chr1	87666339	87667079	PRDM3_R1_peak_1239	180	.	7.07726	18.0048	14.7873	405
chr1	88172452	88173218	PRDM3_R1_peak_1248	241	.	8.54152	24.1345	20.7314	584
chr1	88451536	88452364	PRDM3_R1_peak_1255	188	.	7.02734	18.8271	15.5901	536
chr1	89450674	89451178	PRDM3_R1_peak_1263	196	.	7.40273	19.6464	16.3811	271
chr1	89487347	89487796	PRDM3_R1_peak_1266	189	.	7.3213	18.9925	15.7428	245
chr1	89720056	89721160	PRDM3_R1_peak_1274	195	.	6.72531	19.5046	16.2431	754
chr1	90175564	90176173	PRDM3_R1_peak_1282	180	.	7.07726	18.0048	14.7873	265
chr1	90273911	90274739	PRDM3_R1_peak_1283	151	.	6.34513	15.1315	12.0195	294
chr1	90355627	90356415	PRDM3_R1_peak_1284	391	.	10.2487	39.1448	35.4232	380
chr1	90372069	90373105	PRDM3_R1_peak_1285	412	.	12.2022	41.2497	37.4905	542
chr1	90383714	90384942	PRDM3_R1_peak_1286	817	.	18.7988	81.7879	77.5567	841
chr1	90782926	90783659	PRDM3_R1_peak_1294	199	.	7.56535	19.9943	16.7118	396
chr1	91227013	91229312	PRDM3_R1_peak_1300	880	.	20.7437	88.0416	83.7516	1113
chr1	92068581	92069771	PRDM3_R1_peak_1308	388	.	11.7141	38.8414	35.1236	605
chr1	92196939	92198380	PRDM3_R1_peak_1309	180	.	7.07726	18.0048	14.7873	355
chr1	92202159	92202900	PRDM3_R1_peak_1310	262	.	9.02961	26.2791	22.8205	455
chr1	92260935	92261903	PRDM3_R1_peak_1314	134	.	5.73998	13.4446	10.4058	352
chr1	92335064	92335417	PRDM3_R1_peak_1317	205	.	7.6159	20.5942	17.2988	185
chr1	92338184	92338994	PRDM3_R1_peak_1318	132	.	5.85704	13.2962	10.2618	168
chr1	92495803	92496681	PRDM3_R1_peak_1322	180	.	7.07726	18.0048	14.7873	453
chr1	92603414	92603902	PRDM3_R1_peak_1323	744	.	17.4603	74.4214	70.2572	244
chr1	93400092	93400838	PRDM3_R1_peak_1329	206	.	6.47872	20.6635	17.3671	471
chr1	93465962	93466965	PRDM3_R1_peak_1331	230	.	8.29748	23.0803	19.7061	616
chr1	93865353	93865849	PRDM3_R1_peak_1338	388	.	11.7141	38.8414	35.1236	198
chr1	94059409	94060078	PRDM3_R1_peak_1343	364	.	11.226	36.4689	32.7944	203
chr1	94137811	94138398	PRDM3_R1_peak_1346	115	.	5.36896	11.531	8.5836	278
chr1	94244937	94245985	PRDM3_R1_peak_1348	170	.	6.83322	17.0317	13.8483	290
chr1	94454257	94454824	PRDM3_R1_peak_1352	170	.	6.83322	17.0317	13.8483	307
chr1	94715701	94716374	PRDM3_R1_peak_1368	178	.	6.79474	17.854	14.6503	482
chr1	94787236	94788946	PRDM3_R1_peak_1372	281	.	9.35057	28.1049	24.6077	936
chr1	94790514	94792221	PRDM3_R1_peak_1373	619	.	15.5727	61.9858	57.9495	646
chr1	95390958	95391922	PRDM3_R1_peak_1387	189	.	7.3213	18.9925	15.7428	203
chr1	97610095	97611512	PRDM3_R1_peak_1395	369	.	9.86909	36.9474	33.2653	861
chr1	98207806	98209372	PRDM3_R1_peak_1402	941	.	21.4631	94.1624	89.8218	1091
chr1	99835997	99836532	PRDM3_R1_peak_1417	303	.	9.087	30.3336	26.7858	198
chr1	100111355	100111982	PRDM3_R1_peak_1424	154	.	6.31265	15.4881	12.3673	362
chr1	100512323	100513393	PRDM3_R1_peak_1430	719	.	16.4318	71.9139	67.775	581
chr1	100653833	100654746	PRDM3_R1_peak_1431	241	.	8.54152	24.1345	20.7314	564
chr1	100967709	100968745	PRDM3_R1_peak_1435	415	.	9.79948	41.5366	37.7716	413
chr1	101202235	101202765	PRDM3_R1_peak_1437	124	.	5.26661	12.409	9.41735	237
chr1	101596164	101596607	PRDM3_R1_peak_1440	142	.	6.10109	14.2054	11.1315	270
chr1	101640344	101640893	PRDM3_R1_peak_1442	180	.	7.07726	18.0048	14.7873	154
chr1	102006320	102008178	PRDM3_R1_peak_1448	666	.	15.5892	66.673	62.5865	1219
chr1	102381093	102381674	PRDM3_R1_peak_1454	294	.	9.68119	29.406	25.8798	294
chr1	102393773	102395276	PRDM3_R1_peak_1455	423	.	12.0945	42.3524	38.5784	980
chr1	102445951	102447037	PRDM3_R1_peak_1456	436	.	10.3227	43.6495	39.8543	729
chr1	103341327	103341853	PRDM3_R1_peak_1465	385	.	10.7439	38.5283	34.8192	284
chr1	103660262	103661325	PRDM3_R1_peak_1469	263	.	8.10993	26.3118	22.8524	620
chr1	104193650	104194617	PRDM3_R1_peak_1473	133	.	4.35117	13.3062	10.2714	320
chr1	104242825	104243636	PRDM3_R1_peak_1474	203	.	6.89406	20.3715	17.0817	514
chr1	104287849	104288720	PRDM3_R1_peak_1475	191	.	5.53795	19.1709	15.9167	264
chr1	106606038	106606710	PRDM3_R1_peak_1480	362	.	11.1183	36.2315	32.5651	232
chr1	106767817	106768476	PRDM3_R1_peak_1481	305	.	8.95255	30.565	27.0136	283
chr1	107288988	107290153	PRDM3_R1_peak_1485	497	.	13.2072	49.7628	45.879	517
chr1	107695497	107696021	PRDM3_R1_peak_1489	138	.	5.94992	13.8897	10.8382	323
chr1	107787246	107788038	PRDM3_R1_peak_1490	160	.	6.58917	16.0738	12.9251	468
chr1	107797763	107798468	PRDM3_R1_peak_1493	251	.	8.05439	25.1364	21.7138	377
chr1	107921246	107921966	PRDM3_R1_peak_1497	262	.	9.02961	26.2791	22.8205	350
chr1	108073097	108073571	PRDM3_R1_peak_1502	210	.	7.80939	21.0098	17.6959	250
chr1	108281332	108282997	PRDM3_R1_peak_1508	1986	.	35.3733	198.684	193.864	1040
chr1	108479195	108479886	PRDM3_R1_peak_1509	180	.	7.07726	18.0048	14.7873	312
chr1	108519529	108520012	PRDM3_R1_peak_1511	196	.	7.42255	19.689	16.4231	311
chr1	108559029	108559546	PRDM3_R1_peak_1514	210	.	7.80939	21.0098	17.6959	286
chr1	108591371	108592362	PRDM3_R1_peak_1516	220	.	8.05343	22.0386	18.6941	634
chr1	109408066	109408731	PRDM3_R1_peak_1523	313	.	9.50605	31.3354	27.7662	344
chr1	109796408	109797379	PRDM3_R1_peak_1531	273	.	9.27365	27.3688	23.8837	642
chr1	109913349	109914331	PRDM3_R1_peak_1535	160	.	6.58917	16.0738	12.9251	720
chr1	113304844	113305957	PRDM3_R1_peak_1562	273	.	9.27365	27.3688	23.8837	530
chr1	113601474	113602717	PRDM3_R1_peak_1566	284	.	9.51769	28.4698	24.9597	869
chr1	113797900	113798872	PRDM3_R1_peak_1570	162	.	6.26535	16.2342	13.0809	230
chr1	116087889	116088952	PRDM3_R1_peak_1585	670	.	17.083	67.0322	62.9403	609
chr1	116257084	116257926	PRDM3_R1_peak_1588	194	.	6.01957	19.4004	16.141	446
chr1	116297945	116298780	PRDM3_R1_peak_1590	275	.	8.84332	27.5254	24.0376	324
chr1	116449168	116449844	PRDM3_R1_peak_1592	218	.	7.727	21.8316	18.5005	359
chr1	116652435	116653494	PRDM3_R1_peak_1594	121	.	4.73827	12.1877	9.21641	899
chr1	116657989	116658915	PRDM3_R1_peak_1596	367	.	9.58441	36.788	33.1096	316
chr1	116769591	116770643	PRDM3_R1_peak_1601	172	.	6.16063	17.2579	14.0691	591
chr1	116854369	116855039	PRDM3_R1_peak_1607	742	.	14.4522	74.2689	70.106	364
chr1	116872118	116873480	PRDM3_R1_peak_1608	314	.	8.87641	31.4884	27.9169	670
chr1	116883132	116884457	PRDM3_R1_peak_1609	1214	.	18.6338	121.447	116.929	541
chr1	116901542	116902610	PRDM3_R1_peak_1612	602	.	9.53709	60.2083	56.1953	431
chr1	116914857	116915543	PRDM3_R1_peak_1614	145	.	5.70374	14.5413	11.4585	367
chr1	117014796	117015560	PRDM3_R1_peak_1616	232	.	7.27335	23.2061	19.8294	365
chr1	117030431	117030967	PRDM3_R1_peak_1617	140	.	5.82012	14.0124	10.9571	383
chr1	117079982	117080496	PRDM3_R1_peak_1620	125	.	5.0354	12.5867	9.58877	336
chr1	117216945	117217824	PRDM3_R1_peak_1629	450	.	12.0986	45.0536	41.2327	587
chr1	117555786	117556317	PRDM3_R1_peak_1634	144	.	5.50391	14.4549	11.3738	184
chr1	117711875	117713420	PRDM3_R1_peak_1641	349	.	10.2891	34.9652	31.323	913
chr1	117811034	117812278	PRDM3_R1_peak_1645	933	.	20.3648	93.3511	89.0181	694
chr1	118174468	118175456	PRDM3_R1_peak_1656	195	.	7.37791	19.5929	16.3295	580
chr1	118180938	118181753	PRDM3_R1_peak_1657	923	.	21.4758	92.3876	88.0606	513
chr1	118570336	118571415	PRDM3_R1_peak_1660	225	.	7.19186	22.5192	19.1655	693
chr1	118696729	118697147	PRDM3_R1_peak_1662	139	.	5.80558	13.9807	10.9261	234
chr1	118809036	118809431	PRDM3_R1_peak_1664	122	.	5.359	12.2455	9.27333	242
chr1	118939768	118940347	PRDM3_R1_peak_1667	129	.	5.52025	12.9696	9.96043	372
chr1	119501632	119502478	PRDM3_R1_peak_1676	151	.	6.34513	15.1315	12.0195	219
chr1	119634083	119634793	PRDM3_R1_peak_1679	216	.	7.24262	21.6871	18.359	379
chr1	120129586	120130436	PRDM3_R1_peak_1687	412	.	12.2022	41.2497	37.4905	618
chr1	120228774	120230381	PRDM3_R1_peak_1694	570	.	13.837	57.0393	53.0623	734
chr1	120325265	120326255	PRDM3_R1_peak_1701	135	.	5.79955	13.5717	10.5297	492
chr1	120416162	120416751	PRDM3_R1_peak_1705	207	.	7.47421	20.7734	17.4742	363
chr1	120524553	120525035	PRDM3_R1_peak_1709	323	.	8.77234	32.3249	28.7361	253
chr1	120587102	120588081	PRDM3_R1_peak_1711	304	.	6.84603	30.4335	26.8845	473
chr1	120601466	120602566	PRDM3_R1_peak_1712	214	.	5.11799	21.4225	18.1004	624
chr1	120603984	120605333	PRDM3_R1_peak_1713	419	.	8.51016	41.9577	38.1876	358
chr1	120790403	120791338	PRDM3_R1_peak_1720	615	.	11.7536	61.5711	57.5422	412
chr1	120807718	120809250	PRDM3_R1_peak_1721	304	.	7.92049	30.4768	26.9271	712
chr1	120854559	120856105	PRDM3_R1_peak_1724	559	.	11.0369	55.9361	51.9737	305
chr1	143744203	143744953	PRDM3_R1_peak_1763	134	.	5.54919	13.4143	10.3768	316
chr1	143895809	143896458	PRDM3_R1_peak_1766	228	.	5.81306	22.8592	19.4978	393
chr1	143896952	143897652	PRDM3_R1_peak_1767	452	.	10.6723	45.2623	41.4391	291
chr1	143942946	143944001	PRDM3_R1_peak_1770	351	.	9.41313	35.1645	31.5195	643
chr1	143960891	143961661	PRDM3_R1_peak_1771	614	.	13.3204	61.4564	57.4289	395
chr1	144028107	144029307	PRDM3_R1_peak_1776	653	.	10.9541	65.3097	61.2374	645
chr1	144047452	144048501	PRDM3_R1_peak_1778	199	.	5.53642	19.9413	16.6699	390
chr1	144537947	144538491	PRDM3_R1_peak_1786	172	.	4.20581	17.2601	14.0711	290
chr1	144565339	144566540	PRDM3_R1_peak_1787	594	.	10.4151	59.4718	55.4651	718
chr1	144932143	144933107	PRDM3_R1_peak_1796	182	.	5.14465	18.2641	15.0407	335
chr1	144989049	144990067	PRDM3_R1_peak_1801	909	.	10.816	90.9983	86.6823	585
chr1	144991477	144992205	PRDM3_R1_peak_1802	426	.	7.15685	42.6035	38.8208	389
chr1	144997330	144998560	PRDM3_R1_peak_1803	395	.	6.04194	39.5952	35.866	619
chr1	145000562	145001060	PRDM3_R1_peak_1804	275	.	5.26894	27.5885	24.1	308
chr1	145092312	145092888	PRDM3_R1_peak_1809	143	.	4.4809	14.3505	11.2732	320
chr1	145216559	145217360	PRDM3_R1_peak_1815	299	.	6.7108	29.9444	26.4042	578
chr1	145218857	145220124	PRDM3_R1_peak_1816	169	.	4.42659	16.9767	13.805	548
chr1	145233525	145234206	PRDM3_R1_peak_1817	239	.	6.12998	23.942	20.5512	338
chr1	145382685	145383320	PRDM3_R1_peak_1819	151	.	6.34513	15.1315	12.0195	310
chr1	145394723	145395980	PRDM3_R1_peak_1820	205	.	7.6159	20.5942	17.2988	835
chr1	145398950	145399476	PRDM3_R1_peak_1822	199	.	7.12954	19.9942	16.7118	324
chr1	145454614	145455999	PRDM3_R1_peak_1825	189	.	7.3213	18.9925	15.7428	928
chr1	145723354	145724308	PRDM3_R1_peak_1835	284	.	7.57549	28.4542	24.9506	319
chr1	145741545	145742207	PRDM3_R1_peak_1838	922	.	16.0313	92.2727	87.9481	321
chr1	145968451	145969635	PRDM3_R1_peak_1844	210	.	7.80939	21.0098	17.6959	770
chr1	147229194	147229973	PRDM3_R1_peak_1865	151	.	6.34513	15.1315	12.0195	289
chr1	147253061	147253693	PRDM3_R1_peak_1866	260	.	8.91889	26.0388	22.5917	368
chr1	147369018	147370066	PRDM3_R1_peak_1869	146	.	6.10279	14.6211	11.5364	374
chr1	147735248	147736694	PRDM3_R1_peak_1880	388	.	11.7141	38.8414	35.1236	693
chr1	147805798	147807568	PRDM3_R1_peak_1883	132	.	5.85704	13.2962	10.2618	943
chr1	148000049	148001352	PRDM3_R1_peak_1890	249	.	8.19843	24.9555	21.5366	995
chr1	148176166	148177440	PRDM3_R1_peak_1891	180	.	6.88797	18.0589	14.8406	979
chr1	148241464	148242152	PRDM3_R1_peak_1892	132	.	5.85704	13.2962	10.2618	178
chr1	148247576	148248665	PRDM3_R1_peak_1893	291	.	9.28614	29.1009	25.5807	796
chr1	148524974	148525967	PRDM3_R1_peak_1894	385	.	8.29669	38.5097	34.8009	634
chr1	148597780	148598967	PRDM3_R1_peak_1898	412	.	12.2022	41.2497	37.4905	460
chr1	148759845	148761098	PRDM3_R1_peak_1901	346	.	10.7099	34.6947	31.0566	393
chr1	149222867	149224867	PRDM3_R1_peak_1906	856	.	14.9339	85.6255	81.3577	1024
chr1	149449270	149449867	PRDM3_R1_peak_1909	170	.	5.46087	17.015	13.8427	370
chr1	149450406	149451015	PRDM3_R1_peak_1910	387	.	8.87164	38.7406	35.0292	241
chr1	149679892	149680440	PRDM3_R1_peak_1915	134	.	4.73154	13.4992	10.4595	308
chr1	149811232	149814274	PRDM3_R1_peak_1926	220	.	8.05343	22.0386	18.6941	1407
chr1	149830324	149834101	PRDM3_R1_peak_1931	252	.	8.78556	25.2009	21.7695	2362
chr1	149958370	149958908	PRDM3_R1_peak_1936	310	.	8.50813	31.0663	27.5018	230
chr1	150241536	150241990	PRDM3_R1_peak_1946	169	.	6.56824	16.9085	13.7384	260
chr1	150548693	150552225	PRDM3_R1_peak_1955	358	.	10.3935	35.824	32.1636	3195
chr1	150576959	150577616	PRDM3_R1_peak_1956	229	.	8.24017	22.9571	19.5934	369
chr1	150894916	150895337	PRDM3_R1_peak_1962	138	.	5.94992	13.8897	10.8382	202
chr1	151172429	151173135	PRDM3_R1_peak_1977	173	.	6.38762	17.3727	14.1809	201
chr1	151466992	151468429	PRDM3_R1_peak_1984	422	.	8.91474	42.2499	38.4769	400
chr1	151568604	151570036	PRDM3_R1_peak_1997	305	.	8.49938	30.5012	26.951	479
chr1	151712480	151713140	PRDM3_R1_peak_2001	330	.	8.63043	33.0376	29.4308	204
chr1	151913675	151914174	PRDM3_R1_peak_2008	130	.	5.36959	13.0092	9.99693	344
chr1	151917838	151918603	PRDM3_R1_peak_2010	132	.	5.85704	13.2962	10.2618	228
chr1	151960678	151961664	PRDM3_R1_peak_2012	413	.	10.6282	41.374	37.6133	380
chr1	152162078	152162669	PRDM3_R1_peak_2025	855	.	20.059	85.5967	81.3292	297
chr1	152163729	152164585	PRDM3_R1_peak_2026	141	.	6.05075	14.1007	11.0432	427
chr1	152198174	152198836	PRDM3_R1_peak_2027	176	.	6.52292	17.6869	14.4867	247
chr1	152300694	152302363	PRDM3_R1_peak_2028	1611	.	29.8144	161.16	156.461	780
chr1	152364983	152366009	PRDM3_R1_peak_2029	234	.	7.75803	23.409	20.0282	657
chr1	152416256	152417550	PRDM3_R1_peak_2031	335	.	10.4719	33.5461	29.9314	668
chr1	153537833	153539436	PRDM3_R1_peak_2047	280	.	9.31311	28.0226	24.5267	1211
chr1	153588597	153589038	PRDM3_R1_peak_2051	138	.	5.94992	13.8897	10.8382	199
chr1	153599437	153600579	PRDM3_R1_peak_2052	178	.	6.60846	17.8837	14.679	451
chr1	153625382	153625945	PRDM3_R1_peak_2056	132	.	5.63152	13.2113	10.1938	351
chr1	153643264	153645023	PRDM3_R1_peak_2057	187	.	5.80182	18.7802	15.545	558
chr1	153669120	153671348	PRDM3_R1_peak_2059	1088	.	23.4302	108.886	104.441	787
chr1	153714356	153715462	PRDM3_R1_peak_2065	266	.	6.815	26.6223	23.1579	498
chr1	153936006	153936986	PRDM3_R1_peak_2071	314	.	9.56214	31.4674	27.8961	377
chr1	154390522	154391258	PRDM3_R1_peak_2078	199	.	7.56535	19.9943	16.7118	392
chr1	154948541	154949023	PRDM3_R1_peak_2093	116	.	4.64761	11.6279	8.67614	287
chr1	154973254	154974820	PRDM3_R1_peak_2096	252	.	8.78556	25.2009	21.7695	458
chr1	155102060	155102922	PRDM3_R1_peak_2113	189	.	7.3213	18.9925	15.7428	430
chr1	155214452	155214913	PRDM3_R1_peak_2121	296	.	9.27402	29.6429	26.1069	195
chr1	155278089	155278903	PRDM3_R1_peak_2124	144	.	5.50391	14.4549	11.3738	302
chr1	155841101	155841536	PRDM3_R1_peak_2138	323	.	8.99874	32.365	28.7755	266
chr1	156092525	156094141	PRDM3_R1_peak_2156	570	.	11.1803	57.0522	53.075	721
chr1	156163598	156164573	PRDM3_R1_peak_2161	141	.	4.72878	14.157	11.0975	312
chr1	156663944	156664660	PRDM3_R1_peak_2172	115	.	5.36896	11.531	8.5836	502
chr1	156666521	156667902	PRDM3_R1_peak_2173	230	.	8.29748	23.0803	19.7061	894
chr1	157971645	157973589	PRDM3_R1_peak_2185	694	.	17.4261	69.4316	65.3177	803
chr1	157986269	157987311	PRDM3_R1_peak_2186	335	.	10.201	33.5443	29.9301	333
chr1	157989109	157990143	PRDM3_R1_peak_2187	142	.	6.10109	14.2054	11.1315	343
chr1	157998648	157999467	PRDM3_R1_peak_2188	262	.	9.02961	26.2791	22.8205	354
chr1	159885775	159886590	PRDM3_R1_peak_2198	318	.	10.2498	31.8373	28.2548	477
chr1	159914628	159916612	PRDM3_R1_peak_2199	318	.	10.2498	31.8373	28.2548	1277
chr1	159918846	159919497	PRDM3_R1_peak_2200	130	.	5.73114	13.0349	10.0219	248
chr1	160012742	160013313	PRDM3_R1_peak_2205	199	.	7.56535	19.9943	16.7118	139
chr1	160094345	160095177	PRDM3_R1_peak_2208	252	.	8.78556	25.2009	21.7695	491
chr1	160176031	160177009	PRDM3_R1_peak_2209	252	.	8.78556	25.2009	21.7695	474
chr1	160230380	160231394	PRDM3_R1_peak_2213	262	.	8.51694	26.2261	22.7755	665
chr1	161493476	161494222	PRDM3_R1_peak_2238	150	.	5.44253	15.0627	11.9639	268
chr1	161499713	161501356	PRDM3_R1_peak_2239	155	.	5.65443	15.5996	12.476	1292
chr1	163839201	163840156	PRDM3_R1_peak_2259	132	.	5.85704	13.2962	10.2618	736
chr1	164560994	164562403	PRDM3_R1_peak_2268	215	.	7.58245	21.507	18.1833	1097
chr1	164580671	164581718	PRDM3_R1_peak_2271	360	.	11.0289	36.0332	32.3691	462
chr1	164624670	164625230	PRDM3_R1_peak_2273	147	.	5.78264	14.7235	11.6358	196
chr1	164652278	164653008	PRDM3_R1_peak_2275	194	.	7.30517	19.4357	16.1758	382
chr1	164740454	164741568	PRDM3_R1_peak_2277	298	.	8.25158	29.8368	26.298	650
chr1	165121942	165123701	PRDM3_R1_peak_2281	517	.	13.1542	51.7589	47.8473	644
chr1	165131803	165132353	PRDM3_R1_peak_2283	121	.	5.29944	12.1166	9.14942	168
chr1	165137707	165140005	PRDM3_R1_peak_2284	738	.	15.9584	73.8723	69.7152	935
chr1	165142293	165143179	PRDM3_R1_peak_2286	235	.	7.40181	23.5321	20.1489	359
chr1	165190872	165191876	PRDM3_R1_peak_2289	147	.	5.78264	14.7235	11.6358	714
chr1	165344946	165345932	PRDM3_R1_peak_2294	230	.	8.29748	23.0803	19.7061	657
chr1	165351062	165351830	PRDM3_R1_peak_2295	124	.	5.43579	12.4106	9.41772	631
chr1	165425270	165426010	PRDM3_R1_peak_2296	241	.	8.54152	24.1345	20.7314	363
chr1	167026235	167026762	PRDM3_R1_peak_2311	159	.	6.34175	15.9776	12.8425	290
chr1	167064304	167065069	PRDM3_R1_peak_2313	170	.	6.83322	17.0317	13.8483	430
chr1	168270921	168271391	PRDM3_R1_peak_2336	132	.	5.66228	13.2777	10.2577	246
chr1	168435205	168436186	PRDM3_R1_peak_2339	485	.	13.2919	48.5431	44.6755	446
chr1	168437258	168438200	PRDM3_R1_peak_2340	122	.	5.52184	12.2167	9.2449	297
chr1	168457263	168457910	PRDM3_R1_peak_2343	147	.	6.18396	14.7932	11.7035	333
chr1	168551830	168553174	PRDM3_R1_peak_2348	205	.	7.6159	20.5942	17.2988	557
chr1	168605972	168606516	PRDM3_R1_peak_2350	617	.	15.161	61.7775	57.7429	288
chr1	169498398	169499140	PRDM3_R1_peak_2357	426	.	11.141	42.6928	38.9085	284
chr1	169860447	169860962	PRDM3_R1_peak_2359	242	.	7.6735	24.2101	20.8057	244
chr1	171836726	171838870	PRDM3_R1_peak_2375	434	.	11.7247	43.4844	39.6917	953
chr1	171882538	171883195	PRDM3_R1_peak_2377	137	.	5.07672	13.7507	10.7037	231
chr1	172137228	172137944	PRDM3_R1_peak_2380	177	.	5.85558	17.717	14.5162	385
chr1	172320602	172321422	PRDM3_R1_peak_2384	211	.	6.82913	21.1307	17.8147	410
chr1	172864523	172865245	PRDM3_R1_peak_2402	155	.	6.13721	15.526	12.4043	435
chr1	173025226	173025802	PRDM3_R1_peak_2412	125	.	4.8666	12.515	9.5186	409
chr1	173092011	173092585	PRDM3_R1_peak_2414	231	.	7.64134	23.1322	19.7565	350
chr1	173095576	173095931	PRDM3_R1_peak_2415	142	.	5.26539	14.2366	11.1621	154
chr1	173159300	173160205	PRDM3_R1_peak_2417	138	.	5.94992	13.8897	10.8382	482
chr1	173476218	173477452	PRDM3_R1_peak_2422	232	.	8.14049	23.2599	19.8822	472
chr1	173966820	173967678	PRDM3_R1_peak_2428	199	.	6.20634	19.9212	16.6503	277
chr1	174160444	174161167	PRDM3_R1_peak_2440	249	.	7.37376	24.9249	21.5067	502
chr1	174768256	174769026	PRDM3_R1_peak_2444	139	.	5.62171	13.9627	10.9084	626
chr1	175166537	175167810	PRDM3_R1_peak_2457	766	.	18.7913	76.6803	72.4958	422
chr1	175237977	175238745	PRDM3_R1_peak_2462	189	.	7.3213	18.9925	15.7428	516
chr1	175542379	175543392	PRDM3_R1_peak_2469	262	.	9.02961	26.2791	22.8205	397
chr1	177554432	177555022	PRDM3_R1_peak_2472	145	.	6.04722	14.5026	11.4205	372
chr1	178001114	178002134	PRDM3_R1_peak_2475	161	.	5.57312	16.1699	13.019	467
chr1	178207624	178209080	PRDM3_R1_peak_2480	2540	.	36.3312	254.016	249.059	418
chr1	178236415	178237368	PRDM3_R1_peak_2481	380	.	9.84965	38.0914	34.3885	678
chr1	178263669	178264358	PRDM3_R1_peak_2483	176	.	6.3297	17.6672	14.4676	403
chr1	178439109	178440271	PRDM3_R1_peak_2487	392	.	11.3246	39.2655	35.5405	840
chr1	178577326	178578508	PRDM3_R1_peak_2489	180	.	7.07726	18.0048	14.7873	422
chr1	178579686	178580282	PRDM3_R1_peak_2490	188	.	7.02123	18.8136	15.5771	231
chr1	178664389	178665675	PRDM3_R1_peak_2493	183	.	6.4223	18.3245	15.1002	487
chr1	179016217	179017361	PRDM3_R1_peak_2499	275	.	8.63725	27.5907	24.1021	870
chr1	179232641	179234114	PRDM3_R1_peak_2506	612	.	13.4977	61.2275	57.2014	956
chr1	179516171	179516616	PRDM3_R1_peak_2512	132	.	5.85704	13.2962	10.2618	317
chr1	180554789	180557017	PRDM3_R1_peak_2531	2144	.	33.7826	214.441	209.577	1233
chr1	180580480	180581062	PRDM3_R1_peak_2534	139	.	5.28963	13.9295	10.8767	419
chr1	181042809	181043243	PRDM3_R1_peak_2542	180	.	7.07726	18.0048	14.7873	202
chr1	181185551	181186068	PRDM3_R1_peak_2549	307	.	10.0058	30.7043	27.1451	258
chr1	181219827	181220504	PRDM3_R1_peak_2550	161	.	6.03552	16.1232	12.9739	495
chr1	182070361	182070917	PRDM3_R1_peak_2553	188	.	6.47595	18.8941	15.6553	336
chr1	182139745	182140772	PRDM3_R1_peak_2557	247	.	7.47844	24.7102	21.2968	638
chr1	182154750	182156457	PRDM3_R1_peak_2560	333	.	8.3646	33.3599	29.7491	674
chr1	182158174	182159326	PRDM3_R1_peak_2561	999	.	22.3717	99.9058	95.5212	617
chr1	182646473	182646908	PRDM3_R1_peak_2568	163	.	5.34378	16.3027	13.1484	225
chr1	183062954	183063559	PRDM3_R1_peak_2582	133	.	5.37153	13.3856	10.3489	420
chr1	183149744	183150263	PRDM3_R1_peak_2585	155	.	5.65443	15.5996	12.476	210
chr1	183281676	183282631	PRDM3_R1_peak_2592	364	.	11.226	36.4689	32.7944	710
chr1	183299403	183301101	PRDM3_R1_peak_2593	1178	.	25.6246	117.808	113.309	1144
chr1	183635660	183636474	PRDM3_R1_peak_2604	156	.	6.20567	15.6781	12.5522	324
chr1	183699509	183701196	PRDM3_R1_peak_2607	122	.	5.19924	12.2577	9.28521	692
chr1	183773705	183774923	PRDM3_R1_peak_2609	170	.	6.45686	17.0978	13.9125	318
chr1	183912066	183912802	PRDM3_R1_peak_2616	448	.	11.4726	44.8348	41.0208	405
chr1	183958094	183958588	PRDM3_R1_peak_2617	324	.	9.50005	32.4821	28.8892	220
chr1	184025962	184026624	PRDM3_R1_peak_2621	223	.	7.3365	22.3969	19.0452	384
chr1	184116253	184117096	PRDM3_R1_peak_2624	198	.	7.49278	19.8396	16.5701	297
chr1	184168292	184169209	PRDM3_R1_peak_2625	149	.	6.04397	14.906	11.8128	552
chr1	184233824	184234151	PRDM3_R1_peak_2627	131	.	5.10723	13.116	10.1008	124
chr1	184514716	184515219	PRDM3_R1_peak_2635	198	.	7.25403	19.8009	16.5318	241
chr1	184559462	184559880	PRDM3_R1_peak_2636	182	.	6.58608	18.276	15.0523	210
chr1	184662050	184662941	PRDM3_R1_peak_2638	211	.	6.67149	21.1772	17.8593	206
chr1	184898919	184899713	PRDM3_R1_peak_2642	165	.	5.55304	16.5034	13.3437	395
chr1	185318766	185319302	PRDM3_R1_peak_2650	130	.	5.56838	13.0745	10.0609	188
chr1	185408525	185409423	PRDM3_R1_peak_2651	266	.	8.47651	26.6689	23.2035	557
chr1	185533906	185535420	PRDM3_R1_peak_2655	1054	.	20.9231	105.44	101.017	702
chr1	185554940	185555342	PRDM3_R1_peak_2656	151	.	6.34513	15.1315	12.0195	131
chr1	185563012	185563625	PRDM3_R1_peak_2657	247	.	8.09104	24.7045	21.2916	370
chr1	185615265	185616251	PRDM3_R1_peak_2658	296	.	8.16893	29.6122	26.0768	361
chr1	185744555	185745107	PRDM3_R1_peak_2661	119	.	5.24119	11.9898	9.02696	165
chr1	185840967	185841816	PRDM3_R1_peak_2664	165	.	6.59822	16.5329	13.3725	510
chr1	186157307	186157842	PRDM3_R1_peak_2673	133	.	5.70336	13.3661	10.3298	323
chr1	186600940	186601698	PRDM3_R1_peak_2681	172	.	6.51173	17.222	14.0337	217
chr1	186892307	186893704	PRDM3_R1_peak_2690	259	.	8.61416	25.9092	22.4644	492
chr1	186919669	186920272	PRDM3_R1_peak_2691	210	.	6.60467	21.0002	17.6957	177
chr1	187213723	187214306	PRDM3_R1_peak_2694	521	.	12.7325	52.109	48.1939	308
chr1	188363813	188364247	PRDM3_R1_peak_2704	158	.	5.17513	15.8188	12.6884	255
chr1	189820477	189821692	PRDM3_R1_peak_2711	997	.	19.7853	99.7968	95.4129	614
chr1	189939659	189940450	PRDM3_R1_peak_2713	343	.	8.52243	34.3659	30.7334	327
chr1	190109681	190110257	PRDM3_R1_peak_2714	420	.	10.8985	42.0741	38.3028	309
chr1	190447614	190448361	PRDM3_R1_peak_2716	198	.	7.49278	19.8396	16.5701	252
chr1	191175552	191176700	PRDM3_R1_peak_2721	373	.	10.011	37.3143	33.6271	351
chr1	191467364	191467962	PRDM3_R1_peak_2723	394	.	9.47283	39.4053	35.6781	343
chr1	191497327	191497859	PRDM3_R1_peak_2724	365	.	10.4208	36.5044	32.8293	255
chr1	192365092	192365445	PRDM3_R1_peak_2730	130	.	5.36959	13.0092	9.99693	178
chr1	192454807	192455717	PRDM3_R1_peak_2731	262	.	8.51694	26.2261	22.7755	317
chr1	193280649	193281077	PRDM3_R1_peak_2747	126	.	5.3937	12.6916	9.69055	181
chr1	193289637	193291660	PRDM3_R1_peak_2748	1323	.	20.6117	132.346	127.773	960
chr1	193317232	193318001	PRDM3_R1_peak_2752	679	.	16.121	67.9779	63.8781	481
chr1	193377868	193378441	PRDM3_R1_peak_2753	135	.	5.43808	13.5405	10.5001	223
chr1	193825238	193825886	PRDM3_R1_peak_2756	274	.	8.35571	27.4468	23.9607	309
chr1	195586221	195586702	PRDM3_R1_peak_2768	131	.	5.10723	13.116	10.1008	266
chr1	196032412	196032842	PRDM3_R1_peak_2771	161	.	5.58439	16.1997	13.048	191
chr1	196433285	196434336	PRDM3_R1_peak_2775	444	.	10.8503	44.4892	40.6797	735
chr1	197705403	197706329	PRDM3_R1_peak_2787	199	.	7.09401	19.9127	16.6423	453
chr1	197864926	197865991	PRDM3_R1_peak_2790	213	.	6.25986	21.3584	18.0379	674
chr1	197923996	197925382	PRDM3_R1_peak_2792	167	.	5.96788	16.7832	13.6162	952
chr1	198054913	198055850	PRDM3_R1_peak_2796	457	.	11.8284	45.7326	41.905	462
chr1	198626617	198627657	PRDM3_R1_peak_2804	398	.	11.0457	39.8918	36.1596	330
chr1	198640194	198640913	PRDM3_R1_peak_2807	354	.	10.2203	35.4111	31.7573	374
chr1	198817495	198818120	PRDM3_R1_peak_2812	139	.	5.62171	13.9627	10.9084	333
chr1	198845539	198846121	PRDM3_R1_peak_2813	234	.	7.56835	23.4534	20.072	348
chr1	199459704	199460253	PRDM3_R1_peak_2823	119	.	4.93454	11.997	9.03326	388
chr1	199481167	199481644	PRDM3_R1_peak_2824	122	.	5.21136	12.285	9.31141	249
chr1	199657010	199658191	PRDM3_R1_peak_2828	1168	.	22.8455	116.812	112.318	611
chr1	199727946	199728892	PRDM3_R1_peak_2829	225	.	7.21202	22.57	19.2151	427
chr1	200044680	200045837	PRDM3_R1_peak_2834	505	.	12.1466	50.5872	46.6908	831
chr1	200119516	200120322	PRDM3_R1_peak_2835	161	.	5.88349	16.1671	13.0165	569
chr1	200153270	200153738	PRDM3_R1_peak_2836	175	.	6.45456	17.5286	14.3333	304
chr1	201235698	201236452	PRDM3_R1_peak_2853	176	.	5.96923	17.6089	14.4119	380
chr1	201345210	201346057	PRDM3_R1_peak_2858	210	.	7.80939	21.0098	17.6959	537
chr1	201350154	201350640	PRDM3_R1_peak_2859	148	.	6.18792	14.8016	11.7107	254
chr1	201404069	201405838	PRDM3_R1_peak_2861	132	.	5.85704	13.2962	10.2618	701
chr1	201987522	201988220	PRDM3_R1_peak_2876	124	.	5.613	12.4045	9.41305	453
chr1	202074522	202075133	PRDM3_R1_peak_2887	199	.	7.56535	19.9943	16.7118	252
chr1	202079769	202082547	PRDM3_R1_peak_2890	284	.	9.51769	28.4698	24.9597	457
chr1	202252126	202252988	PRDM3_R1_peak_2896	436	.	12.6903	43.6923	39.8921	474
chr1	202261249	202262048	PRDM3_R1_peak_2897	339	.	10.6493	33.9389	30.3179	425
chr1	203954157	203954787	PRDM3_R1_peak_2930	273	.	9.27365	27.3688	23.8837	226
chr1	204140602	204141691	PRDM3_R1_peak_2933	586	.	15.1181	58.6279	54.6318	505
chr1	204256496	204257936	PRDM3_R1_peak_2935	295	.	9.76174	29.5817	26.0466	830
chr1	204288366	204289381	PRDM3_R1_peak_2937	620	.	14.6631	62.0702	58.0327	487
chr1	204412125	204412782	PRDM3_R1_peak_2941	180	.	7.07726	18.0048	14.7873	352
chr1	204534478	204535098	PRDM3_R1_peak_2946	293	.	8.70334	29.3909	25.8652	362
chr1	204606654	204607439	PRDM3_R1_peak_2950	151	.	6.34513	15.1315	12.0195	423
chr1	204616041	204616985	PRDM3_R1_peak_2951	257	.	8.80589	25.7919	22.3501	452
chr1	204621000	204621624	PRDM3_R1_peak_2952	352	.	10.9819	35.2965	31.6439	242
chr1	204665062	204666119	PRDM3_R1_peak_2954	148	.	6.18792	14.8016	11.7107	546
chr1	204715734	204716401	PRDM3_R1_peak_2958	551	.	14.269	55.1516	51.1964	381
chr1	205243003	205243932	PRDM3_R1_peak_2969	210	.	7.80939	21.0098	17.6959	635
chr1	205253685	205254339	PRDM3_R1_peak_2970	142	.	6.10109	14.2054	11.1315	286
chr1	205267159	205268061	PRDM3_R1_peak_2971	284	.	9.51769	28.4698	24.9597	528
chr1	205270306	205271163	PRDM3_R1_peak_2972	388	.	11.7141	38.8414	35.1236	330
chr1	205282674	205283968	PRDM3_R1_peak_2973	188	.	7.26089	18.8642	15.6257	731
chr1	205323450	205324750	PRDM3_R1_peak_2980	210	.	7.80939	21.0098	17.6959	658
chr1	205512466	205512986	PRDM3_R1_peak_2988	210	.	7.80939	21.0098	17.6959	219
chr1	206089942	206090706	PRDM3_R1_peak_3000	705	.	12.0046	70.5327	66.4074	320
chr1	206107183	206108659	PRDM3_R1_peak_3001	421	.	9.04031	42.1019	38.3304	917
chr1	206153893	206154635	PRDM3_R1_peak_3005	394	.	7.83035	39.4599	35.7321	396
chr1	206155127	206155678	PRDM3_R1_peak_3006	198	.	6.01804	19.812	16.5427	275
chr1	206282165	206283946	PRDM3_R1_peak_3017	550	.	8.39969	55.0991	51.1448	507
chr1	206284852	206286707	PRDM3_R1_peak_3018	143	.	3.68562	14.3527	11.2753	1382
chr1	206287049	206288901	PRDM3_R1_peak_3019	907	.	11.1501	90.7996	86.487	1461
chr1	206289890	206291171	PRDM3_R1_peak_3020	202	.	4.91841	20.2694	16.9809	527
chr1	206299081	206300051	PRDM3_R1_peak_3021	1352	.	18.8869	135.218	130.632	543
chr1	206310077	206311133	PRDM3_R1_peak_3023	237	.	5.73188	23.777	20.389	349
chr1	206488020	206488541	PRDM3_R1_peak_3025	289	.	6.8057	28.9017	25.3849	244
chr1	206589280	206590744	PRDM3_R1_peak_3037	269	.	7.58538	26.9829	23.5117	520
chr1	206671997	206672405	PRDM3_R1_peak_3040	129	.	4.9075	12.9619	9.95309	120
chr1	206952099	206952891	PRDM3_R1_peak_3046	234	.	8.24777	23.4962	20.1141	428
chr1	207180247	207181664	PRDM3_R1_peak_3055	315	.	7.93933	31.567	27.9943	787
chr1	207478000	207478828	PRDM3_R1_peak_3062	186	.	6.72542	18.6011	15.3703	548
chr1	207483007	207483530	PRDM3_R1_peak_3063	213	.	7.12092	21.3919	18.0702	244
chr1	208333277	208333743	PRDM3_R1_peak_3077	158	.	5.9341	15.8829	12.751	198
chr1	209439466	209440434	PRDM3_R1_peak_3083	317	.	9.94941	31.7704	28.1944	556
chr1	209577822	209578804	PRDM3_R1_peak_3087	281	.	8.85791	28.1117	24.6138	262
chr1	209601661	209602003	PRDM3_R1_peak_3090	142	.	6.10109	14.2054	11.1315	212
chr1	209606076	209607744	PRDM3_R1_peak_3091	258	.	8.83551	25.8568	22.4143	715
chr1	211532922	211534241	PRDM3_R1_peak_3102	141	.	5.53849	14.1551	11.0959	483
chr1	211544642	211545616	PRDM3_R1_peak_3103	229	.	7.76693	22.9261	19.5635	434
chr1	212261656	212262445	PRDM3_R1_peak_3110	285	.	8.35077	28.5011	24.9903	359
chr1	212330442	212331242	PRDM3_R1_peak_3111	367	.	11.0756	36.7729	33.0947	283
chr1	212391762	212393763	PRDM3_R1_peak_3112	211	.	6.67149	21.1772	17.8593	1609
chr1	212659005	212659986	PRDM3_R1_peak_3119	142	.	6.10109	14.2054	11.1315	407
chr1	213239850	213240410	PRDM3_R1_peak_3127	271	.	8.46743	27.1842	23.709	165
chr1	214380701	214381231	PRDM3_R1_peak_3131	243	.	7.71433	24.3107	20.9041	329
chr1	214553480	214554483	PRDM3_R1_peak_3138	416	.	11.7775	41.6234	37.8571	511
chr1	214577420	214578640	PRDM3_R1_peak_3139	154	.	6.27165	15.4001	12.2809	783
chr1	214612516	214613570	PRDM3_R1_peak_3142	184	.	6.47871	18.4615	15.2341	483
chr1	214620170	214620770	PRDM3_R1_peak_3143	289	.	9.22407	28.9592	25.4417	276
chr1	214665086	214666299	PRDM3_R1_peak_3148	273	.	9.27365	27.3688	23.8837	790
chr1	214746387	214747260	PRDM3_R1_peak_3152	445	.	12.1746	44.5597	40.7497	450
chr1	214920272	214920847	PRDM3_R1_peak_3156	433	.	9.62654	43.3943	39.6026	353
chr1	215096488	215097240	PRDM3_R1_peak_3160	325	.	9.77946	32.5649	28.9704	328
chr1	215213003	215214040	PRDM3_R1_peak_3163	173	.	6.02862	17.3481	14.1567	715
chr1	215287133	215288269	PRDM3_R1_peak_3166	517	.	12.5924	51.7495	47.838	428
chr1	215648492	215650395	PRDM3_R1_peak_3174	1789	.	30.609	178.937	174.174	1364
chr1	216073026	216073647	PRDM3_R1_peak_3180	180	.	6.69744	18.0868	14.867	404
chr1	216187435	216189291	PRDM3_R1_peak_3184	193	.	6.87098	19.3955	16.1363	1152
chr1	216356341	216357193	PRDM3_R1_peak_3187	179	.	6.65607	17.9926	14.7853	606
chr1	216769405	216770067	PRDM3_R1_peak_3192	226	.	8.0919	22.636	19.2793	455
chr1	216777756	216778616	PRDM3_R1_peak_3193	528	.	12.2209	52.8277	48.9019	482
chr1	216998073	216998796	PRDM3_R1_peak_3196	264	.	8.61159	26.4447	22.9834	349
chr1	217202563	217203115	PRDM3_R1_peak_3200	184	.	7.06022	18.4337	15.2071	311
chr1	217251341	217252599	PRDM3_R1_peak_3201	245	.	8.48342	24.5426	21.1321	556
chr1	217894949	217895350	PRDM3_R1_peak_3206	160	.	6.58917	16.0738	12.9251	215
chr1	218231821	218232730	PRDM3_R1_peak_3209	448	.	11.4726	44.8348	41.0208	425
chr1	218518425	218519012	PRDM3_R1_peak_3213	181	.	6.72878	18.158	14.9374	371
chr1	218549879	218551420	PRDM3_R1_peak_3219	335	.	10.4652	33.5312	29.9179	833
chr1	218553453	218554519	PRDM3_R1_peak_3220	276	.	9.16622	27.6981	24.208	569
chr1	218616473	218617065	PRDM3_R1_peak_3223	126	.	4.91584	12.6393	9.63958	339
chr1	218847723	218848574	PRDM3_R1_peak_3229	356	.	10.5872	35.66	32.0035	314
chr1	218879412	218880090	PRDM3_R1_peak_3230	140	.	5.06306	14.0699	11.0133	374
chr1	219347710	219348618	PRDM3_R1_peak_3233	253	.	8.38043	25.3765	21.9425	592
chr1	219552589	219553677	PRDM3_R1_peak_3235	330	.	10.2471	33.0429	29.436	629
chr1	219690283	219691032	PRDM3_R1_peak_3237	206	.	6.83244	20.6798	17.3827	209
chr1	219692940	219693986	PRDM3_R1_peak_3239	1371	.	19.1679	137.108	132.513	472
chr1	219728430	219729686	PRDM3_R1_peak_3241	146	.	5.91802	14.6285	11.5437	284
chr1	219985262	219986121	PRDM3_R1_peak_3245	118	.	5.18512	11.8671	8.90709	581
chr1	221629790	221630953	PRDM3_R1_peak_3269	431	.	11.5866	43.149	39.3594	665
chr1	221983497	221984624	PRDM3_R1_peak_3278	424	.	11.8641	42.4886	38.7092	478
chr1	222053586	222053900	PRDM3_R1_peak_3281	115	.	4.74982	11.5527	8.60427	109
chr1	223363247	223364419	PRDM3_R1_peak_3301	471	.	10.0545	47.1348	43.2863	788
chr1	223665275	223666237	PRDM3_R1_peak_3303	218	.	7.32503	21.8853	18.5528	586
chr1	223809730	223810485	PRDM3_R1_peak_3307	170	.	6.83322	17.0317	13.8483	282
chr1	223894584	223895790	PRDM3_R1_peak_3310	161	.	5.58439	16.1997	13.048	550
chr1	224390996	224391727	PRDM3_R1_peak_3322	124	.	5.613	12.4045	9.41305	403
chr1	224405488	224406127	PRDM3_R1_peak_3325	392	.	11.3246	39.2655	35.5405	336
chr1	224642079	224642561	PRDM3_R1_peak_3330	148	.	5.20751	14.8172	11.7259	190
chr1	224690737	224691833	PRDM3_R1_peak_3333	180	.	7.07726	18.0048	14.7873	448
chr1	225840800	225841347	PRDM3_R1_peak_3346	136	.	5.82221	13.6199	10.5763	154
chr1	225842710	225844018	PRDM3_R1_peak_3347	416	.	11.7775	41.6234	37.8571	691
chr1	225853899	225854607	PRDM3_R1_peak_3348	160	.	6.58917	16.0738	12.9251	316
chr1	225887579	225888445	PRDM3_R1_peak_3349	224	.	6.81971	22.4854	19.1324	261
chr1	225923156	225925557	PRDM3_R1_peak_3353	242	.	8.37308	24.2989	20.893	395
chr1	226297911	226298495	PRDM3_R1_peak_3367	160	.	6.58917	16.0738	12.9251	267
chr1	226369717	226370118	PRDM3_R1_peak_3368	124	.	5.613	12.4045	9.41305	99
chr1	226858905	226859516	PRDM3_R1_peak_3375	213	.	7.12092	21.3919	18.0702	244
chr1	226966081	226966944	PRDM3_R1_peak_3379	1776	.	31.7632	177.669	172.911	460
chr1	227624348	227625064	PRDM3_R1_peak_3392	179	.	6.26307	17.934	14.7277	327
chr1	228318582	228319545	PRDM3_R1_peak_3396	241	.	8.54152	24.1345	20.7314	410
chr1	228745766	228747254	PRDM3_R1_peak_3403	158	.	5.9027	15.8081	12.6782	282
chr1	229306451	229308267	PRDM3_R1_peak_3433	656	.	16.839	65.6779	61.5996	1531
chr1	229364647	229365851	PRDM3_R1_peak_3437	412	.	12.2022	41.2497	37.4905	494
chr1	229388621	229389637	PRDM3_R1_peak_3438	284	.	9.51769	28.4698	24.9597	416
chr1	229404047	229405107	PRDM3_R1_peak_3439	210	.	7.57677	21.0013	17.6959	824
chr1	229801903	229802686	PRDM3_R1_peak_3448	170	.	6.83322	17.0317	13.8483	499
chr1	229927215	229929396	PRDM3_R1_peak_3452	949	.	17.4301	94.9316	90.5865	1419
chr1	230289332	230290013	PRDM3_R1_peak_3460	195	.	6.72531	19.5046	16.2431	452
chr1	230442608	230444298	PRDM3_R1_peak_3463	262	.	9.02961	26.2791	22.8205	1382
chr1	231126498	231127268	PRDM3_R1_peak_3468	150	.	6.11526	15.0618	11.9636	339
chr1	231488816	231489251	PRDM3_R1_peak_3473	125	.	4.73641	12.5149	9.5186	221
chr1	231739315	231740057	PRDM3_R1_peak_3477	164	.	6.19568	16.4981	13.3388	466
chr1	231742402	231742889	PRDM3_R1_peak_3478	262	.	9.02961	26.2791	22.8205	236
chr1	231748794	231750239	PRDM3_R1_peak_3479	1281	.	20.1537	128.197	123.644	767
chr1	231763637	231764380	PRDM3_R1_peak_3481	199	.	7.56535	19.9943	16.7118	442
chr1	231819557	231821360	PRDM3_R1_peak_3482	299	.	9.66168	29.9463	26.4059	919
chr1	231913750	231914172	PRDM3_R1_peak_3486	230	.	8.29748	23.0803	19.7061	238
chr1	232184845	232185803	PRDM3_R1_peak_3492	425	.	10.818	42.5001	38.7199	548
chr1	232259859	232260628	PRDM3_R1_peak_3493	164	.	5.14602	16.4576	13.2997	285
chr1	232281468	232281899	PRDM3_R1_peak_3494	173	.	6.01923	17.3243	14.1336	287
chr1	232665472	232666027	PRDM3_R1_peak_3501	352	.	10.9819	35.2965	31.6439	269
chr1	232678370	232678992	PRDM3_R1_peak_3503	138	.	5.55701	13.8148	10.7666	233
chr1	232710645	232711562	PRDM3_R1_peak_3505	179	.	6.43789	17.9258	14.7203	365
chr1	232989247	232990659	PRDM3_R1_peak_3510	178	.	5.25147	17.8831	14.6786	557
chr1	233004364	233005281	PRDM3_R1_peak_3511	499	.	13.9105	49.9405	46.0517	409
chr1	233248531	233249417	PRDM3_R1_peak_3517	375	.	9.88429	37.5853	33.8951	298
chr1	233932095	233932533	PRDM3_R1_peak_3528	176	.	6.90191	17.632	14.4338	153
chr1	234679809	234680529	PRDM3_R1_peak_3542	180	.	7.07726	18.0048	14.7873	400
chr1	234700177	234700889	PRDM3_R1_peak_3543	251	.	8.05439	25.1364	21.7138	327
chr1	234748003	234749102	PRDM3_R1_peak_3549	302	.	9.52092	30.2105	26.6654	542
chr1	234859270	234861286	PRDM3_R1_peak_3553	603	.	15.8628	60.3238	56.3065	595
chr1	234881097	234881989	PRDM3_R1_peak_3555	176	.	6.92513	17.6817	14.4815	595
chr1	235097876	235098664	PRDM3_R1_peak_3560	170	.	6.83322	17.0317	13.8483	186
chr1	235242536	235243348	PRDM3_R1_peak_3563	230	.	8.29748	23.0803	19.7061	528
chr1	235253548	235254472	PRDM3_R1_peak_3566	412	.	12.2022	41.2497	37.4905	454
chr1	235869255	235870047	PRDM3_R1_peak_3577	598	.	14.9792	59.8214	55.8118	434
chr1	236073238	236074365	PRDM3_R1_peak_3583	184	.	6.1448	18.4831	15.2548	702
chr1	236080779	236081198	PRDM3_R1_peak_3584	180	.	7.07726	18.0048	14.7873	234
chr1	237017451	237018479	PRDM3_R1_peak_3595	293	.	8.09029	29.3972	25.8714	804
chr1	238036728	238037114	PRDM3_R1_peak_3597	132	.	5.85704	13.2962	10.2618	233
chr1	238251758	238252692	PRDM3_R1_peak_3603	270	.	7.41828	27.0089	23.5373	662
chr1	238417666	238419174	PRDM3_R1_peak_3605	357	.	10.1196	35.7743	32.1153	781
chr1	238670894	238671675	PRDM3_R1_peak_3609	489	.	12.8846	48.997	45.1219	328
chr1	238787850	238788613	PRDM3_R1_peak_3611	284	.	9.51645	28.4671	24.9597	390
chr1	238838052	238839542	PRDM3_R1_peak_3613	279	.	8.77159	27.9089	24.4157	705
chr1	239123349	239123882	PRDM3_R1_peak_3616	257	.	8.31387	25.7522	22.3114	188
chr1	239430348	239430776	PRDM3_R1_peak_3617	199	.	6.91809	19.9674	16.6955	198
chr1	239479797	239481231	PRDM3_R1_peak_3618	469	.	11.0606	46.9854	43.1393	641
chr1	239483034	239483863	PRDM3_R1_peak_3619	305	.	9.40195	30.5133	26.9629	348
chr1	239884931	239885627	PRDM3_R1_peak_3627	297	.	8.40353	29.7087	26.1713	441
chr1	240020988	240021724	PRDM3_R1_peak_3632	202	.	6.49593	20.2675	16.9791	505
chr1	240960207	240960835	PRDM3_R1_peak_3642	239	.	8.47104	23.9825	20.5899	304
chr1	241270261	241272615	PRDM3_R1_peak_3648	266	.	8.48657	26.6927	23.2269	541
chr1	241275023	241275794	PRDM3_R1_peak_3649	210	.	6.02015	21.0676	17.7528	259
chr1	241365493	241366296	PRDM3_R1_peak_3653	127	.	5.40116	12.7081	9.70582	355
chr1	242133279	242134073	PRDM3_R1_peak_3667	352	.	10.9819	35.2965	31.6439	621
chr1	243627910	243628665	PRDM3_R1_peak_3672	136	.	5.31412	13.6203	10.5763	355
chr1	245281112	245282481	PRDM3_R1_peak_3692	258	.	8.60667	25.8923	22.4479	445
chr1	245423430	245424449	PRDM3_R1_peak_3696	352	.	10.9819	35.2965	31.6439	601
chr1	245499193	245500346	PRDM3_R1_peak_3699	132	.	5.85704	13.2962	10.2618	354
chr1	245528340	245528787	PRDM3_R1_peak_3701	189	.	7.3213	18.9925	15.7428	245
chr1	245663264	245664514	PRDM3_R1_peak_3703	670	.	17.083	67.0322	62.9403	691
chr1	246598843	246599361	PRDM3_R1_peak_3714	174	.	6.40221	17.4067	14.2138	288
chr1	246618636	246619654	PRDM3_R1_peak_3715	259	.	8.41418	25.9871	22.5412	361
chr1	249239762	249240581	PRDM3_R1_peak_3730	235	.	4.87298	23.5303	20.1477	470
chr10	4283890	4284193	PRDM3_R1_peak_3740	132	.	5.85704	13.2962	10.2618	89
chr10	5625598	5626100	PRDM3_R1_peak_3748	189	.	7.3213	18.9925	15.7428	198
chr10	7728248	7728886	PRDM3_R1_peak_3754	132	.	5.85704	13.2962	10.2618	255
chr10	11629824	11630330	PRDM3_R1_peak_3756	199	.	7.56535	19.9943	16.7118	292
chr10	11678540	11679543	PRDM3_R1_peak_3758	318	.	10.2498	31.8373	28.2548	444
chr10	11729122	11729972	PRDM3_R1_peak_3760	284	.	9.51769	28.4698	24.9597	315
chr10	11916508	11917165	PRDM3_R1_peak_3761	160	.	6.58917	16.0738	12.9251	279
chr10	12312886	12313623	PRDM3_R1_peak_3763	449	.	12.9343	44.926	41.107	466
chr10	17390462	17390907	PRDM3_R1_peak_3782	318	.	10.2498	31.8373	28.2548	151
chr10	17576679	17577308	PRDM3_R1_peak_3785	603	.	15.8628	60.3238	56.3065	397
chr10	19789686	19790381	PRDM3_R1_peak_3787	180	.	7.07726	18.0048	14.7873	246
chr10	19819865	19820843	PRDM3_R1_peak_3788	352	.	10.9819	35.2965	31.6439	555
chr10	20121449	20122897	PRDM3_R1_peak_3792	142	.	6.10109	14.2054	11.1315	205
chr10	20198089	20198837	PRDM3_R1_peak_3794	142	.	6.10109	14.2054	11.1315	313
chr10	20911510	20912158	PRDM3_R1_peak_3797	160	.	6.58917	16.0738	12.9251	308
chr10	21001991	21002712	PRDM3_R1_peak_3798	132	.	5.85704	13.2962	10.2618	370
chr10	21483412	21484890	PRDM3_R1_peak_3801	1117	.	24.6484	111.712	107.248	1104
chr10	21581492	21582321	PRDM3_R1_peak_3802	295	.	9.76174	29.5817	26.0466	342
chr10	22292656	22293113	PRDM3_R1_peak_3809	318	.	10.2498	31.8373	28.2548	206
chr10	22716792	22717753	PRDM3_R1_peak_3810	115	.	5.36896	11.531	8.5836	221
chr10	22742907	22743378	PRDM3_R1_peak_3812	170	.	6.83322	17.0317	13.8483	193
chr10	22937214	22938132	PRDM3_R1_peak_3813	752	.	18.5473	75.2846	71.1121	576
chr10	23634678	23635140	PRDM3_R1_peak_3819	124	.	5.613	12.4045	9.41305	235
chr10	24538704	24539360	PRDM3_R1_peak_3828	160	.	6.58917	16.0738	12.9251	371
chr10	27207500	27208926	PRDM3_R1_peak_3836	444	.	10.6022	44.4374	40.6285	859
chr10	27488340	27488834	PRDM3_R1_peak_3843	245	.	7.5916	24.5051	21.0953	318
chr10	27909320	27911239	PRDM3_R1_peak_3856	780	.	15.2302	78.088	73.8911	1354
chr10	27926355	27927194	PRDM3_R1_peak_3857	233	.	6.63528	23.3344	19.9549	291
chr10	27935081	27935577	PRDM3_R1_peak_3858	242	.	7.10741	24.2044	20.8001	194
chr10	28342597	28344123	PRDM3_R1_peak_3865	167	.	5.79367	16.7472	13.5815	714
chr10	28366381	28367369	PRDM3_R1_peak_3866	846	.	17.9054	84.6245	80.3666	503
chr10	28664520	28665159	PRDM3_R1_peak_3872	148	.	6.18792	14.8016	11.7107	194
chr10	29946738	29948721	PRDM3_R1_peak_3882	461	.	13.1783	46.1678	42.3304	1509
chr10	30100463	30101682	PRDM3_R1_peak_3883	295	.	9.76174	29.5817	26.0466	803
chr10	30151633	30152451	PRDM3_R1_peak_3884	262	.	9.02961	26.2791	22.8205	554
chr10	30237885	30239055	PRDM3_R1_peak_3885	180	.	7.07726	18.0048	14.7873	645
chr10	30246494	30247346	PRDM3_R1_peak_3886	170	.	6.83322	17.0317	13.8483	214
chr10	30508494	30509544	PRDM3_R1_peak_3890	262	.	9.02961	26.2791	22.8205	393
chr10	30811183	30811857	PRDM3_R1_peak_3896	124	.	5.613	12.4045	9.41305	483
chr10	30825438	30826087	PRDM3_R1_peak_3897	151	.	6.34513	15.1315	12.0195	320
chr10	32229756	32230450	PRDM3_R1_peak_3900	178	.	6.60846	17.8837	14.679	359
chr10	32289914	32290492	PRDM3_R1_peak_3903	436	.	12.6903	43.6923	39.8921	220
chr10	32980749	32981949	PRDM3_R1_peak_3907	711	.	17.8152	71.1319	66.9989	511
chr10	33167183	33168163	PRDM3_R1_peak_3908	581	.	15.2318	58.1273	54.1371	549
chr10	33198783	33199599	PRDM3_R1_peak_3909	115	.	5.36896	11.531	8.5836	549
chr10	33797826	33798687	PRDM3_R1_peak_3916	665	.	16.5136	66.5325	62.447	510
chr10	34473652	34474475	PRDM3_R1_peak_3925	170	.	6.83322	17.0317	13.8483	622
chr10	34505894	34507250	PRDM3_R1_peak_3926	318	.	10.2498	31.8373	28.2548	850
chr10	34557884	34559350	PRDM3_R1_peak_3929	1056	.	23.6722	105.685	101.259	703
chr10	34608393	34609471	PRDM3_R1_peak_3930	183	.	6.60873	18.3291	15.1039	257
chr10	34715977	34716769	PRDM3_R1_peak_3932	132	.	5.85704	13.2962	10.2618	260
chr10	34808813	34809723	PRDM3_R1_peak_3935	242	.	8.34053	24.2267	20.8222	615
chr10	34817029	34817810	PRDM3_R1_peak_3937	449	.	12.9343	44.926	41.107	345
chr10	35008289	35008613	PRDM3_R1_peak_3948	124	.	5.14288	12.4875	9.49196	150
chr10	35020526	35021287	PRDM3_R1_peak_3950	314	.	8.43456	31.4064	27.8357	399
chr10	35028696	35029628	PRDM3_R1_peak_3952	196	.	6.77923	19.6348	16.3703	388
chr10	35047157	35048131	PRDM3_R1_peak_3953	251	.	6.80159	25.1966	21.7695	626
chr10	35660559	35661655	PRDM3_R1_peak_3971	313	.	10.0295	31.3529	27.7835	835
chr10	35661927	35662720	PRDM3_R1_peak_3972	284	.	9.51769	28.4698	24.9597	356
chr10	35722778	35723536	PRDM3_R1_peak_3974	318	.	10.2498	31.8373	28.2548	224
chr10	35736284	35737808	PRDM3_R1_peak_3975	273	.	9.27365	27.3688	23.8837	703
chr10	36072202	36073169	PRDM3_R1_peak_3977	142	.	6.10109	14.2054	11.1315	815
chr10	36163582	36164296	PRDM3_R1_peak_3978	252	.	8.78556	25.2009	21.7695	234
chr10	36198205	36198946	PRDM3_R1_peak_3980	124	.	5.613	12.4045	9.41305	495
chr10	37014395	37015083	PRDM3_R1_peak_3988	132	.	5.85704	13.2962	10.2618	376
chr10	37824574	37825637	PRDM3_R1_peak_3997	376	.	11.1641	37.6112	33.9207	401
chr10	38240851	38241548	PRDM3_R1_peak_3998	310	.	9.62558	31.0319	27.4683	322
chr10	44796342	44797290	PRDM3_R1_peak_4090	374	.	11.3908	37.4758	33.7868	446
chr10	45247916	45249380	PRDM3_R1_peak_4093	436	.	12.6903	43.6923	39.8921	660
chr10	46951368	46952108	PRDM3_R1_peak_4102	651	.	13.1099	65.1332	61.0622	361
chr10	47056716	47057785	PRDM3_R1_peak_4106	201	.	5.47004	20.1065	16.8222	364
chr10	50245222	50245776	PRDM3_R1_peak_4123	174	.	6.83387	17.486	14.2915	331
chr10	50626742	50627936	PRDM3_R1_peak_4126	1056	.	23.6722	105.685	101.259	436
chr10	50869318	50869671	PRDM3_R1_peak_4132	174	.	6.83387	17.486	14.2915	193
chr10	51091887	51092428	PRDM3_R1_peak_4135	189	.	7.3213	18.9925	15.7428	187
chr10	52134360	52135394	PRDM3_R1_peak_4143	346	.	9.22274	34.6583	31.0216	555
chr10	53009462	53010655	PRDM3_R1_peak_4164	132	.	4.89974	13.2854	10.2618	767
chr10	53145976	53146724	PRDM3_R1_peak_4165	232	.	7.50151	23.2896	19.9111	485
chr10	53149475	53150681	PRDM3_R1_peak_4166	145	.	5.5236	14.5025	11.4205	346
chr10	53427223	53428136	PRDM3_R1_peak_4173	204	.	6.92311	20.4421	17.1505	281
chr10	53489847	53490512	PRDM3_R1_peak_4175	253	.	7.91213	25.3059	21.8729	307
chr10	53787711	53788455	PRDM3_R1_peak_4178	242	.	8.10988	24.229	20.8244	441
chr10	54211583	54212658	PRDM3_R1_peak_4186	144	.	4.72751	14.4862	11.4046	201
chr10	54638515	54640167	PRDM3_R1_peak_4189	485	.	12.9833	48.5315	44.664	600
chr10	54687165	54688123	PRDM3_R1_peak_4193	421	.	9.04031	42.1019	38.3304	651
chr10	54700652	54701721	PRDM3_R1_peak_4195	187	.	6.07977	18.7313	15.4972	578
chr10	54789551	54790530	PRDM3_R1_peak_4199	264	.	7.97119	26.4828	23.0204	486
chr10	55116969	55118221	PRDM3_R1_peak_4201	472	.	13.0248	47.2259	43.3761	721
chr10	55393726	55395589	PRDM3_R1_peak_4203	1271	.	23.914	127.122	122.574	1295
chr10	56939400	56940941	PRDM3_R1_peak_4210	989	.	19.7803	98.9087	94.5321	901
chr10	56961816	56962979	PRDM3_R1_peak_4211	358	.	10.1669	35.8897	32.2278	518
chr10	57309881	57310301	PRDM3_R1_peak_4216	199	.	5.91443	19.9227	16.6516	235
chr10	58297264	58298091	PRDM3_R1_peak_4221	131	.	5.10723	13.116	10.1008	566
chr10	58977537	58978614	PRDM3_R1_peak_4227	551	.	12.8425	55.1908	51.2355	762
chr10	59917132	59917931	PRDM3_R1_peak_4242	252	.	8.53903	25.2014	21.77	265
chr10	60228184	60229401	PRDM3_R1_peak_4252	314	.	9.29353	31.4031	27.8325	399
chr10	60400664	60401292	PRDM3_R1_peak_4255	131	.	4.83801	13.1208	10.1055	414
chr10	60555074	60555988	PRDM3_R1_peak_4260	158	.	5.9027	15.8081	12.6782	573
chr10	60591288	60591864	PRDM3_R1_peak_4262	154	.	6.29619	15.4528	12.3328	289
chr10	60769763	60770235	PRDM3_R1_peak_4269	202	.	6.49398	20.2624	16.9746	180
chr10	60885988	60887398	PRDM3_R1_peak_4270	332	.	8.69513	33.2182	29.6094	954
chr10	60893097	60894794	PRDM3_R1_peak_4271	191	.	6.39399	19.1258	15.8723	258
chr10	60936901	60937578	PRDM3_R1_peak_4273	150	.	6.0974	15.0229	11.9264	364
chr10	61553369	61554803	PRDM3_R1_peak_4283	213	.	6.25986	21.3584	18.0379	440
chr10	61590360	61590741	PRDM3_R1_peak_4284	128	.	5.2903	12.8281	9.82282	221
chr10	61722035	61723579	PRDM3_R1_peak_4290	409	.	9.39662	40.9282	37.1771	603
chr10	61724737	61726021	PRDM3_R1_peak_4291	504	.	10.5028	50.4044	46.511	532
chr10	61731406	61732237	PRDM3_R1_peak_4294	609	.	11.5563	60.9194	56.896	409
chr10	61751198	61751990	PRDM3_R1_peak_4295	244	.	5.14879	24.4515	21.0428	491
chr10	61755232	61756358	PRDM3_R1_peak_4297	402	.	8.02766	40.2006	36.4607	527
chr10	61899459	61899878	PRDM3_R1_peak_4301	149	.	5.13651	14.9854	11.8905	200
chr10	61900253	61901109	PRDM3_R1_peak_4302	173	.	5.72698	17.369	14.1772	553
chr10	61931892	61932765	PRDM3_R1_peak_4304	654	.	15.7236	65.4477	61.3742	361
chr10	62040223	62040817	PRDM3_R1_peak_4305	334	.	9.88862	33.4161	29.8046	275
chr10	62285679	62286369	PRDM3_R1_peak_4314	137	.	5.07672	13.7507	10.7037	124
chr10	62738120	62739028	PRDM3_R1_peak_4321	598	.	14.3666	59.8334	55.8234	561
chr10	62923053	62923567	PRDM3_R1_peak_4325	253	.	7.18629	25.3788	21.9444	305
chr10	63103662	63104736	PRDM3_R1_peak_4328	348	.	9.52346	34.8707	31.2299	327
chr10	63734490	63735415	PRDM3_R1_peak_4349	115	.	4.74982	11.5527	8.60427	743
chr10	63753983	63754531	PRDM3_R1_peak_4350	153	.	5.54985	15.3361	12.2186	309
chr10	63771337	63772675	PRDM3_R1_peak_4351	455	.	11.4823	45.5155	41.6897	1101
chr10	63836613	63837558	PRDM3_R1_peak_4360	302	.	9.29	30.2508	26.7045	312
chr10	63853470	63854177	PRDM3_R1_peak_4362	472	.	11.1669	47.28	43.4297	327
chr10	63871894	63872510	PRDM3_R1_peak_4366	171	.	6.4814	17.1534	13.966	173
chr10	64139712	64140215	PRDM3_R1_peak_4373	179	.	5.64914	17.9428	14.7362	278
chr10	65024868	65025193	PRDM3_R1_peak_4377	159	.	5.36597	15.9902	12.8545	157
chr10	65194582	65195258	PRDM3_R1_peak_4381	171	.	5.49646	17.1169	13.9309	255
chr10	65263557	65264497	PRDM3_R1_peak_4383	668	.	13.7072	66.8957	62.8075	395
chr10	67230731	67231135	PRDM3_R1_peak_4401	139	.	5.28963	13.9295	10.8767	188
chr10	67857851	67859073	PRDM3_R1_peak_4405	138	.	5.11478	13.8495	10.8005	740
chr10	68019613	68020391	PRDM3_R1_peak_4408	201	.	7.40421	20.1327	16.8481	360
chr10	68596697	68598544	PRDM3_R1_peak_4415	780	.	16.322	78.0086	73.8144	1221
chr10	68802228	68803566	PRDM3_R1_peak_4417	248	.	6.53684	24.8317	21.4157	937
chr10	69361865	69362710	PRDM3_R1_peak_4420	282	.	8.67396	28.2239	24.7242	345
chr10	69369550	69370340	PRDM3_R1_peak_4421	173	.	6.01923	17.3243	14.1336	417
chr10	69913220	69913780	PRDM3_R1_peak_4434	197	.	6.64265	19.7523	16.4852	258
chr10	70302840	70303686	PRDM3_R1_peak_4437	153	.	5.90072	15.3981	12.2789	579
chr10	70630982	70632113	PRDM3_R1_peak_4442	639	.	14.2343	63.9492	59.8911	841
chr10	71621167	71621890	PRDM3_R1_peak_4459	151	.	6.34513	15.1315	12.0195	280
chr10	71698017	71699204	PRDM3_R1_peak_4460	452	.	12.457	45.2218	41.3989	646
chr10	71951097	71951873	PRDM3_R1_peak_4463	198	.	6.51017	19.8624	16.5924	365
chr10	72015609	72016315	PRDM3_R1_peak_4468	199	.	7.56535	19.9943	16.7118	159
chr10	72017308	72018648	PRDM3_R1_peak_4469	241	.	8.54152	24.1345	20.7314	371
chr10	72091222	72091981	PRDM3_R1_peak_4471	170	.	6.83322	17.0317	13.8483	443
chr10	72137743	72138320	PRDM3_R1_peak_4473	206	.	6.83244	20.6798	17.3827	278
chr10	72423828	72425101	PRDM3_R1_peak_4476	436	.	12.6903	43.6923	39.8921	928
chr10	72516152	72516803	PRDM3_R1_peak_4477	1472	.	28.7894	147.267	142.627	355
chr10	72563165	72564707	PRDM3_R1_peak_4478	656	.	13.5379	65.6779	61.5996	702
chr10	73029345	73029941	PRDM3_R1_peak_4487	141	.	5.88877	14.1616	11.1012	310
chr10	73287796	73288577	PRDM3_R1_peak_4492	241	.	8.54152	24.1345	20.7314	475
chr10	73426610	73427305	PRDM3_R1_peak_4496	219	.	7.56163	21.9531	18.6189	266
chr10	73597579	73598983	PRDM3_R1_peak_4502	449	.	12.9343	44.926	41.107	594
chr10	73599763	73600383	PRDM3_R1_peak_4503	283	.	8.74489	28.3947	24.892	323
chr10	73797604	73798045	PRDM3_R1_peak_4509	207	.	7.47421	20.7734	17.4742	222
chr10	73839939	73840700	PRDM3_R1_peak_4510	590	.	15.6188	59.0016	54.9994	371
chr10	73841350	73842402	PRDM3_R1_peak_4511	151	.	6.34513	15.1315	12.0195	531
chr10	73866666	73867694	PRDM3_R1_peak_4514	413	.	10.3969	41.3833	37.6222	559
chr10	73868474	73869694	PRDM3_R1_peak_4515	417	.	11.5602	41.7719	38.004	808
chr10	73929815	73931311	PRDM3_R1_peak_4517	318	.	10.2498	31.8373	28.2548	316
chr10	74079217	74080858	PRDM3_R1_peak_4527	199	.	7.56535	19.9943	16.7118	732
chr10	74371502	74372305	PRDM3_R1_peak_4530	116	.	4.91891	11.617	8.66544	498
chr10	74523458	74524542	PRDM3_R1_peak_4536	872	.	17.3497	87.2835	83.0009	588
chr10	74649057	74649657	PRDM3_R1_peak_4539	158	.	6.10927	15.8797	12.7485	298
chr10	74855354	74855981	PRDM3_R1_peak_4540	130	.	5.36959	13.0092	9.99693	219
chr10	75337474	75338183	PRDM3_R1_peak_4547	123	.	4.92483	12.3176	9.34233	210
chr10	75361193	75361613	PRDM3_R1_peak_4549	147	.	5.47203	14.7575	11.6685	205
chr10	75666376	75667174	PRDM3_R1_peak_4556	587	.	13.1329	58.7972	54.7996	480
chr10	75716160	75717372	PRDM3_R1_peak_4557	124	.	5.613	12.4045	9.41305	595
chr10	75949446	75950602	PRDM3_R1_peak_4567	278	.	8.9765	27.8311	24.3391	572
chr10	76348853	76349426	PRDM3_R1_peak_4572	383	.	6.84004	38.3111	34.6047	279
chr10	76559508	76560039	PRDM3_R1_peak_4575	197	.	5.49144	19.7935	16.5247	234
chr10	76584634	76585080	PRDM3_R1_peak_4576	200	.	5.97138	20.091	16.807	168
chr10	76669361	76670155	PRDM3_R1_peak_4580	311	.	6.66469	31.1407	27.5756	301
chr10	76674884	76675356	PRDM3_R1_peak_4581	176	.	4.68972	17.6793	14.4794	199
chr10	76677154	76677648	PRDM3_R1_peak_4583	228	.	5.19472	22.8257	19.4648	253
chr10	76696485	76697389	PRDM3_R1_peak_4585	143	.	3.98642	14.3257	11.249	357
chr10	76727667	76728449	PRDM3_R1_peak_4587	570	.	9.20245	57.0265	53.0499	373
chr10	77042693	77044476	PRDM3_R1_peak_4602	1580	.	29.3823	158.003	153.317	1035
chr10	77053843	77055637	PRDM3_R1_peak_4603	424	.	11.5528	42.4103	38.6357	771
chr10	77106301	77108002	PRDM3_R1_peak_4605	1008	.	18.61	100.877	96.4864	843
chr10	77110256	77111003	PRDM3_R1_peak_4606	121	.	5.16307	12.1761	9.20546	538
chr10	77126577	77127592	PRDM3_R1_peak_4608	352	.	9.03611	35.2859	31.6395	540
chr10	77167696	77168645	PRDM3_R1_peak_4614	380	.	10.8023	38.0398	34.3381	487
chr10	77235005	77236044	PRDM3_R1_peak_4621	174	.	5.90944	17.453	14.2591	791
chr10	77266938	77268963	PRDM3_R1_peak_4624	248	.	6.53684	24.8317	21.4157	1370
chr10	77289294	77290608	PRDM3_R1_peak_4625	965	.	20.2238	96.5342	92.1767	805
chr10	77299722	77300682	PRDM3_R1_peak_4628	582	.	14.0435	58.2877	54.295	577
chr10	77301909	77303320	PRDM3_R1_peak_4629	126	.	5.23078	12.6912	9.69036	860
chr10	77304275	77305566	PRDM3_R1_peak_4630	562	.	12.4652	56.2479	52.2814	672
chr10	77357090	77358206	PRDM3_R1_peak_4633	354	.	10.7831	35.4834	31.8287	780
chr10	77384222	77385078	PRDM3_R1_peak_4634	321	.	9.35977	32.1391	28.5524	301
chr10	77405547	77407199	PRDM3_R1_peak_4635	3014	.	46.2611	301.466	296.387	1053
chr10	77598207	77599436	PRDM3_R1_peak_4646	836	.	16.3276	83.6107	79.3632	459
chr10	77694869	77695961	PRDM3_R1_peak_4653	526	.	13.828	52.654	48.7304	407
chr10	77732376	77733085	PRDM3_R1_peak_4655	670	.	17.083	67.0322	62.9403	419
chr10	77795052	77796348	PRDM3_R1_peak_4658	352	.	10.9819	35.2965	31.6439	478
chr10	77873533	77874586	PRDM3_R1_peak_4662	616	.	16.1069	61.6526	57.6195	337
chr10	77893113	77893998	PRDM3_R1_peak_4663	434	.	12.5685	43.4217	39.6296	439
chr10	77896588	77898851	PRDM3_R1_peak_4664	1041	.	21.865	104.197	99.7814	486
chr10	77909507	77910936	PRDM3_R1_peak_4665	503	.	13.1673	50.3756	46.4826	778
chr10	78010405	78010989	PRDM3_R1_peak_4667	205	.	7.60092	20.5617	17.2676	188
chr10	78011592	78012675	PRDM3_R1_peak_4668	163	.	6.52938	16.385	13.229	571
chr10	78141643	78142842	PRDM3_R1_peak_4671	629	.	12.856	62.9579	58.9121	555
chr10	78343247	78344126	PRDM3_R1_peak_4678	840	.	15.6792	84.0851	79.8313	279
chr10	78645551	78646329	PRDM3_R1_peak_4681	204	.	6.92311	20.4421	17.1505	282
chr10	78923549	78924245	PRDM3_R1_peak_4684	184	.	7.06952	18.4538	15.2266	434
chr10	79033903	79034738	PRDM3_R1_peak_4685	603	.	15.8628	60.3238	56.3065	379
chr10	79271326	79272393	PRDM3_R1_peak_4686	341	.	10.7379	34.1337	30.5041	337
chr10	79366648	79367155	PRDM3_R1_peak_4688	151	.	6.34513	15.1315	12.0195	130
chr10	79373122	79374624	PRDM3_R1_peak_4689	151	.	6.34513	15.1315	12.0195	585
chr10	79702568	79703652	PRDM3_R1_peak_4695	307	.	10.0058	30.7043	27.1451	743
chr10	79703963	79704603	PRDM3_R1_peak_4696	129	.	4.9075	12.9619	9.95309	436
chr10	80175769	80176440	PRDM3_R1_peak_4704	229	.	7.77768	22.951	19.5874	368
chr10	80309291	80310667	PRDM3_R1_peak_4709	187	.	5.80182	18.7802	15.545	255
chr10	80334976	80335948	PRDM3_R1_peak_4712	199	.	7.56535	19.9943	16.7118	280
chr10	80339637	80340585	PRDM3_R1_peak_4714	247	.	8.56789	24.728	21.3135	308
chr10	80349277	80349789	PRDM3_R1_peak_4715	184	.	6.1448	18.4831	15.2548	240
chr10	80516675	80517206	PRDM3_R1_peak_4717	241	.	8.54152	24.1345	20.7314	130
chr10	80763939	80764602	PRDM3_R1_peak_4721	230	.	8.29748	23.0803	19.7061	352
chr10	85926265	85927384	PRDM3_R1_peak_4767	138	.	4.73012	13.8279	10.7793	835
chr10	85965312	85965833	PRDM3_R1_peak_4770	142	.	6.10109	14.2054	11.1315	238
chr10	87401732	87403026	PRDM3_R1_peak_4778	577	.	14.7219	57.7045	53.718	538
chr10	88316312	88316875	PRDM3_R1_peak_4781	318	.	10.2498	31.8373	28.2548	276
chr10	88734313	88735021	PRDM3_R1_peak_4790	305	.	8.73035	30.5584	27.0071	294
chr10	88768153	88768543	PRDM3_R1_peak_4791	115	.	5.36896	11.531	8.5836	176
chr10	88963273	88963820	PRDM3_R1_peak_4798	142	.	5.58913	14.2741	11.198	378
chr10	89345612	89346748	PRDM3_R1_peak_4802	324	.	8.6067	32.4242	28.8327	475
chr10	89605632	89606276	PRDM3_R1_peak_4808	269	.	8.81849	26.9177	23.4478	339
chr10	90187937	90188696	PRDM3_R1_peak_4815	166	.	6.46738	16.6858	13.5219	513
chr10	90233725	90234795	PRDM3_R1_peak_4817	646	.	12.4844	64.6098	60.5436	716
chr10	90291071	90291943	PRDM3_R1_peak_4820	253	.	6.17638	25.3779	21.9438	417
chr10	90465531	90466196	PRDM3_R1_peak_4823	190	.	6.74532	19.0997	15.847	417
chr10	90625832	90626790	PRDM3_R1_peak_4826	259	.	7.97922	25.9869	22.541	646
chr10	90692103	90692616	PRDM3_R1_peak_4830	162	.	6.1042	16.2846	13.1308	291
chr10	91039158	91039728	PRDM3_R1_peak_4840	165	.	6.39559	16.5263	13.3663	193
chr10	91455001	91455567	PRDM3_R1_peak_4852	155	.	6.1297	15.5093	12.3878	256
chr10	92680004	92681617	PRDM3_R1_peak_4856	504	.	11.8561	50.4841	46.5891	1168
chr10	92689844	92690652	PRDM3_R1_peak_4857	197	.	7.04321	19.7957	16.5269	386
chr10	92727595	92729755	PRDM3_R1_peak_4860	851	.	18.7961	85.1838	80.9195	879
chr10	92802986	92803480	PRDM3_R1_peak_4861	132	.	5.66228	13.2777	10.2577	233
chr10	92883794	92884326	PRDM3_R1_peak_4865	251	.	8.05439	25.1364	21.7138	156
chr10	93320503	93320859	PRDM3_R1_peak_4874	151	.	6.34513	15.1315	12.0195	202
chr10	93348734	93349535	PRDM3_R1_peak_4877	241	.	8.54152	24.1345	20.7314	482
chr10	93363421	93364326	PRDM3_R1_peak_4879	324	.	9.24756	32.434	28.8419	422
chr10	93412001	93412712	PRDM3_R1_peak_4881	346	.	10.1542	34.6466	31.0105	320
chr10	93413018	93413621	PRDM3_R1_peak_4882	119	.	5.41283	11.9901	9.02717	431
chr10	93431392	93432504	PRDM3_R1_peak_4883	162	.	6.48708	16.2937	13.1397	768
chr10	93504823	93505220	PRDM3_R1_peak_4885	172	.	6.74498	17.2941	14.1046	237
chr10	93538201	93539271	PRDM3_R1_peak_4886	402	.	10.6814	40.2568	36.5154	506
chr10	94606609	94607788	PRDM3_R1_peak_4906	144	.	5.83326	14.4399	11.3597	751
chr10	94651865	94652741	PRDM3_R1_peak_4907	302	.	9.0663	30.2834	26.7366	476
chr10	94906857	94907638	PRDM3_R1_peak_4910	207	.	7.47421	20.7734	17.4742	405
chr10	95094554	95095316	PRDM3_R1_peak_4915	160	.	6.58917	16.0738	12.9251	408
chr10	95221191	95221997	PRDM3_R1_peak_4921	170	.	5.75362	17.0422	13.8582	304
chr10	95363935	95364421	PRDM3_R1_peak_4926	169	.	6.57397	16.921	13.7504	214
chr10	95506339	95507082	PRDM3_R1_peak_4928	227	.	7.92719	22.7848	19.4252	346
chr10	95536389	95537270	PRDM3_R1_peak_4931	327	.	8.93765	32.7659	29.1686	670
chr10	95795758	95796770	PRDM3_R1_peak_4938	896	.	16.7532	89.6691	85.3648	572
chr10	95892863	95893508	PRDM3_R1_peak_4942	635	.	16.2599	63.5718	59.5174	319
chr10	97067869	97069198	PRDM3_R1_peak_4955	261	.	8.26091	26.155	22.7052	717
chr10	97578098	97579636	PRDM3_R1_peak_4963	190	.	6.91349	19.0339	15.7824	576
chr10	98480707	98481192	PRDM3_R1_peak_4976	121	.	5.16307	12.1761	9.20546	164
chr10	99302739	99303477	PRDM3_R1_peak_4991	160	.	6.58917	16.0738	12.9251	333
chr10	99320740	99321914	PRDM3_R1_peak_4993	324	.	9.48934	32.4561	28.8638	472
chr10	99334195	99335044	PRDM3_R1_peak_4994	393	.	11.6618	39.382	35.6552	469
chr10	99478456	99478998	PRDM3_R1_peak_4996	189	.	7.3213	18.9925	15.7428	213
chr10	99599714	99600308	PRDM3_R1_peak_4999	141	.	5.88877	14.1616	11.1012	334
chr10	99971513	99972450	PRDM3_R1_peak_5001	187	.	7.00072	18.7681	15.5333	580
chr10	100174657	100175270	PRDM3_R1_peak_5005	124	.	5.613	12.4045	9.41305	223
chr10	101690347	101691221	PRDM3_R1_peak_5013	255	.	8.21592	25.5211	22.0842	296
chr10	101701773	101702360	PRDM3_R1_peak_5014	147	.	5.96924	14.7417	11.6534	383
chr10	102870582	102871557	PRDM3_R1_peak_5037	256	.	8.25482	25.6131	22.1751	463
chr10	103127182	103128091	PRDM3_R1_peak_5052	384	.	9.54759	38.4478	34.7397	290
chr10	103845100	103846058	PRDM3_R1_peak_5067	307	.	10.0058	30.7043	27.1451	357
chr10	103891945	103892896	PRDM3_R1_peak_5069	451	.	12.7251	45.1504	41.3284	407
chr10	104070174	104071637	PRDM3_R1_peak_5074	151	.	5.96893	15.1484	12.036	663
chr10	104153634	104154837	PRDM3_R1_peak_5078	551	.	14.269	55.1516	51.1964	758
chr10	104179313	104180054	PRDM3_R1_peak_5080	115	.	5.2093	11.561	8.61117	521
chr10	104435802	104436395	PRDM3_R1_peak_5093	196	.	6.44499	19.6941	16.4281	337
chr10	104991899	104992422	PRDM3_R1_peak_5110	359	.	10.9847	35.9349	32.2726	322
chr10	105475990	105476489	PRDM3_R1_peak_5118	151	.	6.34513	15.1315	12.0195	282
chr10	105484477	105484934	PRDM3_R1_peak_5119	220	.	8.05343	22.0386	18.6941	303
chr10	105507555	105508118	PRDM3_R1_peak_5121	241	.	8.54152	24.1345	20.7314	282
chr10	105510580	105511208	PRDM3_R1_peak_5122	703	.	16.7888	70.3811	66.2569	308
chr10	105836225	105837635	PRDM3_R1_peak_5131	169	.	5.30347	16.9317	13.7608	524
chr10	106088720	106089246	PRDM3_R1_peak_5137	115	.	5.36896	11.531	8.5836	248
chr10	108142162	108142945	PRDM3_R1_peak_5143	128	.	5.47294	12.8661	9.85962	487
chr10	108566795	108567809	PRDM3_R1_peak_5148	211	.	7.20353	21.1154	17.7997	578
chr10	111102809	111103801	PRDM3_R1_peak_5159	313	.	9.49292	31.3044	27.7362	475
chr10	111178516	111179089	PRDM3_R1_peak_5160	179	.	6.26307	17.934	14.7277	217
chr10	111210315	111211419	PRDM3_R1_peak_5161	599	.	15.3506	59.9294	55.9184	341
chr10	111620800	111621387	PRDM3_R1_peak_5163	256	.	7.10202	25.6164	22.1781	254
chr10	111762537	111763267	PRDM3_R1_peak_5165	285	.	9.0644	28.5922	25.0801	469
chr10	111836616	111837203	PRDM3_R1_peak_5172	133	.	5.34069	13.3135	10.2778	354
chr10	112095732	112096493	PRDM3_R1_peak_5177	376	.	11.47	37.6506	33.9542	393
chr10	112118887	112119539	PRDM3_R1_peak_5179	210	.	7.80939	21.0098	17.6959	189
chr10	112169781	112171205	PRDM3_R1_peak_5183	210	.	7.80939	21.0098	17.6959	392
chr10	112431568	112432191	PRDM3_R1_peak_5192	262	.	9.02961	26.2791	22.8205	294
chr10	112459534	112460460	PRDM3_R1_peak_5193	189	.	7.3213	18.9925	15.7428	492
chr10	112466155	112466896	PRDM3_R1_peak_5195	427	.	9.6188	42.7792	38.9941	443
chr10	114418720	114419195	PRDM3_R1_peak_5215	143	.	5.81118	14.3905	11.3121	249
chr10	114501329	114502521	PRDM3_R1_peak_5219	379	.	9.36893	37.9426	34.2433	346
chr10	114543175	114544090	PRDM3_R1_peak_5224	168	.	6.73128	16.8165	13.6486	504
chr10	114571628	114572145	PRDM3_R1_peak_5226	227	.	7.92719	22.7848	19.4252	166
chr10	114829192	114829872	PRDM3_R1_peak_5233	174	.	6.40221	17.4067	14.2138	412
chr10	115391283	115392022	PRDM3_R1_peak_5243	144	.	4.59749	14.4089	11.3301	429
chr10	115402902	115403458	PRDM3_R1_peak_5244	227	.	6.30682	22.7946	19.4348	247
chr10	115459738	115460522	PRDM3_R1_peak_5248	215	.	5.54853	21.536	18.2117	532
chr10	115461445	115462311	PRDM3_R1_peak_5249	179	.	6.28548	17.9893	14.782	387
chr10	116264646	116265419	PRDM3_R1_peak_5269	237	.	6.78638	23.7716	20.3837	595
chr10	116383225	116384216	PRDM3_R1_peak_5278	380	.	9.84965	38.0914	34.3885	310
chr10	116474141	116474796	PRDM3_R1_peak_5283	165	.	6.41141	16.5615	13.4006	246
chr10	116476655	116477418	PRDM3_R1_peak_5284	173	.	5.71636	17.34	14.1487	345
chr10	116852597	116852893	PRDM3_R1_peak_5289	136	.	5.82221	13.6199	10.5763	165
chr10	117614338	117614893	PRDM3_R1_peak_5293	261	.	8.72477	26.1584	22.7085	199
chr10	118075601	118076594	PRDM3_R1_peak_5297	990	.	21.224	99.0046	94.6273	520
chr10	118733606	118734288	PRDM3_R1_peak_5304	138	.	5.39055	13.8039	10.7559	467
chr10	119102128	119102739	PRDM3_R1_peak_5307	160	.	6.58917	16.0738	12.9251	389
chr10	119300480	119301143	PRDM3_R1_peak_5312	132	.	5.85704	13.2962	10.2618	385
chr10	119479741	119481889	PRDM3_R1_peak_5327	436	.	10.5339	43.6218	39.8273	1852
chr10	119555332	119557712	PRDM3_R1_peak_5328	953	.	21.9639	95.3095	90.9604	621
chr10	119723344	119724131	PRDM3_R1_peak_5329	318	.	9.72765	31.8542	28.2713	593
chr10	119777375	119778294	PRDM3_R1_peak_5330	1009	.	20.2059	100.901	96.5106	492
chr10	119875300	119877528	PRDM3_R1_peak_5337	421	.	10.9222	42.1352	38.3635	1196
chr10	119907692	119908971	PRDM3_R1_peak_5340	227	.	7.11364	22.7958	19.4355	402
chr10	120117796	120118314	PRDM3_R1_peak_5347	239	.	7.99372	23.9607	20.569	302
chr10	120264034	120264862	PRDM3_R1_peak_5352	216	.	6.53299	21.6985	18.37	503
chr10	120282081	120282730	PRDM3_R1_peak_5353	436	.	10.1261	43.6966	39.8962	394
chr10	120501290	120501885	PRDM3_R1_peak_5357	216	.	6.53299	21.6985	18.37	304
chr10	120522782	120523508	PRDM3_R1_peak_5360	177	.	6.36626	17.7549	14.5533	443
chr10	120595049	120595901	PRDM3_R1_peak_5362	269	.	8.84085	26.9684	23.4973	355
chr10	120604286	120604926	PRDM3_R1_peak_5363	150	.	5.73629	15.0117	11.9157	225
chr10	120630115	120630891	PRDM3_R1_peak_5364	148	.	6.21704	14.863	11.7708	193
chr10	120760036	120760867	PRDM3_R1_peak_5367	537	.	14.6426	53.7811	49.843	412
chr10	120861160	120861600	PRDM3_R1_peak_5369	139	.	5.96994	13.9318	10.8787	226
chr10	121137181	121137911	PRDM3_R1_peak_5371	273	.	9.27365	27.3688	23.8837	444
chr10	121305437	121306089	PRDM3_R1_peak_5375	167	.	5.49566	16.7307	13.5659	362
chr10	121513454	121514113	PRDM3_R1_peak_5388	170	.	6.09501	17.0973	13.9121	308
chr10	122129285	122130038	PRDM3_R1_peak_5392	124	.	5.613	12.4045	9.41305	139
chr10	122837334	122838751	PRDM3_R1_peak_5401	673	.	14.6691	67.358	63.2632	1042
chr10	122851731	122852391	PRDM3_R1_peak_5402	202	.	6.17798	20.2678	16.9793	274
chr10	123061930	123063208	PRDM3_R1_peak_5408	222	.	6.41254	22.2388	18.8902	621
chr10	123069561	123070434	PRDM3_R1_peak_5409	201	.	5.47004	20.1065	16.8222	362
chr10	123083899	123084794	PRDM3_R1_peak_5410	115	.	4.63423	11.5941	8.64323	643
chr10	123271371	123272041	PRDM3_R1_peak_5417	436	.	12.6541	43.612	39.8181	258
chr10	123283959	123285238	PRDM3_R1_peak_5418	170	.	6.83322	17.0317	13.8483	916
chr10	123285727	123286884	PRDM3_R1_peak_5419	329	.	10.4939	32.9805	29.3746	593
chr10	123312713	123313875	PRDM3_R1_peak_5420	318	.	10.2498	31.8373	28.2548	552
chr10	123527793	123528393	PRDM3_R1_peak_5423	1819	.	31.3349	181.904	177.131	292
chr10	123611066	123611869	PRDM3_R1_peak_5424	221	.	7.43482	22.1473	18.8001	478
chr10	123880628	123881199	PRDM3_R1_peak_5433	449	.	12.9343	44.926	41.107	245
chr10	124023375	124024152	PRDM3_R1_peak_5437	244	.	7.02296	24.4436	21.035	282
chr10	124025076	124025907	PRDM3_R1_peak_5438	312	.	9.73912	31.2925	27.7247	467
chr10	125116994	125117730	PRDM3_R1_peak_5449	124	.	5.613	12.4045	9.41305	359
chr10	125518815	125520574	PRDM3_R1_peak_5454	454	.	12.8518	45.437	41.6121	741
chr10	126020734	126021373	PRDM3_R1_peak_5461	243	.	7.71433	24.3107	20.9041	277
chr10	126147628	126148325	PRDM3_R1_peak_5464	124	.	5.14288	12.4875	9.49196	468
chr10	126752790	126753849	PRDM3_R1_peak_5469	1293	.	23.3442	129.393	124.835	607
chr10	131193495	131195808	PRDM3_R1_peak_5502	668	.	15.033	66.8016	62.7142	958
chr10	131262419	131262862	PRDM3_R1_peak_5503	199	.	7.56535	19.9943	16.7118	237
chr10	131301187	131302378	PRDM3_R1_peak_5505	372	.	11.2838	37.2384	33.5522	338
chr10	131323382	131324107	PRDM3_R1_peak_5506	329	.	10.4939	32.9805	29.3746	488
chr10	134221369	134221724	PRDM3_R1_peak_5517	142	.	6.10109	14.2054	11.1315	175
chr10	134924506	134925542	PRDM3_R1_peak_5532	1023	.	14.896	102.335	97.9338	511
chr10	135118232	135118731	PRDM3_R1_peak_5534	230	.	8.29748	23.0803	19.7061	237
chr11	964867	965280	PRDM3_R1_peak_5549	912	.	7.24907	91.2196	86.9025	175
chr11	2011249	2011586	PRDM3_R1_peak_5553	132	.	5.85704	13.2962	10.2618	173
chr11	3862208	3862958	PRDM3_R1_peak_5563	252	.	8.78556	25.2009	21.7695	478
chr11	3926255	3927132	PRDM3_R1_peak_5567	629	.	14.4396	62.9997	58.9501	597
chr11	7302282	7302606	PRDM3_R1_peak_5582	151	.	6.34513	15.1315	12.0195	195
chr11	7545780	7546634	PRDM3_R1_peak_5586	318	.	10.2498	31.8373	28.2548	552
chr11	7625614	7626230	PRDM3_R1_peak_5589	273	.	9.27365	27.3688	23.8837	354
chr11	8090186	8090880	PRDM3_R1_peak_5592	199	.	7.56535	19.9943	16.7118	350
chr11	8509785	8510621	PRDM3_R1_peak_5597	289	.	7.39304	28.9011	25.3844	421
chr11	8742521	8743617	PRDM3_R1_peak_5601	261	.	8.26091	26.155	22.7052	382
chr11	8927978	8928961	PRDM3_R1_peak_5609	680	.	15.2309	68.0804	63.9798	364
chr11	8938633	8939209	PRDM3_R1_peak_5610	126	.	4.91584	12.6393	9.63958	238
chr11	8940275	8940678	PRDM3_R1_peak_5611	170	.	6.83322	17.0317	13.8483	247
chr11	9181813	9182582	PRDM3_R1_peak_5615	278	.	7.90045	27.8433	24.3507	486
chr11	9384035	9385217	PRDM3_R1_peak_5619	160	.	6.58917	16.0738	12.9251	966
chr11	9419466	9420088	PRDM3_R1_peak_5621	135	.	5.61721	13.5659	10.524	234
chr11	9587403	9587895	PRDM3_R1_peak_5624	248	.	8.39812	24.8853	21.4679	257
chr11	9590023	9591120	PRDM3_R1_peak_5625	233	.	6.2133	23.3631	19.9832	538
chr11	9860432	9860987	PRDM3_R1_peak_5632	245	.	7.06186	24.5527	21.142	315
chr11	10271095	10272043	PRDM3_R1_peak_5636	201	.	6.81153	20.1697	16.8846	277
chr11	10605160	10607153	PRDM3_R1_peak_5643	429	.	11.7927	42.9847	39.1971	1132
chr11	10654797	10655824	PRDM3_R1_peak_5644	352	.	10.9819	35.2965	31.6439	503
chr11	10864273	10864894	PRDM3_R1_peak_5651	164	.	6.17445	16.4487	13.2917	163
chr11	10921312	10922120	PRDM3_R1_peak_5655	241	.	8.54152	24.1345	20.7314	315
chr11	10933098	10934077	PRDM3_R1_peak_5657	425	.	10.3584	42.5148	38.7341	442
chr11	11157521	11158241	PRDM3_R1_peak_5666	414	.	8.66492	41.4012	37.6394	384
chr11	11435296	11435861	PRDM3_R1_peak_5671	380	.	10.8023	38.0398	34.3381	241
chr11	11761553	11762317	PRDM3_R1_peak_5675	166	.	6.66392	16.6733	13.5095	359
chr11	12063842	12064443	PRDM3_R1_peak_5681	1067	.	23.7189	106.734	102.303	249
chr11	12203847	12205392	PRDM3_R1_peak_5686	1327	.	27.8334	132.799	128.224	757
chr11	12269960	12270838	PRDM3_R1_peak_5688	167	.	6.1319	16.7683	13.6016	255
chr11	12271121	12271785	PRDM3_R1_peak_5689	121	.	5.47393	12.1174	9.14942	405
chr11	12382721	12384170	PRDM3_R1_peak_5692	573	.	14.2591	57.3446	53.3639	996
chr11	12589217	12589840	PRDM3_R1_peak_5700	177	.	6.36626	17.7549	14.5533	263
chr11	12603334	12604350	PRDM3_R1_peak_5701	181	.	6.36686	18.1892	14.9679	816
chr11	12708720	12709838	PRDM3_R1_peak_5705	125	.	5.51746	12.5849	9.58708	344
chr11	12745179	12746473	PRDM3_R1_peak_5710	328	.	8.77828	32.8948	29.2958	843
chr11	12749249	12750883	PRDM3_R1_peak_5711	195	.	7.35363	19.5405	16.2786	965
chr11	12767985	12768701	PRDM3_R1_peak_5712	326	.	10.3512	32.6671	29.0713	323
chr11	12784106	12784884	PRDM3_R1_peak_5713	145	.	5.24595	14.5535	11.4702	589
chr11	12823849	12824769	PRDM3_R1_peak_5715	553	.	12.9057	55.3587	51.4014	484
chr11	12854818	12856227	PRDM3_R1_peak_5716	717	.	15.7405	71.7318	67.5938	1037
chr11	12863684	12865126	PRDM3_R1_peak_5717	499	.	12.7009	49.9432	46.0543	969
chr11	13021840	13022886	PRDM3_R1_peak_5723	294	.	7.75521	29.4821	25.9548	584
chr11	13030433	13031628	PRDM3_R1_peak_5724	142	.	5.43104	14.2775	11.2014	686
chr11	13073630	13074522	PRDM3_R1_peak_5729	294	.	8.49869	29.4176	25.8913	385
chr11	13141203	13142482	PRDM3_R1_peak_5736	1289	.	19.0542	128.907	124.35	496
chr11	13228890	13230740	PRDM3_R1_peak_5742	147	.	4.70286	14.742	11.6537	1038
chr11	13243563	13244302	PRDM3_R1_peak_5744	139	.	5.28963	13.9295	10.8767	468
chr11	13283231	13283923	PRDM3_R1_peak_5745	124	.	4.58038	12.4208	9.42726	279
chr11	13389419	13390399	PRDM3_R1_peak_5753	317	.	8.36512	31.7509	28.1753	380
chr11	13455620	13456602	PRDM3_R1_peak_5754	210	.	6.99093	21.0732	17.7584	621
chr11	13666680	13667287	PRDM3_R1_peak_5756	163	.	4.88083	16.3268	13.1721	285
chr11	13894428	13895986	PRDM3_R1_peak_5765	1225	.	19.7678	122.551	118.027	631
chr11	13910788	13911899	PRDM3_R1_peak_5766	256	.	6.64424	25.6219	22.1837	745
chr11	13918012	13919731	PRDM3_R1_peak_5768	328	.	8.74989	32.8173	29.2194	1200
chr11	13944449	13946818	PRDM3_R1_peak_5771	1982	.	26.4312	198.258	193.439	1022
chr11	14051206	14052231	PRDM3_R1_peak_5778	178	.	5.75372	17.8413	14.6387	415
chr11	14226476	14227138	PRDM3_R1_peak_5781	423	.	8.17581	42.3406	38.5666	429
chr11	14443904	14444492	PRDM3_R1_peak_5784	189	.	7.3213	18.9925	15.7428	278
chr11	14541503	14542677	PRDM3_R1_peak_5785	132	.	5.85704	13.2962	10.2618	801
chr11	15493389	15494436	PRDM3_R1_peak_5792	156	.	6.37096	15.6127	12.4881	719
chr11	15684638	15685872	PRDM3_R1_peak_5794	142	.	6.10109	14.2054	11.1315	938
chr11	15837833	15838988	PRDM3_R1_peak_5798	436	.	10.5308	43.6131	39.8192	574
chr11	15886617	15887651	PRDM3_R1_peak_5802	211	.	7.62573	21.1095	17.794	405
chr11	15918959	15919620	PRDM3_R1_peak_5804	199	.	7.56535	19.9943	16.7118	340
chr11	16035158	16035754	PRDM3_R1_peak_5808	117	.	5.15308	11.7967	8.83988	201
chr11	16107512	16108348	PRDM3_R1_peak_5809	290	.	8.35746	29.0525	25.5333	505
chr11	16377576	16378785	PRDM3_R1_peak_5816	250	.	7.79309	25.0109	21.5909	661
chr11	16626449	16628454	PRDM3_R1_peak_5821	234	.	8.24777	23.4962	20.1141	1544
chr11	16628856	16629577	PRDM3_R1_peak_5822	189	.	7.3213	18.9925	15.7428	519
chr11	16915075	16915554	PRDM3_R1_peak_5824	151	.	6.34513	15.1315	12.0195	283
chr11	16958022	16958718	PRDM3_R1_peak_5830	266	.	7.84324	26.6662	23.2009	382
chr11	17517808	17518465	PRDM3_R1_peak_5841	160	.	6.58917	16.0738	12.9251	346
chr11	17834734	17835469	PRDM3_R1_peak_5843	209	.	7.34558	20.9674	17.6633	438
chr11	18334553	18335189	PRDM3_R1_peak_5849	132	.	4.89974	13.2854	10.2618	224
chr11	19100792	19102565	PRDM3_R1_peak_5862	707	.	17.3013	70.7769	66.6498	452
chr11	19123241	19124376	PRDM3_R1_peak_5863	500	.	13.6497	50.0749	46.1852	640
chr11	19221164	19222852	PRDM3_R1_peak_5864	295	.	9.76174	29.5817	26.0466	1268
chr11	19265526	19266163	PRDM3_R1_peak_5865	282	.	7.67626	28.2418	24.7416	277
chr11	19391454	19392399	PRDM3_R1_peak_5870	685	.	16.3601	68.5555	64.4484	408
chr11	20048170	20049735	PRDM3_R1_peak_5877	209	.	7.34558	20.9674	17.6633	806
chr11	20052713	20053646	PRDM3_R1_peak_5878	226	.	7.4438	22.6578	19.3006	197
chr11	20509533	20510592	PRDM3_R1_peak_5881	1180	.	20.3069	118.017	113.517	590
chr11	20523495	20524334	PRDM3_R1_peak_5882	119	.	4.78583	11.9745	9.01204	295
chr11	21573818	21575375	PRDM3_R1_peak_5891	577	.	13.2853	57.7828	53.7952	873
chr11	23160292	23160762	PRDM3_R1_peak_5914	186	.	7.13991	18.6054	15.3737	231
chr11	23309541	23310062	PRDM3_R1_peak_5917	184	.	6.85357	18.4397	15.2128	259
chr11	24777070	24777881	PRDM3_R1_peak_5926	154	.	4.6041	15.4037	12.2844	224
chr11	25713493	25713870	PRDM3_R1_peak_5932	152	.	6.22315	15.2957	12.1804	178
chr11	25821344	25822040	PRDM3_R1_peak_5936	562	.	12.4652	56.2479	52.2814	391
chr11	25947597	25948843	PRDM3_R1_peak_5941	742	.	15.504	74.2172	70.055	464
chr11	26049867	26050463	PRDM3_R1_peak_5944	133	.	5.36556	13.3717	10.3353	438
chr11	26494577	26495564	PRDM3_R1_peak_5952	158	.	5.9341	15.8829	12.751	256
chr11	26593801	26594778	PRDM3_R1_peak_5953	120	.	4.96277	12.0641	9.09851	776
chr11	26698647	26699661	PRDM3_R1_peak_5956	328	.	9.64512	32.8336	29.2355	614
chr11	27029909	27031350	PRDM3_R1_peak_5965	1349	.	22.3376	134.949	130.364	762
chr11	27061098	27063993	PRDM3_R1_peak_5966	354	.	10.2447	35.4695	31.815	2125
chr11	27076620	27077306	PRDM3_R1_peak_5967	361	.	9.77641	36.1119	32.4471	308
chr11	27121902	27122780	PRDM3_R1_peak_5969	419	.	10.6192	41.9766	38.2062	439
chr11	27361371	27362105	PRDM3_R1_peak_5976	214	.	6.45068	21.4685	18.1454	246
chr11	27414317	27414864	PRDM3_R1_peak_5977	119	.	4.93454	11.997	9.03326	196
chr11	27465421	27467124	PRDM3_R1_peak_5979	278	.	8.29622	27.8302	24.3382	1064
chr11	27592608	27593777	PRDM3_R1_peak_5982	166	.	5.92462	16.6755	13.5117	732
chr11	27885371	27886490	PRDM3_R1_peak_5989	385	.	10.9998	38.5074	34.7986	409
chr11	27908205	27909311	PRDM3_R1_peak_5991	858	.	16.8286	85.834	81.5649	388
chr11	27955525	27956635	PRDM3_R1_peak_5994	177	.	6.5693	17.7938	14.5918	312
chr11	27984850	27986022	PRDM3_R1_peak_5995	213	.	6.58642	21.399	18.0772	265
chr11	28070729	28071509	PRDM3_R1_peak_5996	149	.	5.38802	14.9226	11.8288	344
chr11	28463427	28464253	PRDM3_R1_peak_5999	220	.	7.59701	22.0346	18.6941	344
chr11	29195146	29195628	PRDM3_R1_peak_6014	290	.	8.56306	29.0397	25.5211	277
chr11	29303473	29304179	PRDM3_R1_peak_6016	165	.	6.21739	16.5484	13.3879	292
chr11	29660320	29660937	PRDM3_R1_peak_6018	324	.	9.74393	32.4812	28.8888	275
chr11	29795007	29795687	PRDM3_R1_peak_6021	198	.	7.50292	19.8612	16.5913	304
chr11	29830611	29831215	PRDM3_R1_peak_6023	129	.	5.70069	12.9713	9.9621	370
chr11	30331703	30332977	PRDM3_R1_peak_6027	317	.	8.75525	31.7264	28.1511	559
chr11	30428762	30429147	PRDM3_R1_peak_6029	147	.	5.78264	14.7235	11.6358	208
chr11	30475249	30476118	PRDM3_R1_peak_6032	448	.	11.2377	44.8799	41.0653	306
chr11	30607388	30608184	PRDM3_R1_peak_6035	329	.	10.4939	32.9805	29.3746	542
chr11	32387823	32388776	PRDM3_R1_peak_6055	616	.	12.2143	61.6927	57.6591	540
chr11	32404071	32404515	PRDM3_R1_peak_6056	230	.	8.29748	23.0803	19.7061	211
chr11	32548313	32549553	PRDM3_R1_peak_6061	360	.	9.30498	36.0299	32.3659	702
chr11	32584452	32585369	PRDM3_R1_peak_6062	124	.	5.14288	12.4875	9.49196	608
[truncated: 6,427 more rows]

## Sheet: PRDM3_R2
chr	start	end	name	score	strand	signalValue	pValue(-log10)	qValue(-log10)	peak
[truncated: 7,642 more rows]

[truncated: 3 more sheets: co-bound peaks, PRDM3 diff.binding PAX8 K.D, PAX8 diff.binding PRDM3 K.D]
