# Supplementary material for: PAX8 and MECOM are interaction partners driving ovarian cancer
Source: Nat Commun. 2021 Apr 26;12:2442. doi: 10.1038/s41467-021-22708-w (PMC8076227; doi:10.1038/s41467-021-22708-w)
Supplement: Supplementary file 7 — Supplementary Data 4 [file 41467_2021_22708_MOESM7_ESM.xlsx]

## Sheet: Description
Supplementary Table 4: RNAseq differential expression upon Knock down of PAX8 or MECOM across ovarian cell line models grown in vitro or in vivo (cell line xenografts)
Tab	Description
significant LFC	Differential expression log2foldchange as compared to control filtered for significant values (padj<0.1)
LFC	Differential expression log2foldchange as compared to control (unfiltered)
padjusted values	Differential expression log2foldchange matching padjusted values (unfiltered)
adjusted p-values are p-values corrected for multiple testing

## Sheet: significant_LFC
symbol	gene_id	COV318_shMECOM-4482_invitro_LFC	COV318_shMECOM-5198_invitro_LFC	COV318_shPAX8-1355_invitro_LFC	IGROV1_shMECOM-4482_invitro_LFC	IGROV1_shMECOM-5198_invitro_LFC	IGROV1_shPAX8-1355_invitro_LFC	Kuramochi_shMECOM-4482_invitro_LFC	Kuramochi_shMECOM-5198_invitro_LFC	Kuramochi_shPAX8-1355_invitro_LFC	OVISE_shMECOM-4482_invitro_LFC	OVISE_shMECOM-5198_invitro_LFC	OVISE_shPAX8-1355_invitro_LFC	OVCAR3_shMECOM-4482_invitro_LFC	OVCAR3_shMECOM-4482_invivo_LFC	OVCAR3_shMECOM-5198_invitro_LFC	OVCAR3_shMECOM-5198_invivo_LFC	OVCAR3_shPAX8-1355_invitro_LFC	OVCAR3_shPAX8-1355_invivo_LFC	OVCAR3_shPAX8-784_invitro_LFC	OVCAR3_shPAX8-784_invivo_LFC
A1BG	ENSG00000121410.11									0.822612								0.654178			-1.40407
A1CF	ENSG00000148584.14																		-1.65946
A2M	ENSG00000175899.14									0.969808									1.67224		2.46371
A2ML1	ENSG00000166535.19												1.26549			1.0138	1.02273	0.777264		2.6117	1.43939
A4GALT	ENSG00000128274.15					0.791995													-1.75553
A4GNT	ENSG00000118017.3																				-2.13034
AAAS	ENSG00000094914.12																	-0.530174
AADAC	ENSG00000114771.13																		-0.566074
AADACL2	ENSG00000197953.5														2.13197			4.21617	1.9822	2.06452	2.14754
AADACL3	ENSG00000188984.11																				4.26039
AADACL4	ENSG00000204518.2									1.64206
AADAT	ENSG00000109576.13							-1.86401											-0.599019	-0.505949	-0.580838
AAED1	ENSG00000158122.11			0.721597																	-0.672004
AAK1	ENSG00000115977.18									1.61231	1.79468
AAMDC	ENSG00000087884.14																		0.52428	0.684772	0.703706
AANAT	ENSG00000129673.9																		-0.825642
AAR2	ENSG00000131043.11																				0.536317
AARD	ENSG00000205002.3													0.844391
AARS	ENSG00000090861.15					-0.662388												-0.694391	-0.62067
AARSD1	ENSG00000266967.6																	-0.538224	-0.600944	-1.12658	-0.776687
AASS	ENSG00000008311.14		0.932837	0.633964																	-0.946553
AATF	ENSG00000275700.4																			-0.530634	-0.536105
AATK	ENSG00000181409.11															0.560154			0.853657
ABAT	ENSG00000183044.11			-1.17594									0.566216		0.800705		0.975512		0.895743	1.01807	0.516361
ABCA1	ENSG00000165029.15				2.26961	1.8102				-0.814967							1.00984	0.542829	1.96945	0.573453	2.01991
ABCA10	ENSG00000154263.17			1.40693					1.17077										-1.16684
ABCA12	ENSG00000144452.14				1.53268	1.5338			1.40435		1.58621	0.903261						1.26454	2.09802	1.79345	2.12319
ABCA13	ENSG00000179869.14			1.94345													0.892695		0.731923		0.95507
ABCA2	ENSG00000107331.16		0.790201																0.783419		-0.651055
ABCA3	ENSG00000167972.13	1.04277	0.837987																0.874783	0.595549
ABCA4	ENSG00000198691.11			-1.38004				0.83359	0.502792	-1.20389				1.30463	1.29476	0.570152	0.55279	-1.20013	-4.04344		-3.08049
ABCA5	ENSG00000154265.15																		-0.786809
ABCA6	ENSG00000154262.12																				1.66375
ABCA7	ENSG00000064687.12									0.973101								1.1635		1.77021	0.553517
ABCA8	ENSG00000141338.13	0.918384								2.17267										1.893
ABCA9	ENSG00000154258.16		0.792423	-1.18396															-2.79752
ABCB1	ENSG00000085563.14	0.522233			-0.694575								0.565545						-2.96443		-1.65265
ABCB10	ENSG00000135776.4	-1.21468												-0.513391					-1.26111	-0.896947	-0.841249
ABCB11	ENSG00000073734.8																	-2.30919	-2.43003		-1.41684
ABCB4	ENSG00000005471.15														1.10259				-2.66478	-1.58375	-2.39909
ABCB5	ENSG00000004846.16			-0.908452														-1.15761	1.27006	-1.23139	1.83918
ABCB6	ENSG00000115657.12																-0.561824				-0.815295
ABCB7	ENSG00000131269.15																		-0.644
ABCB9	ENSG00000150967.17			-0.511703																0.531725	0.598843
ABCC1	ENSG00000103222.18										0.60661										-0.508603
ABCC10	ENSG00000124574.14					0.512989													0.568197	0.994143	1.03362
ABCC2	ENSG00000023839.10				2.42751	2.82481	2.05533				2.02977	1.5763	1.52211								0.820046
ABCC3	ENSG00000108846.15								0.843021		-0.520763		-1.23786		1.48789				0.594326	1.94891	1.70442
ABCC4	ENSG00000125257.13									-0.871897					0.504463			0.659395	-1.15194		-0.767363
ABCC5	ENSG00000114770.16																		0.899734
ABCC6	ENSG00000091262.14									0.869959									0.653255		1.2998
ABCD1	ENSG00000101986.11			-0.508855		-0.567328												0.670619	1.47578	1.09235	2.54985
ABCD2	ENSG00000173208.3																		2.10024		5.10724
ABCE1	ENSG00000164163.10																		-0.501501	-0.572116
ABCF1	ENSG00000204574.12			-0.955952														-0.953481	-0.512877
ABCF3	ENSG00000161204.11									0.641943
ABCG1	ENSG00000160179.18							1.08589		-1.51637				-0.984205	-0.614145		0.533764	0.664951	1.40968	-0.669373	0.955195
ABCG2	ENSG00000118777.10		-2.0024	-1.33169															-5.49454		-2.98242
ABCG4	ENSG00000172350.9																		1.59589		1.48809
ABHD1	ENSG00000143994.13																			-1.12543
ABHD11	ENSG00000106077.18		-0.692165	-0.821234						-0.502747
ABHD13	ENSG00000139826.5																		0.508734		0.713182
ABHD14A	ENSG00000248487.8			-0.727913											-0.647049						-0.635933
ABHD14A-ACY1	ENSG00000114786.16					-0.672196
ABHD14B	ENSG00000114779.19					-0.550764												-0.739812	-0.548463	-0.670677
ABHD15	ENSG00000168792.4																0.93585			0.500775
ABHD16A	ENSG00000204427.11																		0.745292		1.13411
ABHD17B	ENSG00000107362.13																	1.15713
ABHD17C	ENSG00000136379.11												0.545863					0.880997	0.766528
ABHD18	ENSG00000164074.14																			-0.614941
ABHD2	ENSG00000140526.17																		-0.709966		-0.734779
ABHD3	ENSG00000158201.9		-0.811876							-0.80084									-1.15817
ABHD4	ENSG00000100439.10			0.603271						1.10339	0.67086					0.721791		0.874498	1.639	0.87684	1.45455
ABHD5	ENSG00000011198.7					0.637013
ABHD6	ENSG00000163686.14									-0.829805									0.96958
ABHD8	ENSG00000127220.5									1.02234								0.567019	0.673369
ABI1	ENSG00000136754.16		-0.663283
ABI2	ENSG00000138443.15																			-0.746097	-0.563187
ABI3	ENSG00000108798.8										1.11366		-1.85557
ABI3BP	ENSG00000154175.16																			0.756734	1.20683
ABL2	ENSG00000143322.19										0.602414								0.864118
ABLIM1	ENSG00000099204.18		0.62535								0.570219						-0.51602	0.959784	1.32176		0.725668
ABLIM2	ENSG00000163995.19																	0.75379	1.20816
ABLIM3	ENSG00000173210.19																		-1.00959		-1.94955
ABO	ENSG00000175164.13																		-0.998735
ABR	ENSG00000159842.14																	0.527507	0.548593	0.733609
ABRACL	ENSG00000146386.7									-0.693639
ABT1	ENSG00000146109.4																			-0.603881	-0.514488
ABTB1	ENSG00000114626.17															0.718611		1.0326	1.30403	1.20966	1.03717
ABTB2	ENSG00000166016.5										1.13175	0.69703
ACAA1	ENSG00000060971.17									0.606087								0.551735		0.95371
ACAA2	ENSG00000167315.17																				-0.880823
ACACA	ENSG00000278540.4					-0.529695													-0.888905		-1.09688
ACACB	ENSG00000076555.15			-0.595127															0.535885
ACAD10	ENSG00000111271.14			-0.578032
ACAD11	ENSG00000240303.7						-0.99106											-0.633225		-0.671581
ACAD8	ENSG00000151498.11																		0.507705
ACADL	ENSG00000115361.7																			1.64163
ACADM	ENSG00000117054.13																	-0.617813	-0.539992	-0.78642
ACADS	ENSG00000122971.8																				0.635643
ACAN	ENSG00000157766.15																		-2.35949		-2.65495
ACAP1	ENSG00000072818.11																		0.612369
ACAP3	ENSG00000131584.18									0.837364										0.505314
ACAT1	ENSG00000075239.13																		-1.09865	-0.721898	-1.6254
ACAT2	ENSG00000120437.8		-0.771952																-1.40401		-1.1025
ACBD4	ENSG00000181513.14			-0.723231		-0.978344												-0.543804
ACBD5	ENSG00000107897.18	-1.44236			-0.923992									-0.823304	-0.866193						0.632209
ACBD6	ENSG00000230124.6																				-0.649719
ACBD7	ENSG00000176244.6																	-0.693308	-2.96966	-0.84382	-3.51908
ACCS	ENSG00000110455.13										0.726233
ACCSL	ENSG00000205126.2																				1.13335
ACD	ENSG00000102977.13																				-0.507381
ACE	ENSG00000159640.15																		2.01117		1.03938
ACE2	ENSG00000130234.10			1.66549	0.562523		0.639315	1.20757										2.31206	3.43935	2.72391	4.43553
ACER2	ENSG00000177076.5						0.870581			1.92413								0.990614	1.13944		0.588141
ACER3	ENSG00000078124.11																				-0.541526
ACHE	ENSG00000087085.13									1.62787		1.28386						2.14
ACKR2	ENSG00000144648.15																			1.44706	0.670089
ACKR3	ENSG00000144476.5														-1.28162		-1.12738		-1.85016		-2.41576
ACKR4	ENSG00000129048.6																				1.62292
ACO1	ENSG00000122729.18																		-1.01476
ACOT1	ENSG00000184227.7					-0.561471													-0.914185
ACOT11	ENSG00000162390.17			-0.650608		1.57324				-1.37417											-0.701548
ACOT13	ENSG00000112304.10																			-1.0715
ACOT2	ENSG00000119673.14																				0.807341
ACOT4	ENSG00000177465.4			-1.03483	-1.96928					-1.44987								-0.535105	-0.651105
ACOT7	ENSG00000097021.19			0.514917																-0.751742
ACOT9	ENSG00000123130.16										0.552605	0.730623							-0.713764		-0.804186
ACOX1	ENSG00000161533.11												0.874744					0.502895	0.611948	0.739011
ACOX2	ENSG00000168306.12					-0.561195
ACOX3	ENSG00000087008.15			0.545054						0.545913								0.59738	0.737237	1.29325	0.664409
ACOXL	ENSG00000153093.18				4.90537	3.94798													0.597955
ACP2	ENSG00000134575.9																		0.703603	0.746576	1.09427
ACP5	ENSG00000102575.10			-1.92127																	1.19996
ACP7	ENSG00000183760.10																			-1.26965
ACPP	ENSG00000014257.15							-1.08982	-1.25943						0.541898	-0.755648		-1.12471	1.47223		2.99751
ACPT	ENSG00000142513.5																				-2.0411
ACRBP	ENSG00000111644.7																			-1.90487	0.860188
ACRC	ENSG00000147174.11																		-0.580344		-1.19152
ACRV1	ENSG00000134940.13																		-2.29979	-1.38648	-2.10075
ACSBG2	ENSG00000130377.13																			-1.27003
ACSF2	ENSG00000167107.12			-0.685855		-0.617932							0.90867					0.71641			-0.503526
ACSL1	ENSG00000151726.13										-0.532277				0.847821		0.858183				0.806955
ACSL4	ENSG00000068366.19		-0.880742
ACSL5	ENSG00000197142.10				3.24842	4.11356		0.826878					0.73572						2.62312	2.00748	3.29234
ACSM1	ENSG00000166743.9					3.68998					1.82712
ACSM3	ENSG00000005187.11					-0.776823							0.652338					-0.837959		-0.708858
ACSM6	ENSG00000173124.14																		1.6736
ACSS1	ENSG00000154930.14		0.947482												0.619052		0.720587	-0.525875	1.07625		1.11565
ACSS2	ENSG00000131069.19		-0.581704
ACTA2	ENSG00000107796.13	0.84229	0.800795	0.673999				0.875867	1.12949	0.608282						1.78132		-0.913794			0.821691
ACTB	ENSG00000075624.13																			-0.522122	-0.843204
ACTBL2	ENSG00000169067.3				1.79676	2.06096				-1.15827	2.09239	1.76944	2.46639		0.945807				0.530541
ACTC1	ENSG00000159251.6																	1.01482
ACTG2	ENSG00000163017.13		1.24602	0.650522				0.658864		1.15768											-1.76981
ACTL10	ENSG00000182584.4																		0.71983	1.04113	1.20848
ACTL6A	ENSG00000136518.16																		-0.5121
ACTN1	ENSG00000072110.13	1.00173												-0.535274				-0.521748		-0.925982	-0.528875
ACTN2	ENSG00000077522.12																				2.41809
ACTN4	ENSG00000130402.11																		0.661826
ACTR1B	ENSG00000115073.7																				-0.643252
ACTR2	ENSG00000138071.13										0.639052
ACTR3	ENSG00000115091.11		-0.919757													-0.843281				-0.585636
ACTR3B	ENSG00000133627.17																			-1.16354	-1.12115
ACTR5	ENSG00000101442.9									-0.543818
ACTRT3	ENSG00000184378.2																		-0.668737	-0.623783	-0.81652
ACVR1	ENSG00000115170.13		0.539439	0.601198						1.08058	0.8025									0.758228	0.584169
ACVR1B	ENSG00000135503.12					-1.14703	-0.610944												0.873161		0.769871
ACVR1C	ENSG00000123612.15																	1.13095	1.13704		0.926047
ACVR2A	ENSG00000121989.14																				0.714907
ACVR2B	ENSG00000114739.13	0.953402	0.773206							-0.655256			-0.897122
ACVRL1	ENSG00000139567.12				-1.74841	-2.76204				-1.54469		-1.39442						0.90212	-1.40788		-1.63368
ACY1	ENSG00000243989.8					-0.851082
ACY3	ENSG00000132744.7																		1.35879		2.58532
ACYP1	ENSG00000119640.8			-0.701471															-0.990275	-0.869006	-0.57608
ADA	ENSG00000196839.12		-0.980435		-0.592061	-1.08718			-0.554195			-0.628136				-0.638612	-1.14992			-0.749387	-0.563127
ADAL	ENSG00000168803.14																		-0.94336	-0.879434	-0.8435
ADAM10	ENSG00000137845.14						0.561037												-0.521991		-0.615874
ADAM11	ENSG00000073670.13				-0.636575	-0.699181														-1.07007
ADAM12	ENSG00000148848.14								1.39732	1.70565					0.609293			-1.36667	-3.22701	-3.08362	-2.59103
ADAM15	ENSG00000143537.13																		-0.788754	-0.544465	-0.577284
ADAM19	ENSG00000135074.15				0.997206		1.30852			1.19918							-0.667884		0.951143
ADAM2	ENSG00000104755.14												-3.05511
ADAM21	ENSG00000139985.6												1.07892						-0.804401
ADAM22	ENSG00000008277.14									-1.20756									-1.59341	-1.08415	-1.12478
ADAM23	ENSG00000114948.12																				-1.13312
ADAM28	ENSG00000042980.12																				3.44328
ADAM29	ENSG00000168594.15																		-1.47129
ADAM33	ENSG00000149451.17		-0.676946	0.576703						0.963214										-3.57529	-1.63974
ADAM8	ENSG00000151651.15																	1.46837	1.74261	1.25175	1.48602
ADAM9	ENSG00000168615.11																	0.615582		0.629907
ADAMTS1	ENSG00000154734.14				0.60764					1.17362	0.775046						-0.662667		-1.4879	0.90886	-1.07029
ADAMTS10	ENSG00000142303.13									2.03641
ADAMTS12	ENSG00000151388.10		-0.586667	0.523517						1.99889					0.862039		1.08135		-1.3772		-1.42733
ADAMTS13	ENSG00000160323.18					-1.34346				1.51363											-0.544887
ADAMTS14	ENSG00000138316.10												-1.16637		0.989877			-1.02983
ADAMTS15	ENSG00000166106.3		-0.567476	-0.675781								-0.638112	-0.598255	-1.04665		-1.00415		-3.56966	-2.85536	-2.62951	-2.8171
ADAMTS16	ENSG00000145536.15					-0.793124	-1.27771						-2.78771							-1.31643
ADAMTS17	ENSG00000140470.13									0.972792
ADAMTS18	ENSG00000140873.15	0.78674	1.19218	-1.55562	3.08963	2.679		0.964116	0.653111	-0.70357		1.45423
ADAMTS3	ENSG00000156140.9		0.89445	1.24436					0.902947								0.664776
ADAMTS4	ENSG00000158859.9																		-0.721502
ADAMTS5	ENSG00000154736.5									1.83807	2.28424		2.06445					1.22463	1.35078	2.72974	1.63824
ADAMTS6	ENSG00000049192.14				1.63361	2.07724														1.33931	1.82801
ADAMTS7	ENSG00000136378.14																	0.808063	0.909591		0.586831
ADAMTS8	ENSG00000134917.9													-0.764887				-3.54362	-2.54543	-3.62998	-2.51826
ADAMTS9	ENSG00000163638.13						-1.34046		0.600515					-1.49832					-1.90602	-1.28468	-1.08442
ADAMTSL1	ENSG00000178031.16	1.46131	1.03133	0.678315				0.9696		2.34214									1.88724		0.812356
ADAMTSL2	ENSG00000197859.9															1.29587			1.22896		1.45858
ADAMTSL3	ENSG00000156218.12					-0.897352		0.602586													0.713922
ADAMTSL4	ENSG00000143382.14				0.744647					1.14288			1.54456						1.44977	1.6167	2.28538
ADAMTSL5	ENSG00000185761.10									1.1137					-1.20237						0.584518
ADAP1	ENSG00000105963.13	0.76581								-1.17307	-0.596553	-0.559725								0.539535	0.66642
ADAP2	ENSG00000184060.10			-1.84358																	-0.766229
ADAR	ENSG00000160710.15																		0.837035	1.00293	1.0518
ADARB1	ENSG00000197381.15														0.597409				1.53617		1.12289
ADAT2	ENSG00000189007.15					-0.500569						-0.645436								-0.805433
ADAT3	ENSG00000213638.5																		-0.656455		-0.712204
ADCK2	ENSG00000133597.9						-0.501456
ADCK3	ENSG00000163050.16									-0.521972											0.722966
ADCK5	ENSG00000173137.11																			-0.60904
ADCY1	ENSG00000164742.14			-1.3466													1.01329		-1.5435		-2.03592
ADCY10	ENSG00000143199.17		2.15072	1.76978
ADCY3	ENSG00000138031.14												-0.599199					-0.601304	-1.37547	-1.52397	-1.16848
ADCY4	ENSG00000129467.13																		-1.52383
ADCY5	ENSG00000173175.14								0.62314				-1.11816					-0.814333	-0.940928
ADCY7	ENSG00000121281.12									-0.732639									1.14963
ADCYAP1	ENSG00000141433.12			0.526736															1.52758
ADD2	ENSG00000075340.22									-1.48887								-0.886516	-2.84248	-1.14958	-2.81146
ADD3	ENSG00000148700.14														-0.662238					0.710156
ADGB	ENSG00000118492.16																		3.35028		2.30524
ADGRA2	ENSG00000020181.17																		1.26501		0.886218
ADGRA3	ENSG00000152990.13																	0.524236	0.97183
ADGRB1	ENSG00000181790.10																				-1.91754
ADGRB2	ENSG00000121753.12										0.794506							0.550282			-0.987307
ADGRB3	ENSG00000135298.13																	-1.57653	-1.83736	-2.2385	-1.97236
ADGRE1	ENSG00000174837.14												3.05509
ADGRE5	ENSG00000123146.19																		-0.686207
ADGRF1	ENSG00000153292.15				-0.540895					-2.56398					-0.668649				-1.92905	1.3756
ADGRF2	ENSG00000164393.8														1.03896			-1.7056	1.5134	-2.67112	0.577568
ADGRF3	ENSG00000173567.14																		0.786796	0.607207	1.68071
ADGRF4	ENSG00000153294.11										1.25161	1.31052	1.83861	0.928078	0.742659				1.39236		0.816507
ADGRF5	ENSG00000069122.18							0.828124	0.936433											1.83354
ADGRG1	ENSG00000205336.11	1.51065		-2.088							1.27368	0.801774
ADGRG2	ENSG00000173698.17									1.61331								1.33067	1.91334		1.6529
ADGRG6	ENSG00000112414.14	0.994442	0.803969	1.13181				0.707287	0.695349	1.80912			0.617923
ADGRG7	ENSG00000144820.7																				-1.21973
ADGRL1	ENSG00000072071.16			-0.850357														-0.560475			-0.872479
ADGRL2	ENSG00000117114.19																-0.542918	0.73822	1.85527	0.839896	0.769329
ADGRL3	ENSG00000150471.16		0.68153												0.732482			0.57176
ADGRV1	ENSG00000164199.15			-0.704924												0.511532					-1.29013
ADH1C	ENSG00000248144.5																				1.96127
ADH4	ENSG00000198099.8																				0.984695
ADH6	ENSG00000172955.17																				0.582889
ADH7	ENSG00000196344.11																		2.12433		2.43881
ADHFE1	ENSG00000147576.15																		0.668492		1.33144
ADI1	ENSG00000182551.13					0.608107													-0.666269
ADIPOR1	ENSG00000159346.12																		-0.514162
ADIRF	ENSG00000148671.13																		1.22648		1.49317
ADM	ENSG00000148926.9	1.38365	0.955688	1.55218	0.944367	1.79336	1.06092			2.18882		0.598988	1.47231				-2.0609	0.593939	-2.26654		-1.96692
ADM2	ENSG00000128165.8		2.45734			-2.61333			1.70789									-0.798924	-0.530016
ADM5	ENSG00000224420.3					0.797094													-1.2547	-1.71265	-1.72572
ADORA1	ENSG00000163485.15						-1.43877											-1.24629	-1.03807	-0.754101
ADORA2A	ENSG00000128271.21			2.12331			2.55125			1.13785			-0.720233				-1.55049	0.804701	-2.52711		-1.76179
ADORA2B	ENSG00000170425.3					0.543334											-0.590807		-1.01946		-1.18643
ADPGK	ENSG00000159322.17	-0.733858													-0.569602
ADPRH	ENSG00000144843.11			-0.558482			-1.71523			-1.25433											-0.651213
ADPRHL1	ENSG00000153531.13			-1.24786																	-1.00565
ADPRHL2	ENSG00000116863.10																				0.736194
ADRA1B	ENSG00000170214.3					-0.940136					0.925861	0.693015						-0.75686	-1.42275	1.36499
ADRA2A	ENSG00000150594.6										0.636306		-1.60226					1.14965	1.6586	0.938944	2.22196
ADRA2B	ENSG00000274286.1						-2.90793			1.51882
ADRA2C	ENSG00000184160.7									0.811873								-0.829569	0.961986	-0.606503
ADRB1	ENSG00000043591.5				3.14764		1.70024											2.40104		2.1169	1.99631
ADRB2	ENSG00000169252.5		-0.955853	0.61348						0.960333			1.45697			-0.7217
ADSL	ENSG00000239900.12																			-0.515508	-0.618064
ADSS	ENSG00000035687.9		-1.28347						-0.698507							-0.855453
ADSSL1	ENSG00000185100.10																				-0.534839
ADTRP	ENSG00000111863.12			3.64898
AEBP1	ENSG00000106624.9									1.11184				-1.28712	-1.38062				-0.794572	-0.820768	-1.80731
AEBP2	ENSG00000139154.14			-0.746013							0.649229							-0.524806		-0.535682
AEN	ENSG00000181026.14					0.691864
AES	ENSG00000104964.14																		0.844229		0.785665
AFAP1	ENSG00000196526.10		0.675026		0.6089					0.858051	1.02892	0.619076
AFAP1L1	ENSG00000157510.13					-0.690835				-1.01226								-0.783225	-1.49362	-1.26826	-1.69091
AFAP1L2	ENSG00000169129.14			-2.11316			-0.912909				0.939586	1.15212	1.09719	-0.666274		-1.11557		-1.9909	-3.35913	-3.17557	-3.08864
AFF1	ENSG00000172493.20			-0.840867							1.04905							-0.588254			0.63617
AFF2	ENSG00000155966.13		0.635746							1.23252								1.60308		2.14206	0.959305
AFF3	ENSG00000144218.18									2.44015									1.93826		2.31163
AFF4	ENSG00000072364.12									0.55233	0.605141
AFMID	ENSG00000183077.15																		-0.695269
AFP	ENSG00000081051.7														1.627				-1.04213
AFTPH	ENSG00000119844.15									-0.655763											0.52104
AGAP1	ENSG00000157985.18	1.4851	0.697934																-0.598904	-0.992494	-1.81976
AGAP2	ENSG00000135439.11																		-1.10695		-0.836399
AGAP3	ENSG00000133612.18																	0.591173	1.01725
AGAP4	ENSG00000188234.13																				0.602106
AGAP5	ENSG00000172650.13																	-0.935788
AGAP9	ENSG00000204172.12												-0.888024
AGBL2	ENSG00000165923.15																		1.42586		1.71785
AGBL5	ENSG00000084693.15																				-0.568215
AGER	ENSG00000204305.13		-0.532508	0.562289
AGFG1	ENSG00000173744.17																		-0.651956
AGFG2	ENSG00000106351.12			0.76061						0.869221			1.15153						-0.581016
AGL	ENSG00000162688.16									-0.776676								-0.529076	0.55646	-0.718466
AGMAT	ENSG00000116771.5	-0.617029								-1.30929								-0.572751	-1.34134	-0.996022	-1.3414
AGMO	ENSG00000187546.13														0.70858				-1.24251		-1.85989
AGO1	ENSG00000092847.11										0.595653
AGO2	ENSG00000123908.11																				-1.38892
AGO4	ENSG00000134698.10			-0.585382															0.746865
AGPAT1	ENSG00000204310.11																				-0.776468
AGPAT3	ENSG00000160216.18			-0.62214															0.653167	0.648043
AGPAT4	ENSG00000026652.13							-0.578271											1.29571
AGPAT5	ENSG00000155189.11																		-0.919981	-1.0137	-0.642645
AGR2	ENSG00000106541.11		-0.723335											1.08918		-0.793827			-2.01373	0.829964
AGR3	ENSG00000173467.8																	-1.53578	-1.70958		1.05074
AGRN	ENSG00000188157.13																		1.18572	0.866028	0.728056
AGRP	ENSG00000159723.4																		1.22537
AGT	ENSG00000135744.7																	3.13726
AGTPBP1	ENSG00000135049.15																				-0.882301
AGTR1	ENSG00000144891.17																		2.66636		3.62065
AGTRAP	ENSG00000177674.15																		0.883477		0.618524
AHCY	ENSG00000101444.12																		-0.768108	-0.846466	-1.06246
AHCYL2	ENSG00000158467.16			-0.671461												0.51371
AHDC1	ENSG00000126705.13									1.90109	1.07441
AHI1	ENSG00000135541.20					-0.521082													0.831681
AHNAK	ENSG00000124942.13																		0.67512	0.827323
AHNAK2	ENSG00000185567.6		-1.10736				-1.25852				1.06187						-0.58863	0.607882	1.75285	0.796619
AHR	ENSG00000106546.12				0.655608	0.757151				1.39198				0.568424		0.696		0.992529	0.834379	1.17511	1.44661
AHRR	ENSG00000063438.16		0.754925							0.792087						0.877544		1.72957		1.13701
AHSG	ENSG00000145192.12												1.74586							-1.21949
AIDA	ENSG00000186063.12								0.52881		0.531343
AIF1L	ENSG00000126878.12													-0.527111			-0.528073		-1.93639	-2.94145	-2.98625
AIFM2	ENSG00000042286.14														-0.558693
AIFM3	ENSG00000183773.15			-0.96485			4.03688			0.994326
AIM1	ENSG00000112297.14														0.716411		0.70706	0.651417			1.11633
AIM1L	ENSG00000176092.13		-1.2722	0.739696						-1.64178								1.06439	2.75078	1.641	1.7257
AIMP2	ENSG00000106305.9									-0.611453								-0.517291	-0.577254	-0.716567
AJAP1	ENSG00000196581.10									-2.21254			-1.68457
AJUBA	ENSG00000129474.15																-0.963829			-0.677827	-0.692963
AK1	ENSG00000106992.17			-0.798936							-0.77869	-0.554518							-0.77577		-1.02525
AK2	ENSG00000004455.16									-0.511382								-0.719426	-0.688686	-0.853414
AK3	ENSG00000147853.16		-0.534029							-0.873223									-1.04754		-0.959895
AK4	ENSG00000162433.14																		-1.33066		-1.39436
AK5	ENSG00000154027.18			-0.859657	0.916717	1.59479							-1.40253					2.12227		2.41132
AK7	ENSG00000140057.8					-1.24915					-0.517836							-0.774067		-1.05364
AK9	ENSG00000155085.15			-0.587226
AKAP1	ENSG00000121057.12									-0.868655									0.806757		0.72933
AKAP10	ENSG00000108599.14																				0.565065
AKAP11	ENSG00000023516.8									0.809047	0.856703
AKAP12	ENSG00000131016.16			-0.786526		-0.712565	-1.98529				0.719834		-2.36493	-0.689032		-0.894449		-1.87417		-1.6662	-0.56181
AKAP13	ENSG00000170776.20										0.708681								0.575803	0.928171	0.575564
AKAP14	ENSG00000186471.12																				2.23373
AKAP17A	ENSG00000197976.11_PAR_Y									-0.586595							-24.1274
AKAP2	ENSG00000241978.9										0.504392						-0.672926
AKAP3	ENSG00000111254.7																				1.08187
AKAP5	ENSG00000179841.8									-1.22527								0.765168	1.13746		0.704666
AKAP6	ENSG00000151320.10	-0.689223	-0.504899	-2.27885			-1.23481			0.880638	1.21399			-0.890641		-0.673223	-0.508793	-2.14158	-3.42222	-1.45057	-2.9673
AKAP7	ENSG00000118507.15												-0.866822						0.95005		2.0146
AKAP9	ENSG00000127914.16										0.698053									0.555106
AKIP1	ENSG00000166452.11									0.567955
AKNA	ENSG00000106948.16			-1.19915						-1.83224								-1.39314	-1.47054		-0.597187
AKR1B1	ENSG00000085662.13	-0.792681				-0.645783				-1.32275					0.681529		0.779671	-0.8152	-3.67983	-1.6023	-3.91675
AKR1B10	ENSG00000198074.9														-1.48296			0.853646	-1.3669
AKR1C1	ENSG00000187134.13						0.900172				-1.22631	-1.03376	0.884365							1.23919	0.813397
AKR1C2	ENSG00000151632.17				1.8959					3.00283	0.550279		2.34269			1.46785		0.761909	0.696317	1.43482	1.21236
AKR1C3	ENSG00000196139.13				2.04194					0.651405			1.47298	0.859751				1.27387	1.84534	1.88053	1.50532
AKR1D1	ENSG00000122787.14					3.78931
AKR1E2	ENSG00000165568.17																		-0.628884
AKR7A2	ENSG00000053371.12																		-0.580238		-0.68426
AKR7A3	ENSG00000162482.4																				-1.45377
AKT1S1	ENSG00000204673.10									0.663301									-0.959584		-0.587117
AKT3	ENSG00000117020.16			0.961572							0.547911						-0.774039		-0.508648	-1.23141	-1.97453
AKTIP	ENSG00000166971.16																			0.739403	0.536967
ALAD	ENSG00000148218.15		0.51161								0.903855		0.58322							0.714028
ALB	ENSG00000163631.16																				1.36761
ALCAM	ENSG00000170017.12		0.512796	0.752373				0.582674		1.5024					0.74186			1.41279	1.20503
ALDH16A1	ENSG00000161618.9																		-0.504156
ALDH18A1	ENSG00000059573.8																				-0.56084
ALDH1A1	ENSG00000165092.12		-0.939321		1.3064	1.34604					0.832089	0.975546							1.75809		1.2418
ALDH1A2	ENSG00000128918.14									0.504002									-1.76836	-1.80206
ALDH1A3	ENSG00000184254.16		1.59495							-1.91508	1.09642	0.98061			0.979322			-1.2498	-3.81792	-2.55055	-2.85283
ALDH1B1	ENSG00000137124.7									-0.854225					-0.516654					-0.603255	-0.558553
ALDH1L2	ENSG00000136010.13			-1.47301		-1.28982												-1.32326	-1.06578
ALDH2	ENSG00000111275.12														-0.77463					-0.502509	-0.7184
ALDH3A1	ENSG00000108602.17																				-1.40781
ALDH3A2	ENSG00000072210.18												0.916982						0.54641
ALDH3B1	ENSG00000006534.15			0.876063		-0.752428				2.48456								0.793718	1.97331	0.732361	1.35012
ALDH3B2	ENSG00000132746.14												0.857391				0.519396			1.27036	0.876278
ALDH5A1	ENSG00000112294.12									-0.744495
ALDH6A1	ENSG00000119711.12											0.521915									-0.539133
ALDH7A1	ENSG00000164904.16													-0.508538					-1.13371	-0.553248	-1.3477
ALDH8A1	ENSG00000118514.13			-2.39315
ALDH9A1	ENSG00000143149.12																	-0.777144	-0.667134	-0.507652
ALDOA	ENSG00000149925.17												0.671047		-0.588352		-0.50231		-1.00309		-1.15864
ALDOC	ENSG00000109107.13					-1.19911	-0.59995											0.677151	-0.589457		-1.81878
ALG10	ENSG00000139133.6																			-1.30962	-0.81682
ALG10B	ENSG00000175548.8																	-0.612081	-0.547526	-1.56467	-1.06568
ALG11	ENSG00000253710.2																			0.543362
ALG12	ENSG00000182858.13																			0.723216	0.616926
ALG1L2	ENSG00000251287.8																		-0.984296		0.942167
ALG2	ENSG00000119523.9	-0.997378													-0.629445
ALG3	ENSG00000214160.9																				0.548466
ALK	ENSG00000171094.15					-1.2252					-1.22686	-1.11312	-3.40856			-0.762868		-1.35278	-1.39401	-1.30208	-0.947089
ALKBH3	ENSG00000166199.12																		-0.511109
ALKBH5	ENSG00000091542.8																		-1.09746		-0.928706
ALKBH7	ENSG00000125652.7																				-0.580354
ALKBH8	ENSG00000137760.14																		0.589948		0.505588
ALOX12	ENSG00000108839.11																				0.543562
ALOX12B	ENSG00000179477.9									-3.77893									-1.40664		-2.29256
ALOX15	ENSG00000161905.12														1.33963		0.970989		0.724602		3.50383
ALOX15B	ENSG00000179593.15																				-2.17444
ALOX5	ENSG00000012779.10										1.90561
ALPI	ENSG00000163295.4																		2.9398
ALPK1	ENSG00000073331.17					-1.15039													0.538958	0.589993	1.1094
ALPK2	ENSG00000198796.6					1.7209			0.793509	0.553701	1.87523	1.92731									-1.61978
ALPK3	ENSG00000136383.6																		-1.21756
ALPL	ENSG00000162551.13							-1.11306	-0.782725					-1.78222	-1.00886	-1.11603	-1.25012	0.582039		-1.19812	0.797056
ALPP	ENSG00000163283.6	-1.00964	-2.27234	1.62866							-0.538039	-0.831858	1.4874					3.25245
ALPPL2	ENSG00000163286.8		-2.27719				1.77568				-1.72956	-1.16705			-1.28037				-0.688932	-2.87011	-0.873855
ALS2CL	ENSG00000178038.16									1.71974			0.737377					0.979609	1.91882	0.954177	1.7403
ALS2CR12	ENSG00000155749.12																		1.24495		0.940939
ALX1	ENSG00000180318.3																	-0.845039		-0.811143
ALX4	ENSG00000052850.5		2.61314					-0.634899		1.17874										-1.51395
ALYREF	ENSG00000183684.7																		-0.901895	-0.834853	-0.812897
AMBRA1	ENSG00000110497.14																				0.998498
AMD1	ENSG00000123505.15									-0.544975									-0.547914	-1.13366	-0.799324
AMDHD1	ENSG00000139344.7																			-1.14311
AMER1	ENSG00000184675.9		-0.726456								0.612964					-0.717646			0.831354	-0.579337
AMER2	ENSG00000165566.12																	1.80479	-1.29078	2.68454
AMIGO1	ENSG00000181754.6		0.711057												0.747979		1.24439		-1.38954
AMIGO2	ENSG00000139211.6			-0.602427				0.798121	0.61465		1.03295	0.944992			0.569885			-0.670464		-1.17941
AMIGO3	ENSG00000176020.8			-1.19074														0.872748	0.615286	1.65461
AMMECR1	ENSG00000101935.9										0.569294									-0.596894	-0.834229
AMN	ENSG00000166126.10					-1.11866
AMN1	ENSG00000151743.10		-0.82641			-0.91669			-0.785991	-0.86787								-0.519894	-0.546235		-1.18786
AMOT	ENSG00000126016.14	1.14118	0.951885		0.877842	1.09665	1.12542				1.28757	0.786447	0.938395	0.747088		0.56508		0.627524	1.12317	1.28055
AMOTL1	ENSG00000166025.17				0.733106	0.742374					0.731031				0.521243				-0.631218	0.714866
AMOTL2	ENSG00000114019.14									0.594081
AMPD2	ENSG00000116337.15									0.883324			0.551466
AMPD3	ENSG00000133805.15																	0.781397	0.527161
AMPH	ENSG00000078053.16		-0.649684	0.81722													1.22792		-3.20768		-2.69
AMTN	ENSG00000187689.9		-0.825009																-2.92403		-1.94868
AMY1A	ENSG00000237763.9														1.52461				1.70761	3.25311	1.39909
AMY1B	ENSG00000174876.16																		1.15178	2.7366	0.801359
AMY1C	ENSG00000187733.6									-3.21274								1.90173	0.802733	3.30693	1.03139
AMY2B	ENSG00000240038.6					1.00776															0.748591
AMZ1	ENSG00000174945.13																		-1.23862	-1.13444	-2.21423
AMZ2	ENSG00000196704.11																				-0.541125
ANAPC1	ENSG00000153107.11			-0.591589						-0.689177
ANAPC11	ENSG00000141552.17																				-0.52081
ANAPC13	ENSG00000129055.12									0.732992											0.707724
ANAPC15	ENSG00000110200.8									-0.64771									-1.05976	-0.669593	-1.32863
ANAPC4	ENSG00000053900.10			-0.535344						-0.655766
ANAPC5	ENSG00000089053.12		-0.558115
ANAPC7	ENSG00000196510.12									-0.70734
ANG	ENSG00000214274.9					-1.28263															-0.706917
ANGPT1	ENSG00000154188.9																	-3.23432	-0.957264		1.04637
ANGPTL1	ENSG00000116194.12			-2.63483						-0.646559					0.865488		1.10095		-4.40436		-1.20046
ANGPTL2	ENSG00000136859.9				-0.940011	-0.617832				1.15545	-1.80303				-1.46033	-0.594579	-0.579118	-0.893326	-0.900406	-0.576493	-0.727614
ANGPTL4	ENSG00000167772.11																-1.00184	1.76157	-1.50448	1.8705	-2.11241
ANGPTL7	ENSG00000171819.4	2.37369
ANK1	ENSG00000029534.19						-1.06447			-1.25887										-1.46664	0.802584
ANK2	ENSG00000145362.17					-0.592281					0.742865									1.03251
ANK3	ENSG00000151150.21			-0.896514							0.643066		-1.23213						1.07158	0.710607	1.56363
ANKAR	ENSG00000151687.14																		0.503142
ANKDD1A	ENSG00000166839.16																				0.817282
ANKDD1B	ENSG00000189045.13																				1.13009
ANKEF1	ENSG00000132623.15									-0.526347									0.715266
ANKFY1	ENSG00000185722.16			-0.55911																1.04138	1.08148
ANKH	ENSG00000154122.12			0.542055											0.794924		1.05862		-0.636328		-0.826662
ANKHD1	ENSG00000131503.20										0.72906
ANKHD1-EIF4EBP3	ENSG00000254996.5	0.941219																			0.669678
ANKIB1	ENSG00000001629.9																		0.908526	0.592237	1.09804
ANKK1	ENSG00000170209.4																		1.925
ANKLE2	ENSG00000176915.14		-0.654825							-0.596229									0.505381
ANKRA2	ENSG00000164331.9			0.731346															0.613195		0.862166
ANKRD1	ENSG00000148677.6					-0.608388	0.950296	0.578349			-0.712727		1.20963	0.582675			-0.939836	0.917852	-0.550262		-0.903384
ANKRD10	ENSG00000088448.14																	0.583603	-0.537058
ANKRD11	ENSG00000167522.14		0.542062			-0.505419					0.970109
ANKRD13B	ENSG00000198720.12		0.696393	0.721068
ANKRD13D	ENSG00000172932.14																			0.599791
ANKRD16	ENSG00000134461.15																			-0.577778	-0.807604
ANKRD17	ENSG00000132466.17									0.568358	0.68656								0.577291
ANKRD18B	ENSG00000230453.9																	-1.0763
ANKRD2	ENSG00000165887.11		-0.920981	0.677266						1.02467					-0.687542	-0.621614	-0.956343	-1.79051	-3.82713	-1.50458	-4.30234
ANKRD20A2	ENSG00000183148.6																		0.947363
ANKRD20A3	ENSG00000276203.4																				1.03814
ANKRD20A4	ENSG00000172014.12																				0.844167
ANKRD22	ENSG00000152766.5												2.56395	1.07719		0.560543	0.946555	1.17885	2.10262	1.48837	1.33498
ANKRD24	ENSG00000089847.12												1.83387		-1.57162						0.502008
ANKRD26	ENSG00000107890.16			-0.599556
ANKRD28	ENSG00000206560.11			-0.533712						-0.848741				-0.571573	-0.602851			-0.522215	-0.969747		-0.676085
ANKRD29	ENSG00000154065.16			0.72913							-0.677994		-0.776297		0.846671		1.46297	-0.65396	1.3769		0.9163
ANKRD30A	ENSG00000148513.17																				1.31004
ANKRD30B	ENSG00000180777.13																				1.46313
ANKRD31	ENSG00000145700.9													-1.02044						-0.771058
ANKRD33	ENSG00000167612.12																				-4.11744
ANKRD33B	ENSG00000164236.11									1.03397										-0.82569	-1.20669
ANKRD34A	ENSG00000272031.2																		0.941512
ANKRD34B	ENSG00000189127.7				1.10211								-1.00499	-0.626398		-0.608643		-1.05171	-0.917632	-0.60065	-3.05077
ANKRD35	ENSG00000198483.12										1.6968	1.81808						2.85122	5.07151	3.05138	4.00689
ANKRD36	ENSG00000135976.16		0.50409
ANKRD36B	ENSG00000196912.12															0.759605
ANKRD37	ENSG00000186352.8																-0.543801			0.597239
ANKRD39	ENSG00000213337.8			0.529876
ANKRD42	ENSG00000137494.13		0.567507							0.78945									0.540362
ANKRD44	ENSG00000065413.17																		0.612778		0.879841
ANKRD45	ENSG00000183831.6																0.521489	-0.710306	-0.869831
ANKRD46	ENSG00000186106.11			0.616043											0.592158				0.562349
ANKRD50	ENSG00000151458.11		0.551645							0.973377	0.620073								0.566545
ANKRD52	ENSG00000139645.9			-1.08882														-0.512194			-0.631039
ANKRD54	ENSG00000100124.13																		-0.575503
ANKRD55	ENSG00000164512.17	1.51697	2.168																-1.93732
ANKRD6	ENSG00000135299.16				-0.676632					-1.63418									-0.83697		-0.59639
ANKRD65	ENSG00000235098.8																				1.39441
ANKRD66	ENSG00000230062.5																				3.28997
ANKRD7	ENSG00000106013.14																				-1.3263
ANKRD9	ENSG00000156381.8																		-0.876616		-1.18251
ANKS1B	ENSG00000185046.18	1.35574	1.77962	-0.603631												0.84678
ANKS3	ENSG00000168096.14																	-0.714219		-0.547062
ANKS4B	ENSG00000175311.6				2.66647	2.71564
ANKS6	ENSG00000165138.17		-0.579444	-0.968082						-0.81903								-0.517988		-0.659835	-0.66837
ANKUB1	ENSG00000206199.9																				1.33554
ANKZF1	ENSG00000163516.13					-0.543351													-0.618586		-0.894079
ANLN	ENSG00000011426.10																-0.529707		-3.89908	-1.39004	-4.53748
ANO1	ENSG00000131620.17					0.984951											0.521799		-3.31807	-1.4799	-3.7364
ANO2	ENSG00000047617.14																				-1.4003
ANO3	ENSG00000134343.12					-0.692664								1.31448			1.2723		2.6049	1.40754	2.82066
ANO4	ENSG00000151572.16			-1.90433
ANO5	ENSG00000171714.10																		0.572573
ANO6	ENSG00000177119.15																		-0.792338		-1.18585
ANO7	ENSG00000146205.13																		-0.98175		-1.42719
ANO8	ENSG00000074855.10								1.08164	1.23085								0.74313		0.956912
ANOS1	ENSG00000011201.11		0.552125																0.696137
ANP32B	ENSG00000136938.8									1.25122									-0.87948		-0.788955
ANP32E	ENSG00000143401.14	-1.13485																	-1.59143	-1.55302	-1.55529
ANPEP	ENSG00000166825.13																	-1.23606	-2.34994
ANTXR1	ENSG00000169604.19		0.684466						0.981815	1.09058
ANTXR2	ENSG00000163297.16															0.637748		1.35421	2.12647	1.97715	1.5697
ANXA1	ENSG00000135046.13			0.605769	0.919419	0.790698							0.600341	0.596678	0.613111			1.27882	2.06102	1.44117	1.54764
ANXA10	ENSG00000109511.11																		2.89293		3.69428
ANXA13	ENSG00000104537.16							1.34372
ANXA2	ENSG00000182718.16									-0.814369
ANXA2R	ENSG00000177721.4			-0.813636															0.631045		1.35417
ANXA3	ENSG00000138772.12		-0.518764														-0.774363
ANXA4	ENSG00000196975.15																			0.779687	0.711822
ANXA5	ENSG00000164111.14										-0.508237							-0.841988	-1.1104	-0.767036	-1.07581
ANXA6	ENSG00000197043.13					-0.964358							-1.03459					-0.979128	-1.11255		-0.798955
ANXA8	ENSG00000265190.6	0.681824		1.68814									2.03506					2.40984	2.065		1.37327
ANXA8L1	ENSG00000264230.7			1.39514									2.68618		0.715599			1.36221	2.35847		1.77374
ANXA9	ENSG00000143412.9										1.22433	1.11625
AOAH	ENSG00000136250.11																		-1.76548
AOC2	ENSG00000131480.8										0.810026								-0.618578		-0.529789
AOX1	ENSG00000138356.13					2.53546					1.88492	1.16137							1.70665		1.50503
AP1AR	ENSG00000138660.11		-0.631605							-0.551293						-0.616002				-0.930058
AP1G2	ENSG00000213983.11																				0.604066
AP1M2	ENSG00000129354.11			0.69149			-0.734131														-0.601155
AP1S1	ENSG00000106367.13																			0.649087
AP1S2	ENSG00000182287.13									-0.862285			-1.13171			0.54637					-0.529039
AP1S3	ENSG00000152056.16					0.531784							0.613714			-0.825503			0.827553
AP2B1	ENSG00000006125.16										0.545634								-0.720739
AP3B2	ENSG00000103723.12																		0.626152	-0.743229	-0.770385
AP3D1	ENSG00000065000.15									0.623166
AP3M2	ENSG00000070718.11									-0.580851
AP3S2	ENSG00000157823.16									0.811515									-1.0889
AP4E1	ENSG00000081014.10			0.516253
AP4M1	ENSG00000221838.9												-0.54236
AP4S1	ENSG00000100478.14		0.59331			0.659477
AP5B1	ENSG00000254470.2																			0.685352	0.844357
AP5M1	ENSG00000053770.11			-0.618802						-0.637355								-0.535898	-0.52864
AP5Z1	ENSG00000242802.6																				0.720164
APBA1	ENSG00000107282.7	1.81641	1.26248								1.32184					1.08055			1.00373	1.96333	1.24568
APBA2	ENSG00000034053.14			-0.917548						-1.3026									-1.01353		-2.37596
APBB1	ENSG00000166313.18																		0.624752
APBB1IP	ENSG00000077420.15												-1.50408
APBB2	ENSG00000163697.16		0.512482							0.911274								0.839103			1.07464
APBB3	ENSG00000113108.18																		0.896965		0.811312
APC	ENSG00000134982.16																			0.75138
APC2	ENSG00000115266.11									1.28827
APCDD1	ENSG00000154856.12																-0.507201	1.07958	1.61715	0.600464	1.98735
APCDD1L	ENSG00000198768.10																				-1.15941
APELA	ENSG00000248329.5												-1.38346
APH1B	ENSG00000138613.13		-0.533534													-0.560193
APIP	ENSG00000149089.12			-0.69985																-0.685091
APITD1	ENSG00000175279.21																		-0.705185	-1.00345	-0.850129
APITD1-CORT	ENSG00000251503.8																		-0.620647	-1.14129	-0.995693
APLF	ENSG00000169621.9																				-1.40869
APLN	ENSG00000171388.11							0.508714	0.745901	1.83339									-4.25416		-3.281
APLP1	ENSG00000105290.11											-0.537588								-0.927735	-3.01993
APMAP	ENSG00000101474.11																				-0.695738
APOA1	ENSG00000118137.9				2.27864	2.12783			-0.946953								-0.557081		-0.651946	-2.94539	-2.5539
APOBEC3A	ENSG00000128383.12																		4.87658	4.16807	6.56977
APOBEC3B	ENSG00000179750.15														-0.705387			2.21373	-0.967364		-1.84213
APOBEC3C	ENSG00000244509.3						-0.693818														0.548621
APOBEC3D	ENSG00000243811.7																		1.07209		1.46442
APOBEC3F	ENSG00000128394.16																		1.42731	0.918627	1.94046
APOBEC3G	ENSG00000239713.7						-2.96601				-1.67509	-1.25426			0.80622				1.7223		3.1031
APOBEC4	ENSG00000173627.7																		2.58787		1.20156
APOBR	ENSG00000184730.10												2.53855
APOC1	ENSG00000130208.9																		-3.28475		-4.64457
APOD	ENSG00000189058.8																		2.69833		3.14121
APOE	ENSG00000130203.9		1.90585																0.983431	0.827898	-0.56686
APOL1	ENSG00000100342.20				-0.555976	-0.868372				0.950717	0.763372		1.37406				-0.709648		0.727685	2.02471	1.80994
APOL2	ENSG00000128335.13						-0.691721						1.36019					0.548457	1.53973	1.92315	2.40371
APOL3	ENSG00000128284.19							0.854466	0.924468		1.69774	1.05787	2.25378		0.773061			0.872098	2.27906	2.26229	2.99107
APOL4	ENSG00000100336.17																		3.0529		3.61545
APOL6	ENSG00000221963.5							0.850582	0.632454	0.735888	1.02251	0.923267	1.62027				0.565853		1.39514	2.02564	2.22992
APOLD1	ENSG00000178878.12				0.745499		1.42822											1.22866			-0.957434
APOM	ENSG00000204444.10												-1.50878
APOO	ENSG00000184831.13	-1.52251												-0.623812	-0.726755					-1.13015
APP	ENSG00000142192.20										1.08071	0.741559							0.763133	0.566008
APPBP2	ENSG00000062725.9																			0.584102
APPL1	ENSG00000157500.10																				-0.57236
APRT	ENSG00000198931.10																				-0.531621
AQP1	ENSG00000240583.10						1.01627		-0.598862		-1.21139	-0.898815	-2.32839					1.54871	0.670759		1.14798
AQP11	ENSG00000178301.3																			0.859455	0.532578
AQP2	ENSG00000167580.7			-2.03557														0.753737	0.769115	1.27822	1.36465
AQP3	ENSG00000165272.14					1.31145												1.40261	2.22304	0.555893	2.80327
AQP4	ENSG00000171885.13							1.61767	2.35989										0.879421
AQP5	ENSG00000161798.6		-0.639825													-1.11613		0.522343			0.863042
AQP7	ENSG00000165269.12																		1.14744
AQP8	ENSG00000103375.10						5.69241												-3.10518		-2.11971
AQP9	ENSG00000103569.9			-1.38559													1.77903	-4.19196		-1.47743	2.05281
AR	ENSG00000169083.15															0.690142				1.43388	-0.676793
ARAP1	ENSG00000186635.14																		0.585992		0.570336
ARAP2	ENSG00000047365.11			0.522259									0.544607					0.664636	0.542229	1.08152	1.34965
ARAP3	ENSG00000120318.15			-0.621523															0.56242
AREG	ENSG00000109321.10				1.71537	1.72064					0.653776	0.607944			0.832936				-1.17094	0.750275
AREL1	ENSG00000119682.16																			0.542569	0.576907
ARF1	ENSG00000143761.14																			0.509902
ARF4	ENSG00000168374.10			0.555313
ARF6	ENSG00000165527.6												0.643703
ARFGAP1	ENSG00000101199.12																			0.61183	0.510664
ARFGEF3	ENSG00000112379.8									2.4448								1.28731		1.50874
ARFRP1	ENSG00000101246.19																				0.5229
ARG1	ENSG00000118520.13																		0.916359
ARG2	ENSG00000081181.7									-1.00908									-1.25622	-0.748951	-1.13894
ARHGAP10	ENSG00000071205.11						-1.09623			-0.882488			-0.685767						-2.57262		-1.66069
ARHGAP11A	ENSG00000198826.10			-0.535732						-0.693451								-0.567225	-2.99695	-1.55673	-3.16465
ARHGAP11B	ENSG00000187951.10															0.536934			-2.23659	-0.671955	-1.74199
ARHGAP15	ENSG00000075884.12																		2.88269		3.55146
ARHGAP17	ENSG00000140750.16																		0.542359		0.634045
ARHGAP18	ENSG00000146376.10			1.09562									0.671803						0.987672		0.583181
ARHGAP19	ENSG00000213390.10																			-0.631099	-1.26194
ARHGAP20	ENSG00000137727.12																				2.49929
ARHGAP21	ENSG00000107863.17																		0.900873		0.727219
ARHGAP22	ENSG00000128805.14					0.553082													-1.01962	-0.872518	-1.84003
ARHGAP23	ENSG00000275832.4									1.24498				-0.885987		-0.665364			1.18133		0.570297
ARHGAP24	ENSG00000138639.17		-0.860901	-1.75816						0.622697								-2.17671		-0.809554	0.502622
ARHGAP25	ENSG00000163219.11			-0.895812
ARHGAP26	ENSG00000145819.15								0.581942		0.676904				-0.790405			-0.885084		-1.15472
ARHGAP27	ENSG00000159314.11			0.502665		0.712277				-0.951927									0.551604	0.849736	1.00635
ARHGAP28	ENSG00000088756.12									0.959995	2.30465								2.13731
ARHGAP29	ENSG00000137962.12	-0.975515		-1.1016											0.554627	-0.512899			-1.06853		-0.60788
ARHGAP30	ENSG00000186517.13																		0.681301		0.748492
ARHGAP31	ENSG00000031081.10			-0.940867							0.927163		-0.908705		1.23512		0.839441	-0.950626	0.567904	-1.27659
ARHGAP32	ENSG00000134909.18									0.798749	0.94982								0.847425	0.677034	1.30613
ARHGAP33	ENSG00000004777.18			-0.540175															-0.9661		-1.23078
ARHGAP35	ENSG00000160007.17			-1.00527							0.742897
ARHGAP4	ENSG00000089820.15						-0.997735											0.910301	0.887986
ARHGAP40	ENSG00000124143.10												0.717464		1.06642			0.720643	1.13671	1.27581	0.78934
ARHGAP42	ENSG00000165895.17				0.835251	0.889709			0.582754		0.693641	0.599891			0.61583		0.582043			0.639163
ARHGAP44	ENSG00000006740.16															0.930173
ARHGAP5	ENSG00000100852.12																		-0.607372
ARHGAP6	ENSG00000047648.21				-0.769717					0.511264								1.2093		1.49004	0.925998
ARHGAP8	ENSG00000241484.9		-0.606571				-1.16667												0.603802	0.664891	0.638502
ARHGAP9	ENSG00000123329.17																	-1.30039
ARHGDIA	ENSG00000141522.11										0.549316
ARHGDIB	ENSG00000111348.8		-0.825089	0.715942	0.719709	0.679246							1.08969			-0.572541		-1.14572	-1.6185	-1.0425	-1.92211
ARHGDIG	ENSG00000242173.8					-1.08915				-0.971655										-1.66857
ARHGEF1	ENSG00000076928.17																		1.06512		0.976202
ARHGEF10	ENSG00000104728.15									0.673259									0.601233
ARHGEF10L	ENSG00000074964.16												0.700384					0.600295	1.3775	0.676467	1.34286
ARHGEF11	ENSG00000132694.18																		0.601323		0.579544
ARHGEF12	ENSG00000196914.8																		0.596897
ARHGEF16	ENSG00000130762.14		-0.613651		-0.706091					-0.91195
ARHGEF17	ENSG00000110237.3									1.37696	0.889933
ARHGEF19	ENSG00000142632.16																		0.721696		0.611028
ARHGEF2	ENSG00000116584.17												0.510278
ARHGEF25	ENSG00000240771.6					-0.630284														-0.676557	-0.553084
ARHGEF26	ENSG00000114790.12	0.624491		1.06078						-0.573473									-0.952375		-0.750799
ARHGEF28	ENSG00000214944.9						-0.988292														0.708568
ARHGEF3	ENSG00000163947.11			1.07093									-0.59675							0.725103	1.23543
ARHGEF33	ENSG00000214694.10																				1.01937
ARHGEF35	ENSG00000213214.4			-0.887284
ARHGEF37	ENSG00000183111.11			-1.07325						-0.603937								0.663623	1.83847	1.46084	1.44984
ARHGEF38	ENSG00000236699.8																		1.46197		2.12656
ARHGEF39	ENSG00000137135.17			-0.882354			-0.580369			-0.710571			-0.788557					-0.87396	-2.23046	-1.62516	-2.51961
ARHGEF4	ENSG00000136002.17																		1.6513	0.891829	2.00535
ARHGEF40	ENSG00000165801.9					-0.94641				0.906736			-0.804788								0.941423
ARHGEF6	ENSG00000129675.15						-2.02218												1.54722
ARID1A	ENSG00000117713.18			-0.712875						1.50846	1.43775
ARID1B	ENSG00000049618.22										0.828036
ARID3A	ENSG00000116017.10		0.617716							0.832248							-0.522939			1.0072	-0.595196
ARID3B	ENSG00000179361.17										0.796138						-0.527609	0.550342		0.916154	-0.51562
ARID4A	ENSG00000032219.18					-0.544275															0.623887
ARID4B	ENSG00000054267.20																				0.638379
ARID5A	ENSG00000196843.15														-1.03162		-1.19308	0.685579		0.507268	0.958209
ARID5B	ENSG00000150347.14				-0.635192	-0.980917				0.8685			-0.860736								0.646222
ARL10	ENSG00000175414.6																				-1.6561
ARL11	ENSG00000152213.3																		1.13642		2.17673
ARL13B	ENSG00000169379.15																	-0.738753	-1.79005	-1.23933	-1.89654
ARL14	ENSG00000179674.3																		3.12795	2.05789	2.94779
ARL15	ENSG00000185305.10		-1.09839				1.16498			0.528328									1.38906		0.777176
ARL2BP	ENSG00000102931.7																			-0.767662	-0.852221
ARL3	ENSG00000138175.8			-0.584946																	-0.657428
ARL4A	ENSG00000122644.12			0.518298																	0.657927
ARL4C	ENSG00000188042.7				0.849999	0.500988							1.21759		-0.83491		-0.625332		-0.693093	0.616902	-1.27243
ARL4D	ENSG00000175906.4			-0.56689	0.934499	0.82448					0.675316	0.653004	-0.733895		0.720141		0.736523	-1.08396
ARL5A	ENSG00000162980.16																			-0.760211
ARL5B	ENSG00000165997.4																		0.544266
ARL6IP1	ENSG00000170540.14		-2.24287			-1.31007			-1.77451			-0.790911				-1.54306	-1.40352		-0.913136		-1.16637
ARL6IP4	ENSG00000182196.13																		-0.529534		-0.531088
ARL6IP5	ENSG00000144746.6												0.808981					0.571241	1.31237	1.16909	1.02176
ARL6IP6	ENSG00000177917.10																			-1.02425	-0.666022
ARL8A	ENSG00000143862.7	0.63741																0.538556		0.615102
ARL8B	ENSG00000134108.12																		0.52549
ARMC1	ENSG00000104442.9									-0.726687
ARMC3	ENSG00000165309.13																		1.06903		0.917305
ARMC4	ENSG00000169126.15				0.94778	0.937651															1.76511
ARMC5	ENSG00000140691.16					0.606654
ARMC6	ENSG00000105676.13																	-0.613083	-1.1426	-0.605639
ARMC8	ENSG00000114098.17		-0.698493
ARMCX1	ENSG00000126947.12																	0.818772	1.82105	1.19485	1.43004
ARMCX2	ENSG00000184867.13																		0.758259	0.540845	0.675992
ARMCX3	ENSG00000102401.19																			1.09284
ARMCX4	ENSG00000196440.11		0.859846	-0.814002													-1.16786				-0.869458
ARMCX5	ENSG00000125962.14																		0.505374
ARMCX6	ENSG00000198960.10																			0.814061	0.845798
ARMT1	ENSG00000146476.10				0.659036	0.608556														-0.596364
ARNT2	ENSG00000172379.19				-0.943892	-1.10748								-0.716542	-1.27751		-1.50251	0.664937		-0.796758	-2.18684
ARNTL	ENSG00000133794.17				0.682103	1.08572
ARNTL2	ENSG00000029153.14									-0.681252			0.583271	-0.539403			-0.619305	0.839934			-0.682016
ARPC1A	ENSG00000241685.8																				-0.595602
ARPC1B	ENSG00000130429.12																				-0.746617
ARPC2	ENSG00000163466.15			-0.582219						-0.594832
ARPC4-TTLL3	ENSG00000250151.9																		0.718123		0.735294
ARPIN	ENSG00000242498.7					-0.526196				1.03402									-0.630055	-1.06521	-0.949527
ARPP19	ENSG00000128989.10																			-0.923002	-0.683925
ARR3	ENSG00000120500.17																		0.864283		0.897632
ARRB1	ENSG00000137486.16										-0.706072	-0.86718	-0.860951	-0.823231	-0.633085
ARRB2	ENSG00000141480.17																		-0.504158		-0.533063
ARRDC1	ENSG00000197070.13																			0.61528
ARRDC2	ENSG00000105643.9																	0.528294
ARRDC3	ENSG00000113369.8				0.924276	1.17422					0.537363	0.707972	1.53931						0.623891		0.761065
ARRDC4	ENSG00000140450.8														0.787801		0.734916			0.928631	0.619776
ARSA	ENSG00000100299.17																		0.677714	1.10799	1.07998
ARSB	ENSG00000113273.15	0.978018	0.686298		0.947421	0.743185				0.814908									-1.28335	-0.68637	-1.29649
ARSD	ENSG00000006756.15									-0.552717										1.38271
ARSE	ENSG00000157399.14		0.781305		0.667282		-0.786004
ARSI	ENSG00000183876.8		-1.11169	2.32176			2.36032										1.41364	0.88989	1.96444		1.45517
ARSJ	ENSG00000180801.13	1.10135	0.699848					0.564137	0.635352	1.29164				0.604709		0.956817				0.827786	0.76122
ARSK	ENSG00000164291.16									0.909772
ART4	ENSG00000111339.10																		1.85987
ART5	ENSG00000167311.13																			-1.30272	-1.81512
ARTN	ENSG00000117407.16																		-0.515067
ARV1	ENSG00000173409.13					-0.553978					-0.560031	-0.523543
ARVCF	ENSG00000099889.13									0.854114								0.748992		0.552703
AS3MT	ENSG00000214435.7			-1.30783													-0.590102			-0.868582	-1.98884
ASAH1	ENSG00000104763.18																			1.11928
ASAH2	ENSG00000188611.14																				0.837359
ASAH2B	ENSG00000204147.9																				1.01866
ASAP2	ENSG00000151693.9			-0.624819						-1.17338											-0.698394
ASAP3	ENSG00000088280.18				-0.542483	-0.534661											0.529602		0.992021		1.08787
ASB1	ENSG00000065802.11																				-0.972987
ASB12	ENSG00000198881.9																				1.31509
ASB13	ENSG00000196372.12	-0.818695	-0.894997	-1.27857						-0.962613
ASB14	ENSG00000239388.8																		-0.607847		-0.86436
ASB16	ENSG00000161664.6																				0.639359
ASB2	ENSG00000100628.11	-2.25648											-1.61286						-2.41971		-3.27903
ASB4	ENSG00000005981.12																				2.99575
ASB5	ENSG00000164122.8													1.42937	1.23541						0.809104
ASB9	ENSG00000102048.15												0.541103
ASCC3	ENSG00000112249.13																			-0.58004
ASCL2	ENSG00000183734.4																				2.04592
ASCL5	ENSG00000232237.3																		0.875897
ASF1A	ENSG00000111875.7		-0.740776																		0.584506
ASF1B	ENSG00000105011.8																		-3.65869	-1.43473	-3.59192
ASGR1	ENSG00000141505.11																		0.82469		-1.13292
ASH1L	ENSG00000116539.11									0.630198	0.625699
ASH2L	ENSG00000129691.15																		-0.604729
ASIC1	ENSG00000110881.11									2.01916				-1.29342			0.573042	-0.602557		-0.622812
ASIC2	ENSG00000108684.14																			4.07654
ASIC3	ENSG00000213199.7																		0.751887
ASIP	ENSG00000101440.9																				1.67704
ASL	ENSG00000126522.16																		-0.774418		-0.699087
ASMTL	ENSG00000169093.15																	-0.626714
ASMTL	ENSG00000169093.15_PAR_Y																	-0.628479
ASNS	ENSG00000070669.16		1.31802			-1.53542	0.546048			-0.799319								-1.05055	-0.731612	-0.765842
ASPG	ENSG00000166183.15									1.31014									1.10498	0.910378	1.23999
ASPH	ENSG00000198363.16		-0.807187							0.64993						-0.529969			-0.955582
ASPHD1	ENSG00000174939.10													-0.690963					-0.544173		-0.816346
ASPHD2	ENSG00000128203.6									-1.04138						0.62611				-0.772586
ASPM	ENSG00000066279.16									-0.559976								-0.548899	-3.80478	-1.49988	-4.73417
ASPN	ENSG00000106819.11																				-0.979774
ASRGL1	ENSG00000162174.12						-1.0294			-0.896216								-1.06071	-2.22544	-0.8985	-2.41282
ASS1	ENSG00000130707.17			0.503206		-0.786415	0.719806						0.653542						-0.634478
ASTE1	ENSG00000034533.11																				0.516923
ASTL	ENSG00000188886.3																	3.40582	2.58609	2.21603
ASTN1	ENSG00000152092.15				1.82478	1.44534					1.98873	1.80518
ASTN2	ENSG00000148219.16																		0.828711
ASXL2	ENSG00000143970.16			-0.600782														-0.570859
ASZ1	ENSG00000154438.7																		-2.10903
ATAD2	ENSG00000156802.12																		-2.64089	-1.15405	-2.75049
ATAD3A	ENSG00000197785.13																			-0.599247
ATAD3B	ENSG00000160072.19					0.60394				-0.719866								-0.634903		-0.979627
ATAD5	ENSG00000176208.8												-0.634088					-0.70774	-2.0411	-1.40415	-1.82337
ATE1	ENSG00000107669.17									-0.576514
ATF1	ENSG00000123268.8																			-0.662013
ATF3	ENSG00000162772.16					-1.63704	0.941369										-0.979448	0.785406		0.714949	0.543616
ATF4	ENSG00000128272.14		1.06412			-0.93768												-0.508649
ATF5	ENSG00000169136.9									1.16466	1.1058								-1.05854
ATF6B	ENSG00000213676.10			-0.503316																0.613216
ATF7	ENSG00000170653.18									1.25147
ATF7IP	ENSG00000171681.12										0.744062
ATF7IP2	ENSG00000166669.13														0.500913
ATG16L2	ENSG00000168010.10																		-0.602577	-0.674655	-0.959178
ATG2A	ENSG00000110046.12																			0.508041	0.560694
ATG2B	ENSG00000066739.11									0.558059
ATG4A	ENSG00000101844.17				0.560961	1.07265															0.505453
ATG4C	ENSG00000125703.14																			-0.848476
ATG4D	ENSG00000130734.9																			-0.893408
ATG5	ENSG00000057663.13		-0.912395						-0.5838
ATG9B	ENSG00000181652.18																		-1.41873		-2.37953
ATL1	ENSG00000198513.11				0.825286																0.939374
ATL3	ENSG00000184743.12																		-0.996382		-1.48228
ATN1	ENSG00000111676.14			-0.622177							3.12688
ATOH8	ENSG00000168874.12	1.13463	1.82717	-0.505106				0.58201		1.68804				0.554825		0.683545		1.13793		2.68216	-0.751712
ATOX1	ENSG00000177556.11					1.31984
ATP10A	ENSG00000206190.11										-0.575077								1.24056	1.97538	1.48724
ATP10B	ENSG00000118322.12																	1.80597	1.01687	2.93664	1.53311
ATP10D	ENSG00000145246.13					0.510189											0.51132		1.35241	0.633119	1.73571
ATP11A	ENSG00000068650.18			0.526188						0.955474	0.96942								0.813782	0.547191
ATP11B	ENSG00000058063.15																				-0.592647
ATP11C	ENSG00000101974.14												-0.692991						-0.636767
ATP12A	ENSG00000075673.11														1.37701		0.65642	-3.01834	-3.578	-2.58659	-1.79745
ATP13A2	ENSG00000159363.17																		0.766084
ATP13A3	ENSG00000133657.14			0.51731															-0.68503		-0.586781
ATP13A4	ENSG00000127249.14																	3.79948	2.52403	3.57478	2.9675
ATP1A1	ENSG00000163399.15																		0.523616	0.550291	0.774643
ATP1A2	ENSG00000018625.14						2.24989			2.32815									1.2193		0.856253
ATP1A3	ENSG00000105409.16											-1.122								-1.67965	-0.910582
ATP1B1	ENSG00000143153.12			0.801905						0.729814									-0.582999	0.506143	0.622931
ATP1B2	ENSG00000129244.8									3.77637
ATP1B3	ENSG00000069849.10																		1.61474	-0.517391
ATP23	ENSG00000166896.7																		-1.02506	-0.599233	-0.854374
ATP2A1	ENSG00000196296.13																		-1.05902
ATP2A2	ENSG00000174437.16									1.06431	1.12511									-0.641412
ATP2B1	ENSG00000070961.15	0.766628	0.515484	0.534564	0.50108	0.733183													-0.500421
ATP2B2	ENSG00000157087.16	-1.40721		-2.69455						-1.51746								-3.8018	-3.49601	-1.4238	-2.57819
ATP2B3	ENSG00000067842.17																	1.6424
ATP2B4	ENSG00000058668.14									0.783394	0.797062									0.674689
ATP2C2	ENSG00000064270.12														-0.833575			-0.852555	-0.640391		-0.573679
ATP5B	ENSG00000110955.8																				-0.544789
ATP5C1	ENSG00000165629.19									-0.6697										-0.668037	-0.510764
ATP5D	ENSG00000099624.7																		-0.546869		-0.805193
ATP5F1	ENSG00000116459.10									-0.880877									-0.618111		-0.760249
ATP5G2	ENSG00000135390.17																				-0.567415
ATP5G3	ENSG00000154518.9																		-0.56432	-0.743751	-0.625725
ATP5H	ENSG00000167863.11																		-0.853393
ATP5J2-PTCD1	ENSG00000248919.7																				0.510063
ATP5L	ENSG00000167283.7		-0.762957																		-0.582744
ATP5O	ENSG00000241837.6																			-0.501618	-0.778663
ATP5S	ENSG00000125375.14																	-0.515412
ATP6AP1	ENSG00000071553.16																			0.776911
ATP6AP1L	ENSG00000205464.11															1.80583
ATP6V0A1	ENSG00000033627.15																			0.545683
ATP6V0A4	ENSG00000105929.15	1.08749		0.900673														2.75309	1.40502	1.95735	1.07936
ATP6V0B	ENSG00000117410.13																	0.645973		0.5535
ATP6V0D2	ENSG00000147614.3													1.0118	1.44905			-0.978957	-2.88947	0.833152
ATP6V0E1	ENSG00000113732.8			0.581223														0.897731	0.510029	0.708945
ATP6V1A	ENSG00000114573.9																			-0.722339	-0.693923
ATP6V1B1	ENSG00000116039.11						0.811991				-2.32904		1.34478			-1.21158		0.964727	2.57101		2.13767
ATP6V1B2	ENSG00000147416.10		-0.516115
ATP6V1C2	ENSG00000143882.10																	1.01913		1.03888	0.629943
ATP6V1E2	ENSG00000250565.6																				-1.06485
ATP6V1G1	ENSG00000136888.6			0.519274
ATP6V1G2	ENSG00000213760.10															2.1482				-1.7782	-1.00257
ATP7A	ENSG00000165240.18									0.575329					0.535825		0.80938		-0.604112	1.37735
ATP7B	ENSG00000123191.14	1.25433	0.849928		0.885616	0.720159													-0.514319
ATP8A1	ENSG00000124406.16																0.58286	-1.31802		-0.890716	0.777088
ATP8A2	ENSG00000132932.16										1.00673	0.737763
ATP8B1	ENSG00000081923.11				-0.7755	-0.960296												0.534838		0.613938
ATP8B2	ENSG00000143515.16									1.13263	-0.717665	-0.819497							0.857993
ATP8B3	ENSG00000130270.16			-1.35294		-0.653157													-0.889131		-1.12645
ATP8B4	ENSG00000104043.14																		-0.95023		1.2866
ATP9B	ENSG00000166377.19																			0.655484
ATPAF1	ENSG00000123472.12																			-0.969898
ATPIF1	ENSG00000130770.17																		-1.0675
ATRAID	ENSG00000138085.16																				-0.574934
ATRIP	ENSG00000164053.18		-0.768366																-0.654983		-0.584849
ATRIP	ENSG00000282827.1			-0.769496			-1.22727
ATRNL1	ENSG00000107518.16														0.572061					-1.37128	-2.10724
ATRX	ENSG00000085224.21									0.748549	0.702735
ATXN1	ENSG00000124788.17		0.910009		0.609952	0.784776			0.5203	0.838857	0.523284					0.639009		0.833942		1.33417
ATXN1L	ENSG00000224470.7									0.965351									-0.517004	0.556431
ATXN2	ENSG00000204842.14									0.869096
ATXN2L	ENSG00000168488.18		0.908543
ATXN3	ENSG00000066427.21																		0.576082		0.52279
ATXN7	ENSG00000163635.17									0.618769	0.71888										0.852013
ATXN7L1	ENSG00000146776.14																		1.36124	1.05793	2.10772
ATXN7L3	ENSG00000087152.15																			0.772315	0.695849
ATXN7L3B	ENSG00000253719.3		-0.820849						-0.666487											0.667325	0.779091
AUNIP	ENSG00000127423.10																		-1.14947	-1.14786	-1.55006
AURKA	ENSG00000087586.17									-0.805574								-0.665979	-3.11869	-1.30599	-2.74556
AURKAIP1	ENSG00000175756.13																		-0.542027
AURKB	ENSG00000178999.12									-0.78348					-0.551624			-0.657219	-4.33202	-1.76261	-5.03742
AUTS2	ENSG00000158321.15									1.84004	1.01839								1.06341		0.887386
AVEN	ENSG00000169857.7			0.700325
AVIL	ENSG00000135407.10																		0.805522		0.796353
AVL9	ENSG00000105778.17		-0.94138	0.703944		-0.646748														0.725583
AVPI1	ENSG00000119986.6			0.549323						0.705436								0.889176	0.762376		0.95726
AVPR1A	ENSG00000166148.3																				-1.49478
AVPR1B	ENSG00000198049.6																	-0.784279	-1.82497		-2.65934
AVPR2	ENSG00000126895.13																	0.980613			-2.68215
AWAT1	ENSG00000204195.3																		-3.58634		-0.930561
AXIN2	ENSG00000168646.12	-1.34211	-1.15082	-0.846733	1.03226	2.12653								-1.50785		-0.840286			1.07866		0.723437
AXL	ENSG00000167601.11		-1.36864	1.4239						1.20601			1.75358	-1.17736				0.625792	1.36621	-1.09579
AZGP1	ENSG00000160862.12																		4.2244
AZI2	ENSG00000163512.13																				0.856815
AZIN2	ENSG00000142920.16																		1.2731		0.516415
B2M	ENSG00000166710.17														0.501659				1.83746	1.21261	2.70048
B3GALNT1	ENSG00000169255.13	-1.14082		-0.592281						-0.711695					0.701285			-0.710012	-0.860668
B3GALT1	ENSG00000172318.5			1.06485		-0.674159				0.784951			-2.23464	-0.571255				-2.79984	-2.3277	-1.32382	-1.81008
B3GALT2	ENSG00000162630.5	2.2433	2.40886		1.7018	2.28512				1.82632				1.98232	1.63166	1.71027			1.10966		1.15145
B3GALT4	ENSG00000235863.3																	1.06014	0.955969	2.05608	1.05864
B3GALT5	ENSG00000183778.17					1.16802									0.882388		1.24747		1.26598		2.09647
B3GAT2	ENSG00000112309.10							0.869372	0.937552											-1.44576
B3GAT3	ENSG00000149541.9																	0.592596	0.576056	0.6946
B3GLCT	ENSG00000187676.7																		-0.878674
B3GNT2	ENSG00000170340.10																			0.50862	0.992837
B3GNT3	ENSG00000179913.10	-1.34541	-2.11037	-1.25148							-0.662811							-0.718225	-1.9212	0.727747
B3GNT4	ENSG00000176383.8																	0.768445		0.909206	-0.593551
B3GNT5	ENSG00000176597.11																	-0.576156	-0.690263	0.538837	0.679085
B3GNT7	ENSG00000156966.6			0.931895			1.15199			1.02404							-0.675779	1.6954	1.03982	1.12693	0.610216
B3GNT8	ENSG00000177191.2																	1.27827	1.17805	1.74934	0.942138
B3GNT9	ENSG00000237172.3					1.49445				0.856775								0.625857	0.623853	1.27104
B3GNTL1	ENSG00000175711.8																	-0.593065		-0.570826
B4GALNT1	ENSG00000135454.13							-0.852342					-1.16602		-1.30159	0.661549	-0.937167		-1.59252	-1.0222	-3.11168
B4GALNT2	ENSG00000167080.8																		-2.63597		-1.92093
B4GALNT3	ENSG00000139044.10				0.97086					-1.15496									0.999777		0.518267
B4GALNT4	ENSG00000182272.11												0.554152					0.684352	0.659701	0.502801
B4GALT1	ENSG00000086062.12									1.3183									0.90712	0.966301	0.761779
B4GALT4	ENSG00000121578.12		-0.877816	-0.687836																-0.59502
B4GALT5	ENSG00000158470.5																		0.592504		0.919643
B4GALT6	ENSG00000118276.11		0.647207			0.631959													0.594874	-0.674383
B4GALT7	ENSG00000027847.13																			0.512006
B4GAT1	ENSG00000174684.6		0.548521																0.704928	0.706105	0.817722
B9D1	ENSG00000108641.14						-0.941807											-0.625621		-0.712886
BAALC	ENSG00000164929.16		0.862069					0.940014	0.7275	-0.527026					0.956445			2.53503	-2.25224	1.8413	-2.2338
BACE1	ENSG00000186318.16									0.745098									-0.73586
BACE2	ENSG00000182240.15																	-0.509342			0.635242
BACH1	ENSG00000156273.15																			0.507073
BACH2	ENSG00000112182.14	0.745028					1.84013												1.74107		1.53435
BAG1	ENSG00000107262.17																		1.40329		0.883136
BAG2	ENSG00000112208.11									-0.631274
BAG4	ENSG00000156735.10																			-0.88809	-0.686064
BAG5	ENSG00000166170.9	-0.690431
BAHCC1	ENSG00000266074.8																		0.682214		1.15853
BAIAP2L2	ENSG00000128298.16		-0.770213	-0.912184
BAIAP3	ENSG00000007516.13																			0.615259
BAK1	ENSG00000030110.12																			-0.808669
BAMBI	ENSG00000095739.10		0.629973	1.05879			0.864388			0.721728	-0.620695	-0.52049						1.61338	1.42323	1.7413	1.46645
BANK1	ENSG00000153064.11		0.667087															-1.06571			0.867125
BARD1	ENSG00000138376.10																		0.952483	-0.75389
BARX2	ENSG00000043039.6																	-1.49231		-1.55311	0.591075
BASP1	ENSG00000176788.8									0.860731	0.575083							0.620433	-0.758215	0.914164	-0.87997
BATF	ENSG00000156127.6																	3.80502	2.66688		2.82925
BATF2	ENSG00000168062.9					-1.56525													3.87358	2.93223	5.44182
BAZ1A	ENSG00000198604.10																				1.03702
BAZ1B	ENSG00000009954.10																		-0.559032
BAZ2A	ENSG00000076108.11		0.862617							1.48461	1.39079										0.722454
BAZ2B	ENSG00000123636.17			-0.60521							0.686173								0.931926	0.716876	0.848828
BBC3	ENSG00000105327.16																			0.773271	0.572533
BBIP1	ENSG00000214413.7										-0.538037
BBOF1	ENSG00000119636.15																	-1.02166
BBOX1	ENSG00000129151.8		1.41821											1.23302					0.780293	1.62881	0.655052
BBS1	ENSG00000174483.19		0.819619							0.739468
BBS12	ENSG00000181004.9																		0.909958		1.08467
BBS4	ENSG00000140463.13																			-0.508747	0.633579
BBS5	ENSG00000163093.11		0.701125																		0.589559
BBS7	ENSG00000138686.9																			-0.798556	-0.944483
BBS9	ENSG00000122507.20									0.803718									0.68518
BCAM	ENSG00000187244.10		-0.524539	-0.534501	-0.706639	-0.761979							0.746526					0.625116	0.6415	0.578711
BCAP29	ENSG00000075790.10		0.625264																	0.517806
BCAR3	ENSG00000137936.16						0.955637												0.814666		0.56511
BCAS1	ENSG00000064787.13												1.38595	1.55385	0.704124			1.28098	0.854514	3.18835	1.74801
BCAS3	ENSG00000141376.21				0.515297															0.527309
BCAS4	ENSG00000124243.17												0.623293		0.704645					-0.56315
BCAT1	ENSG00000060982.14			-0.708267						-1.52967								-1.32852	-3.83769		-1.77347
BCAT2	ENSG00000105552.14																			-0.693244	-1.10806
BCHE	ENSG00000114200.9														0.898228		0.801048	-1.08724	-1.66022		-1.01703
BCKDHA	ENSG00000248098.11																		-0.615128	-0.602396	-0.628394
BCL11A	ENSG00000119866.20															-0.626594			0.694381		0.795802
BCL11B	ENSG00000127152.17									-1.67857
BCL2	ENSG00000171791.12			-0.773156	-1.0656								-1.53853	-0.863553				-0.525024		-1.57263
BCL2A1	ENSG00000140379.7																		-2.189
BCL2L1	ENSG00000171552.12																		-0.673363
BCL2L11	ENSG00000153094.21			-0.659359							0.855975									0.927667	0.690836
BCL2L12	ENSG00000126453.9																		-0.514005	-0.603116	-0.997259
BCL2L14	ENSG00000121380.12																		2.54917		4.49016
BCL2L15	ENSG00000188761.11						-5.32685				-2.22115	-2.52286	-3.33547
BCL3	ENSG00000069399.13								1.2766	2.15121	2.18355						-0.710348		-1.51143
BCL6	ENSG00000113916.17																	-0.638315	-0.784874
BCL6B	ENSG00000161940.10	-1.9232		-0.983352															-1.33531	-1.20686	-1.43432
BCL7A	ENSG00000110987.8									-0.553297											0.526524
BCL7C	ENSG00000099385.11																				-0.555234
BCL9	ENSG00000116128.10									1.44296									0.602449
BCL9L	ENSG00000186174.12		0.913105								2.27527								0.876164		0.595702
BCO1	ENSG00000135697.9						-1.23043												4.19261		4.7633
BCO2	ENSG00000197580.11																		2.70829		1.74916
BCOR	ENSG00000183337.16																		-0.520007
BCORL1	ENSG00000085185.15																				-0.57403
BCS1L	ENSG00000074582.12																			-0.56121
BDH1	ENSG00000161267.11									-1.39232									-0.67907		-0.754667
BDH2	ENSG00000164039.14					-0.724511													0.6278		0.658386
BDKRB2	ENSG00000168398.6														-0.686707					1.16971
BDNF	ENSG00000176697.18			1.01895				0.511232		1.73654			0.646468					0.645442	0.999015	0.62565	1.15749
BDP1	ENSG00000145734.18			-0.614429
BEAN1	ENSG00000166546.13																	0.504046
BEND3	ENSG00000178409.13									-0.859535					-0.564547				-1.3804	-0.575375	-1.49127
BEND4	ENSG00000188848.15																	-1.84388		-0.855241	-2.74837
BEND5	ENSG00000162373.12																-0.987349		-1.37356		-1.46651
BEND6	ENSG00000151917.17															0.70516			1.05996		1.4393
BEND7	ENSG00000165626.16										0.768083
BEST1	ENSG00000167995.15								0.741249
BEST3	ENSG00000127325.18			1.37526
BEST4	ENSG00000142959.4																		-2.47588		-2.47281
BET1	ENSG00000105829.11																			-0.770483
BET1L	ENSG00000177951.17									1.24235										0.522724
BEX1	ENSG00000133169.5																				-0.705451
BEX2	ENSG00000133134.11						1.69978
BEX3	ENSG00000166681.13						0.776289						0.94223
BEX5	ENSG00000184515.10	-1.07534	-0.583493																1.32619	0.851546	0.693575
BFSP1	ENSG00000125864.12			0.664596		-0.758243
BFSP2	ENSG00000170819.4											-2.80634
BGN	ENSG00000182492.15																	-1.11997	-2.07687	-1.66679	-2.01628
BHLHA15	ENSG00000180535.3																		1.10488
BHLHB9	ENSG00000198908.11																		0.737421
BHLHE40	ENSG00000134107.4					-1.02633											-0.803312		-0.56172
BHLHE41	ENSG00000123095.5								0.655239	-0.594838	2.94252	2.06326						-1.59656		-0.777429	-0.629736
BHMT	ENSG00000145692.14																1.07268
BICC1	ENSG00000122870.11									0.739429					0.932953			-1.07954	-1.67326	-1.06862	-0.527509
BICD1	ENSG00000151746.13				0.931016						1.02136								0.543129
BICD2	ENSG00000185963.13		-0.573518																-0.665928		-0.723961
BICDL1	ENSG00000135127.11			0.67968		1.07763											0.527523		1.58785		1.17334
BICDL2	ENSG00000162069.14																		1.04563	1.03748	1.09704
BID	ENSG00000015475.18			0.69037						-0.681283			0.792701							0.580761
BIK	ENSG00000100290.2																-1.35249	1.2853			-0.877046
BIN1	ENSG00000136717.14						-0.735102						0.591761					-0.756424	-1.61373	-0.594414	-0.594783
BIN2	ENSG00000110934.10																	2.08852	3.63566
BIRC2	ENSG00000110330.8																		0.673489		0.840366
BIRC3	ENSG00000023445.13			0.812979	-0.627272								0.939718				-1.31575	1.47519		1.81532	1.0571
BIRC5	ENSG00000089685.14			-0.597221						-1.06405								-0.616694	-4.08383	-1.50482	-5.09527
BIRC7	ENSG00000101197.12									3.4648			4.37018
BIVM	ENSG00000134897.13																	-0.536272		-0.762564	-0.627469
BLCAP	ENSG00000166619.12																	0.513849	0.573277		0.832368
BLM	ENSG00000197299.10									-0.945669									-2.81073	-1.58313	-3.25528
BLMH	ENSG00000108578.14			-0.665217						-0.666753								-0.950225	-0.660389	-1.00137	-1.01255
BLNK	ENSG00000095585.16										-2.08721					1.09294		0.896674	2.19359	2.06479	2.03922
BLOC1S3	ENSG00000189114.6									1.01855
BLOC1S5	ENSG00000188428.18					-0.521422							-0.53336							-0.989684	-0.714481
BLOC1S6	ENSG00000104164.10																				-0.508825
BLVRB	ENSG00000090013.9																		0.666376
BLZF1	ENSG00000117475.13																		0.767774		0.80968
BMF	ENSG00000104081.13	1.01254	1.28349				0.865607				1.45445	0.760114	0.908437	0.938065		0.922379		1.33737	0.775707	2.3568	0.864211
BMI1	ENSG00000168283.13																				0.699079
BMP1	ENSG00000168487.17	0.945633	0.637045	0.965267														0.781956	1.23615	0.799154
BMP2K	ENSG00000138756.17			1.05376			0.559543
BMP3	ENSG00000152785.6														-0.801365	-1.58292		-0.542557	1.49094		2.04765
BMP4	ENSG00000125378.15	1.3445	1.05253	0.685485			0.610643			1.4771								0.842464		-0.67162
BMP5	ENSG00000112175.7																	1.22742	1.77391		0.681347
BMP6	ENSG00000153162.8	0.717289				-1.22094	-0.736974					-0.500318	-0.885683					0.819766			-0.912463
BMP7	ENSG00000101144.12	-1.1181	-1.13846	-3.17326		-1.326	-0.562758		-0.538759	-1.48715			-0.579817			-0.807695		-1.75643	-2.32004	-1.16855	-1.81145
BMP8B	ENSG00000116985.11			0.645784												0.84241					-0.881464
BMPER	ENSG00000164619.8		0.523918	-0.86644											1.52436				-1.43341	-1.19071
BMPR1B	ENSG00000138696.10			-0.835094			-0.65996											-1.7202		-0.873965
BMPR2	ENSG00000204217.12									0.622821									0.615034
BMT2	ENSG00000164603.11			0.859397									0.621247					0.612134
BMX	ENSG00000102010.14							1.6714	1.99278				-1.15387						2.15422	4.35253	3.25531
BNC1	ENSG00000169594.13		1.09287	0.720396					0.889464	-1.2785									0.974838		0.777054
BNC2	ENSG00000173068.17			-0.627211							0.936804							-1.13199			-1.03408
BNIP1	ENSG00000113734.17																		-0.529016
BNIP2	ENSG00000140299.11						0.886299
BNIP3	ENSG00000176171.11		-0.65573			-0.600631			-0.706982				1.001					1.05117	-2.13612	0.971945	-2.90094
BNIP3L	ENSG00000104765.15												0.920153						-0.844136		-1.16923
BNIPL	ENSG00000163141.18																0.716771	1.015	1.92628	2.24366	2.16485
BOC	ENSG00000144857.14		0.686893	-1.12123						0.954635				0.711084		0.588416	0.541644		1.66825	1.57417	2.23088
BOD1L1	ENSG00000038219.12			-0.810597		-0.654662					0.612563
BOK	ENSG00000176720.4	1.15804	0.575538
BOLA1	ENSG00000178096.8																		1.43254	1.79832	1.1548
BOLL	ENSG00000152430.17																		1.27717		4.67451
BOP1	ENSG00000261236.6																	-0.536646	-0.750615	-0.558321	-0.597824
BORA	ENSG00000136122.15	-0.86773																	-1.42793	-1.15309	-1.16324
BORCS5	ENSG00000165714.10			0.631474																-1.02286
BORCS7	ENSG00000166275.15																0.50863
BORCS8-MEF2B	ENSG00000064489.22			0.802533
BPGM	ENSG00000172331.11		-0.55286															0.886791
BPHL	ENSG00000137274.12																				-0.511039
BPIFA2	ENSG00000131050.10							1.36314	1.42566						0.992171		0.943597	-3.24589	-3.77604	-2.67837	-3.20366
BPIFB1	ENSG00000125999.10														1.51111		1.70936		-4.13858		-1.18269
BPIFB4	ENSG00000186191.7																	-3.09651	-2.98166	-2.26265	-2.39193
BPTF	ENSG00000171634.16		0.63825	-0.66569
BRCA1	ENSG00000012048.20			-0.562424						-0.729215			-0.617203					-0.878557	-2.3068	-1.47834	-2.60489
BRCA2	ENSG00000139618.14																	-0.535186	-2.14778	-1.14174	-2.01175
BRCC3	ENSG00000185515.14		-0.738066							0.530561
BRD2	ENSG00000204256.12									0.599254											0.67349
BRD3	ENSG00000169925.16		0.572263								0.822549
BRD4	ENSG00000141867.17			-0.598054
BRDT	ENSG00000137948.18					6.18069													-2.67497
BRF2	ENSG00000104221.12			0.525603
BRI3	ENSG00000164713.9												0.508872					0.838649	0.863707	1.12664	0.524966
BRI3BP	ENSG00000184992.10	-0.649325	-1.85193	-0.733867		-0.531863			-0.784452	-1.02369					-0.631236	-1.41807	-1.0952	-1.03747	-3.03056	-2.3335	-3.84978
BRICD5	ENSG00000182685.7																		-0.649107	-0.695998	-0.727568
BRINP1	ENSG00000078725.12									-2.98667									3.07492	2.14852	3.02508
BRIP1	ENSG00000136492.8									-0.592269									-1.60269	-0.656695
BRMS1	ENSG00000174744.13					0.537016
BROX	ENSG00000162819.11																			-1.68343	-1.19799
BRPF1	ENSG00000156983.15			-0.501296
BRPF3	ENSG00000096070.19					0.631536													0.706854	0.747193	0.908767
BRSK1	ENSG00000160469.16																		0.830601
BRWD3	ENSG00000165288.10									0.919965										0.680499
BSCL2	ENSG00000168000.14																	0.76532	0.604647	0.787958	0.541436
BSDC1	ENSG00000160058.18																				0.633826
BSG	ENSG00000172270.18																				-0.639497
BSN	ENSG00000164061.4		1.01616							2.74934	1.77366								0.802273
BSND	ENSG00000162399.6																0.858626		0.812686	-2.22651
BSPRY	ENSG00000119411.10												0.631731						-0.586979	0.534476
BST2	ENSG00000130303.12		0.800965	-0.517076											0.858348		1.07529	0.545168	1.66522	4.47293	2.88769
BTBD16	ENSG00000138152.8												1.19206						1.58947		-2.92254
BTBD17	ENSG00000204347.3							-1.36457		2.09288
BTBD18	ENSG00000233436.7																		-0.515321
BTBD19	ENSG00000222009.8																		-0.918435
BTBD2	ENSG00000133243.8									0.635689
BTBD3	ENSG00000132640.14	0.647197		0.648448						0.885341										0.732296
BTBD7	ENSG00000011114.14																				-0.570864
BTBD8	ENSG00000189195.10																		0.758431		0.661677
BTBD9	ENSG00000183826.16																		1.15547	1.08307	0.608209
BTC	ENSG00000174808.11									-1.54718					0.523509	-0.848101		-1.22838	-0.893576	-1.06125
BTD	ENSG00000169814.12					0.671678												0.742508	0.946067	0.844325	0.756686
BTF3	ENSG00000145741.15																		-0.757771		-0.538869
BTG1	ENSG00000133639.4										0.568677	0.666748						0.719792		0.902175	1.11615
BTG2	ENSG00000159388.5	1.24374	1.57568	-1.02358			0.796626				0.666021	0.571141			0.523336		0.713939		-1.63332		-1.6137
BTG3	ENSG00000154640.14																		1.07466		0.552821
BTLA	ENSG00000186265.9																		-0.747538
BTN2A1	ENSG00000112763.15									0.728769											1.08947
BTN3A1	ENSG00000026950.16		0.5809								0.642793	0.837455	0.942793						2.54464	1.29994	3.41527
BTN3A2	ENSG00000186470.13		0.586726		0.653938		-0.967455				0.679562	0.794307	0.825834						2.18791	0.744875	2.95033
BTN3A3	ENSG00000111801.15					-0.807228					0.562605		1.27801						2.60838	1.29754	3.77388
BTNL8	ENSG00000113303.11														1.68725		1.30999		-3.07694		-2.61942
BTNL9	ENSG00000165810.16																0.777251	-1.58912	-4.12499	-1.42989	-2.24228
BUB1	ENSG00000169679.14									-0.816916									-3.45376	-1.36506	-4.08648
BUB1B	ENSG00000156970.12									-0.697921								-0.515486	-3.9282	-1.76175	-4.92155
BUB3	ENSG00000154473.17									-0.51655										-0.614243
BUD13	ENSG00000137656.11									-0.621917									-0.620098	-0.960371	-0.741452
BVES	ENSG00000112276.13		0.55519							1.06375						0.88071		2.46746		3.6603	1.1418
BZW1	ENSG00000082153.17																				-0.520698
BZW2	ENSG00000136261.14									-0.786665									-0.664123	-0.750028	-0.576212
C10orf10	ENSG00000165507.8			1.84471			2.6427			0.542663							-0.972779	3.02776	3.00361	3.72331	3.10065
C10orf105	ENSG00000214688.4																				0.956288
C10orf107	ENSG00000183346.6																	0.973516	2.08912	1.70982	1.13356
C10orf11	ENSG00000148655.14			0.801036															-1.17718		-1.29263
C10orf128	ENSG00000204161.13														1.08773		0.728498		1.61574	1.15313	0.853838
C10orf35	ENSG00000171224.8					0.552569
C10orf54	ENSG00000107738.19		-0.939794							1.21955			0.77057						0.879402		0.642655
C10orf55	ENSG00000222047.8																			0.884015
C10orf67	ENSG00000179133.12																		-0.58283	-1.39874	-0.843046
C10orf76	ENSG00000120029.12																			-0.598633	-0.560879
C10orf82	ENSG00000165863.16		-0.747972	-0.850208																	-1.74778
C10orf99	ENSG00000188373.4												2.26075					1.83025	-1.2707	2.21426
C11orf16	ENSG00000176029.13																		1.43026		1.19477
C11orf24	ENSG00000171067.10																			0.58149
C11orf42	ENSG00000180878.2																			-2.07605
C11orf45	ENSG00000174370.9									-0.974686								-0.506217
C11orf52	ENSG00000149300.9																	0.860927	1.55865	0.893843	2.04987
C11orf54	ENSG00000182919.14			0.551134									0.599979
C11orf63	ENSG00000109944.10																		0.598343
C11orf68	ENSG00000175573.6									0.609251										0.530907	0.517897
C11orf70	ENSG00000137691.12										-0.807391								1.51946
C11orf71	ENSG00000180425.10																				0.507526
C11orf80	ENSG00000173715.15									-0.512244								0.550937	1.15357
C11orf84	ENSG00000168005.8																		-0.575391		-0.542866
C11orf86	ENSG00000173237.4																	-2.60172	-2.34729	-2.97522	-1.76302
C11orf88	ENSG00000183644.13																				1.83972
C11orf95	ENSG00000188070.9									0.635752
C11orf96	ENSG00000187479.5																		-3.18554		-3.87692
C12orf10	ENSG00000139637.13																			-0.540715	-0.511422
C12orf4	ENSG00000047621.11																			-0.522575
C12orf45	ENSG00000151131.10									-0.625459										-0.909708	-0.653089
C12orf49	ENSG00000111412.5																	0.621789
C12orf56	ENSG00000185306.12						-1.15879					-1.99191					0.668159
C12orf65	ENSG00000130921.7			-0.538297															-0.507676
C12orf66	ENSG00000174206.12																			-0.70715
C12orf71	ENSG00000214700.5																				1.07979
C12orf74	ENSG00000214215.3																		-1.10661		1.75094
C12orf75	ENSG00000235162.8		-0.516235							-0.894447									-1.99902	-1.03784	-3.03289
C12orf76	ENSG00000174456.13									0.712931								0.524048		0.897518	0.948256
C14orf105	ENSG00000100557.9				0.578573	0.518814	-1.07663
C14orf142	ENSG00000170270.4																	-0.577008	-0.505995
C14orf159	ENSG00000133943.20			-0.515038																	0.927803
C14orf28	ENSG00000179476.7			0.600791						1.28156										0.529813
C14orf37	ENSG00000139971.15					-0.548809	0.771773				0.624462		-0.815877		0.863184		0.794826		-2.25932		-2.01816
C14orf80	ENSG00000185347.17																		-0.91981		-0.708386
C14orf93	ENSG00000100802.14					-0.67151
C15orf38-AP3S2	ENSG00000250021.7									0.50077									-1.13418
C15orf39	ENSG00000167173.18										0.994576			-1.18687
C15orf48	ENSG00000166920.11														0.663477		-1.05927	0.583884	1.64587	4.6936	1.25652
C15orf52	ENSG00000188549.12										1.2838								1.56827		1.59977
C15orf57	ENSG00000128891.15																			0.688568	0.833188
C15orf59	ENSG00000205363.5									0.763982
C15orf62	ENSG00000188277.9					1.9408									0.556593			0.924391	0.633313	1.72549	1.46931
C15orf65	ENSG00000261652.2																		1.42044		0.92585
C16orf45	ENSG00000166780.10															0.934213			-1.07151	-1.12842	-1.84598
C16orf46	ENSG00000166455.13																		0.800029		0.526981
C16orf52	ENSG00000185716.11																			-0.515877
C16orf59	ENSG00000162062.14																		-1.24301	-0.505857	-1.10901
C16orf71	ENSG00000166246.13									1.83215									0.594339		0.795765
C16orf74	ENSG00000154102.10									-1.06263									0.998892	-1.03045
C16orf87	ENSG00000155330.9			0.657583																	-0.506204
C16orf91	ENSG00000174109.4																		-0.551449
C16orf95	ENSG00000260456.6						-1.22221														-0.773187
C16orf96	ENSG00000205832.7									4.27927
C17orf107	ENSG00000205710.3																		1.02703
C17orf47	ENSG00000181013.3																				1.63435
C17orf49	ENSG00000258315.5																				-0.702154
C17orf51	ENSG00000212719.10									1.02441					-0.534534
C17orf53	ENSG00000125319.14																		-2.26549	-0.960467	-2.44468
C17orf58	ENSG00000186665.9			0.563384														-0.657946	-1.32758
C17orf62	ENSG00000178927.17																				0.562379
C17orf67	ENSG00000214226.8																		0.810145	0.542158	2.31887
C17orf75	ENSG00000108666.9																			-0.893552
C17orf80	ENSG00000141219.15			-0.785305						-0.810034			-0.642262					-0.614255
C17orf96	ENSG00000273604.1										-0.565584				-0.656648				-0.676711		-0.681757
C17orf99	ENSG00000187997.11														-1.72206			-4.66745	-1.96444
C18orf25	ENSG00000152242.10										0.708185	0.676989							-0.996708	-1.13184	-1.26432
C18orf32	ENSG00000177576.11		-0.699134															0.563779	0.625964	0.596057	0.606935
C18orf54	ENSG00000166845.13			-1.17747						-1.29146			-0.953154					-1.63402	-1.46168	-1.88927	-1.45745
C19orf12	ENSG00000131943.17																		0.504218	0.500948
C19orf25	ENSG00000119559.15	0.622758
C19orf38	ENSG00000214212.8									2.03662											1.09035
C19orf44	ENSG00000105072.8																				0.52795
C19orf48	ENSG00000167747.13																		-1.32911	-1.0489
C19orf54	ENSG00000188493.14					-1.05989				2.1452					-0.575665
C19orf57	ENSG00000132016.11																		-0.539059	-1.15825	-0.945267
C19orf66	ENSG00000130813.17			-0.801747									0.520438						2.21051	1.95542	2.70724
C1GALT1	ENSG00000106392.10																			0.779189	0.995639
C1GALT1C1	ENSG00000171155.7																	0.587084	0.904475	0.680409	1.17333
C1orf101	ENSG00000179397.17																		0.817987		1.19431
C1orf106	ENSG00000163362.10		-0.554575					-0.522034		-0.521931			0.564679					0.731495	1.13348		0.827617
C1orf109	ENSG00000116922.14		-0.603182
C1orf111	ENSG00000171722.12																				1.31419
C1orf112	ENSG00000000460.16																		-1.44778	-0.93198	-1.35433
C1orf115	ENSG00000162817.6			-0.765746						-1.24956									0.64748	0.696185
C1orf116	ENSG00000182795.12				0.834362	0.914944					0.596916		0.734891					1.60005	2.62291	1.89698	1.836
C1orf158	ENSG00000157330.9																				2.77789
C1orf159	ENSG00000131591.17	0.581947
C1orf168	ENSG00000187889.12	-1.47648		-0.771682						-3.77045									-1.93364		-1.65568
C1orf186	ENSG00000263961.6			-1.18402						-0.710264								-1.23737	-2.35923		-1.93825
C1orf194	ENSG00000179902.12									2.89435
C1orf198	ENSG00000119280.16			0.585026			0.646699			1.88771									1.14795
C1orf21	ENSG00000116667.12			0.906354																	0.529233
C1orf210	ENSG00000253313.5												-0.581141
C1orf216	ENSG00000142686.7																			0.620982	0.812184
C1orf226	ENSG00000239887.4			-0.700446		-0.740708									-0.618578				0.656823		1.02624
C1orf228	ENSG00000198520.10																	0.673522	0.516568
C1orf35	ENSG00000143793.12																			-0.878287	-1.046
C1orf50	ENSG00000164008.14																				-0.581087
C1orf54	ENSG00000118292.8																				0.553422
C1orf87	ENSG00000162598.13																	1.5703	2.38347	1.91019	2.16596
C1QBP	ENSG00000108561.8																		-0.725112
C1QL1	ENSG00000131094.3			-0.886312	-1.08625	-1.69542				0.687907	-0.952096		-1.40003						-2.97766		-1.90896
C1QL3	ENSG00000165985.9																		0.557134
C1QL4	ENSG00000186897.4		0.837464	-2.18645		-1.52152													-2.49879
C1QTNF1	ENSG00000173918.14																	0.597981	0.978899
C1QTNF2	ENSG00000145861.7		-1.29395	-1.8598															-1.11034		-3.84802
C1QTNF3	ENSG00000082196.20							0.680881		-0.694013					1.72539				-2.58279	1.68796	-0.803404
C1QTNF5	ENSG00000223953.5		1.37714	0.763844
C1QTNF6	ENSG00000133466.13												0.928499					0.827031	0.862763	0.682051
C1QTNF7	ENSG00000163145.12			-1.04876
C1R	ENSG00000159403.15																		1.66801	0.953209	1.89763
C1RL	ENSG00000139178.10																			0.524674	0.729299
C1S	ENSG00000182326.14									0.52253					-0.6846		-0.536123	0.815643	1.25832	0.749012	1.04599
C2	ENSG00000166278.14																				0.712436
C20orf141	ENSG00000258713.2												6.07724
C20orf144	ENSG00000149609.5			-1.63666																	0.93143
C20orf194	ENSG00000088854.12	0.73419																		0.905606
C20orf27	ENSG00000101220.17																		-0.531743	-1.17339	-1.05248
C21orf2	ENSG00000160226.15																			0.617306
C21orf33	ENSG00000160221.16																		-0.739942
C21orf58	ENSG00000160298.17			-0.612601	-0.539093						-0.663457								-1.8381	-1.4542	-1.76368
C21orf59	ENSG00000159079.18									-0.564777
C21orf62	ENSG00000205929.10																				-1.63246
C21orf91	ENSG00000154642.10																		0.748813		1.00032
C22orf23	ENSG00000128346.10									1.54422									0.623408		-0.607052
C22orf29	ENSG00000215012.8	0.946058																0.647679	0.615659	0.688188
C22orf39	ENSG00000242259.8																			0.555702
C22orf42	ENSG00000205856.3																				1.99422
C22orf46	ENSG00000184208.10		0.960928			-1.07574				1.40239
C2CD2	ENSG00000157617.16									-0.607414				-0.732588	-0.561694			0.835408	1.18914	0.667411	0.681078
C2CD2L	ENSG00000172375.12																		0.639256
C2CD3	ENSG00000168014.16										0.8344										0.573553
C2CD4A	ENSG00000198535.5				-3.64047	-2.9783					-0.898801	-0.697266						4.08309	3.83014	4.21707	3.0736
C2CD4C	ENSG00000183186.7																	1.10992
C2CD4D	ENSG00000225556.1																		1.28806		1.01422
C2CD5	ENSG00000111731.12													-0.582085
C2orf15	ENSG00000273045.5										-0.519018		0.632986
C2orf16	ENSG00000221843.3																		0.805626
C2orf42	ENSG00000115998.7																				0.684714
C2orf47	ENSG00000162972.10																				0.564215
C2orf54	ENSG00000172478.17				-1.75225	1.66189					-1.01711	-0.741294	1.34714	-0.986776	-1.9398	-0.874916	-1.85018	1.4216	2.72319	1.38067	1.78712
C2orf61	ENSG00000239605.8																				2.64881
C2orf69	ENSG00000178074.5																			-0.765344	-0.598529
C2orf70	ENSG00000173557.14																		-0.723452
C2orf71	ENSG00000179270.6												-0.946709						2.74075
C2orf72	ENSG00000204128.5												-1.34158			0.654731	-0.905453	0.698524	-2.37745		-3.82605
C2orf73	ENSG00000177994.15																		1.9895		1.52285
C2orf76	ENSG00000186132.14													0.72685						0.705074
C2orf81	ENSG00000159239.12																		0.632837		-0.602839
C2orf88	ENSG00000187699.10						-1.24438			-1.19296								-0.596891	-2.00342		-1.18093
C3	ENSG00000125730.16										1.72744		2.58784	-1.11679		-0.783407				0.944599
C3orf14	ENSG00000114405.10			-0.65914						-0.972619									0.913912
C3orf18	ENSG00000088543.14														-0.609765				0.969131
C3orf30	ENSG00000163424.8																			-3.48036
C3orf33	ENSG00000174928.15					-0.560416
C3orf36	ENSG00000221972.3									3.12455									1.23624
C3orf38	ENSG00000179021.9																		0.658321		1.00917
C3orf52	ENSG00000114529.12			0.584231	1.03628	1.07468		0.628211						0.833791	0.834973						0.673748
C3orf58	ENSG00000181744.8	0.578541		0.841199						0.955458					-0.601011		-0.746214		-1.12924		-0.725685
C3orf62	ENSG00000188315.7																		1.17637	0.828204	1.12219
C3orf67	ENSG00000163689.19																		0.604853	-0.715527	-0.881801
C4A	ENSG00000244731.7									1.5107									1.1335		2.53194
C4B	ENSG00000224389.8									1.48767									0.847997		2.84055
C4BPA	ENSG00000123838.10														0.843377				-3.06173		0.71522
C4BPB	ENSG00000123843.12			0.590088			4.35923						3.08955								2.94273
C4orf19	ENSG00000154274.14		-1.40114														-0.751452
C4orf22	ENSG00000197826.11																		2.48504
C4orf26	ENSG00000174792.10																		2.46081
C4orf3	ENSG00000164096.12																			0.987231
C4orf32	ENSG00000174749.5																	-1.49387	-0.834747	-1.40901
C4orf33	ENSG00000151470.12																		1.29508	0.602476	1.50279
C4orf36	ENSG00000163633.10																	0.658983	0.533415	0.74903
C4orf46	ENSG00000205208.4																		-1.72355	-1.16434	-2.37257
C4orf47	ENSG00000205129.8																		-0.890734		-1.01454
C4orf51	ENSG00000237136.7																				0.678315
C5	ENSG00000106804.7						1.62049													-1.0887	-0.997266
C5AR1	ENSG00000197405.7									2.70647										-1.45071
C5orf30	ENSG00000181751.9													0.689288					-0.72516		-0.862225
C5orf34	ENSG00000172244.8																	-0.648162	-0.924383	-1.51702	-1.54429
C5orf42	ENSG00000197603.13																		0.565894
C5orf49	ENSG00000215217.6																	1.22111	1.95716		1.95534
C5orf51	ENSG00000205765.8										0.597184
C5orf63	ENSG00000164241.13			-1.10715
C6	ENSG00000039537.13					-1.42285															1.02306
C6orf1	ENSG00000186577.12										-0.620855										0.878765
C6orf106	ENSG00000196821.9									0.570245									0.65414	0.508817
C6orf118	ENSG00000112539.14																				1.87427
C6orf120	ENSG00000185127.6																			1.02671	1.52417
C6orf132	ENSG00000188112.8										0.610694
C6orf141	ENSG00000197261.11																				3.46099
C6orf15	ENSG00000204542.2					4.80501							3.09568				1.08545	3.44865	3.68931	2.1808	1.09002
C6orf163	ENSG00000203872.6																			1.11369	0.83034
C6orf223	ENSG00000181577.15					-1.26934	-1.02957								-1.03669		-1.79944		-0.711274	-2.47986	-1.94996
C6orf47	ENSG00000204439.3																		0.772423	0.981613	1.13827
C6orf48	ENSG00000204387.12		0.528477															-0.575991	-0.943811
C6orf52	ENSG00000137434.11																	-0.700451	-1.1775
C6orf89	ENSG00000198663.16		-0.602044
C7orf25	ENSG00000136197.12																			0.718392
C7orf31	ENSG00000153790.11																			-0.806725
C7orf43	ENSG00000146826.15					0.847444												0.509901		1.18399	0.828338
C7orf49	ENSG00000122783.16																		-0.580388	-0.735732	-0.700656
C8orf34	ENSG00000165084.15		2.22219															-1.75156	-1.03399
C8orf37	ENSG00000156172.5																	-0.508856	-0.682313	-0.717933	-0.92726
C8orf4	ENSG00000176907.4		0.96913			-0.51119						0.522416	-0.865459		0.523237				-2.16887	-1.01864	-1.21726
C8orf44	ENSG00000213865.7																				0.695547
C8orf44-SGK3	ENSG00000270024.5														1.18502
C8orf46	ENSG00000169085.11											1.23955	1.76151					1.74898	1.23084
C8orf58	ENSG00000241852.9	1.0954								0.659435			0.773716					0.857291		0.79556
C8orf59	ENSG00000176731.11			0.591606
C8orf82	ENSG00000213563.6					0.618845														0.870181
C8orf88	ENSG00000253250.2																			-2.28416	-2.5561
C9orf114	ENSG00000198917.12																				0.621061
C9orf131	ENSG00000174038.12																				1.20495
C9orf135	ENSG00000204711.8																		-1.26006		1.68204
C9orf142	ENSG00000148362.10																			-0.654355	-0.558927
C9orf152	ENSG00000188959.9																0.762546		-1.90685
C9orf172	ENSG00000232434.2									1.46153								0.581893		0.631392	-0.786206
C9orf40	ENSG00000135045.6												-0.516417					-0.68625	-1.89913	-1.02966	-1.46347
C9orf43	ENSG00000157653.11																		-1.51281	-1.12156	-1.21608
C9orf47	ENSG00000186354.10									1.6452
C9orf50	ENSG00000179058.6																		-0.885814		-0.845354
C9orf57	ENSG00000204669.9																		-2.96752
C9orf66	ENSG00000183784.6																		1.14058		1.69099
C9orf69	ENSG00000238227.7	0.855146								0.592451										0.881896
C9orf72	ENSG00000147894.14		-0.839343			-0.639349			-0.77712								-0.616814
CA11	ENSG00000063180.8																		0.757288
CA12	ENSG00000074410.13			-0.882391	0.627395		0.644418			-1.35833				-0.914263			-0.571072	-0.793124	-2.02766		-2.34143
CA13	ENSG00000185015.7									-1.11668					0.511352		0.730811	-0.569212		-0.845862
CA14	ENSG00000118298.10																		-0.52822		-1.29945
CA2	ENSG00000104267.9		0.860711	-1.89452		0.835123				-1.13223			-1.05002		0.616486			-0.993321	-2.10541	-0.721159	-0.881849
CA3	ENSG00000164879.6														-0.989745				1.1652		-0.560593
CA4	ENSG00000167434.9												-2.60986
CA5B	ENSG00000169239.12		0.5471	-0.590513		-0.582711														0.648002
CA7	ENSG00000168748.13																		1.26812
CA8	ENSG00000178538.9			-0.905765															-1.70059
CA9	ENSG00000107159.12			1.24416											-1.38093		-1.33933		-2.26288		-3.97402
CAB39	ENSG00000135932.10									-0.734851
CAB39L	ENSG00000102547.18			0.961825														0.719663	1.10468	0.678275	1.10127
CABLES1	ENSG00000134508.12					1.20943					1.40952	0.933972							1.31456	0.797463	0.626726
CABP1	ENSG00000157782.9																	-3.41928		-1.65786	-1.9142
CABP7	ENSG00000100314.3												-1.89283
CABYR	ENSG00000154040.20																		-0.529145		-0.9619
CACFD1	ENSG00000160325.14			-0.555407															0.506206	1.37946	0.76492
CACHD1	ENSG00000158966.13		0.514916	-0.570973	1.26631	0.967233				0.966081				-0.692004		-0.60679			0.682607	1.10547	1.08707
CACNA1A	ENSG00000141837.19																				2.03217
CACNA1B	ENSG00000148408.12		0.977199							1.41294									1.12494
CACNA1D	ENSG00000157388.14																	-1.31602	-1.07357	-1.17315	-0.783863
CACNA1E	ENSG00000198216.10																				-1.46285
CACNA1G	ENSG00000006283.17			-1.45083							-0.827605		-2.7558								-2.24397
CACNA1H	ENSG00000196557.11				-0.7909		-1.18936				0.673124
CACNA1I	ENSG00000100346.17																	1.19641	1.30814	1.28011	1.18212
CACNA2D1	ENSG00000153956.15									0.630827										-0.550231
CACNA2D2	ENSG00000007402.11															1.11295
CACNA2D3	ENSG00000157445.14			-0.955067						-0.930824								-1.06625	-1.98967	-0.799701	-1.87473
CACNB1	ENSG00000067191.15											-1.29989								-1.23612
CACNB3	ENSG00000167535.7																		0.512734
CACNB4	ENSG00000182389.19																		-1.22648	-1.20687	-1.20821
CACNG1	ENSG00000108878.4																				1.40777
CACNG4	ENSG00000075461.5										1.59309	0.777271					0.519461	0.774753	1.24566	1.45558	0.912927
CACNG6	ENSG00000130433.7										-0.539595		0.98805					1.87259	2.54648		2.31743
CACNG7	ENSG00000105605.7																			-3.37186
CACNG8	ENSG00000142408.3																		2.25823		1.9936
CACUL1	ENSG00000151893.14		-0.586906							-0.61018
CACYBP	ENSG00000116161.17																		-1.12272		-0.824321
CAD	ENSG00000084774.13																	-0.761806		-0.996844	-1.00353
CADM1	ENSG00000182985.16									-1.0656				-0.733322	-0.657806			-0.941064	-1.06175		-1.28867
CADM2	ENSG00000175161.13														-0.816333					2.12432	-1.01739
CADM4	ENSG00000105767.2																	1.12289	0.817824	0.838191
CADPS	ENSG00000163618.17													1.00937				1.49637		2.02395	-0.533805
CADPS2	ENSG00000081803.15																		1.32822	1.47512	1.41309
CALB1	ENSG00000104327.7		-1.72117	-0.626387			1.02373			1.14473				-2.26688				1.55458
CALB2	ENSG00000172137.18																	1.43267		1.89514	-2.67021
CALCA	ENSG00000110680.12																1.00366	-3.76732		-5.01204	-3.78424
CALCB	ENSG00000175868.13					-2.05479				-1.38116				1.38	1.18715	1.18398		-0.979115		1.74693	1.84776
CALCOCO1	ENSG00000012822.15																		0.859683	0.692381	0.93683
CALCOCO2	ENSG00000136436.14																		0.564365	0.618231	1.15591
CALCR	ENSG00000004948.13	1.69268	2.04117	2.57462						1.93244									-2.25469
CALCRL	ENSG00000064989.12			-0.871607		-0.876798				1.31934									0.852993		1.4079
CALD1	ENSG00000122786.19			0.519932			0.887287			1.28141
CALHM1	ENSG00000185933.6																		0.747419
CALHM2	ENSG00000138172.10																				0.730474
CALHM3	ENSG00000183128.7													1.92355				0.959998	0.922529		0.977042
CALM1	ENSG00000198668.10																				-0.601648
CALM2	ENSG00000143933.16																		-0.694932
CALM3	ENSG00000160014.16	0.582254																	-0.523219
CALML4	ENSG00000129007.14									-0.768994											0.848576
CALML5	ENSG00000178372.7																	3.94201		3.51749	1.56963
CALR	ENSG00000179218.13																			0.602098
CALR3	ENSG00000269058.5																			-3.55642
CALU	ENSG00000128595.16																			0.75968
CALY	ENSG00000130643.8																	0.95781		-2.95916	-2.03752
CAMK1	ENSG00000134072.10			-0.95167							-0.766037										-1.07529
CAMK1D	ENSG00000183049.12																		-0.555819		-0.660476
CAMK2B	ENSG00000058404.19																				-1.30182
CAMK2D	ENSG00000145349.16		-0.701188	0.569946						1.18717								0.50667	0.958221	0.984545	1.00201
CAMK2G	ENSG00000148660.20	-0.566613						-0.599404													0.814849
CAMK2N1	ENSG00000162545.5												2.59962						0.750168	1.44632	0.840872
CAMK2N2	ENSG00000163888.3																		1.53489		0.709783
CAMK4	ENSG00000152495.10																	-0.653067	-2.16249	-0.595641
CAMKK1	ENSG00000004660.14																		-0.589499		-0.645533
CAMKK2	ENSG00000110931.18																		0.710887	0.582558	0.695569
CAMKMT	ENSG00000143919.14										-0.546719							-0.526067
CAMKV	ENSG00000164076.16																		-1.43999
CAMLG	ENSG00000164615.4																				-0.550518
CAMP	ENSG00000164047.4																		-3.40244		-3.39916
CAMSAP1	ENSG00000130559.18			-0.718444						-0.568995			-0.550741
CAMSAP2	ENSG00000118200.14																		0.938388		0.779949
CAMSAP3	ENSG00000076826.9										0.607888
CAMTA2	ENSG00000108509.20	1.85699	0.749032							1.54935	1.4298
CAND2	ENSG00000144712.11																		0.571758
CANT1	ENSG00000171302.16									0.554745
CANX	ENSG00000127022.14		-1.01468						-0.547917							-0.820914	-0.79081
CAP2	ENSG00000112186.11									0.88213
CAPG	ENSG00000042493.15												0.784111					0.729708	0.68401	0.506079	0.713689
CAPN12	ENSG00000182472.8			1.46215													-0.645933				-0.72335
CAPN14	ENSG00000214711.9			-0.887646									0.941851						-0.633747		-1.56106
CAPN15	ENSG00000103326.11			0.62789
CAPN2	ENSG00000162909.17									-0.524644	0.584828	0.719022							-0.516716		-1.05458
CAPN3	ENSG00000092529.23																		1.73179		3.09091
CAPN5	ENSG00000149260.15									1.0121									0.573447	0.893489
CAPN6	ENSG00000077274.8			4.47043														-1.12431	-1.25638	0.760576	-2.22329
CAPN7	ENSG00000131375.9									-0.507527
CAPN8	ENSG00000203697.11														1.94435		1.16727		0.656967
CAPN9	ENSG00000135773.12								-1.82364	-2.40119				-1.53471					-0.663849	-1.01915	-2.11847
CAPRIN2	ENSG00000110888.17														0.540703					0.635884	0.535381
CAPS	ENSG00000105519.14							-0.526713		0.694162	-2.24401	-1.47855	0.873597					1.26822	1.5602	1.89959	1.27381
CAPS2	ENSG00000180881.19																		0.573982
CAPSL	ENSG00000152611.11															0.891315			1.15097	0.98678	1.01361
CARD10	ENSG00000100065.14						-0.805249													-0.96231
CARD14	ENSG00000141527.16																		0.93309		0.835361
CARD16	ENSG00000204397.7																		0.846807	1.03043	1.50861
CARD19	ENSG00000165233.17										-0.55409
CARD6	ENSG00000132357.13									0.787059			1.43109					0.504353	0.648385	1.10566	1.28742
CARD8	ENSG00000105483.16																				0.877754
CARD9	ENSG00000187796.13																				0.629823
CARMIL2	ENSG00000159753.13														-0.894911		-0.643866		-0.607937	-0.621676	-0.825374
CARMIL3	ENSG00000186648.14																		2.49221
CARNMT1	ENSG00000156017.12		-0.602746
CARNS1	ENSG00000172508.10		0.541269																		-0.983997
CARS	ENSG00000110619.16		0.764485			-0.760093
CARS2	ENSG00000134905.16									-0.666837									-0.655823		-0.769084
CARTPT	ENSG00000164326.4																	3.0963		3.36539
CASC1	ENSG00000118307.18	-2.39929														0.693269			0.749783		0.929906
CASC10	ENSG00000204682.5	0.984307			1.20709					0.943129	0.569389	0.724588					-0.525727				-1.12507
CASD1	ENSG00000127995.16																				0.615603
CASK	ENSG00000147044.20				0.581458														0.510895
CASKIN1	ENSG00000167971.15									1.13404									-0.822891	-1.1032	-1.51651
CASP1	ENSG00000137752.22												2.60424						1.76188	1.48015	2.66951
CASP10	ENSG00000003400.14																				1.12495
CASP3	ENSG00000164305.18									-0.97576
CASP4	ENSG00000196954.13			0.511335									0.998364						0.818933	0.97612	1.48855
CASP5	ENSG00000137757.10																				2.99197
CASP6	ENSG00000138794.9																		0.599229	0.804632
CASP7	ENSG00000165806.19							0.585688					0.588851	0.850415						0.557078	0.943882
CASP8	ENSG00000064012.21																			0.503985	0.92682
CASQ1	ENSG00000143318.12									1.49107								1.46989	-0.987516		-1.94448
CASQ2	ENSG00000118729.11																	2.58601	1.24532	3.39842
CASR	ENSG00000036828.14														0.970745		0.802162		-2.74807		-1.30744
CASR	ENSG00000283187.1																		-1.76066		-1.16467
CASS4	ENSG00000087589.16											-1.57429							-1.28176
CAST	ENSG00000153113.23										0.500683				0.582922			0.746184	2.01366		1.1067
CASZ1	ENSG00000130940.14																		1.58954	0.831109	1.33715
CATSPER2	ENSG00000166762.16																	-0.757158
CATSPER3	ENSG00000152705.7																		-0.945724
CATSPERB	ENSG00000133962.7																			1.06287	0.910146
CATSPERD	ENSG00000174898.15																		-2.21731
CATSPERG	ENSG00000099338.22																	0.5015	1.94129	1.36925	1.19784
CAV1	ENSG00000105974.11			0.747377	0.800126			0.662157					0.812939		0.575728			0.651066	-1.41226	-0.546799	-0.956829
CAV2	ENSG00000105971.14		-1.08313	1.01362	0.665749			0.511709		0.781137					0.713376				-1.02242
CAV3	ENSG00000182533.6																			-3.29737	-2.38953
CBARP	ENSG00000099625.12																		-0.929154		-1.06565
CBFA2T2	ENSG00000078699.21												-0.758657
CBFA2T3	ENSG00000129993.14																		1.22678
CBL	ENSG00000110395.6										1.03039										-0.659092
CBLB	ENSG00000114423.18									1.41331	1.04934								0.822105	1.42292	1.34933
CBLL1	ENSG00000105879.11																				0.527594
CBLN2	ENSG00000141668.9	0.761862		0.710697
CBR3	ENSG00000159231.5																	0.534399	-0.990447	0.855827	1.16982
CBR4	ENSG00000145439.11																			-0.920278	-0.863292
CBS	ENSG00000160200.17																	-0.699558	-1.14457	-0.58708	-1.06588
CBX1	ENSG00000108468.14	-0.775157													-0.606324				-1.24751
CBX2	ENSG00000173894.10			-0.939979									-0.570076		-0.579252				-0.734201		-0.992278
CBX3	ENSG00000122565.18	-1.29552																		-0.505325
CBX4	ENSG00000141582.14																		0.747201		0.916979
CBX5	ENSG00000094916.14		-0.752357			-0.680767				0.66454					-0.517586	-0.785764	-0.820553		-1.40298	-0.95809	-2.283
CBX6	ENSG00000183741.11							-0.822883		0.649889				-1.31554	-0.929996				-0.77938		-1.92554
CBX7	ENSG00000100307.12	1.69667
CC2D1B	ENSG00000154222.14																		0.756027
CC2D2A	ENSG00000048342.15																				0.541342
CCBE1	ENSG00000183287.13				-0.560409	-0.614805					-1.46252	-1.03967								4.0305
CCDC102A	ENSG00000135736.5																			0.605936
CCDC102B	ENSG00000150636.16			-0.660039						2.15302									1.94308
CCDC103	ENSG00000167131.16																		0.657301
CCDC106	ENSG00000173581.7			-0.65079						0.704902
CCDC107	ENSG00000159884.11			1.0569		0.514155														0.972911
CCDC110	ENSG00000168491.9			-0.777292																	-0.548253
CCDC112	ENSG00000164221.12																				-0.664653
CCDC113	ENSG00000103021.9			-0.701021															0.755258
CCDC116	ENSG00000161180.10																		2.36161
CCDC117	ENSG00000159873.9																		0.811823		0.906404
CCDC120	ENSG00000147144.12										1.04579								0.798657	0.84014	0.651941
CCDC121	ENSG00000176714.9		-0.624075	-0.745495
CCDC124	ENSG00000007080.10																		-0.777009
CCDC125	ENSG00000183323.12																				0.701768
CCDC13	ENSG00000244607.5																		0.815754
CCDC130	ENSG00000104957.13													0.624959
CCDC134	ENSG00000100147.13																		-0.618085
CCDC136	ENSG00000128596.16			-1.75176														0.67815	1.18464
CCDC138	ENSG00000163006.11									-0.88279									-0.56923
CCDC14	ENSG00000175455.14									-0.606273									-0.529416	-0.651589
CCDC141	ENSG00000163492.14			0.911916	1.66583	1.14819
CCDC144A	ENSG00000170160.17																				0.765804
CCDC144NL	ENSG00000205212.3																		1.23566		1.04121
CCDC146	ENSG00000135205.14	-1.3324	-0.793681	-3.32187						-1.38589					-1.61155		-1.14577	-3.37973		-2.58542
CCDC148	ENSG00000153237.17			0.663574														0.649939	1.19856		0.689842
CCDC149	ENSG00000181982.18									-0.70817								0.592294	1.11774	1.41661	1.46796
CCDC15	ENSG00000149548.14																			-0.756636
CCDC150	ENSG00000144395.17									-0.712902								-0.586502	-1.97657	-1.46296	-1.87007
CCDC151	ENSG00000198003.11																		0.752745
CCDC152	ENSG00000198865.9																		0.545322		0.513566
CCDC155	ENSG00000161609.9					-1.959													-1.52391	-2.04001	-2.29625
CCDC158	ENSG00000163749.17																		0.904882
CCDC159	ENSG00000183401.11														-0.665019				1.06371	0.680971	0.843852
CCDC160	ENSG00000203952.9																-0.588794				1.13604
CCDC167	ENSG00000198937.8																				-0.618598
CCDC168	ENSG00000175820.3																		-1.91764		-1.50865
CCDC169-SOHLH2	ENSG00000250709.1			1.49816															1.75502
CCDC17	ENSG00000159588.14																				0.66261
CCDC170	ENSG00000120262.9														-1.55585						0.701647
CCDC173	ENSG00000154479.12																		0.747921
CCDC177	ENSG00000267909.2																	-2.3434
CCDC178	ENSG00000166960.16																		-2.01377
CCDC18	ENSG00000122483.17																		-1.93155	-1.08234	-1.83164
CCDC180	ENSG00000197816.13																		0.699419		0.881411
CCDC181	ENSG00000117477.12			-0.553748															1.08582	-1.26069
CCDC183	ENSG00000213213.13																				-0.824408
CCDC184	ENSG00000177875.4																	1.10522	2.44422		0.621205
CCDC186	ENSG00000165813.17			-0.500297															0.585518	0.688703	0.56215
CCDC190	ENSG00000185860.13									2.7422
CCDC191	ENSG00000163617.10		1.52175
CCDC22	ENSG00000101997.12			-0.508928
CCDC24	ENSG00000159214.12										-0.673807
CCDC27	ENSG00000162592.9																		1.25217
CCDC28B	ENSG00000160050.14																		0.76112
CCDC3	ENSG00000151468.10														1.47995		1.73619	-0.741504	-1.60083	-1.11761	-1.90508
CCDC30	ENSG00000186409.14																		1.26121	0.755536	1.19509
CCDC33	ENSG00000140481.14									2.87352											0.706399
CCDC34	ENSG00000109881.16			-0.576082						-0.822254									0.644673	-0.632463	0.732711
CCDC36	ENSG00000173421.16																		1.85392		2.34406
CCDC39	ENSG00000145075.11																				0.984612
CCDC40	ENSG00000141519.14																				0.699721
CCDC42	ENSG00000161973.10			1.17
CCDC43	ENSG00000180329.13									-0.677986
CCDC59	ENSG00000133773.11																		-0.500034
CCDC6	ENSG00000108091.10																			1.14417	0.785186
CCDC62	ENSG00000130783.13																		-1.16849		-1.23
CCDC65	ENSG00000139537.10																			-0.568874
CCDC67	ENSG00000165325.13			-0.698709
CCDC68	ENSG00000166510.13														0.559575			0.748399	0.892989		0.764554
CCDC69	ENSG00000198624.12																	1.07845	0.983115	1.0871	1.16707
CCDC71L	ENSG00000253276.2																	0.626163	0.929386	0.856245	1.14318
CCDC73	ENSG00000186714.12																				0.838385
CCDC74A	ENSG00000163040.14			-0.765801															0.780154	-1.02024
CCDC74B	ENSG00000152076.18																			-1.21177	-1.30957
CCDC77	ENSG00000120647.9									-0.514049
CCDC78	ENSG00000162004.16																		0.61408		0.876306
CCDC8	ENSG00000169515.5			-0.605048												-0.896512	-0.561511			-0.558742
CCDC80	ENSG00000091986.15		1.16124	1.16565	0.845551		0.739066			1.68882	1.52519	1.12637							0.576774		0.764681
CCDC81	ENSG00000149201.9	0.961714	1.33354
CCDC84	ENSG00000186166.8		-0.658419
CCDC85A	ENSG00000055813.5	1.73305	0.715685	1.12215														-1.81959	-1.32068		-1.04873
CCDC85C	ENSG00000205476.8																			0.503375
CCDC86	ENSG00000110104.11					0.582977
CCDC87	ENSG00000182791.4		1.01913																1.12767		0.811148
CCDC88A	ENSG00000115355.15			-0.510851		-0.647976							-0.90474	-0.909698				-1.73257	-2.58184	-1.46706	-2.43666
CCDC88B	ENSG00000168071.21																	-0.535644	-0.572305	-0.79945	-0.552242
CCDC88C	ENSG00000015133.18									-1.21796									-1.05956
CCDC89	ENSG00000179071.4																		1.2552		1.07061
CCDC90B	ENSG00000137500.9																		0.560371		0.635293
CCDC92	ENSG00000119242.8										0.712019								0.637389	0.968642
CCDC94	ENSG00000105248.15																				0.723104
CCDC96	ENSG00000173013.5																				0.617133
CCDC97	ENSG00000142039.3									1.01729	0.968598
CCER2	ENSG00000262484.1																				1.34252
CCHCR1	ENSG00000204536.13			-1.00005															-0.928413		-0.909542
CCIN	ENSG00000185972.5																			-2.36756
CCK	ENSG00000187094.11			1.4266														0.623934
CCKAR	ENSG00000163394.5									-4.95429									-3.15781		-2.87028
CCL19	ENSG00000172724.11														-1.45085		-1.57721		2.01617		-0.595112
CCL2	ENSG00000108691.9		1.21249	1.0455						1.31973								-0.838667		1.5638
CCL22	ENSG00000102962.4												5.42237
CCL25	ENSG00000131142.13																		2.7317		4.87488
CCL28	ENSG00000151882.11						2.08351			-0.681596								0.514534		0.881579	0.536632
CCL5	ENSG00000271503.5			0.914307															3.22976	4.65206	6.19998
CCM2	ENSG00000136280.15									0.592717
CCM2L	ENSG00000101331.15																-0.767127			-1.89146	-2.06739
CCNA1	ENSG00000133101.9			-0.599544	0.551406					-2.28176	1.74297	2.02238	0.564748		0.999269			-1.25376	-3.28534	-2.26981	-3.47638
CCNA2	ENSG00000145386.9									-0.600344									-3.71469	-1.55259	-4.37978
CCNB1	ENSG00000134057.14									-0.847365								-0.516141	-3.37634	-1.4408	-3.44122
CCNB1IP1	ENSG00000100814.17																	-0.50333	-1.39887	-0.909357	-1.11018
CCNB2	ENSG00000157456.7									-0.748749									-3.49228	-1.30263	-4.0158
CCNC	ENSG00000112237.12									-0.957695
CCND1	ENSG00000110092.3		-0.639396							0.615298				-0.873432				0.511657	0.640632		0.603709
CCND2	ENSG00000118971.7			-0.802709	0.928191	0.892089					0.526278
CCND3	ENSG00000112576.12									0.580426									1.01182		1.21853
CCNDBP1	ENSG00000166946.13									-1.1718
CCNE1	ENSG00000105173.13														-0.502509		-0.50465		-2.7978	-1.20574	-3.41332
CCNE2	ENSG00000175305.17			-0.993209		1.1155				-0.998643	-0.645526								-3.18314	-1.48682	-3.12377
CCNF	ENSG00000162063.12									-0.505212									-3.07043	-1.46379	-3.35806
CCNG1	ENSG00000113328.18									-0.698531									-0.741959		-0.855589
CCNG2	ENSG00000138764.13					-0.539154							0.618133						-0.545166		-0.894561
CCNI	ENSG00000118816.9										0.692792								-0.563018		-0.824096
CCNI2	ENSG00000205089.7																				-0.984489
CCNJ	ENSG00000107443.15			-0.634937						-0.885318											0.532911
CCNJL	ENSG00000135083.14	0.592118									0.682699
CCNK	ENSG00000090061.17																		0.592057		0.665535
CCNY	ENSG00000108100.17									-0.655416									-0.568042		-1.06149
CCNYL1	ENSG00000163249.10					0.602135					0.650237		-1.66016					-1.11332	0.523664
CCP110	ENSG00000103540.16																		-0.577407	-1.0283	-0.617775
CCPG1	ENSG00000260916.6			-1.09261															0.604456	0.605331	0.534148
CCR1	ENSG00000163823.3										-1.36906								0.830849	2.13151	1.80102
CCR3	ENSG00000183625.14																		1.0096	2.20339	1.99052
CCR5	ENSG00000160791.13																		2.64226	4.78538	2.78358
CCR8	ENSG00000179934.6																	-3.90088	-2.43618		-1.54732
CCS	ENSG00000173992.8																			0.505093
CCSAP	ENSG00000154429.10	-2.06292												-0.546145	-1.01501				-1.45765		-1.23495
CCSER1	ENSG00000184305.14																	0.600408	1.25818	1.21092	2.12878
CCT2	ENSG00000166226.12																		-0.535771		-0.532379
CCT3	ENSG00000163468.14																		-0.502236
CCT4	ENSG00000115484.14																				-0.545588
CCT5	ENSG00000150753.11		-0.5136																-0.527709
CCT6A	ENSG00000146731.10									-0.64709									-0.628348
CCT6B	ENSG00000132141.13																				-0.715273
CCT7	ENSG00000135624.15																		-0.738735		-0.589103
CCT8	ENSG00000156261.12																		-0.566452
CD101	ENSG00000134256.12									1.27784										1.67702
CD109	ENSG00000156535.13		0.75075								0.849388					0.663778			-0.531522		-1.60574
CD14	ENSG00000170458.13														0.954305			-2.22342	-2.82903		-1.27868
CD151	ENSG00000177697.17																				0.535263
CD160	ENSG00000117281.15																		-0.63316		-0.602436
CD164	ENSG00000135535.15																0.601377			0.595899	0.913801
CD180	ENSG00000134061.5																		2.0463
CD19	ENSG00000177455.12																		-1.37746		-1.61424
CD200	ENSG00000091972.18														0.59188			-3.20372	-1.14508	-2.50942	-1.6115
CD200R1	ENSG00000163606.10			1.38363						1.75898		0.732252							1.20192		1.03597
CD22	ENSG00000012124.15									1.23261	1.26611		1.37381
CD24	ENSG00000272398.5		-0.712963		0.562824		-0.682785		-1.13968	-1.18162				0.539877				0.992756	1.23514	1.03502	1.19311
CD244	ENSG00000122223.12						1.59638
CD248	ENSG00000174807.3									3.99699									-2.66673
CD274	ENSG00000120217.13			1.17583															3.26358	1.5918	4.73682
CD276	ENSG00000103855.17																			0.774141
CD2AP	ENSG00000198087.7			-0.910033			-1.03898			-0.808333								-0.946649
CD320	ENSG00000167775.10										0.993021				-0.63793				-1.02748		-0.995316
CD34	ENSG00000174059.16														0.842549		0.625712		-2.66067	-3.72688	-1.88023
CD36	ENSG00000135218.17		1.11046											1.98327	0.599734	1.17612	-0.738928	1.77333	-2.13351	1.47981	-0.701843
CD37	ENSG00000104894.11									2.86829										1.11887
CD38	ENSG00000004468.12			1.20237														1.34039	2.20032		3.34517
CD3EAP	ENSG00000117877.10					0.513446
CD4	ENSG00000010610.9																0.620121		1.18216	0.684879	1.20992
CD40	ENSG00000101017.13	-0.537887				-0.677756							0.614713						0.906217	0.822845	1.22749
CD44	ENSG00000026508.16						1.1487		0.723721	1.57754							-0.615274		-1.46128	1.06764
CD47	ENSG00000196776.14						1.08506
CD55	ENSG00000196352.14	-0.767345	-0.71484	0.808622													-0.542152		-0.810173	0.508135
CD58	ENSG00000116815.15																		-0.511993
CD59	ENSG00000085063.14												0.545362
CD6	ENSG00000013725.14														-0.62505			-0.982948	-3.83382		-1.82783
CD68	ENSG00000129226.13				-1.33048	-1.99365	1.24828					-0.85085	1.12467		-0.742622		-0.820704	1.69653	1.51695	2.52284	2.84036
CD69	ENSG00000110848.8				-2.29926	-4.03304				-4.21811			-3.00724				-1.00065				0.672362
CD7	ENSG00000173762.7																				1.13358
CD70	ENSG00000125726.10									-1.60475				0.797366	0.831391		-0.635577	-1.05557	-2.46952	-1.07263	-1.72503
CD74	ENSG00000019582.14																0.614945		1.09065	0.622123	2.38697
CD79B	ENSG00000007312.12				-5.51237	-3.85401													-0.946686	-3.13763	-1.74314
CD80	ENSG00000121594.11																		-1.54696
CD82	ENSG00000085117.11									0.763768	-0.560602	-0.708094	1.27772			-0.535132				0.604973	0.634584
CD83	ENSG00000112149.9	-1.42763	0.56231		-0.601883										-1.24278				1.08541		1.22364
CD86	ENSG00000114013.15																		-3.4744
CD9	ENSG00000010278.12	-1.01515				-0.530378				-0.928338
CD99	ENSG00000002586.18																			0.822114
CD99	ENSG00000002586.18_PAR_Y		0.580951								0.529707		0.68187						-0.751901	0.828592	-0.50777
CD99L2	ENSG00000102181.20									0.509847											-0.605844
CDA	ENSG00000158825.5					1.99376					1.13521	0.962469	0.84827					0.848058
CDAN1	ENSG00000140326.12									0.684384
CDC14A	ENSG00000079335.18			0.847804							0.564202	0.6128								-0.926108
CDC14B	ENSG00000081377.16																				-0.629278
CDC20	ENSG00000117399.13									-0.664527			-0.539387					-0.666408	-3.73908	-1.75493	-4.1708
CDC20B	ENSG00000164287.12																			2.08132
CDC23	ENSG00000094880.10									-0.746457
CDC25A	ENSG00000164045.11	-0.727544		0.56167		0.639746									-0.700685				-3.0566	-0.720299	-2.84241
CDC25B	ENSG00000101224.17									1.17655					0.516796			-0.604083	-2.22406		-2.05973
CDC25C	ENSG00000158402.18					-0.57459				-0.986797									-3.9336	-1.32823	-4.07635
CDC26	ENSG00000176386.8																			-0.72738	-0.573875
CDC34	ENSG00000099804.8									0.886214
CDC37L1	ENSG00000106993.11			0.67354															0.789623	0.564953	0.805331
CDC42	ENSG00000070831.15																			-0.997203	-1.00794
CDC42BPA	ENSG00000143776.18				0.881984	0.532464				0.603464											-0.529175
CDC42BPG	ENSG00000171219.8			-0.872666											0.505725			0.502409	1.08994	0.991549	1.19628
CDC42EP1	ENSG00000128283.6	1.0825				-1.29889				0.734242			1.77835						0.838937		0.738845
CDC42EP3	ENSG00000163171.7					0.526823		0.659531	0.829685		0.890901	0.71622							0.529671
CDC42EP4	ENSG00000179604.9										-0.651777	-0.590632							1.34809		1.3353
CDC42EP5	ENSG00000167617.2									0.725228				-0.557547					-1.03674	-0.791175	-1.19417
CDC45	ENSG00000093009.9												-0.625751					-0.606356	-3.2877	-1.88897	-4.0818
CDC6	ENSG00000094804.9		-0.632256																-3.60282	-1.01422	-3.34759
CDC7	ENSG00000097046.12									-0.694479								-0.52616	-1.45481	-1.29417	-1.52003
CDC73	ENSG00000134371.10																			-0.592234
CDCA2	ENSG00000184661.13																	-0.568175	-3.82674	-1.5179	-3.75705
CDCA3	ENSG00000111665.11									-0.801174								-0.552632	-3.96497	-1.82185	-4.18551
CDCA4	ENSG00000170779.10																		-0.531411	-0.920616	-1.14181
CDCA5	ENSG00000146670.9																	-0.5756	-3.35564	-1.57696	-3.7198
CDCA7	ENSG00000144354.13									-0.838787			-0.544281					-0.838305	-3.41545	-1.40792	-3.27614
CDCA7L	ENSG00000164649.19									-0.806758					-0.660026				-0.89521		-0.808714
CDCA8	ENSG00000134690.10												-0.564267					-0.599842	-3.82966	-1.51948	-3.54444
CDCP1	ENSG00000163814.7				2.07498	1.56513
CDH1	ENSG00000039068.18				-0.568087													0.836619		0.858008
CDH10	ENSG00000040731.10						1.2875														1.35333
CDH12	ENSG00000154162.14		-0.528337											-2.04834			0.699294		-0.808673		0.902857
CDH13	ENSG00000140945.16		-0.638648
CDH15	ENSG00000129910.7																				-2.5805
CDH16	ENSG00000166589.12				0.671213	0.753861	-2.17759					-1.42909	1.17872
CDH17	ENSG00000079112.9						2.83208
CDH18	ENSG00000145526.11			-0.824866					-0.805224									-1.56539	-2.18837	-1.10526	-1.08765
CDH19	ENSG00000071991.8			-1.72069
CDH2	ENSG00000170558.8		0.646737								0.697704	0.70386	-0.657107					-1.0515		-1.08364	-0.702943
CDH20	ENSG00000101542.9																		1.13221		1.83471
CDH22	ENSG00000149654.9																				2.30645
CDH23	ENSG00000107736.19		0.86289	-1.52199							2.08035							-0.589774			1.40951
CDH24	ENSG00000139880.19			-1.00511														0.647278			-0.504407
CDH26	ENSG00000124215.16																0.650244	-1.11855			0.818048
CDH3	ENSG00000062038.13							-1.03992							-0.92299			0.541914	-0.578895	0.871329
CDH5	ENSG00000179776.17		1.93477				2.0289	0.524765	0.712581	0.927284			3.02188								-2.12388
CDH6	ENSG00000113361.12		0.71075	-1.33249								1.3434						-1.41179	-1.63064		-1.18909
CDHR1	ENSG00000148600.14		2.27314												-0.790249			-1.12203	-2.68877		-2.48241
CDHR2	ENSG00000074276.10																		0.915847		-0.791705
CDHR3	ENSG00000128536.15																		1.37227		2.62787
CDHR4	ENSG00000187492.8																		1.29315		2.69389
CDHR5	ENSG00000099834.18																		-1.04381	-1.50834	-0.911934
CDK1	ENSG00000170312.15																		-4.07695	-1.76785	-4.61356
CDK11A	ENSG00000008128.22																				0.546493
CDK12	ENSG00000167258.13										0.655604
CDK14	ENSG00000058091.16		0.560326									0.673382	0.818927					1.09289	1.30524		1.38978
CDK15	ENSG00000138395.14							0.800081		-1.07232							1.05505		-2.20143		-2.14344
CDK17	ENSG00000059758.7					-0.520842													0.767483		1.21723
CDK18	ENSG00000117266.15																		0.695876		0.700957
CDK19	ENSG00000155111.14										0.538177										-0.586756
CDK2	ENSG00000123374.10	-0.731924																	-0.81061	-0.731741	-1.23483
CDK20	ENSG00000156345.17																		0.69492		0.957332
CDK2AP1	ENSG00000111328.6																			-0.569716
CDK2AP2	ENSG00000167797.7																		-0.96886	-0.76592	-0.928842
CDK3	ENSG00000250506.6																			-0.83609
CDK4	ENSG00000135446.16																		-0.556019		-0.608971
CDK5	ENSG00000164885.12																		0.528643
CDK5R1	ENSG00000176749.8					0.71976												0.813997		0.914725
CDK5R2	ENSG00000171450.5				3.30609	1.76854							-2.97436
CDK5RAP2	ENSG00000136861.17			-0.851528														-0.645612	-0.685541		-0.700443
CDK6	ENSG00000105810.9				1.90274	1.72889									0.638397				0.827793
CDKAL1	ENSG00000145996.11												-0.932114
CDKL1	ENSG00000100490.9									-1.80779								-1.01573	-0.909753		1.18597
CDKL2	ENSG00000138769.10																	-0.698931			-0.541513
CDKL4	ENSG00000205111.8					0.583097													-0.816426		-1.05376
CDKL5	ENSG00000008086.11										0.804156						0.582859				0.779142
CDKN1A	ENSG00000124762.13						0.758618							0.573726				1.37758	2.63696	2.2191	2.23201
CDKN1C	ENSG00000129757.12			-0.815574			0.812869											1.91621	2.07884	1.24868	1.81928
CDKN2A	ENSG00000147889.17									0.583774
CDKN2AIP	ENSG00000168564.5				-0.66873	-0.793482
CDKN2AIPNL	ENSG00000237190.3																			-0.752327	-0.89197
CDKN2B	ENSG00000147883.10			0.517901			2.01047			0.963624	0.59855		1.30683					1.00451	1.70372	1.70679	1.69506
CDKN2C	ENSG00000123080.10			-0.544808						1.26794	-0.703317		-0.71124						-3.3832	-1.20261	-3.04041
CDKN2D	ENSG00000129355.6			-0.645509		-0.537276							-0.562534						-0.603705	-0.643183	-1.35014
CDKN3	ENSG00000100526.19										-0.509064								-2.08447	-0.904928	-2.42888
CDNF	ENSG00000185267.9																				-0.524846
CDO1	ENSG00000129596.4			-0.849611
CDON	ENSG00000064309.14		0.648316							1.36783					-0.625709		-0.845205	-0.810346
CDPF1	ENSG00000205643.10			-0.981198						-1.0959
CDR1	ENSG00000184258.6																		2.01466		1.68897
CDR2L	ENSG00000109089.7		-0.592232												-0.601		-0.726088	0.828169	0.605142
CDRT1	ENSG00000241322.9										2.06736							1.01678	1.35532		0.546458
CDRT1	ENSG00000283295.1																		1.46356
CDRT4	ENSG00000239704.10			-1.40064																	1.06155
CDS1	ENSG00000163624.5							0.524393			0.524918				0.613057			0.681294	0.955458
CDS2	ENSG00000101290.13									0.740836								0.585537	0.531517
CDSN	ENSG00000204539.3														0.545232			1.17479	1.43758		1.43347
CDT1	ENSG00000167513.8																	-0.559707	-2.62746	-1.15579	-3.00119
CDV3	ENSG00000091527.15																			0.500724
CDYL2	ENSG00000166446.14												-0.767972						-0.750141	-0.504475	-1.18077
CEACAM1	ENSG00000079385.21												1.48305						2.20055	2.43853	3.98185
CEACAM16	ENSG00000213892.10																		-2.74425
CEACAM6	ENSG00000086548.8										2.83835	2.84252									2.72359
CEBPA	ENSG00000245848.2										-0.734895								-1.15823		0.610133
CEBPB	ENSG00000172216.5		0.523092			-0.77905														-0.662887
CEBPD	ENSG00000221869.4	1.86308	0.664956	1.29573				0.811118	0.674364	0.847018					0.816429				-1.40025
CEBPG	ENSG00000153879.8					-0.502351													-0.782921	-0.533453
CECR2	ENSG00000099954.18									-1.8085											-2.72821
CELA2B	ENSG00000215704.9																		-2.14342
CELF1	ENSG00000149187.17			-0.67903
CELF2	ENSG00000048740.18										0.685683
CELF4	ENSG00000101489.19			-0.829824																	0.563843
CELF5	ENSG00000161082.12																				-0.726646
CELSR1	ENSG00000075275.16			-0.669699							0.602149									0.504339	-0.519786
CELSR2	ENSG00000143126.7			-1.65311														-1.07067	-0.77176		-1.15096
CELSR3	ENSG00000008300.15																				-1.32908
CEMIP	ENSG00000103888.15															-0.845035		-2.07635	-2.45745	-2.07543	-2.16826
CEND1	ENSG00000184524.5																		0.631755		-1.2868
CENPA	ENSG00000115163.14									-0.825388									-4.20313	-1.74125	-4.98298
CENPB	ENSG00000125817.7																		-0.692806		-0.56457
CENPBD1	ENSG00000177946.5																		0.561543
CENPE	ENSG00000138778.11			-1.0115						-0.679455								-0.914281	-3.84185	-1.63409	-4.13085
CENPF	ENSG00000117724.12			-1.05038		-0.578768		-0.546864		-0.639132			-0.868866			-0.576128		-0.636607	-3.60431	-1.31453	-4.48036
CENPH	ENSG00000153044.9									-0.860832								-0.739662	-1.90524	-1.40179	-1.8133
CENPI	ENSG00000102384.13												-0.564613						-2.95128	-1.72988	-3.28578
CENPJ	ENSG00000151849.14																		-1.5055	-0.98377	-2.00577
CENPK	ENSG00000123219.12									-0.649272			-0.615772					-0.68139	-2.68098	-1.62729	-2.73328
CENPL	ENSG00000120334.15																		-2.16508	-1.23168	-2.212
CENPM	ENSG00000100162.14	-0.665869													-1.06686			-0.904777	-4.14313	-1.9538	-3.85579
CENPN	ENSG00000166451.13																		-2.20531	-1.06558	-2.17528
CENPO	ENSG00000138092.10																		-1.63927	-0.854371	-1.993
CENPP	ENSG00000188312.13																		-1.47155	-0.874838	-1.45636
CENPQ	ENSG00000031691.6																		-1.40849	-0.731386	-1.06068
CENPU	ENSG00000151725.11									-1.08588									-2.5317	-1.18919	-2.86016
CENPV	ENSG00000166582.9									-1.55424									-1.01033	-1.2037	-1.59371
CENPW	ENSG00000203760.8												-0.502541						-2.17362	-1.12805	-1.962
CEP112	ENSG00000154240.16																	0.629721			-0.945152
CEP126	ENSG00000110318.13															0.960892			1.53837		0.607705
CEP128	ENSG00000100629.16																	-0.725515	-1.46169	-1.30374	-1.7587
CEP135	ENSG00000174799.10																		-0.588566	-0.589819
CEP152	ENSG00000103995.13				0.516618								-1.08154						-1.15849	-1.21547	-1.5195
CEP162	ENSG00000135315.11																				0.55057
CEP170	ENSG00000143702.15										0.53907							-0.693957	-0.831074		-0.752387
CEP170B	ENSG00000099814.15																		0.640782	0.654036
CEP19	ENSG00000174007.7																		0.519826	0.583495
CEP192	ENSG00000101639.18																		-0.934102	-0.667851	-0.763849
CEP250	ENSG00000126001.15			-0.704266															-0.672619		-0.908916
CEP290	ENSG00000198707.14																	-0.669837		-0.554601
CEP295	ENSG00000166004.14																		-0.530039
CEP295NL	ENSG00000178404.9																		1.31908		1.1328
CEP41	ENSG00000106477.18																		-0.608268	-0.517611
CEP44	ENSG00000164118.12		-0.672207																	-0.901603
CEP55	ENSG00000138180.15												-0.558404					-0.713985	-4.50881	-1.47744	-4.78779
CEP57	ENSG00000166037.10																	-0.557844	-0.829178	-0.664841	-0.850077
CEP63	ENSG00000182923.16																	-0.653817		-0.556046
CEP70	ENSG00000114107.8																		-0.570063		-0.852496
CEP72	ENSG00000112877.7																		-0.833548	-0.868632	-0.523864
CEP76	ENSG00000101624.10																		-0.940141	-0.56442	-0.798806
CEP78	ENSG00000148019.12																		-1.7852	-1.05849	-2.22873
CEP83	ENSG00000173588.14																			-0.825908	-0.52009
CEP85	ENSG00000130695.13																		-1.19543	-0.571784	-0.855933
CEP85L	ENSG00000111860.13																	1.1285	0.50705	0.858717	1.08745
CEP95	ENSG00000258890.6												-0.554883
CEP97	ENSG00000182504.10			-0.553564						-0.55614
CERCAM	ENSG00000167123.18										-0.54777							0.930505		1.19138	-0.995212
CERK	ENSG00000100422.13																		-0.903309		-1.33257
CERKL	ENSG00000188452.13										-0.602171					1.40074		0.944722	1.52496		1.7144
CERS1	ENSG00000223802.7																-0.679215		-1.4589	-0.707021	-1.30569
CERS2	ENSG00000143418.19										0.503057								-0.606384
CERS4	ENSG00000090661.11					-1.27709												-0.673268	-0.829391	0.574596
CES2	ENSG00000172831.11									0.550545
CES3	ENSG00000172828.12														-0.552419			-1.19151	-0.621428	-1.2571
CES4A	ENSG00000172824.14																		-0.90105
CETN3	ENSG00000153140.8																		-0.571173	-0.712314	-0.594189
CETP	ENSG00000087237.10																		2.85687		4.62404
CFAP100	ENSG00000163885.11																				1.46278
CFAP126	ENSG00000188931.3																		2.87227		2.85574
CFAP20	ENSG00000070761.7																			-1.26593	-1.12352
CFAP206	ENSG00000272514.5																		0.815827
CFAP221	ENSG00000163075.12									1.10816	-0.887449	-0.639614						0.99687	1.31346		0.583081
CFAP44	ENSG00000206530.9												-1.5184
CFAP45	ENSG00000213085.9									-0.838272					0.736279			0.972646		0.803939
CFAP46	ENSG00000171811.12																		2.01502
CFAP47	ENSG00000165164.13		0.91639		-0.546164														0.986771		2.02272
CFAP52	ENSG00000166596.14																				0.645802
CFAP53	ENSG00000172361.5																				0.916402
CFAP57	ENSG00000243710.7															0.712576			1.38347	0.913422	1.0549
CFAP58	ENSG00000120051.14																		2.40294
CFAP61	ENSG00000089101.17																		1.64072		0.788086
CFAP65	ENSG00000181378.13																		1.22712		0.817003
CFAP69	ENSG00000105792.19													0.998111	1.13374	0.863946	0.828014		0.81957		1.1124
CFAP73	ENSG00000186710.11			-0.99968
CFAP74	ENSG00000142609.17														-1.1519					-1.39886
CFAP77	ENSG00000188523.8																		0.888179
CFAP97	ENSG00000164323.12									-0.965271								-0.866506	-0.855218
CFAP99	ENSG00000206113.9																		1.12965		2.11924
CFB	ENSG00000243649.8													-0.738478			-1.20301	0.787942	0.623648	1.81846	1.71299
CFC1	ENSG00000136698.8		2.35852	-1.22314
CFD	ENSG00000197766.7																	-0.724691	-0.643027	-0.899766
CFDP1	ENSG00000153774.8																			0.648143
CFH	ENSG00000000971.15									3.20425									1.56359	3.16507	3.20951
CFHR3	ENSG00000116785.13														1.07618		1.20505		1.22766		1.67459
CFI	ENSG00000205403.12											0.534186					-0.616111			1.24097
CFL2	ENSG00000165410.14																				0.666684
CFLAR	ENSG00000003402.19																		0.567691		0.824526
CFTR	ENSG00000001626.14				1.89129	3.27428				-2.89129			-1.05006					2.51094	1.35557		1.92318
CGA	ENSG00000135346.8		1.90483
CGN	ENSG00000143375.14			1.00061				-0.565659		1.76152			0.662937					1.00438	2.17421	1.1956	1.98022
CGNL1	ENSG00000128849.10			0.827914		-1.10947		-0.691863		0.80981		-0.702509	-1.67976		0.59892		0.715229			0.922691
CGREF1	ENSG00000138028.14					-0.565059											0.675775	-0.72925		-0.949692	-0.630598
CH25H	ENSG00000138135.6																	3.3242	3.25354	3.30182	3.43253
CHAC1	ENSG00000128965.11		1.37654			-2.38174												-0.611642	-0.526761
CHAC2	ENSG00000143942.4		-0.578067							-0.802812	-0.557548								-1.02974	-0.641964	-0.749142
CHADL	ENSG00000100399.15		2.51961															1.00789	0.81715		-1.0618
CHAF1A	ENSG00000167670.15																	-0.53961	-1.60057	-1.23083	-1.66384
CHAF1B	ENSG00000159259.7									-0.807229			-0.61308						-1.09481	-0.687135
CHAMP1	ENSG00000198824.5									1.88768					-0.582577
CHCHD10	ENSG00000250479.8										-0.916183							-0.593317	-0.70236	-1.25445
CHCHD2	ENSG00000106153.12																		-0.555727		-0.693961
CHCHD3	ENSG00000106554.11																		-0.589568
CHCHD4	ENSG00000163528.12									-0.778368									-0.846852	-0.518616
CHD1L	ENSG00000131778.17																		-1.08158		-0.82908
CHD2	ENSG00000173575.19										0.689427									0.655705	0.533363
CHD3	ENSG00000170004.16			-0.581272							0.533666			-0.623467						0.527908	-0.595649
CHD4	ENSG00000111642.14			-0.670044
CHD5	ENSG00000116254.17																	0.611058	0.818616		-0.909493
CHD6	ENSG00000124177.14																			0.747072	0.761446
CHD7	ENSG00000171316.11	0.919165									0.625857							-0.550002
CHD9	ENSG00000177200.15																		0.66835		0.755807
CHDH	ENSG00000016391.10				-0.595296					-0.855684								-1.25229	-1.48652	-1.62975	-0.64126
CHEK1	ENSG00000149554.12									-0.687909									-2.27678	-0.929192	-2.36023
CHEK2	ENSG00000183765.20																		-0.940244	-0.958466	-0.607208
CHGA	ENSG00000100604.12																				-1.40292
CHGB	ENSG00000089199.9																		1.88321
CHI3L1	ENSG00000133048.12									1.2271										0.922228	2.01891
CHI3L2	ENSG00000064886.13																				0.98406
CHIC1	ENSG00000204116.11																	0.648065	1.2731		0.613938
CHIC2	ENSG00000109220.10																	0.677209
CHKA	ENSG00000110721.11																	0.888576	1.09004	0.638638	0.651719
CHL1	ENSG00000134121.9										-1.13371	-1.00856	-1.39711		-1.25631	0.730366	-0.900864	1.27522	2.22884	1.55605
CHML	ENSG00000203668.2					0.536873				-1.37559									-0.718304	-0.727654	-1.04155
CHMP2B	ENSG00000083937.8			0.534501
CHMP4B	ENSG00000101421.3																		0.663986
CHMP4C	ENSG00000164695.4																		0.548753		0.606843
CHN1	ENSG00000128656.13									-0.8642				0.763289	1.1996		0.917967
CHN2	ENSG00000106069.20		0.513686	-0.55299				0.668039	0.732881	-0.89411								-0.591718			1.15643
[truncated: 9,855 more rows]

## Sheet: LFC
symbol	gene_id	COV318_shMECOM-4482_invitro_LFC	COV318_shMECOM-5198_invitro_LFC	COV318_shPAX8-1355_invitro_LFC	IGROV1_shMECOM-4482_invitro_LFC	IGROV1_shMECOM-5198_invitro_LFC	IGROV1_shPAX8-1355_invitro_LFC	Kuramochi_shMECOM-4482_invitro_LFC	Kuramochi_shMECOM-5198_invitro_LFC	Kuramochi_shPAX8-1355_invitro_LFC	OVISE_shMECOM-4482_invitro_LFC	OVISE_shMECOM-5198_invitro_LFC	OVISE_shPAX8-1355_invitro_LFC	OVCAR3_shMECOM-4482_invitro_LFC	OVCAR3_shMECOM-4482_invivo_LFC	OVCAR3_shMECOM-5198_invitro_LFC	OVCAR3_shMECOM-5198_invivo_LFC	OVCAR3_shPAX8-1355_invitro_LFC	OVCAR3_shPAX8-1355_invivo_LFC	OVCAR3_shPAX8-784_invitro_LFC	OVCAR3_shPAX8-784_invivo_LFC
A1BG	ENSG00000121410.11	0.51396	0.325492	0.441325	0.0948855	-0.25832	0.24719	0.484138	-0.0496462	0.822612	-0.538872	-0.424014	0.0494046	0.27743	0.0605196	0.314109	-0.212208	0.654178	-0.387049	0.552471	-1.40407
A1CF	ENSG00000148584.14	0.134577	0.0486293	-0.871331	2.01059	0	0	1.93013	1.94185	-1.4189	0	0	-3.20503	1.98745	0	-0.18547	0	0.971108	-1.65946	0.0912596	0.586536
A2M	ENSG00000175899.14	0.578654	1.08114	0.825489	-3.27872	0.00191579	-0.876221	-0.208678	-0.139164	0.969808	-0.0361711	2.98581	-0.116833	-2.04352	0	-0.0314647	0	0.192824	1.67224	1.02479	2.46371
A2ML1	ENSG00000166535.19	-0.531451	-3.96771	-0.833774	1.8321	0.291001	0.240327	-1.29718	-0.914798	-0.444338	0.60847	0.299237	1.26549	0.848384	0.240254	1.0138	1.02273	0.777264	0.119944	2.6117	1.43939
A4GALT	ENSG00000128274.15	0.215487	-0.266563	0.114926	0.170784	0.791995	-0.220323	-0.0789866	-0.266528	0.412494	-0.261262	-0.173153	0.474135	-0.383176	0.168	0.100661	0.115276	0.176412	-1.75553	-0.726688	0.0430851
A4GNT	ENSG00000118017.3	-0.517909	2.55042	-0.156496	0	0	0	-2.31444	-2.60847	-2.75833	0.910247	-0.849765	0	-1.89984	0	1.82245	0	-0.524163	1.20233	-2.98027	-2.13034
AAAS	ENSG00000094914.12	0.0152388	-0.193194	-0.268348	-0.0267485	0.0720508	-0.0506067	0.0461314	-0.166625	-0.452844	-0.130551	0.0862479	-0.131858	0.0429101	-0.38723	-0.03757	-0.153547	-0.530174	-0.154394	-0.4768	0.0910219
AACS	ENSG00000081760.16	0.284449	-0.249257	0.0740698	-0.00128052	0.174316	-0.0592951	0.0810529	0.0333452	-0.303972	-0.114739	0.0832923	0.0289562	-0.13796	-0.226147	-0.0380967	0.027388	-0.378136	-0.384258	-0.476123	-0.274468
AADAC	ENSG00000114771.13	0.694843	2.6988	1.28417	0	0	0	-1.32832	-1.68439	-1.2215	0	0	0	0.244252	0.178959	-1.37719	0.00641447	0.27576	-0.566074	-0.895996	0.370299
AADACL2	ENSG00000197953.5	0	0	-0.952815	0	0	0	0	0	0	0	0	0	1.59542	2.13197	0.135501	0	4.21617	1.9822	2.06452	2.14754
AADACL3	ENSG00000188984.11	0	0	0	1.68876	0	1.06995	0	0	0	0	0	-2.52663	0	0	0	0	0	0.97769	0.988188	4.26039
AADACL4	ENSG00000204518.2	0.491096	0	-0.424544	0	0	1.06995	-0.927139	-0.529174	1.64206	0	-0.849765	0	0	0	0	0	0	-0.229802	0	0
AADAT	ENSG00000109576.13	0.215209	0.266913	-0.247321	-0.654836	0.57423	-0.700626	-1.86401	1.1902	-0.525131	-0.461491	-0.151147	-0.576305	0.237567	0.0955242	-0.00198027	0.135184	-0.134779	-0.599019	-0.505949	-0.580838
AAED1	ENSG00000158122.11	-0.185552	0.177394	0.721597	0.0322525	0.200545	0.0528071	0.222557	-0.0498908	-0.241488	-0.218547	-0.0108385	-0.267422	0.19907	0.223238	0.150375	-0.10095	-0.119049	-0.432761	-0.340326	-0.672004
AAGAB	ENSG00000103591.12	-0.26313	-0.194327	-0.223054	-0.00606796	0.131812	-0.0431521	-0.0166945	-0.0869524	-0.190594	-0.0586977	0.058977	-0.0606904	0.131057	0.161069	0.0301721	0.0666708	0.0163635	0.208038	0.0886287	0.050076
AAK1	ENSG00000115977.18	0.460731	0.622686	-0.236214	0.496178	-0.369087	-0.0231892	-0.299685	0.893473	1.61231	1.79468	0.0614912	-0.397898	-1.25146	0.184551	0.176129	0.200282	-0.358721	-0.180417	-0.168302	-0.487919
AAMDC	ENSG00000087884.14	-0.0621991	1.48365	-0.435277	-0.936238	0.926744	1.55888	0.226753	0.322787	-0.372197	0.637938	-2.1001	-2.00455	0.0564145	0.0536368	-0.0535998	0.194909	-0.153169	0.52428	0.684772	0.703706
AAMP	ENSG00000127837.9	0.252592	-0.041252	0.231713	0.0102904	0.10597	-0.0666357	0.0331324	-0.113339	0.151094	0.0081133	-0.0118857	0.174491	-0.0216351	0.0549329	-0.116666	0.119895	-0.148609	-0.455604	-0.140741	-0.216229
AANAT	ENSG00000129673.9	-0.0468458	-0.857864	-0.529372	-2.5645	-1.43798	1.80174	0.576886	1.18164	1.94099	0.255348	-0.596316	0.693112	0.630192	0	-0.23749	0	-1.06606	-0.825642	-1.14094	-0.274371
AAR2	ENSG00000131043.11	0.179494	0.0371207	0.173358	0.0434919	0.258276	-0.0134594	-0.0343319	-0.00114399	0.0774665	-0.0674259	-0.0191751	0.090809	0.13093	-0.0681713	0.123974	0.175689	0.0971812	0.12441	0.2615	0.536317
AARD	ENSG00000205002.3	0.356761	0.0807815	0.280423	2.01251	-0.0203895	-0.853601	-0.100407	0.0401807	-0.225352	-0.538568	-0.186662	-0.212662	0.844391	0.0420548	0.340915	-0.0992389	0.349725	0.244642	0.267858	-0.387237
AARS	ENSG00000090861.15	0.22389	0.405432	-0.356361	-0.107547	-0.662388	-0.127096	-0.0773715	0.24218	-0.147413	0.0858103	-0.0733495	-0.130652	-0.357314	-0.323607	0.0146925	-0.0458523	-0.694391	-0.62067	-0.0976955	-0.150778
AARS2	ENSG00000124608.4	0.289207	-0.0173238	-0.296485	-0.109572	0.192516	-0.141943	-0.14598	-0.160539	0.0185248	0.011412	0.0689653	-0.192393	-0.0644939	-0.342318	-0.156725	-0.136177	-0.196091	0.074705	0.281686	0.33361
AARSD1	ENSG00000266967.6	0.213651	-0.0857723	0.123125	0.0156712	0.092232	-0.178299	-0.286424	0.00813695	-0.149382	-0.264031	-0.0999478	-0.209914	0.0643166	-0.123834	-0.0240864	-0.0176985	-0.538224	-0.600944	-1.12658	-0.776687
AASDH	ENSG00000157426.13	-0.480774	-0.280399	-0.0367627	-0.158623	-0.374778	0.210144	-0.0479227	-0.159661	-0.213562	0.0678863	0.149715	0.0446464	-0.0250894	-0.127692	0.104046	-0.00801692	-0.136042	-0.00543871	-0.156237	-0.131012
AASDHPPT	ENSG00000149313.10	-0.378592	0.0319653	0.105149	0.0258234	0.186411	0.072748	0.0152437	0.0679912	-0.223001	-0.233324	0.0220965	-0.146141	0.0278288	0.156737	-0.0892241	0.187941	-0.151379	-0.344831	-0.414655	-0.0745967
AASS	ENSG00000008311.14	0.407381	0.932837	0.633964	0.314925	0.406912	-0.180756	-0.0576985	0.56268	-0.72868	-0.401491	-0.199744	0.871021	-0.223022	-0.0672994	0.180071	0.367526	-0.480009	-0.343989	-0.481397	-0.946553
AATF	ENSG00000275700.4	-0.273086	-0.293317	-0.45549	0.0162618	0.0732548	-0.362555	-0.111798	-0.0742927	-0.427443	-0.066698	0.118011	-0.0494888	-0.144026	-0.284012	-0.244256	-0.227771	-0.128628	-0.361171	-0.530634	-0.536105
AATK	ENSG00000181409.11	0.637554	0.0557221	-0.293141	-0.297839	-0.191616	-0.194043	0.0782583	0.608094	-0.724633	0.639704	-0.612213	-0.120902	-0.0910342	-0.282118	0.560154	0.418426	0.124893	0.853657	-0.141729	0.202004
AATK-AS1	ENSG00000225180.7	-0.0671858	-1.81163	-3.14524	-0.680855	-0.561507	-0.0786376	0.543051	-1.93386	-0.108349	-0.629995	0	-2.98158	0.484682	0	-1.55259	0	0.672258	-0.643269	-0.534518	0.299139
ABAT	ENSG00000183044.11	-0.274261	0.476169	-1.17594	0.00550553	-0.0326596	-0.24746	0.188367	0.112504	-0.443506	-0.138178	0.118418	0.566216	-0.0253622	0.800705	0.1166	0.975512	0.261401	0.895743	1.01807	0.516361
ABCA1	ENSG00000165029.15	0.216823	0.0124962	-0.119914	2.26961	1.8102	-2.01613	-0.295034	-0.420876	-0.814967	0.224494	0.152658	-0.192509	-0.448871	0.209425	-0.079059	1.00984	0.542829	1.96945	0.573453	2.01991
ABCA10	ENSG00000154263.17	-0.289804	-0.155317	1.40693	0.0461886	0.0212393	0.288781	0.822562	1.17077	-0.489856	-0.978474	0.472477	0.251846	-0.154342	1.27179	0.726933	0	-0.0770289	-1.16684	-0.0464312	-0.353294
ABCA12	ENSG00000144452.14	-0.217544	0.207198	-0.635836	1.53268	1.5338	-0.997469	0.347549	1.40435	-1.42765	1.58621	0.903261	0.338543	0.321055	0.597829	0.861784	0.193833	1.26454	2.09802	1.79345	2.12319
ABCA13	ENSG00000179869.14	0.503178	1.18724	1.94345	2.40631	1.31858	-0.808304	0.670269	-2.59775	1.28954	0.126119	-0.164182	-0.303047	0.887805	-0.302851	0.0087439	0.892695	-1.03005	0.731923	-0.851144	0.95507
ABCA2	ENSG00000107331.16	0.635114	0.790201	-0.430693	0.128306	-0.344941	-0.303422	-0.602721	0.220434	0.438611	-0.240679	-0.374199	-0.0954052	-0.805163	-0.370071	0.10104	0.0325502	0.15678	0.783419	0.0905142	-0.651055
ABCA3	ENSG00000167972.13	1.04277	0.837987	0.0512502	0.0355968	-0.281026	0.102275	-0.00785767	0.695179	-0.199324	-0.152699	-0.019707	0.402071	-0.121483	0.103753	0.433206	0.414615	-0.402153	0.874783	0.595549	0.162787
ABCA4	ENSG00000198691.11	-0.0273719	0.397485	-1.38004	-0.0849852	-0.433418	0.0813964	0.83359	0.502792	-1.20389	-0.430789	0.0770435	0.4853	1.30463	1.29476	0.570152	0.55279	-1.20013	-4.04344	-0.420708	-3.08049
ABCA5	ENSG00000154265.15	0.164698	0.633344	0.248788	-0.255583	0.200579	0.0334495	-0.214845	0.0374226	-0.0139723	-0.126335	-0.0245715	0.156289	0.389083	0.0101166	0.402052	0.24957	0.127164	-0.786809	0.190554	-0.0494874
ABCA6	ENSG00000154262.12	0.82767	-2.30588	0.151971	-1.69579	2.34707	0.722103	0.823236	1.34382	1.64787	0	0	0	-0.631816	0	2.06336	0	-1.01493	-0.0548465	0.673503	1.66375
ABCA7	ENSG00000064687.12	0.661876	-0.0858292	0.100193	0.0890862	0.337164	-0.510234	-0.15954	0.0686369	0.973101	0.191362	0.121787	-0.0472826	0.041691	-0.0830971	0.277842	-0.0162515	1.1635	0.419045	1.77021	0.553517
ABCA8	ENSG00000141338.13	0.918384	0.458131	0.0260337	0	0	0.798268	0.589464	3.48754	2.17267	-1.01331	2.62185	1.01625	-0.834952	0	-1.47307	0	-1.44927	-0.0169131	1.893	-0.825108
ABCA9	ENSG00000154258.16	0.647153	0.792423	-1.18396	-3.515	0	0.39586	0.201511	0.352576	0.747567	0	0	-0.67895	-0.884155	0	2.80405	0	-0.5005	-2.79752	-0.935366	1.18093
ABCB1	ENSG00000085563.14	0.522233	-0.165623	-0.185422	-0.694575	-0.435411	-0.507724	-0.842933	0.0610835	-1.44277	0.512134	0.372782	0.565545	1.05429	0	-0.737964	0	-0.699776	-2.96443	-0.142497	-1.65265
ABCB10	ENSG00000135776.4	-1.21468	-0.427182	0.0945774	-0.303763	0.111943	-0.0709687	-0.179039	-0.0861844	-0.12805	-0.34208	-0.144284	-0.117001	-0.513391	-0.277139	-0.293541	0.0584805	-0.28679	-1.26111	-0.896947	-0.841249
ABCB11	ENSG00000073734.8	0.673199	-1.69371	0.885869	-0.377025	0	2.34902	0.931826	-1.05351	-2.7766	0	0	0	-1.3439	0	-0.480744	0	-2.30919	-2.43003	0.10227	-1.41684
ABCB4	ENSG00000005471.15	-0.181378	0.19455	-0.46649	-1.90479	-0.588648	1.74853	1.42245	-1.47343	1.11417	-0.998494	0.540962	0.00680829	1.01997	1.10259	-0.229371	0.36477	-0.568895	-2.66478	-1.58375	-2.39909
ABCB5	ENSG00000004846.16	0.165952	-0.117365	-0.908452	1.10744	1.86453	0	0.150652	0.0146183	-0.339191	-1.01331	-0.849765	2.5309	0.16497	0.126462	0.176667	-0.590871	-1.15761	1.27006	-1.23139	1.83918
ABCB6	ENSG00000115657.12	0.26858	-0.0169492	0.373021	0.0169446	-0.115344	-0.302118	-0.0471371	0.053871	0.316386	0.244158	-0.220759	0.939451	0.183739	-0.0272571	0.037694	-0.561824	0.329051	-0.38674	0.44391	-0.815295
ABCB7	ENSG00000131269.15	-0.149202	0.0901374	-0.0421424	0.0461442	-0.157841	-0.245277	0.0437621	-0.0367739	-0.146963	0.08321	0.0796249	0.0492011	0.11929	0.277293	-0.109853	-0.143942	-0.418015	-0.644	-0.216387	-0.472655
ABCB8	ENSG00000197150.12	0.200957	-0.0921319	0.262998	0.0843641	-0.0213437	-0.270602	0.0129163	-0.120769	0.229996	0.101159	0.127224	0.364173	0.0581162	-0.392696	0.0549846	-0.207132	0.237835	0.185455	-0.0934304	-0.0496406
ABCB9	ENSG00000150967.17	0.406235	0.165876	-0.511703	-0.104754	0.212515	0.125695	-0.379648	-0.0590881	0.155167	0.00865069	-0.146336	-0.0906701	0.0687733	0.2084	0.00650156	0.330197	0.464354	0.260821	0.531725	0.598843
ABCC1	ENSG00000103222.18	0.775046	0.265324	-0.297761	0.210706	-0.061595	-0.0695322	-0.282001	0.204071	0.536666	0.60661	-0.196449	-0.0409759	-0.73026	-0.0722161	-0.211655	-0.219621	0.146442	-0.0874055	0.198084	-0.508603
ABCC10	ENSG00000124574.14	0.911319	0.000626905	0.0301705	0.224069	0.512989	-0.0218273	0.00258193	0.153957	0.575815	0.21289	-0.120859	0.406345	0.0498558	0.0698174	0.107778	0.142576	0.209857	0.568197	0.994143	1.03362
ABCC11	ENSG00000121270.15	1.83714	1.57125	-0.933909	0.577409	-0.244357	-1.52599	1.20436	-1.06477	-0.380023	1.66878	-1.21367	1.0374	-0.351471	0	2.06837	0	-0.207923	0.515546	1.29611	-0.789631
ABCC12	ENSG00000140798.15	0	0	-1.01797	1.6617	4.06247	0.147049	0	0	0	0.725857	-1.12788	1.00067	0	0	0	0	0	-0.229802	-1.79269	0
ABCC2	ENSG00000023839.10	0.803726	-0.0403433	0.215424	2.42751	2.82481	2.05533	-0.0977302	1.12326	0.251139	2.02977	1.5763	1.52211	2.20317	0	0.157255	0	0.894711	-0.332333	0.15211	0.820046
ABCC3	ENSG00000108846.15	-0.856769	-1.9306	0.526746	0.715091	-0.413421	0.284208	0.385034	0.843021	0.319825	-0.520763	-0.382187	-1.23786	0.47631	1.48789	0.367843	0.413808	0.476325	0.594326	1.94891	1.70442
ABCC4	ENSG00000125257.13	-0.475932	-0.156464	0.305683	0.283423	0.290054	0.152981	0.123618	0.127476	-0.871897	-0.193613	-0.28565	-0.0244795	-0.11352	0.504463	-0.0513505	0.0733434	0.659395	-1.15194	0.128293	-0.767363
ABCC5	ENSG00000114770.16	0.484679	0.327295	0.131045	0.144051	0.0580019	0.0554371	-0.0103233	0.258097	0.455973	0.259427	-0.426167	-0.0979126	0.0106014	0.130548	0.275964	0.221377	0.218853	0.899734	0.305009	0.42934
ABCC6	ENSG00000091262.14	0.478883	0.260428	-0.920326	0.16297	0.0356935	0.383008	-0.351863	-0.263458	0.869959	0.182031	-1.033	-0.290468	-0.343336	0.194985	0.144064	0.713187	0.151071	0.653255	-0.202065	1.2998
ABCC8	ENSG00000006071.12	0	-0.916598	0	0.257289	-2.91805	-0.247823	2.62156	-1.88328	-0.884685	0	0	1.2446	2.53547	0	0.535478	0	0.107071	-0.814917	-1.76748	-0.528264
ABCC9	ENSG00000069431.11	2.47973	1.00696	-0.80019	-1.74156	0	0	0	0	0	2.61259	-0.849765	-2.71553	2.01244	0	0.970517	0	1.94153	0.130868	-1.79269	0.864018
ABCD1	ENSG00000101986.11	0.879808	-0.0706025	-0.508855	-0.216518	-0.567328	0.066393	-0.0643389	-0.157521	0.496351	0.317385	-0.0739267	0.139388	0.200915	-0.174047	0.143323	-0.12555	0.670619	1.47578	1.09235	2.54985
ABCD2	ENSG00000173208.3	4.2556	-0.395006	0.0230912	0.186534	1.43328	-0.193629	0	0	0	0	1.07379	0	0.0459092	0	-0.11224	0	-0.441161	2.10024	1.9778	5.10724
ABCD3	ENSG00000117528.11	-0.567519	-0.338518	0.14377	0.0180652	0.0943157	0.163631	0.00320412	-0.107428	-0.131472	-0.273563	-0.0451451	-0.0444302	0.257741	0.0951861	-0.119907	0.103538	0.153779	-0.105054	-0.273294	-0.190904
ABCD4	ENSG00000119688.20	0.36613	0.238497	0.202615	-0.357447	-0.381115	-0.0460195	-0.0429105	-0.0498124	0.258901	-0.15952	0.13101	0.236427	-0.00663573	-0.0744485	0.0117743	-0.183037	-0.0330776	-0.320143	0.136394	-0.0365347
ABCE1	ENSG00000164163.10	-0.406254	-0.342231	0.384267	-0.0804824	0.117843	-0.0956266	0.0250318	0.0146388	-0.288754	-0.319511	-0.142732	-0.0155487	0.077605	0.046159	-0.19965	0.030925	-0.407214	-0.501501	-0.572116	-0.133056
ABCF1	ENSG00000204574.12	0.359627	0.0374152	-0.955952	0.0852155	-0.000197243	-0.357944	-0.388838	-0.0409755	-0.40477	0.220076	-0.0524767	-0.33369	-0.295176	-0.253808	-0.22179	-0.169416	-0.953481	-0.512877	0.0942788	0.277983
ABCF2	ENSG00000033050.7	0.146365	-0.102102	0.201821	0.0645404	0.35954	-0.153999	0.0376984	0.0111595	-0.0467463	-0.150692	-0.105526	0.00786979	0.0674747	0.0354283	-0.0220258	0.176029	-0.326706	-0.497026	0.00891871	-0.254797
ABCF3	ENSG00000161204.11	0.334299	-0.0390922	0.283928	0.0367675	0.10289	0.0171001	-0.193903	-0.140117	0.641943	-0.00989261	-0.0780756	0.0674636	0.138178	-0.0556486	-0.0791992	0.105038	0.159405	0.119418	0.301582	0.347417
ABCG1	ENSG00000160179.18	0.921487	1.41815	-0.581081	-0.826121	-0.421185	-2.00323	1.08589	0.480944	-1.51637	0.348387	-0.334257	0.610224	-0.984205	-0.614145	-0.634873	0.533764	0.664951	1.40968	-0.669373	0.955195
ABCG2	ENSG00000118777.10	-1.62144	-2.0024	-1.33169	-0.127156	0.563347	0.148655	-0.247555	-0.216794	0.116117	-0.612712	-0.293005	0.265656	0.250187	0	-1.61861	0	-0.846027	-5.49454	-0.399026	-2.98242
ABCG4	ENSG00000172350.9	0.00147944	0.944857	-0.993976	-0.214412	-3.69023	-0.207858	-0.70453	-0.409444	0.261621	0	0	-1.44136	-0.7394	0	0.716177	0	-0.405874	1.59589	-0.748235	1.48809
ABCG5	ENSG00000138075.11	-3.26995	2.83668	-4.16653	-2.32772	3.34659	1.46426	-2.89192	2.23388	1.28447	-0.360003	-0.243576	-1.74551	0.512611	0	-0.123851	0	-0.771275	-0.0206609	-0.0350662	0.743721
ABCG8	ENSG00000143921.6	-0.396537	2.12767	0.50616	2.72278	-1.38218	0.884555	-0.881403	-1.04414	0.484507	-3.3191	0	-2.94794	-2.14111	0	0.970517	0	0.439298	-0.121703	-1.49953	0.9511
ABHD1	ENSG00000143994.13	0.540033	-0.0285484	0.424063	-0.427117	-0.47238	0.74555	0.466576	0.24572	0.299721	-0.0413704	-0.419132	0.601284	0.433881	0	-0.0180455	0	-0.40442	-0.271076	-1.12543	-0.373322
ABHD10	ENSG00000144827.8	-0.0746602	-0.141048	-0.0431254	-0.138376	-0.0464871	-0.0365028	0.321186	0.0396653	-0.332869	-0.197405	0.0502919	-0.0487165	0.334843	0.198185	0.021548	0.184482	-0.182804	0.222056	-0.352344	-0.0964535
ABHD11	ENSG00000106077.18	-0.439245	-0.692165	-0.821234	-0.328985	-0.14165	-0.0014636	0.15505	-0.0276224	-0.502747	-0.185523	-0.210096	0.239612	0.14446	-0.0389975	-0.328098	0.182463	0.097671	0.20115	0.30022	0.06805
ABHD12	ENSG00000100997.18	0.504517	0.34085	0.20198	0.183427	0.121345	0.0944687	0.0311911	-0.102644	0.18448	0.0745004	-0.048027	0.193163	0.170241	-0.127827	0.0814533	-0.0497611	-0.0109422	-0.282462	0.269587	-0.164425
ABHD12B	ENSG00000131969.14	-1.14871	-1.03343	-0.721867	-0.0686774	-0.00164084	-0.712471	0.406242	0.0754699	-0.832551	0.0140928	-0.0479469	0.0728303	1.01118	0	-1.9154	0	0.954721	1.09682	0.628122	0.174754
ABHD13	ENSG00000139826.5	-0.186269	0.0426532	0.0499888	0.188621	0.277162	0.13897	-0.040173	0.155052	0.0722725	-0.0521125	0.0537359	0.0630429	0.277941	0.333448	0.124282	0.164911	0.100699	0.508734	0.412528	0.713182
ABHD14A	ENSG00000248487.8	-0.400224	0.0102772	-0.727913	-0.135904	-0.118983	-0.286455	-0.175587	-0.138999	-0.117058	0.0337005	-0.0897885	-0.380622	0.0945075	-0.647049	-0.0526756	0.0161127	-0.321321	-0.0422703	-0.303427	-0.635933
ABHD14A-ACY1	ENSG00000114786.16	0.114016	-0.473551	0.158849	-0.420377	-0.672196	-0.727724	0.0272057	-0.174578	0.102225	-0.361576	-0.523401	-0.657634	0.026891	0	-0.00550596	0	-0.445165	-0.138167	-0.252022	-0.317393
ABHD14B	ENSG00000114779.19	0.136435	0.172431	-0.447482	-0.185409	-0.550764	-0.407639	0.0888692	-0.0701914	-0.36955	0.11308	-0.018886	-0.091008	0.00167028	-0.390612	-0.00722674	0.29508	-0.739812	-0.548463	-0.670677	-0.449832
ABHD15	ENSG00000168792.4	0.179594	0.260295	-0.316979	0.227139	0.28308	-0.226208	0.352494	0.120075	-0.00225537	0.333569	0.180118	0.0145498	-0.0387175	0.408703	0.263264	0.93585	-0.214932	-0.319049	0.500775	0.454333
ABHD16A	ENSG00000204427.11	-0.0433832	-0.342199	8.65691e-06	-0.111269	0.0374551	0.113395	0.362844	0.00826508	-0.044903	-0.0895881	-0.00971526	0.262645	0.18133	0.0854255	0.185572	-0.00482947	0.372265	0.745292	0.332892	1.13411
ABHD16B	ENSG00000183260.7	0	0	0	0	0	0	0	0	0	0	0	0	0	0	0	0	0	0	0	0
ABHD17A	ENSG00000129968.15	0.337679	-0.0525874	0.225535	-0.0381028	0.193225	0.0545732	0.0393721	-0.100577	0.436319	-0.233696	0.0398978	0.236225	0.266461	-0.126855	0.153589	-0.149917	0.184843	-0.019824	0.0348223	-0.215056
ABHD17B	ENSG00000107362.13	-0.27793	-0.359776	0.381732	0.0298526	0.165507	0.243254	0.159821	-0.120236	-0.0605596	-0.235305	0.00013267	0.0312923	0.196265	0.175476	0.031512	0.195571	1.15713	0.00600782	0.262376	0.211709
ABHD17C	ENSG00000136379.11	0.0802094	0.189451	0.46268	-0.18903	-0.0706596	0.445337	-0.000276307	0.279562	-0.533754	-0.180138	-0.106678	0.545863	-0.442142	-0.244388	-0.0627203	-0.186479	0.880997	0.766528	0.374094	-0.103919
ABHD18	ENSG00000164074.14	-0.259577	-0.183662	0.0488168	-0.258489	-0.184631	-0.0603572	-0.189043	0.0644188	-0.295605	-0.142382	0.136459	-0.16904	-0.189555	0.092738	0.229889	0.0654814	-0.139577	-0.180427	-0.614941	-0.133843
ABHD2	ENSG00000140526.17	0.0644146	0.0939196	-0.029185	0.111817	0.0305178	-0.279722	-0.034911	0.35713	0.387015	0.394225	0.0543086	0.119237	-0.238405	0.264745	-0.0471914	0.178959	0.0601463	-0.709966	0.492816	-0.734779
ABHD3	ENSG00000158201.9	-0.462233	-0.811876	0.324273	-0.0290622	-0.296464	-0.0227497	-0.164481	-0.175564	-0.80084	-0.0818123	0.0146891	-0.203399	0.432442	-0.089158	-0.00589994	-0.282072	0.121559	-1.15817	-0.111865	-0.202595
ABHD4	ENSG00000100439.10	0.569458	0.283229	0.603271	0.282354	-0.0097991	0.380977	0.00324744	0.270581	1.10339	0.67086	-0.0332825	0.347616	-0.136194	0.178849	0.721791	0.428119	0.874498	1.639	0.87684	1.45455
ABHD5	ENSG00000011198.7	-0.497203	-0.230738	0.345478	0.183791	0.637013	0.187033	0.116023	-0.0563535	0.335512	0.0326753	0.362092	0.00907879	0.367289	0.369119	0.174075	0.497261	0.157666	0.360515	-0.0521118	0.435046
ABHD6	ENSG00000163686.14	-0.406262	0.245053	-0.0459806	-0.0681123	-0.214761	0.289062	0.452946	0.0853344	-0.829805	-0.193978	0.193441	0.20836	0.474742	0.173516	0.222995	0.460431	0.044399	0.96958	-0.0323834	0.442552
ABHD8	ENSG00000127220.5	0.211564	0.231965	-0.0953561	0.245018	-0.247041	0.140294	-0.170478	-0.0120443	1.02234	-0.13754	-0.185995	0.177722	0.293255	-0.304029	0.488709	-0.376153	0.567019	0.673369	0.405125	0.323853
ABI1	ENSG00000136754.16	-0.294804	-0.663283	0.259001	-0.102252	-0.159917	0.234833	0.156347	-0.283509	-0.175446	-0.0303307	0.0389665	-0.0170014	0.153868	0.216428	-0.313692	-0.217254	0.0670997	-0.323082	0.121153	0.0380283
ABI2	ENSG00000138443.15	0.147211	0.0398965	-0.00148802	-0.0898537	-0.298799	0.143896	-0.0046503	0.0651181	0.0517398	0.227632	-0.123739	-0.082078	-0.210127	0.294886	0.0391417	0.175957	-0.233183	-0.0201463	-0.746097	-0.563187
ABI3	ENSG00000108798.8	0.00754178	2.44281	-2.30568	1.21855	0.965874	0.950017	0.0716569	0	0	1.11366	0.647475	-1.85557	0.0670167	0	3.04442	0	-1.39072	-0.770498	2.88974	-0.95918
ABI3BP	ENSG00000154175.16	0.496795	0.268708	-0.966682	-0.150525	-0.258144	1.02646	-0.12462	-0.0224125	0.00448082	0.604146	-1.01009	0.0197306	-0.375248	0.607771	-0.066938	0.333125	-0.567916	0.426219	0.756734	1.20683
ABL1	ENSG00000097007.17	0.664452	0.261234	-0.298692	0.00778746	-0.0344787	-0.0762394	-0.152297	0.0956199	0.176791	0.302193	-0.0493766	-0.0832914	-0.253653	-0.292276	0.0298904	-0.188092	0.147529	0.389894	0.0705992	-0.00466494
ABL2	ENSG00000143322.19	0.186238	0.02832	0.167296	0.186873	0.0279122	-0.0390299	-0.124963	0.532304	0.329786	0.602414	-0.191663	0.0801966	-0.426767	0.233167	0.0465716	0.169772	0.0484135	0.864118	0.302344	0.374332
ABLIM1	ENSG00000099204.18	0.127351	0.62535	-0.482696	0.309291	0.0292332	-0.135672	-0.371694	-0.0848286	0.301053	0.570219	0.29197	0.0871871	-0.0905311	-0.306083	0.308611	-0.51602	0.959784	1.32176	0.394815	0.725668
ABLIM2	ENSG00000163995.19	1.06829	0.678144	-1.80216	0.285795	-1.34343	-0.0777084	-0.191734	0.325647	-0.346632	-0.154812	-0.196512	0.919967	-0.130985	-0.158737	0.133435	-0.251244	0.75379	1.20816	0.239246	0.199298
ABLIM3	ENSG00000173210.19	-0.949564	-1.77525	1.34813	-1.15868	-1.71913	1.70497	1.7021	-1.08574	2.9772	-1.66803	-3.32665	2.72562	-0.564792	-0.234055	-0.656044	-0.162047	-0.429192	-1.00959	-0.484352	-1.94955
ABO	ENSG00000175164.13	0	0	0	0	0	0	-0.855564	0	0	0	-0.849765	0	2.38973	0	3.00391	0	0.0883629	-0.998735	-2.8171	-1.26896
ABR	ENSG00000159842.14	0.26516	0.208063	-0.26559	-0.0132769	-0.0736303	-0.163472	-0.152586	0.0625411	-0.0122356	0.0899875	-0.15592	-0.0874959	-0.252773	-0.0133805	-0.0190754	-0.015414	0.527507	0.548593	0.733609	0.109131
ABRA	ENSG00000174429.3	1.16912	2.90425	-2.50127	-3.48065	1.34088	0.316271	0.389478	1.51505	1.06635	-0.118189	-3.72965	-0.474252	0.943403	0	-2.14458	0	1.11481	0.0278959	0.534754	0.563134
ABRACL	ENSG00000146386.7	-0.173145	-0.0490968	0.251749	0.026658	0.262752	0.151226	0.0594358	-0.31529	-0.693639	-0.0646018	0.174123	0.0744058	0.242191	0.0636231	0.0868695	-0.0442999	0.37162	-0.057956	0.310026	0.328848
ABT1	ENSG00000146109.4	0.0231547	0.0422714	0.253808	0.0462945	0.284803	-0.318292	0.107674	-0.153662	0.210134	-0.132051	-0.159351	0.0199621	0.17958	-0.176194	0.0427792	-0.0729249	-0.122419	-0.223717	-0.603881	-0.514488
ABTB1	ENSG00000114626.17	1.27395	0.935588	0.522281	0.170385	-0.163036	0.0835412	-0.00357365	0.219814	0.494936	0.0337593	-0.316001	-0.0800527	-0.0693851	-0.316893	0.718611	0.332702	1.0326	1.30403	1.20966	1.03717
ABTB2	ENSG00000166016.5	0.523219	-0.200364	-0.0430114	0.305372	0.463593	0.378549	-0.190998	0.146583	-0.672828	1.13175	0.69703	0.444963	-0.429684	0.286613	-0.200011	-0.0363998	0.0901462	0.195764	-0.101413	0.0552599
ACAA1	ENSG00000060971.17	0.509911	-0.200239	0.0537132	-0.0831649	0.158563	0.0680924	-0.00787556	0.08419	0.606087	0.176085	-0.173762	0.357459	0.0381753	0.0720787	-0.0421754	0.0745803	0.551735	0.475749	0.95371	0.329672
ACAA2	ENSG00000167315.17	-0.368512	-0.445482	-0.126677	-0.20979	-0.351458	-0.314536	-0.0923592	-0.313428	-0.217246	-0.335084	-0.117875	-0.283361	0.156097	-0.149481	-0.085997	-0.336286	0.0919727	-0.27895	-0.419282	-0.880823
ACACA	ENSG00000278540.4	0.205609	-0.184997	-0.0382099	0.0251468	-0.529695	0.0417299	-0.00795141	0.368479	0.443466	0.267185	-0.211637	0.0196278	-0.377547	0.231834	-0.00777655	0.120275	-0.0748558	-0.888905	-0.0739206	-1.09688
ACACB	ENSG00000076555.15	0.709442	-0.0134784	-0.595127	0.0421337	0.123828	-0.185463	-0.301543	0.135914	-0.0374813	0.290778	-0.124871	-0.398923	-0.422004	-0.42664	0.194245	0.030079	-0.232395	0.535885	0.0898768	0.120558
ACAD10	ENSG00000111271.14	0.199623	-0.033946	-0.578032	-0.192387	-0.294892	-0.245396	0.108402	-0.292317	-0.187594	0.0638617	0.0214219	-0.0189596	0.0868065	-0.137894	-0.111304	-0.0482759	-0.134318	0.0551624	0.0600151	-0.138678
ACAD11	ENSG00000240303.7	-0.0624288	0.183099	0.105905	-0.40903	-0.320135	-0.99106	0.0805364	0.0976526	0.0443883	-0.496385	-0.329404	-0.177526	0.0886814	0.18402	0.258613	0.119217	-0.633225	-0.216975	-0.671581	-0.499089
ACAD8	ENSG00000151498.11	0.277226	-0.0938542	-0.254215	0.0326138	0.0241083	-0.302962	-0.00526642	-0.181564	-0.34623	-0.203094	0.107958	0.12009	0.0963829	0.129198	0.272606	0.397696	-0.313571	0.507705	0.171091	0.481348
ACAD9	ENSG00000177646.18	-0.021495	-0.196741	0.0226492	-0.1339	-0.012334	-0.422052	-0.102106	-0.184473	-0.0714499	-0.0979418	-0.014189	-0.110284	-0.00204568	-0.231809	-0.122848	-0.0999202	-0.165009	-0.0708715	-0.165799	-0.0335533
ACADL	ENSG00000115361.7	0.0288603	0.257514	-0.288192	0	-0.98217	0	-0.19535	0.0122593	-2.22969	-0.254361	0.154217	-0.422076	0.463421	0.499428	0.588645	0	0.488132	0.124206	1.64163	0.0382876
ACADM	ENSG00000117054.13	-0.296522	-0.134344	0.0646876	0.0873356	-0.192092	-0.384383	-0.03835	-0.20731	-0.18585	-0.228264	-0.0800109	-0.180826	-0.0164892	0.0663601	-0.180352	0.0709965	-0.617813	-0.539992	-0.78642	-0.170906
ACADS	ENSG00000122971.8	-0.193701	-0.494449	0.297158	-0.489873	-0.390409	-0.239863	-0.0458074	-0.225894	0.226375	-0.319464	-0.112047	0.0947478	0.043741	-0.382292	0.0181503	0.0991758	0.0766579	0.478773	0.24483	0.635643
ACADSB	ENSG00000196177.12	-0.429707	0.123854	0.0948735	-0.00444118	-0.0838912	0.0113655	0.12052	-0.028927	-0.295608	0.0196824	-0.0744945	-0.119751	-0.174068	-0.13183	-0.0374782	0.18401	-0.213049	-0.0637307	-0.0416102	-0.235877
ACADVL	ENSG00000072778.19	0.0400402	-0.271555	0.0334407	-0.200372	-0.309815	0.130169	-0.0315259	-0.323733	0.280748	-0.0408139	0.0684754	0.246784	0.0531356	-0.106626	0.0120489	-0.174047	0.191668	-0.113463	0.137238	-0.0833143
ACAN	ENSG00000157766.15	2.83028	0.13417	-0.982592	-3.07909	0	2.65253	0.474285	0.48692	-2.00786	2.66689	0.858353	0.105031	-0.866943	0	-2.11738	0	-1.69689	-2.35949	0.0279849	-2.65495
ACAP1	ENSG00000072818.11	-0.15429	0.578635	0.0687201	-0.0201551	-0.772047	0.207263	0.00292267	0.375617	0.877308	-0.357599	0.251949	0.792809	-0.298623	-0.097629	0.281432	0	0.551367	0.612369	0.489134	0.485067
ACAP2	ENSG00000114331.13	-0.20977	-0.0332679	0.26034	0.0499665	-0.0538696	0.334241	0.114435	0.0670269	0.162211	0.0543512	0.170751	0.0689361	-0.0684011	0.0227559	0.0432484	0.256837	-0.222433	-0.343923	-0.389691	-0.365993
ACAP3	ENSG00000131584.18	0.660262	0.0807899	-0.0659771	-0.0322163	0.364873	0.15961	0.221705	0.0225088	0.837364	-0.260423	0.0374772	0.112889	-0.0495467	-0.0700802	0.168781	0.0190372	0.488134	0.42018	0.505314	0.47122
ACAT1	ENSG00000075239.13	-0.206286	0.0210537	0.209307	-0.0148607	0.0211215	-0.141889	0.145287	-0.079319	-0.556578	-0.247996	0.0677554	-0.132649	0.28243	0.116374	0.0496476	0.200307	-0.342175	-1.09865	-0.721898	-1.6254
ACAT2	ENSG00000120437.8	-0.340703	-0.771952	0.198806	0.1451	-0.290937	-0.173047	0.0428935	-0.0523416	-0.00512757	-0.376187	-0.106398	-0.271785	0.174804	-0.103565	-0.091034	-0.336729	-0.210792	-1.40401	-0.0113553	-1.1025
ACBD3	ENSG00000182827.8	0.0518355	-0.029099	0.0067555	-0.0662961	-0.377926	0.229302	-0.0307276	0.0318365	0.402107	0.0270509	0.0991623	0.126221	0.0688588	0.124992	-0.0529378	0.0952255	0.1058	0.327398	0.43382	0.375213
ACBD4	ENSG00000181513.14	0.130249	-0.0712772	-0.723231	-0.534417	-0.978344	-0.39962	0.324299	0.588279	-0.343885	-0.206334	0.0483043	0.0625487	0.100987	-0.336122	-0.329262	-0.017213	-0.543804	0.114327	-0.120711	0.497307
ACBD5	ENSG00000107897.18	-1.44236	-0.392093	0.159968	-0.923992	-0.181597	-0.110943	-0.47608	-0.278231	-0.479427	-0.181323	0.412335	-0.196897	-0.823304	-0.866193	-0.226933	-0.2175	0.0956021	0.442117	0.410808	0.632209
ACBD6	ENSG00000230124.6	-0.0607693	-0.108418	0.131413	-0.108291	-0.0443009	-0.190184	-0.0071028	-0.174119	-0.127854	-0.190436	0.0552941	-0.0460043	0.171768	0.0233746	0.0469923	-0.0171478	-0.0676803	-0.420119	-0.230797	-0.649719
ACBD7	ENSG00000176244.6	-0.763237	-0.268403	-0.32409	-1.75351	-0.77968	1.04161	-0.380603	-0.780075	-0.576287	0.0577445	0.107784	0.674949	0.122292	-0.309285	0.0108963	-0.0665956	-0.693308	-2.96966	-0.84382	-3.51908
ACCS	ENSG00000110455.13	0.147974	0.0843129	-0.805627	-0.046665	0.0606684	0.550564	-0.123363	-0.421111	0.243121	0.726233	0.0558707	0.12204	0.101166	0.153888	0.092152	0.0243336	-0.033812	0.248026	-0.0660481	0.349384
ACCSL	ENSG00000205126.2	0	1.00696	2.4246	0	0.941383	1.06995	-1.61926	2.92749	1.95117	0	-0.849765	0	0.20427	0	0.970517	0	2.41439	-0.714901	-0.469519	1.13335
ACD	ENSG00000102977.13	-0.105933	0.0546824	-0.0868134	-0.121534	0.0830946	-0.0447531	0.0495262	0.104459	-0.259869	-0.322094	-0.12922	-0.215089	0.0141558	-0.549272	0.163644	-0.206186	0.0618598	-0.124213	-0.185303	-0.507381
ACE	ENSG00000159640.15	-0.251223	-0.818488	2.69886	0.0435675	1.25607	0.960893	0.272463	0.314679	-0.328823	1.79189	0.739205	1.29964	-0.356059	0	0.220211	0	0.453171	2.01117	-0.502269	1.03938
ACE2	ENSG00000130234.10	0.889839	-0.199914	1.66549	0.562523	-0.0727447	0.639315	1.20757	0.498847	0.301906	0.3709	0.273297	0.319029	0.0287525	0	-0.0654666	0	2.31206	3.43935	2.72391	4.43553
ACER1	ENSG00000167769.4	0	0	3.24357	0	0	0	0	0	0	0	1.06861	0	-0.884155	0	0	0	0	1.54131	0	-0.218001
ACER2	ENSG00000177076.5	0.0719057	0.327573	0.173647	-0.0368166	0.445499	0.870581	-0.204414	-0.303649	1.92413	0.255548	-0.0192048	0.424972	-0.202757	0.43426	0.217734	-0.0111402	0.990614	1.13944	0.292536	0.588141
ACER3	ENSG00000078124.11	-0.600902	-0.154074	0.289314	0.277272	0.32465	0.00488449	-0.0195227	-0.0060452	-0.403731	0.0978433	0.0176532	0.249682	0.0307606	-0.105264	0.132496	-0.247047	0.286711	-0.234177	0.291924	-0.541526
ACHE	ENSG00000087085.13	0.95833	0.732364	0.144952	0.69712	1.48336	0.576769	-0.0448829	0.491776	1.62787	0.986609	1.28386	0.93244	-0.500981	0	0.631092	0	2.14	-0.138539	-0.463446	0.396449
ACIN1	ENSG00000100813.14	0.163483	-0.117472	-0.221075	-0.0164741	0.0828939	-0.086402	-0.235226	-0.00983195	-0.127822	0.0461667	-0.0186344	-0.355351	-0.328912	-0.131286	-0.323217	-0.149332	-0.202779	-0.29526	-0.116235	0.125405
ACKR1	ENSG00000213088.9	0	0.919658	0.905588	0	0	0	0.106217	-0.900697	0	0	0	0	0	0	0	0	0	0	0	0
ACKR2	ENSG00000144648.15	1.55681	0.870359	-0.539342	-0.0145324	-0.377954	-0.905664	0.98662	0.916993	-0.00896167	1.01823	-0.00800476	-0.00267717	-0.850945	-0.0343144	-0.317791	-0.197662	0.585307	0.236427	1.44706	0.670089
ACKR3	ENSG00000144476.5	-0.511497	-0.844538	-2.01563	-0.579546	-0.137282	0.14784	0.00234491	-0.308011	-0.259886	-1.85029	0.956813	-1.03779	0.377606	-1.28162	0.819651	-1.12738	0.00351426	-1.85016	0.529249	-2.41576
ACKR4	ENSG00000129048.6	2.00905	-2.00199	-0.662903	2.55726	-1.76037	-0.942405	2.80042	0.261772	3.22213	-0.102686	1.43356	-0.880587	-0.323435	0	1.56347	0	0.905117	0.564329	0.767949	1.62292
ACLY	ENSG00000131473.16	0.250126	-0.390415	0.249955	0.0339905	-0.155321	0.104357	-0.0798958	0.186883	0.131256	-0.154058	-0.110213	0.0799686	-0.3616	-0.170205	-0.226379	-0.0789931	-0.00702363	-0.312826	0.00127165	-0.156599
ACMSD	ENSG00000153086.13	0.417048	1.8023	0.0357985	-0.935942	0.0499476	-1.49777	-0.775434	-0.947228	-0.555906	-0.68739	-1.94534	-0.951666	-1.49527	0	0	0	2.16997	0.664511	2.46627	0.161942
ACO1	ENSG00000122729.18	0.310112	-0.0217692	0.299273	0.0244301	0.0758603	-0.219522	-0.120537	-0.234191	0.0907849	-0.0544322	-0.0010436	0.0301387	0.0382218	-0.461509	-0.0599032	-0.0402886	-0.165214	-1.01476	-0.399725	-0.441683
ACO2	ENSG00000100412.15	0.408158	-0.0489588	0.110288	0.16765	0.209486	-0.170814	0.0709405	-0.150211	-0.0329518	0.0830176	-0.0465154	0.0892888	0.116618	-0.11452	-0.154722	0.0351915	-0.0538409	-0.260238	-0.0923821	-0.333391
ACOD1	ENSG00000102794.9	-0.969483	2.00641	-3.2682	0	0	0	0	0	1.44628	0	0	0	0	0	0	0	0.363881	-0.536779	0	0.864007
ACOT1	ENSG00000184227.7	-0.086032	-0.0376846	-0.773253	-0.099765	-0.561471	0.0600326	-0.0740952	-0.0142018	0.361911	-0.19708	-0.149945	0.146532	0.352189	0.0715607	0.0899213	0.172485	-0.0821111	-0.914185	0.257668	-0.0556505
ACOT11	ENSG00000162390.17	0.28337	0.255296	-0.650608	-0.325955	1.57324	-1.8743	-0.336204	-0.0826581	-1.37417	0.0800124	0.128378	-0.0607644	0.0325811	-0.38063	0.262404	0.12478	0.134039	-0.417021	0.0573533	-0.701548
ACOT12	ENSG00000172497.8	0.610759	1.00696	-1.78197	1.10744	0.941383	0.700218	0	1.95184	0	0	0	1.2446	1.81069	0	0	0	0.918499	-0.229798	0.988188	1.53241
ACOT13	ENSG00000112304.10	-0.343904	0.0704104	0.0801398	-0.00534299	-0.0733757	0.0204637	0.133515	-0.086233	0.0597438	-0.161393	0.0459727	0.174426	0.307063	0.0976841	0.128469	-0.122684	0.204203	0.2735	-1.0715	-0.368783
ACOT2	ENSG00000119673.14	0.0459279	0.376983	0.268634	-0.00845978	-0.0290803	0.00147171	0.111311	0.0958053	0.499956	-0.186977	-0.050089	0.186899	0.243709	0.0354133	0.152583	0.186382	-0.0928351	0.0642023	0.236459	0.807341
ACOT4	ENSG00000177465.4	-0.0536509	0.256047	-1.03483	-1.96928	-0.597172	0.621654	0.147473	-0.155142	-1.44987	-0.719999	-0.308845	-0.366161	0.500143	-0.00145846	0.178821	-0.112257	-0.535105	-0.651105	-0.49728	-0.223176
ACOT6	ENSG00000205669.2	0	2.46266	-1.01797	0	0	0	0	-2.2646	0	0.910247	-1.80439	0	1.0394	0	-0.542099	0	-1.48223	0.856068	-1.41131	-0.242901
ACOT7	ENSG00000097021.19	0.318283	-0.070002	0.514917	0.120265	0.11682	-0.384874	0.0741209	0.0183198	-0.0435955	0.18954	-0.0416884	0.0710402	-0.357697	-0.379948	-0.103351	-0.386178	0.0729361	0.00172016	-0.751742	0.120881
ACOT8	ENSG00000101473.16	0.247228	0.09068	0.153956	-0.112413	-0.200387	-0.0622927	0.0411195	-0.107855	0.352641	-0.078209	-0.274794	0.259154	0.184724	-0.0691248	0.162578	0.0985048	0.180596	0.112027	0.0933732	-0.195841
ACOT9	ENSG00000123130.16	-0.343045	-0.326062	-0.269932	0.185025	0.313157	0.0401465	0.133494	-0.11105	-0.360975	0.552605	0.730623	0.349119	0.123802	0.141075	-0.17907	-0.100447	-0.370862	-0.713764	-0.483668	-0.804186
ACOX1	ENSG00000161533.11	-0.239315	-0.370202	0.154527	-0.139738	-0.180986	0.136231	-0.0275061	-0.0963299	-0.0787711	0.159236	0.15808	0.874744	0.169513	0.0135289	-0.00490701	0.074656	0.502895	0.611948	0.739011	0.20201
ACOX2	ENSG00000168306.12	-2.13119	-2.40305	2.11577	-0.198173	-0.561195	0.217949	-1.07463	-0.0693939	1.63924	0.589097	0.692547	-0.0537733	0.353356	0	-1.98875	0	-0.899554	-0.319667	-0.925383	0.02477
ACOX3	ENSG00000087008.15	0.530351	-0.0897749	0.545054	-0.137447	-0.0255482	-0.170568	0.121549	-0.10886	0.545913	-0.126242	-0.174503	0.351651	0.383616	0.138508	-0.169535	0.253662	0.59738	0.737237	1.29325	0.664409
ACOXL	ENSG00000153093.18	0.487935	-0.929971	1.21914	4.90537	3.94798	-2.80805	1.60861	0.606103	-2.7135	-0.198624	0.104922	0.464338	0.0945259	-0.148621	-0.116541	0.0790636	0.280881	0.597955	-0.201266	-0.191345
ACP1	ENSG00000143727.15	-0.152357	0.0466502	0.277827	-0.0339402	0.0246561	0.135337	0.0363002	-0.182913	-0.244354	-0.133046	0.0894511	0.0842576	0.150277	0.131085	0.209865	0.127239	-0.0882805	0.00668218	-0.158521	-0.0115017
ACP2	ENSG00000134575.9	0.289574	0.12881	0.25737	-0.0361635	0.220493	0.118955	0.117944	-0.09161	0.338874	-0.116195	0.033056	0.254956	0.05086	-0.00139771	-0.0626321	-0.0157952	0.364384	0.703603	0.746576	1.09427
ACP5	ENSG00000102575.10	-0.269353	0.0508017	-1.92127	1.12351	-0.306307	-0.632407	0.854028	0.0843653	2.24501	0.956779	-1.01936	-1.79095	-0.923843	0.341111	1.72527	0.115555	1.21413	0.284012	-1.58134	1.19996
ACP6	ENSG00000162836.11	0.25194	0.0194955	0.355573	-0.0262299	0.179889	-0.211863	0.164071	0.0248574	-0.0267796	0.0827501	0.097554	0.0904872	0.0394328	-0.314557	-0.0451764	-0.0506035	-0.194219	-0.354534	-0.202959	-0.338404
ACP7	ENSG00000183760.10	0.58482	2.37501	-0.818252	0	0	0	-2.3246	1.02286	-0.192038	0	0	0	-0.159614	0	-0.308219	0	0.385382	0.629977	-1.26965	0.133338
ACPP	ENSG00000014257.15	-0.627909	-0.1593	-0.455605	-0.457114	-0.953485	0.0350863	-1.08982	-1.25943	-0.835456	-0.637671	0.0632298	0.60148	0.107194	0.541898	-0.755648	0.32187	-1.12471	1.47223	0.209787	2.99751
ACPT	ENSG00000142513.5	0.859537	0.773209	-0.447116	-0.215616	-0.24713	-0.533693	0.422342	1.24279	-0.224289	-0.263119	-0.124557	0.436601	-0.576476	0	0.57431	0	-0.321713	-0.954286	-1.17587	-2.0411
ACR	ENSG00000100312.10	-0.0671858	0	0.905588	1.81491	0	0.0026131	-0.855564	0.0610835	-0.38583	2.04404	0.112016	2.5309	0.0776261	0	0.0087439	0	0.192076	0.764846	3.21681	0.977625
ACRBP	ENSG00000111644.7	-0.722185	0.547015	-0.624775	-0.221391	-1.69657	0.0360807	-0.187324	-0.131969	0.262428	-0.746444	0.400578	0.659704	-0.0306287	-0.582927	-0.563653	-0.179732	-1.71639	0.343797	-1.90487	0.860188
ACRC	ENSG00000147174.11	0.0730759	0.138135	-0.291921	0.0885976	-0.239014	-0.306607	-0.122038	0.541992	-0.0684547	-0.529959	-0.0236986	-0.123633	-0.512818	-0.211019	0.730749	-0.116304	-0.107476	-0.580344	-0.373882	-1.19152
ACRV1	ENSG00000134940.13	-0.24528	-0.150955	-0.23831	-0.515917	0.829178	-0.678961	-0.0813339	-0.240479	0.0174653	-0.377683	-0.00972628	-0.587853	-0.871936	0	-0.481508	0	-0.928447	-2.29979	-1.38648	-2.10075
ACSBG1	ENSG00000103740.9	0.953046	0.143153	0.358298	-1.56656	0.682711	-1.13084	-0.550242	1.09373	0.258983	3.86238	1.27526	-1.15085	-0.319725	0	-1.53772	0	1.26883	-0.618905	-1.11315	-0.289651
ACSBG2	ENSG00000130377.13	0.271197	-0.10388	0.0336075	0.928844	-0.0285698	-0.155528	-0.923018	-0.852015	1.20974	-0.871203	1.49101	-0.804223	-0.221794	0	0.649892	0	-0.265237	-0.19834	-1.27003	-0.181217
ACSF2	ENSG00000167107.12	-0.167229	0.147346	-0.685855	-0.32345	-0.617932	0.396346	0.167487	-0.0759213	-0.253884	-0.0282694	0.218401	0.90867	0.230036	-0.244367	0.0263533	-0.183564	0.71641	0.389641	0.0319926	-0.503526
ACSF3	ENSG00000176715.15	0.23621	0.268267	-0.100037	-0.0682155	0.113818	-0.299667	0.0228164	-0.171705	-0.263976	-0.0310261	-0.0715117	-0.0223994	0.0217784	-0.447898	0.297406	0.0812804	-0.0381008	-0.0338936	-0.324743	0.116415
ACSL1	ENSG00000151726.13	-0.614316	-0.17887	0.448328	-0.391856	-0.370863	-0.36751	-0.188859	0.121435	-0.4324	-0.532277	-0.374988	-0.256281	0.310309	0.847821	0.0261579	0.858183	-0.207261	0.306511	0.365652	0.806955
ACSL3	ENSG00000123983.13	-0.286549	-0.45545	-0.44101	0.04714	-0.470202	0.0411707	0.104669	-0.0241266	-0.235498	-0.44648	-0.209274	-0.38893	0.205974	-0.0038806	-0.146616	-0.257195	-0.142844	-0.360389	-0.11936	0.117537
ACSL4	ENSG00000068366.19	-0.0777654	-0.880742	0.423982	0.0663939	-0.488108	-0.028812	0.199952	-0.385811	0.331828	-0.150061	-0.270259	-0.28735	0.100365	-0.0101396	-0.437603	-0.34198	0.0720431	-0.290704	0.000813408	-0.356882
ACSL5	ENSG00000197142.10	0.418803	-0.510845	0.14678	3.24842	4.11356	1.58557	0.826878	0.465359	0.304622	0.00198635	0.251774	0.73572	0.1172	0.200738	0.286638	0.368396	0.416894	2.62312	2.00748	3.29234
ACSL6	ENSG00000164398.12	-1.44587	-0.0152101	-0.112861	-1.71512	-2.91805	-0.580272	-2.19471	-0.704097	0.212746	3.03516	-0.2351	-0.157243	0	0	4.00152	0	-0.705986	1.56264	0.0264166	1.93904
ACSM1	ENSG00000166743.9	-1.65533	1.00696	0	2.93404	3.68998	0	4.16963	-0.900697	0	1.82712	1.06704	0.438723	0.735786	0	-0.620011	0	0.232713	-0.0608703	0.484744	-0.0404236
ACSM2A	ENSG00000183747.11	0	0	0	0	0	0	0	0	0	0	0	0	0	0	0	0	0	0	0	0
ACSM2B	ENSG00000066813.14	0	0	0	0	0	0	0	0	0	0	0	-0.67895	0	0	0	0	0	0	0	0
ACSM3	ENSG00000005187.11	0.890791	-0.759584	-1.18491	-0.455108	-0.776823	0.494858	1.36236	0.0196938	0.554619	-0.369843	-0.134064	0.652338	0.00072147	0.233823	0.276719	-0.0168638	-0.837959	-0.228817	-0.708858	-0.0919093
ACSM4	ENSG00000215009.5	-0.0671858	-1.81794	0	0	-0.98217	0	1.06799	1.85291	0	0.910247	0	0	0	0	0	0	0	0.491537	-0.935366	0.142674
ACSM5	ENSG00000183549.10	3.33389	0	1.81707	1.81491	0	0	-0.881284	-1.76801	0	1.75572	1.95965	-0.67895	0	0	0	0	0	0	0	0
ACSM6	ENSG00000173124.14	1.29544	-0.778084	-1.51152	3.71891	4.52604	1.39672	0.921811	1.74538	3.53985	3.0727	-0.839247	1.59302	-1.79164	0	3.32159	0	-0.462489	1.6736	1.35222	1.19678
ACSS1	ENSG00000154930.14	0.873963	0.947482	0.300809	0.531017	0.941383	0.10818	0.209686	0.2327	0.400544	0.336119	0.218917	0.186182	0.0330303	0.619052	0.0184924	0.720587	-0.525875	1.07625	0.452048	1.11565
ACSS2	ENSG00000131069.19	-0.115738	-0.581704	0.494657	0.125991	-0.192939	0.127543	0.0857774	0.0469167	0.318262	-0.25166	-0.12051	0.116142	-0.0758577	-0.227719	0.0707853	0.0753181	0.386466	0.105172	0.240319	-0.0654466
ACSS3	ENSG00000111058.7	0.921486	-0.916598	-2.44065	-2.74328	0	0.7432	0.309242	0.28646	-0.207162	-2.48341	0	0.282831	0.480772	0.0463003	0.209402	0.157262	-0.115602	0.149061	0.257344	-0.0547256
ACTA1	ENSG00000143632.14	1.44068	-0.0293775	1.65759	-0.528708	0.235112	0.983627	2.78561	0.524158	-1.16699	1.86943	3.31196	-1.03779	-0.816764	0	0.376631	0	-2.08013	-0.344989	0.0912596	-1.75186
ACTA2	ENSG00000107796.13	0.84229	0.800795	0.673999	-0.605822	-0.0293141	0.961662	0.875867	1.12949	0.608282	0.333219	0.300729	0.325522	0.565368	0.3037	1.78132	0.43522	-0.913794	-0.1408	0.284294	0.821691
ACTB	ENSG00000075624.13	0.236827	-0.0346644	0.13865	0.105767	0.059275	0.0287733	0.145302	0.139104	0.37874	0.202173	-0.00751259	0.264865	-0.146477	-0.443364	-0.052086	-0.282692	0.238264	-0.253191	-0.522122	-0.843204
ACTBL2	ENSG00000169067.3	-0.168976	-0.32418	0.0290086	1.79676	2.06096	-1.53285	0.722403	0.394514	-1.15827	2.09239	1.76944	2.46639	0.38924	0.945807	-0.300999	-0.745645	0.397087	0.530541	0.142153	-0.368038
ACTC1	ENSG00000159251.6	1.42431	0.496404	0.50608	2.77533	-1.15355	-2.49095	-2.73956	-0.900697	1.44628	-1.01331	-1.42624	-0.705266	1.49183	0	0.902267	0	1.01482	0.491537	2.47147	0.503341
ACTG1	ENSG00000184009.9	0.265161	-0.162689	0.11748	0.0998003	0.096797	0.0968705	0.137681	-0.0739143	-0.017607	-0.0545549	-0.00448324	0.104722	0.155284	-0.0804794	-0.137073	-0.347325	0.250123	-0.109145	0.404784	-0.304597
ACTG2	ENSG00000163017.13	0.545355	1.24602	0.650522	0.741581	-1.40407	0.36712	0.658864	0.572401	1.15768	-0.881968	-0.812484	0.474705	-1.80758	0	0.345345	0	0.0897992	-0.618248	0.192403	-1.76981
ACTL10	ENSG00000182584.4	0.269509	0.246311	-0.45586	-0.365373	-0.129214	0.14247	-0.106862	0.181361	0.250608	-0.211253	-0.830852	-0.227965	0.0822015	0.0656289	-0.0808424	0.265027	0.355535	0.71983	1.04113	1.20848
ACTL6A	ENSG00000136518.16	-0.385134	0.0297386	0.18144	-0.0122249	-0.0377351	-0.0683856	-0.0150246	-0.110795	-0.385237	-0.0690308	-0.0714515	-0.241938	0.0403174	-0.0370341	-0.0845123	-0.067884	-0.152321	-0.5121	-0.494255	-0.476224
ACTL6B	ENSG00000077080.9	0	0	-1.01797	0	0	0	0	0	0	1.63355	1.07379	0	0	0	0	0	0	-0.229799	1.87013	-0.951204
ACTL7A	ENSG00000187003.6	0	0.0451831	0	-1.44267	1.95413	-2.32746	-1.19092	-0.9356	1.57724	0.910247	-0.546788	-2.70665	0	0	0.0087439	0	-0.89175	0	0	0.142675
ACTL7B	ENSG00000148156.7	-1.12185	0	-1.07242	0	0	-3.61003	-0.855564	0	0	0.910247	-2.72938	0	0	0	0	0	-0.522479	0.852207	1.91499	0.864007
ACTL8	ENSG00000117148.7	1.58994	-0.225052	0.905588	-0.0304828	1.86997	0.343064	-0.63986	-0.502127	-1.80415	2.29215	0.0858339	0.36328	0.331302	0	0.736956	0	-1.04283	-1.3202	-0.692444	-0.604236
ACTN1	ENSG00000072110.13	1.00173	-0.102141	0.0739603	-0.0850692	0.0341316	-0.0126937	0.081085	0.13593	-0.00380524	0.138244	0.0380993	0.165549	-0.535274	0.19441	-0.45671	-0.035267	-0.521748	-0.390945	-0.925982	-0.528875
ACTN2	ENSG00000077522.12	1.80202	2.55042	1.12848	-0.816109	0	0	-0.459193	0.130886	0.286677	1.73278	1.41115	-0.562986	-0.573374	0	1.75834	0	-0.702838	1.17313	0.0623408	2.41809
ACTN3	ENSG00000248746.5	-0.0671858	1.00696	-1.26398	0.858276	-2.80964	2.60645	-0.235915	-1.14544	3.0592	-1.02879	0	0.626713	-1.38703	0	-0.0846867	0	1.21738	-0.94938	0.233739	-0.19055
ACTN4	ENSG00000130402.11	0.752546	-0.186136	-0.0683846	0.00038781	-0.300517	0.209693	-0.0385713	0.0664868	0.458457	0.296645	-0.0127316	0.33776	-0.114427	-0.182616	-0.216529	-0.246666	0.390246	0.661826	0.480114	0.302386
ACTR10	ENSG00000131966.13	-0.47955	-0.114337	-0.144255	0.110127	-0.0220588	0.214349	0.0330452	-0.0552915	-0.079909	-0.13166	0.0196484	0.00528854	0.23691	0.453159	0.0352605	0.300624	-0.00946137	0.190212	0.217143	0.162603
ACTR1A	ENSG00000138107.12	0.011349	-0.0766029	-0.0731574	0.164035	0.0727909	-0.137095	0.119644	-0.0192603	0.173217	0.00786787	0.0479288	0.122086	0.108174	-0.0859425	0.0531639	-0.0404244	0.194526	-0.0802253	0.324435	-0.144689
ACTR1B	ENSG00000115073.7	0.194609	-0.300136	-0.357415	-0.174637	-0.143085	-0.236424	-0.0219892	-0.235928	-0.225676	-0.045304	0.0762819	-0.0226682	0.0172066	-0.0646244	-0.124242	0.180465	-0.162627	-0.248151	-0.212428	-0.643252
ACTR2	ENSG00000138071.13	-0.0878709	0.297426	0.0639705	0.14199	-0.0807181	0.0700481	-0.0302729	0.27671	0.39648	0.639052	-0.0608928	0.0758604	-0.343643	0.15287	-0.0118104	0.110864	0.0468357	-0.0969092	0.134069	-0.147339
ACTR3	ENSG00000115091.11	-0.54268	-0.919757	-0.12845	-0.180688	-0.222427	0.0833081	0.038368	-0.198712	-0.244803	-0.112273	0.0248668	0.088743	-0.183519	0.112359	-0.843281	-0.342654	-0.381285	-0.190656	-0.585636	-0.240046
ACTR3B	ENSG00000133627.17	0.00441895	-0.207784	0.00300608	0.0605947	0.230145	0.181209	-0.0983822	-0.160942	-0.173256	-0.361118	0.195399	-0.176999	-0.199745	-0.0272601	-0.0976001	-0.224947	-0.364025	-0.414547	-1.16354	-1.12115
ACTR3C	ENSG00000106526.10	0.173823	-1.10453	-0.0419498	-0.438127	-0.297977	-1.48162	-0.440107	-0.602338	-0.119741	-0.379936	-0.711178	-0.210181	1.06511	0	-0.584475	0	0.196763	-0.92988	0.64408	-2.00873
ACTR5	ENSG00000101442.9	-0.0756221	-0.156596	-0.102565	0.0812043	0.349027	-0.0880036	0.0422467	-0.241891	-0.543818	-0.238247	0.061333	-0.218391	0.171096	-0.176483	-0.0280578	0.0283793	-0.193523	0.180354	-0.247445	0.0172342
ACTR6	ENSG00000075089.9	-0.629646	-0.0773033	0.133799	0.0562215	-0.257721	0.0330527	-0.0218678	-0.0383592	-0.310679	-0.143403	-0.101881	-0.0410984	0.0497774	0.0800225	-0.247623	-0.112093	-0.265045	-0.151774	-0.495053	0.148016
ACTR8	ENSG00000113812.13	-0.315388	-0.20457	-0.0397956	-0.0180022	-0.115011	-0.062909	-0.00681151	-0.0171264	-0.0620883	-0.0725146	0.121875	0.0299272	0.101954	0.210165	0.00771911	0.188174	0.00574924	0.0112571	-0.0110117	-0.0817869
ACTRT1	ENSG00000123165.8	1.41088	0	0.580577	0	0	0	0	0	0	0	0	0	0	0	0	0	0	0	0	0
ACTRT3	ENSG00000184378.2	-0.218799	-0.178752	0.204107	-0.113442	0.0264078	-0.0684798	-0.500016	-0.240342	0.430633	-0.0173855	0.268761	0.449118	-0.517937	-0.446345	-0.0782902	-0.365208	-0.373255	-0.668737	-0.623783	-0.81652
ACVR1	ENSG00000115170.13	0.609807	0.539439	0.601198	0.101828	0.447998	0.414013	0.36111	0.369528	1.08058	0.8025	0.072873	0.0324047	-0.180348	0.429462	-0.087089	0.126402	0.153273	0.108255	0.758228	0.584169
ACVR1B	ENSG00000135503.12	0.425934	-0.20266	-0.222507	-0.430458	-1.14703	-0.610944	-0.101029	-0.184688	-0.278886	0.0786378	-0.142591	-0.433017	0.119828	0.172597	-0.0447821	0.0525713	-0.000766735	0.873161	0.359216	0.769871
ACVR1C	ENSG00000123612.15	0.295877	0.481809	-0.12008	-0.552312	1.31682	0.601222	0.72095	-0.689828	1.12579	0.093364	-0.261621	-0.00620729	0.737252	0.751672	0.22779	0.368444	1.13095	1.13704	0.00976643	0.926047
ACVR2A	ENSG00000121989.14	-0.175238	0.250279	0.292758	0.412964	0.263039	0.475862	-0.145132	0.292701	0.407458	0.183658	0.363984	0.132285	0.170347	-0.0707053	0.0675891	0.243199	0.210438	0.421264	0.474238	0.714907
ACVR2B	ENSG00000114739.13	0.953402	0.773206	-0.467521	0.248244	-0.176649	-0.117908	0.017837	0.220506	-0.655256	0.41894	0.0861362	-0.897122	-0.266746	0.092292	0.175983	-0.0137276	-0.0601452	0.448844	0.107544	-0.361092
ACVRL1	ENSG00000139567.12	-0.139084	1.90658	0.340998	-1.74841	-2.76204	-0.347778	0.00879004	-0.159411	-1.54469	-1.09151	-1.39442	-0.941461	-0.882641	0	0.927606	0	0.90212	-1.40788	-1.38425	-1.63368
ACY1	ENSG00000243989.8	0.00783319	-0.0466942	0.178356	-0.418107	-0.851082	-0.231622	-0.0194676	-0.158746	0.0471348	-0.393673	-0.226169	-0.128159	-0.0737879	-0.108339	-0.24689	0.0815969	-0.22666	-0.0462604	-0.281472	-0.320611
ACY3	ENSG00000132744.7	0.127413	-3.10729	0.485239	0	0	-2.52268	0	0	0	0	1.07379	0	-1.28635	0	-0.217396	0	-0.865231	1.35879	0.728036	2.58532
ACYP1	ENSG00000119640.8	-0.0452818	-0.567215	-0.701471	1.21957	-0.426136	0.113676	-0.703142	0.00987446	0.496723	0.362335	0.231607	-0.467614	0.180784	0.380852	-0.0560582	-0.0203864	-0.602985	-0.990275	-0.869006	-0.57608
ACYP2	ENSG00000170634.12	0.071753	-0.0210677	0.468321	0.302023	0.750686	0.0473957	0.12837	0.0448692	0.231776	-0.222416	0.0141944	0.184835	0.367889	0.352565	0.213219	0.188381	0.324806	0.0555141	0.422925	0.438263
ADA	ENSG00000196839.12	-0.754785	-0.980435	-0.258505	-0.592061	-1.08718	-0.314903	-0.0377553	-0.554195	0.21766	-0.410639	-0.628136	-0.0511373	-0.229101	-0.504467	-0.638612	-1.14992	-0.402129	-0.371314	-0.749387	-0.563127
ADAD1	ENSG00000164113.10	-0.0671858	0.0451824	2.40246	0	0	0	0	0	0	0	-2.28708	0	0	0	1.80752	0	0	-0.229802	0	0
ADAD2	ENSG00000140955.10	0	-1.61613	0	0	0	0	0	0	0	0	-2.36471	0	-0.884155	0	0	0	0.918499	-1.32018	0.988188	-0.218001
ADAL	ENSG00000168803.14	-0.31103	-0.0323009	-0.413613	-0.0362282	-0.303156	-0.317538	0.07381	-0.129053	-0.404869	-0.434524	-0.260065	-0.441648	-0.191448	-0.105898	-0.0315595	-0.253305	-0.310438	-0.94336	-0.879434	-0.8435
ADAM10	ENSG00000137845.14	-0.022083	0.132362	-0.199487	0.0202884	-0.17818	0.561037	0.0409807	0.169106	0.202388	0.470227	0.265967	0.238756	-0.297274	0.153592	-0.358193	0.17277	-0.304678	-0.521991	-0.462857	-0.615874
ADAM11	ENSG00000073670.13	0.459338	0.546168	-0.266782	-0.636575	-0.699181	-0.0614861	-0.348447	0.0877072	-0.053942	-0.45661	-0.182374	-0.000680378	-0.13844	0	0.104667	0	0.27625	-0.221131	-1.07007	-0.7037
ADAM12	ENSG00000148848.14	-0.886607	1.00696	-1.68365	2.18845	-2.54804	-2.46717	-0.0503316	1.39732	1.70565	1.05592	-1.05439	0.863708	0.0510116	0.609293	-0.579775	-0.284212	-1.36667	-3.22701	-3.08362	-2.59103
ADAM15	ENSG00000143537.13	0.137276	-0.134434	0.372126	-0.0484472	-0.0100155	0.0645079	0.0170128	-0.0557014	-0.220449	-0.172615	-0.182485	-0.155954	-0.15109	-0.368539	-0.146531	-0.0356184	0.0828194	-0.788754	-0.544465	-0.577284
ADAM17	ENSG00000151694.12	0.151448	0.271525	0.196622	-0.0335959	-0.141669	0.199836	0.0391498	0.117611	0.150485	-0.0407759	0.0594826	0.265224	0.0240879	0.163091	-0.0135883	-0.1093	0.453174	0.0933311	0.428662	0.142722
ADAM18	ENSG00000168619.15	-0.0833088	1.00696	1.52373	0.632675	-0.0230625	-1.15521	0	0	2.11374	0.834204	0.49624	-0.247605	-2.48998	0	0	0	0	-0.590471	1.86462	0.50334
ADAM19	ENSG00000135074.15	1.50339	0.0186872	2.62261	0.997206	-1.28875	1.30852	0.379717	0.449093	1.19918	0.117059	0.0481871	-0.0511426	-0.0348442	-0.115392	-0.318106	-0.667884	-0.143735	0.951143	-0.359106	0.322003
ADAM2	ENSG00000104755.14	-3.04229	1.00696	-2.04437	-3.41228	0	-2.08348	0	0	0	-1.0343	-0.656957	-3.05511	0	0	0	0	0	-0.229802	0	0.142668
ADAM20	ENSG00000134007.3	-1.74227	-0.855943	1.23701	0.145672	0	2.40836	0.471787	2.55808	4.2037	1.78163	-1.36544	-0.972965	0.39991	0	-2.01152	0	-0.930607	-0.355834	2.27067	0.236978
ADAM21	ENSG00000139985.6	-0.121442	0.106825	0.377143	0.281961	1.4097	-0.248886	-1.2595	0.962021	0.49179	-0.0632242	0.407591	1.07892	0.435267	0.445832	-0.0398815	0.0235092	-0.357274	-0.804401	0.471569	0.106917
ADAM22	ENSG00000008277.14	-1.17823	-0.427675	-0.0729834	-0.478993	-0.396294	-0.0756531	-0.0245939	-0.0543917	-1.20756	0.210696	0.0658309	-0.422458	-0.482768	-0.101568	0.0844413	0.126009	-0.471284	-1.59341	-1.08415	-1.12478
ADAM23	ENSG00000114948.12	0.811008	1.93683	0.85476	-0.816109	0.941383	-1.12102	-1.41058	-3.00451	-1.43588	0.100516	-0.049003	-0.157153	-0.472108	0.384454	-0.0212583	0.535715	-0.12207	-0.45454	-0.0838829	-1.13312
ADAM28	ENSG00000042980.12	-2.78232	0.918472	0	-0.606379	-0.98217	0	1.06799	-0.900697	1.36048	-1.01331	-0.858929	2.99272	0.52998	0	0.0087439	0	2.12477	0.491537	1.91952	3.44328
ADAM29	ENSG00000168594.15	0	1.39689	0	0	0	0	0	0	0	0	-0.849765	0	-0.884155	0	3.7452	0	-0.00601461	-1.47129	1.13378	-0.366584
ADAM30	ENSG00000134249.6	1.87397	0	0	-0.816109	0	0	0	0	0	0	0	0	0	0	0	0	-0.522479	0.85221	0	0.142668
ADAM32	ENSG00000197140.14	-0.389393	0.328272	0.386557	0.355096	0.365348	0.312737	0.385013	-0.500925	-0.86621	-0.172858	0.888669	0.386103	0.415848	-0.0222868	0.0752324	0.255174	0.238221	0.0299303	-0.0154668	-0.479166
ADAM33	ENSG00000149451.17	-0.0913125	-0.676946	0.576703	-0.816109	-2.91805	0.10818	-0.403268	-0.205313	0.963214	0	-0.849765	1.05108	-0.323881	0	-0.42782	0	-1.23925	0.0898136	-3.57529	-1.63974
ADAM7	ENSG00000069206.15	3.2883	0	0	0	0	0	0	0	0	0	0	0	0	0	0	0	0	0	0	0
ADAM8	ENSG00000151651.15	-0.444099	-1.11738	0.387871	-0.874802	-0.840985	1.34747	-0.106524	-0.487277	0.100561	0.161135	-0.21893	-0.0871648	-0.460037	0.139377	0.0335021	0.167765	1.46837	1.74261	1.25175	1.48602
ADAM9	ENSG00000168615.11	-0.041351	-0.063675	0.396986	0.0386494	-0.325852	-0.257749	-0.0662748	-0.0415709	0.453298	0.138714	0.204453	0.089712	-0.0641904	-0.0534944	-0.273923	-0.275022	0.615582	-0.43827	0.629907	-0.335114
ADAMDEC1	ENSG00000134028.14	-0.0671858	0	0	0	0	0	0	0	0	0	0	0	0	0	0	0	0	0	0	0
ADAMTS1	ENSG00000154734.14	-0.150589	0.102357	0.302965	0.60764	0.243157	0.0632682	-0.114571	0.0397362	1.17362	0.775046	0.435716	-0.366295	-0.19725	-0.264462	-0.267545	-0.662667	0.375675	-1.4879	0.90886	-1.07029
ADAMTS10	ENSG00000142303.13	1.18531	1.62524	-0.663632	0.41256	-1.53941	-1.12267	0.26801	-0.318725	2.03641	0.154677	1.82591	0.846837	0.780227	0	1.75946	0	0.374156	0.382619	-1.23744	-1.38433
ADAMTS12	ENSG00000151388.10	0.0249708	-0.586667	0.523517	0.711121	-0.185709	0.00981837	0.00248436	0.323933	1.99889	0.175662	0.127167	0.721871	-0.642751	0.862039	0.678941	1.08135	-0.288322	-1.3772	-0.0679596	-1.42733
ADAMTS13	ENSG00000160323.18	1.25363	0.465064	-0.175916	-0.073128	-1.34346	-0.169964	0.124755	0.465221	1.51363	-0.291052	-0.372471	-0.293444	-0.397531	-0.497002	0.475446	0.245298	0.147774	-0.0839367	-0.432396	-0.544887
ADAMTS14	ENSG00000138316.10	-0.487717	-2.09626	1.15781	-0.0296734	0.00175357	-1.65715	0.446025	0.0818292	-1.47173	0.140184	0.227702	-1.16637	0.466792	0.989877	-0.307854	0.155816	-1.02983	0.255466	-0.332704	0.140607
ADAMTS15	ENSG00000166106.3	0.20049	-0.567476	-0.675781	-0.0663302	-0.100748	0.107077	0.0485645	0.0666048	0.179973	-0.329865	-0.638112	-0.598255	-1.04665	-0.0865608	-1.00415	0.212049	-3.56966	-2.85536	-2.62951	-2.8171
ADAMTS16	ENSG00000145536.15	-1.3144	0.147043	-0.293677	-0.472957	-0.793124	-1.27771	0.815445	-0.353394	-1.59322	-0.424529	-0.322053	-2.78771	1.56039	0	0.849993	0	-0.924382	0.516983	-1.31643	-0.104836
ADAMTS17	ENSG00000140470.13	-0.810736	1.76076	-0.834497	0.145672	0	-0.632987	0.137914	0.022584	0.972792	0.147813	-0.15407	0.249763	0	0	-1.8031	0	0	-0.229802	0	1.22468
ADAMTS18	ENSG00000140873.15	0.78674	1.19218	-1.55562	3.08963	2.679	0.787131	0.964116	0.653111	-0.70357	1.25271	1.45423	0.948014	-2.90712	0	2.79112	0	0.661218	-0.229802	-0.975937	-1.94982
ADAMTS19	ENSG00000145808.8	1.23434	0.00598808	-0.101374	0	1.95413	0	0	-0.900697	0	0	0	-0.952981	0.673404	0	0.662132	0	-1.75027	-0.229802	-1.77986	0.142668
ADAMTS2	ENSG00000087116.14	2.60883	1.43816	-2.06416	0.40915	4.09861	-0.623002	-2.05646	0.00105919	1.44292	0.387988	-0.580111	-0.171007	0	0	0	0	0	0.491549	0	0.142668
ADAMTS20	ENSG00000173157.16	0.851272	0.479898	1.27415	1.48563	1.78047	0	0.0295902	-1.22235	0.396911	-0.793714	-0.928651	-2.29517	-1.90115	0	0.212255	0	-2.05859	-1.62076	-3.41368	0.196505
ADAMTS3	ENSG00000156140.9	-0.216509	0.89445	1.24436	0.734329	-2.18766	1.06995	0.490129	0.902947	0.355089	0.0311839	1.1381	-0.118845	0.179653	0.250353	0.490877	0.664776	0.188324	0.372714	-0.367586	-0.303505
ADAMTS4	ENSG00000158859.9	2.26901	0.000309383	1.55229	-0.816109	-2.46555	-1.41756	0.0157369	0.157236	0.432787	2.61259	-0.768099	3.59599	-0.182	0	0.500676	0	0.398839	-0.721502	-0.206288	-0.813752
ADAMTS5	ENSG00000154736.5	0.33954	0.0835519	0.246029	-0.378307	-0.715934	0.334117	-0.156631	0.656148	1.83807	2.28424	0.639619	2.06445	-0.855741	0.214782	-0.050806	-0.284113	1.22463	1.35078	2.72974	1.63824
ADAMTS6	ENSG00000049192.14	0.309526	-0.0454907	0.32291	1.63361	2.07724	0.265803	0.344506	-0.120951	0.0401551	1.73726	1.53387	1.60612	0.296346	0	0.313211	0	0.919498	0.455242	1.33931	1.82801
ADAMTS7	ENSG00000136378.14	0.562828	0.961597	-0.588372	-0.227458	-1.11612	1.08892	-0.121756	1.12265	0.0773527	0.226825	-0.240283	0.121332	-0.648532	0	0.381922	0	0.808063	0.909591	0.325568	0.586831
ADAMTS8	ENSG00000134917.9	-0.512503	-0.487815	-1.16207	0.400659	0.695029	-0.0232075	0.231027	-0.600313	-1.36818	0.18849	0.41942	-0.251053	-0.764887	0.00487318	-0.733515	-0.37629	-3.54362	-2.54543	-3.62998	-2.51826
ADAMTS9	ENSG00000163638.13	0.272072	0.192488	-0.391244	-0.0295485	-0.0303945	-1.34046	0.4484	0.600515	-0.0311668	0.0101655	-0.404095	-0.175292	-1.49832	0.143401	-0.484347	-0.288876	-0.262346	-1.90602	-1.28468	-1.08442
ADAMTSL1	ENSG00000178031.16	1.46131	1.03133	0.678315	1.09843	0	0.166229	0.9696	0.79268	2.34214	-1.01331	1.07379	2.57729	0.436068	0.141655	0.396035	0.0704095	-0.212327	1.88724	0.503113	0.812356
ADAMTSL2	ENSG00000197859.9	3.12606	1.79598	3.41981	1.21847	0	0	0.957437	-0.273006	0.0576889	0.910247	-1.72904	0	-0.691251	0	1.29587	0	-0.01484	1.22896	0.243326	1.45858
ADAMTSL3	ENSG00000156218.12	0.327531	-0.141487	0.0949683	-0.240013	-0.897352	0.243136	0.602586	0.46241	0.377193	0.475483	-0.164899	-0.0339444	-0.48045	0.18215	-0.450159	-0.291391	-0.435394	-0.196954	-0.00583132	0.713922
ADAMTSL4	ENSG00000143382.14	1.34768	0.530284	-0.651695	0.744647	-0.432981	0.296799	-0.659205	0.363159	1.14288	0.101537	-0.526226	1.54456	-0.625278	0	0.309337	0	0.657211	1.44977	1.6167	2.28538
ADAMTSL5	ENSG00000185761.10	-0.877236	-0.314139	0.551803	0.0851777	-0.329155	-0.0501993	0.254369	0.0628222	1.1137	0.480988	-0.218921	0.436079	-0.474778	-1.20237	0.165427	-0.469938	0.441479	0.304325	0.202116	0.584518
ADAP1	ENSG00000105963.13	0.76581	-0.0644373	-0.0657677	0.13017	0.417938	-0.648897	-0.0994829	-0.00341882	-1.17307	-0.596553	-0.559725	0.17281	0.201763	0.10851	0.279416	-0.103097	0.130768	0.331163	0.539535	0.66642
ADAP2	ENSG00000184060.10	-0.528811	-0.645862	-1.84358	0.0614265	-0.151819	0.0288322	0.848076	-1.36516	-2.99111	0.0199815	0.408031	-0.417153	-0.301795	-0.25098	0.222867	-0.260231	-0.343788	-0.340283	0.166224	-0.766229
ADAR	ENSG00000160710.15	-0.369288	0.0187199	-0.311798	-0.0590904	-0.123935	-0.0349662	-0.0135367	0.196643	0.321515	0.386687	0.0418168	0.186591	-0.408141	0.223296	-0.0466293	0.367473	-0.0350161	0.837035	1.00293	1.0518
ADARB1	ENSG00000197381.15	0.740255	0.264379	0.0678199	0.0648636	-0.0343104	-0.308374	-0.296065	0.293874	0.108216	0.0396802	0.0171901	-0.222322	-0.333468	0.597409	-0.262405	0.409838	-0.212519	1.53617	-0.234814	1.12289
ADARB2	ENSG00000185736.15	-3.13752	0	0.905588	0	0	0	0	-0.900697	0	0	2.56003	0	0	0	0	0	0	1.21289	0	0.142668
ADAT1	ENSG00000065457.10	-0.0608431	0.0397881	-0.363935	-0.128085	0.337484	0.0263986	-0.128103	0.131658	-0.0653048	0.114309	-0.171068	-0.325381	-0.275647	-0.000158881	0.0745838	0.131791	-0.248592	0.0872809	-0.122651	0.376519
ADAT2	ENSG00000189007.15	-0.663221	-0.0418536	0.022383	-0.16181	-0.500569	-0.210428	-0.333103	0.0971782	0.0841469	-0.237866	-0.645436	-0.539158	-0.310961	-0.135437	-0.224894	-0.0194445	-0.409513	-0.0116615	-0.805433	0.0362195
ADAT3	ENSG00000213638.5	0.571729	-0.21209	-0.118929	-0.131231	0.281954	-0.405338	-0.156028	0.21454	0.0210483	-0.413405	-0.192021	-0.204673	-0.0742418	0	0.527131	0.178645	-0.0787555	-0.656455	-0.300941	-0.712204
ADCK1	ENSG00000063761.15	-0.107779	-0.274116	-0.272928	-0.144067	0.443362	-0.233502	0.00065581	-0.134819	0.318283	0.0373389	-0.147831	0.13054	-0.229212	-0.209654	-0.196353	-0.0521952	-0.12097	-0.0229109	0.140858	0.300023
ADCK2	ENSG00000133597.9	0.0107074	0.123265	0.080544	-0.131236	0.330375	-0.501456	-0.0229102	0.126947	0.021718	-0.169886	-0.0266589	-0.0823895	0.0941805	-0.0687753	0.156963	0.130035	0.0755579	-0.213341	-0.335597	-0.449756
ADCK3	ENSG00000163050.16	0.106162	0.00882074	-0.126633	0.00360162	0.146845	0.0669166	-0.0581302	-0.256532	-0.521972	-0.3796	-0.0407821	0.118591	0.0779181	-0.151646	0.0909	0.279133	-0.213587	0.489585	0.396699	0.722966
ADCK4	ENSG00000123815.11	0.223718	-0.105319	-0.0636621	-0.184895	-0.220166	-0.10809	0.014369	-0.112501	0.321298	-0.264615	-0.24916	-0.0320249	0.28333	-0.188483	-0.0648383	-0.0549118	-0.00307982	0.390358	-0.287409	0.00395003
ADCK5	ENSG00000173137.11	0.69786	-0.452354	0.386744	-0.320239	0.163781	-0.32516	-0.102433	0.0689413	0.147421	0.153278	0.0894419	0.0836714	-0.0867804	-0.505188	0.00885988	-0.226996	0.0340998	-0.339388	-0.60904	-0.484862
ADCY1	ENSG00000164742.14	0.408962	0.145766	-1.3466	-2.49631	1.4452	1.4112	-0.694402	0.417475	-0.506853	0.481256	-0.137495	-0.122373	-0.414675	0.0355897	0.286951	1.01329	0.29722	-1.5435	-0.193564	-2.03592
ADCY10	ENSG00000143199.17	1.29814	2.15072	1.76978	0.199158	0.734993	0.124364	0.319838	-0.276843	-0.289749	-0.982025	0.326829	0.082681	-2.32577	0	0.463086	0	1.33573	0.183425	-0.647875	-0.0701324
ADCY2	ENSG00000078295.16	0.465327	4.20526	0.142599	1.10744	0	0	0	0	0	0	0	0	-2.19324	0	-2.49936	0	-0.0016846	0	0.988188	0.864007
ADCY3	ENSG00000138031.14	-0.0379303	0.107053	-0.173477	-0.143243	0.0318113	-0.0606686	-0.354665	0.121061	-0.350658	-0.176946	-0.17217	-0.599199	-0.37448	-0.309615	0.0886421	0.0385026	-0.601304	-1.37547	-1.52397	-1.16848
ADCY4	ENSG00000129467.13	-1.98739	1.00696	-0.982592	0	0	1.06995	1.06313	-3.33604	-1.00663	0.910247	3.32698	-1.98685	-0.357772	0	0.402467	0	-0.722652	-1.52383	0.0335818	-0.922336
ADCY5	ENSG00000173175.14	1.38171	1.39703	-0.506705	0.391577	-0.0422013	-0.780098	-0.00732228	0.62314	0.252864	-0.0762041	0.0128381	-1.11816	-0.746668	-0.200043	0.123703	0.454806	-0.814333	-0.940928	0.286225	0.357506
ADCY6	ENSG00000174233.11	0.3275	0.282449	-0.115005	0.0731735	0.0905172	0.271797	-0.219001	-0.0182157	0.513232	0.206929	0.0108517	0.321394	-0.0936623	0.307223	0.081454	0.152839	0.262036	0.307308	0.348435	0.432157
ADCY7	ENSG00000121281.12	0.200316	0.507762	-0.390958	-0.267346	-0.236463	0.274826	-0.190474	-0.00110133	-0.732639	0.0366612	0.153964	0.262967	-0.231682	-0.219164	-0.000581756	0.0205748	0.1577	1.14963	0.333617	0.498097
ADCY8	ENSG00000155897.9	0	-1.88376	1.81707	0	0	3.96005	2.2844	1.903	2.4019	0	0	0	0	0	0	0	0	0.13087	0	0
ADCY9	ENSG00000162104.9	-0.0725075	-0.108854	-0.156274	-0.193681	-0.499017	0.10863	-0.314427	0.28987	0.464897	-0.00552664	-0.263381	-0.0613456	-0.65149	-0.472461	-0.34798	-0.113638	0.266583	0.183357	0.0894382	-0.0252165
ADCYAP1	ENSG00000141433.12	0.0132708	-0.16634	0.526736	1.10744	0	0	0	0	0	-1.0771	-0.778839	1.32281	1.55016	0	0.126599	0	2.19918	1.52758	1.86462	0.864023
ADCYAP1R1	ENSG00000078549.14	-0.0671858	0	-1.80995	-0.264016	0.941383	2.62329	-1.21885	1.57766	1.46676	-0.0324237	0.814494	-0.983874	-1.6513	0	4.34654	0	0	-0.229802	0	0.142674
ADD1	ENSG00000087274.16	0.269524	0.0160223	0.0593897	0.0938033	0.0819303	0.132134	0.0777096	-0.0380822	0.237302	0.185838	0.146141	-0.162191	0.00274468	-0.0081564	0.143293	-0.02738	0.0391637	-0.26722	0.348934	-0.113087
ADD2	ENSG00000075340.22	1.32941	0.305338	-1.31511	-2.189	-0.29872	2.23898	-0.33806	-0.00498565	-1.48887	-0.328375	-0.398272	-0.724324	-0.479748	0.291262	0.0447752	0.302142	-0.886516	-2.84248	-1.14958	-2.81146
ADD3	ENSG00000148700.14	-0.414169	-0.0527239	-0.13814	-0.333335	-0.129857	0.00377077	-0.0220495	-0.14387	0.272992	0.23077	0.448653	-0.125418	-0.165182	-0.662238	0.0623501	-0.0501115	0.38522	-0.374432	0.710156	0.278796
ADGB	ENSG00000118492.16	-1.12185	0	0	0	0	1.06995	-1.45342	-1.69589	-4.00642	0	0	0	-2.48998	0	-2.57628	0	0.498511	3.35028	0.0101648	2.30524
ADGRA1	ENSG00000197177.15	0	0	0	0	0	0	0	0	0	0	0	0	0	0	0	0	0.439298	0	0	0.864007
ADGRA2	ENSG00000020181.17	0.192683	-0.634911	0.525189	-0.221877	-0.148025	0.585056	0.125881	0.118772	0.34064	-0.946959	-0.216365	0.132355	-0.927474	0	0.358062	0	-0.221409	1.26501	-0.522227	0.886218
ADGRA3	ENSG00000152990.13	0.0870417	0.307078	0.450919	-0.079439	0.0792437	0.155975	-0.282665	-0.162185	0.111571	0.0095585	-0.0330333	0.0364351	-0.0529622	-0.256122	0.0395892	-0.204736	0.524236	0.97183	0.284681	0.0688176
ADGRB1	ENSG00000181790.10	0.882848	0	0	-1.7539	3.09327	-3.28561	0.112742	0.810417	0.91794	0.492208	-0.644603	-1.00964	0.88456	0	2.24573	0	1.2814	-0.596931	-0.128355	-1.91754
ADGRB2	ENSG00000121753.12	0.715413	0.21723	-0.0323222	-0.769428	-0.722779	-0.00751804	-0.340292	-0.00451205	0.31421	0.794506	0.0725936	-0.0192373	-0.535879	0.0798244	-0.1499	-0.289653	0.550282	0.222989	-0.436009	-0.987307
ADGRB3	ENSG00000135298.13	-0.327354	-1.48983	-0.766474	-0.792294	-0.637926	-1.80988	1.06799	-2.68865	0	0.33154	0.339491	0.40663	-0.479333	-0.168574	-0.423242	0.239184	-1.57653	-1.83736	-2.2385	-1.97236
ADGRD1	ENSG00000111452.12	1.17659	-0.144708	-0.214888	-2.96527	-2.91805	1.47388	0.485583	1.96551	1.00764	0	0	0	0.601108	0	0.780778	0	0.748977	1.452	-0.277148	-0.280841
ADGRE1	ENSG00000174837.14	-0.0671858	0	0	-3.09682	-0.98217	0	-1.84682	1.66548	0.233211	0.777604	1.55193	3.05509	2.33565	0	2.24711	0	-0.0960411	-1.55109	0	-0.578669
ADGRE2	ENSG00000127507.17	-3.18469	0.0357414	1.60131	0.603606	0.459576	-2.13233	0.695564	0.037458	-0.53325	-0.273018	0.0878413	0.69456	-1.81159	0	1.03425	0	1.20117	0.217722	-0.205797	0.174293
ADGRE3	ENSG00000131355.14	-1.12185	-2.81811	0	0	0	0	-0.855564	0.893688	-0.53325	0	-1.72904	-0.67895	0	0	0	0	-0.522479	0	0	0.142673
ADGRE5	ENSG00000123146.19	1.13342	0.312588	-0.243482	0.208377	0.113874	-0.0708055	0.267996	0.222727	-0.143742	0.0165248	0.330258	0.145106	-0.0882277	-0.256262	0.0404376	-0.384774	-0.145681	-0.686207	0.449529	-0.110227
ADGRF1	ENSG00000153292.15	0.637884	1.01142	-1.04261	-0.540895	0.101968	-1.38902	0.166155	-0.19723	-2.56398	0.0131432	0.251902	0.404129	0.379948	-0.668649	0.0583857	0.360306	-0.108411	-1.92905	1.3756	-0.334664
ADGRF2	ENSG00000164393.8	0.88868	-1.04346	-0.590911	0.0640615	0.185255	0.990988	-1.65194	1.61425	-2.42605	-0.197276	-0.33226	-0.571197	0.921027	1.03896	0.213284	0.487714	-1.7056	1.5134	-2.67112	0.577568
ADGRF3	ENSG00000173567.14	0.287701	0.066338	-0.294016	0.340786	0.331085	0.670201	0.333673	-0.240203	0.887208	0.400922	0.443903	0.566289	-0.395195	0	0.0461188	0	0.0451969	0.786796	0.607207	1.68071
ADGRF4	ENSG00000153294.11	-0.471058	0.0451828	-1.98352	0.48055	0.732197	0.284959	-0.855564	0	-1.42601	1.25161	1.31052	1.83861	0.928078	0.742659	-0.601236	-0.136993	0.478739	1.39236	0.0849049	0.816507
ADGRF5	ENSG00000069122.18	0.552037	0.555969	1.81707	0.0601968	0.532062	0.10818	0.828124	0.936433	0.435603	1.24929	0.407713	-1.53813	2.10018	0	1.30209	0	-0.103905	-0.0912369	1.83354	0.298156
ADGRG1	ENSG00000205336.11	1.51065	0.35651	-2.088	0.913617	-0.73689	1.213	-0.0391656	0.320262	0.263594	1.27368	0.801774	0.486622	-0.160968	0.35878	-0.132502	0.147052	-0.157271	0.184075	0.423332	0.0237721
ADGRG2	ENSG00000173698.17	-0.150633	0.166814	0.736125	1.64156	0.349577	0.724408	0.605455	0.449022	1.61331	-0.23184	0.0233856	-0.00687886	-0.840491	0.796712	1.54889	0.43932	1.33067	1.91334	0.460576	1.6529
ADGRG3	ENSG00000182885.16	1.14822	2.00102	-2.52479	0	0	0	0	1.95213	0	-1.01331	0	1.57875	-1.82996	0.276205	0.882811	0.779124	0.00421183	0.0612362	-0.812055	-0.648018
ADGRG4	ENSG00000156920.10	-0.0671858	2.12767	-0.0561848	0	0	0	0	0	0	0	0	0	0	0	0	0	0.439298	-0.229802	0.0301947	0.864007
ADGRG5	ENSG00000159618.15	3.00254	1.86938	-1.07242	0	0	1.06995	0	1.01877	-2.75833	-3.00035	0	1.97558	0	0	0.45687	0	-0.0881932	-1.26211	-1.77974	-0.234354
ADGRG6	ENSG00000112414.14	0.994442	0.803969	1.13181	0.453027	0.331199	0.0903369	0.707287	0.695349	1.80912	0.401641	0.28225	0.617923	0.130734	0.377568	0.125804	0.467846	0.0590132	0.0207328	0.218042	-0.0271435
ADGRG7	ENSG00000144820.7	1.34824	-0.545763	0.798777	0.89847	-1.04647	-2.86137	-0.908469	-0.492718	-1.52448	-1.54449	-0.733431	-1.70687	-0.884155	0	-1.89698	0	-0.524164	0.134493	-1.75098	-1.21973
ADGRL1	ENSG00000072071.16	0.571614	-0.0140603	-0.850357	0.0310815	-0.393567	-0.20526	-0.207365	0.405593	0.592768	0.419863	-0.21847	-0.0827333	-0.751431	-0.0386358	-0.252427	0.0482037	-0.560475	-0.343019	-0.275642	-0.872479
ADGRL2	ENSG00000117114.19	-0.110275	0.209688	-0.159755	0.0590448	0.266484	0.311247	0.133805	0.15347	0.485135	0.242136	0.0736007	-0.161566	0.145336	-0.0018156	0.0688199	-0.542918	0.73822	1.85527	0.839896	0.769329
ADGRL3	ENSG00000150471.16	0.253579	0.68153	0.0176525	-1.53832	0.0127455	1.32437	0.129046	0.0521599	0.357504	-1.50482	0.943556	-0.438607	0.328304	0.732482	0.395883	0.437683	0.57176	-0.332745	0.494378	-0.091221
ADGRL4	ENSG00000162618.12	-0.782256	0.180597	-0.627297	0	0	2.52191	0.510803	0.0270133	3.16979	0	0	0	0	0	0	0	-0.482575	0.491546	0	0.864007
ADGRV1	ENSG00000164199.15	-0.376513	0.0912203	-0.704924	0.238269	0.0577501	-1.18282	-0.0993827	-0.427099	-0.711977	1.42247	0.719933	0.0938291	-0.0382306	-0.216346	0.511532	-0.0452594	-0.0404755	0.303932	-0.4644	-1.29013
ADH1A	ENSG00000187758.7	0	0	-1.01797	0.145672	0	-0.853601	0	0.410838	0	0	0	0	-1.84616	0	-1.94985	0	-1.59406	0.891031	0.0598965	0.232923
ADH1B	ENSG00000196616.12	-1.61541	1.00696	0	-1.57701	-0.112832	0	0.106217	0	0	0.910247	-0.849765	3.17754	0	0	2.79527	0	1.56979	0.671608	1.50787	0.347967
ADH1C	ENSG00000248144.5	-0.0671858	1.15171	0	0	0	0	0	0	0	0	0.112016	-0.406808	-0.884155	0	-3.37881	0	-0.723105	0.667074	0.760288	1.96127
ADH4	ENSG00000198099.8	0	2.40784	0.905588	2.78108	0	0	0.153454	3.53887	0	1.75572	0	-0.801919	2.38235	0	-0.563374	0	-1.17777	1.07518	0.813893	0.984695
ADH5	ENSG00000197894.10	-0.430461	-0.197396	-0.217113	-0.0546542	-0.130817	-0.0105426	0.0987681	-0.204171	-0.454155	-0.125764	-0.00198124	-0.195336	0.0634386	0.0907177	-0.146934	-0.0461218	-0.125283	-0.114769	-0.268481	-0.247883
ADH6	ENSG00000172955.17	-2.66776	0.440489	-1.01797	-0.965093	0.54647	3.23962	-0.274973	0.060797	-1.22578	-1.09909	-0.566505	-0.305307	0.592627	0	-0.247177	0	-0.1388	-0.00891484	-0.08192	0.582889
ADH7	ENSG00000196344.11	0	-0.916598	2.4246	0	0.941383	2.93563	0.670046	-1.7528	2.4019	-1.01331	0	-0.67895	0.919505	0	0.90957	0	0.667409	2.12433	-1.74944	2.43881
ADHFE1	ENSG00000147576.15	1.3805	-2.01092	1.67019	0.820284	0.934063	-0.0418677	0.390955	0.227636	0.912131	-0.344915	0.676686	0.517572	-0.339433	0.0526481	0.665882	-0.306265	0.695023	0.668492	0.826331	1.33144
ADI1	ENSG00000182551.13	-0.400918	-0.303231	0.212119	0.242708	0.608107	0.166881	-0.00873229	-0.162452	-0.321518	-0.174103	0.00101875	0.117497	0.0369266	-0.250089	0.106513	0.015633	-0.0997195	-0.666269	0.314563	-0.214808
ADIG	ENSG00000182035.11	2.57683	1.00696	0	-1.82004	-1.76037	0	-0.855564	0	0	0	1.07379	0	-1.27516	0	0	0	0	-1.4615	-0.935366	-1.71736
ADIPOQ	ENSG00000181092.9	-0.977965	0	0	0	-0.98217	-2.33722	1.99777	1.95184	0	2.04404	0	0	0	0	0	0	0	-0.229802	0	0
ADIPOR1	ENSG00000159346.12	0.0767389	0.0711304	0.0358094	0.126268	0.0750338	0.133054	0.178883	-0.109538	0.10063	-0.0745774	0.0382462	0.0955597	0.270309	0.0706781	0.219568	-0.049607	-0.0582964	-0.514162	0.427615	0.198395
ADIPOR2	ENSG00000006831.9	-0.161479	-0.430202	0.0871321	0.171731	-0.207057	-0.0139112	0.031721	0.0489535	0.352256	0.201621	-0.0381971	-0.0434594	-0.335062	-0.0359614	-0.195602	-0.154107	-0.241214	-0.312356	0.0832826	-0.149984
ADIRF	ENSG00000148671.13	0	1.00696	0	1.02611	-0.0914415	0.00605515	1.88573	1.02286	3.03472	-2.27254	1.07379	-0.67895	0	0	0	0	-1.78172	1.22648	-0.82454	1.49317
ADK	ENSG00000156110.13	-0.374844	-0.167236	0.496633	0.218371	0.293616	0.054093	-0.0431007	-0.0680333	0.04059	-0.160728	0.0389834	0.132492	0.187014	0.254231	0.0272269	0.237256	-0.0506111	-0.12987	0.139328	-0.232003
ADM	ENSG00000148926.9	1.38365	0.955688	1.55218	0.944367	1.79336	1.06092	0.103757	0.0472404	2.18882	0.484574	0.598988	1.47231	0.293137	-0.543137	0.322557	-2.0609	0.593939	-2.26654	-0.21347	-1.96692
ADM2	ENSG00000128165.8	1.12523	2.45734	-0.328798	-0.185895	-2.61333	0.21153	0.287735	1.70789	0.842291	0.345987	-0.209584	-0.944441	-0.591115	-0.511469	0.378582	-0.238878	-0.798924	-0.530016	-0.121215	0.232937
ADM5	ENSG00000224420.3	0.88116	-0.134984	-0.272829	0.0692654	0.797094	-0.43405	-0.342999	0.0279801	-0.603382	-0.346904	0.039819	-0.122548	-0.106839	-0.695582	-0.680808	-0.225171	-0.610994	-1.2547	-1.71265	-1.72572
ADNP	ENSG00000101126.15	0.233257	0.166296	-0.47339	0.0928341	0.0876627	0.278087	-0.2246	0.702734	0.309176	0.90245	-0.288369	-0.189048	-0.733236	-0.0127003	-0.0622908	0.0186733	-0.0687028	0.346606	0.0627402	0.0642335
ADNP2	ENSG00000101544.8	-0.320325	0.0857353	-0.156085	-0.124173	0.0919261	-0.113285	-0.211051	0.0080082	0.0546488	-0.0319321	-0.0052383	-0.0536677	-0.313514	-0.177583	0.0849561	-0.0214617	-0.223262	-0.168686	-0.208575	-0.207483
ADO	ENSG00000181915.4	0.114933	-0.160688	0.310234	0.0398276	0.188495	0.155339	0.156758	0.136219	-0.280654	-0.0669403	0.200331	0.107603	0.177254	0.0959687	0.149693	0.135189	-0.134984	-0.494137	-0.380411	-0.471847
ADORA1	ENSG00000163485.15	0.752202	0.264491	0.0147789	0.358925	0.452632	-1.43877	-0.0598639	0.0498961	0.0564599	0.729964	0.76223	0.680503	-0.199188	-0.0491359	-0.418342	0.362447	-1.24629	-1.03807	-0.754101	-0.389756
ADORA2A	ENSG00000128271.21	0.550688	-1.26707	2.12331	0.607751	0.98515	2.55125	0.0948493	0.0903229	1.13785	0.360665	0.421287	-0.720233	0.427567	-0.485606	0.658655	-1.55049	0.804701	-2.52711	0.144286	-1.76179
ADORA2B	ENSG00000170425.3	-0.916644	0.145209	-0.308402	0.439388	0.543334	0.161606	-0.227035	-0.0589662	-0.10777	-0.236442	-0.210353	-0.145788	0.137028	-0.25086	-0.175273	-0.590807	0.264499	-1.01946	0.273394	-1.18643
ADORA3	ENSG00000282608.1	0	0	0	1.81491	-2.41246	0	-0.936558	0	1.36048	0	0	0	0	0	0	0	-0.041587	0.852207	0	0.503347
ADPGK	ENSG00000159322.17	-0.733858	-0.0183205	0.0707258	-0.193053	0.0685804	-0.0244983	-0.0982483	0.0058784	0.109261	-0.0224795	0.122418	-0.0708918	-0.0590098	-0.569602	0.0122847	-0.0709959	0.0317945	-0.269862	0.15002	0.262916
ADPRH	ENSG00000144843.11	0.443605	-0.552578	-0.558482	-1.06242	0.0966825	-1.71523	0.0942913	-0.225421	-1.25433	0.0132877	0.179147	0.309619	0.270018	0.0744741	0.135037	0.184797	-0.381444	-0.142145	-0.320245	-0.651213
ADPRHL1	ENSG00000153531.13	0.713498	0.144622	-1.24786	0.0268236	-0.210606	-0.0240632	0.046577	-0.0407943	0.0508868	0.856703	0.425728	0.0482834	0.267102	-0.018897	0.203203	0.0712614	-0.141699	-0.482332	-0.329031	-1.00565
ADPRHL2	ENSG00000116863.10	0.149149	-0.107359	0.314964	-0.0147988	-0.00142415	-0.0501865	0.0526286	-0.0993929	0.255203	-0.205592	-0.0470103	0.253191	0.0796745	-0.0874501	-0.0937025	-0.121502	-0.0120367	0.120121	0.369083	0.736194
ADPRM	ENSG00000170222.11	0.0197927	0.229054	0.328123	0.0248694	-0.0221745	0.450597	0.18517	-0.0823639	-0.547632	-0.105427	0.328835	0.102268	0.327664	0.349366	-0.183821	-0.206749	0.334358	0.331923	0.193119	0.446123
ADRA1A	ENSG00000120907.17	0	0	0	0	0	0	0	0	0	0	-0.849765	0	1.0394	0	0	0	1.31741	-0.951141	0	0
ADRA1B	ENSG00000170214.3	0.302586	-0.552431	-0.345163	-0.396226	-0.940136	0.673795	0.208002	0.452618	-0.155298	0.925861	0.693015	0.422725	0.129391	0.0652903	-0.0221562	-0.33643	-0.75686	-1.42275	1.36499	-0.458771
ADRA1D	ENSG00000171873.7	0	0	-0.774879	-1.61674	0.859275	1.06995	0	0	0	-2.63361	0.108741	-1.10677	-1.84616	0	0.0510793	0	2.04217	-0.951141	0.953671	-0.218001
ADRA2A	ENSG00000150594.6	-0.819262	3.00755	-0.358795	-1.0894	-1.54684	-0.174553	-2.33823	-0.73704	0.708793	0.636306	-0.0164769	-1.60226	-0.229008	0.0808749	-0.348492	-0.181979	1.14965	1.6586	0.938944	2.22196
ADRA2B	ENSG00000274286.1	-1.30128	0.442985	-0.849382	-2.09456	1.27994	-2.90793	-0.162921	-0.110605	1.51882	1.85696	-1.7166	0.810045	0.240832	0	-0.401333	0	0.00131678	0.809933	0.311216	-0.378994
ADRA2C	ENSG00000184160.7	0.722634	0.354004	-0.0992808	-2.13042	1.4462	-0.758658	-0.304059	-0.255963	0.811873	0.0679217	0.263321	-0.367495	-0.287095	-0.308816	0.452446	-0.000933628	-0.829569	0.961986	-0.606503	0.339664
ADRB1	ENSG00000043591.5	1.77961	2.24262	-0.125347	3.14764	-0.0203895	1.70024	0.250893	0.69203	-0.68492	0.727242	-1.35009	1.82825	0.425262	0	-0.232489	0	2.40104	0.646916	2.1169	1.99631
ADRB2	ENSG00000169252.5	-0.418194	-0.955853	0.61348	0.0126212	-0.369771	0.951599	-0.270515	-0.357999	0.960333	-0.245397	-0.41671	1.45697	-0.26939	0	-0.7217	0	0.305066	1.4653	0.58361	0.569272
ADRB3	ENSG00000188778.5	0	0	0	0	0	0	0	1.02286	0	0	1.07379	-0.67895	-0.884155	0	-0.953037	0	-0.908372	-0.590471	0	0.142668
ADRM1	ENSG00000130706.12	0.563514	-0.0501638	-0.096487	0.0705856	0.172056	-0.165377	-0.0168739	-0.131724	0.121368	0.0179156	-0.018689	-0.213027	0.0914861	-0.291765	-0.094684	-0.239192	0.0400775	-0.0539081	0.219688	0.00127586
ADSL	ENSG00000239900.12	-0.425542	-0.142412	0.279773	-0.0527315	0.0901038	-0.0818528	-0.0496083	-0.146046	-0.203177	-0.28839	-0.145885	-0.137589	0.110828	-0.0652055	-0.155938	-0.106623	-0.301036	-0.296689	-0.515508	-0.618064
ADSS	ENSG00000035687.9	-0.196429	-1.28347	0.0747049	0.23923	-0.260871	-0.201128	-0.0541342	-0.698507	0.0438203	-0.126024	-0.438547	0.121385	0.0176542	0.246597	-0.855453	-0.286809	0.0563148	0.354035	-0.0710796	0.35922
ADSSL1	ENSG00000185100.10	0.137973	0.240124	-0.118933	0.0166724	-0.000341501	0.0841837	-0.290901	-0.266114	0.718706	0.148996	0.543466	0.556858	-0.0246653	-0.279207	0.0922714	0.154445	0.11367	0.416483	-0.389573	-0.534839
ADTRP	ENSG00000111863.12	1.46893	0.947521	3.64898	1.91623	-0.98217	0	-1.19597	2.08823	-0.866828	0	1.07379	2.57729	-1.41474	0	-1.39941	0	-0.643919	-0.430104	-1.39064	0.0670498
AEBP1	ENSG00000106624.9	0.484247	0.0140228	0.123409	-0.379223	0.406384	-0.774498	-0.548483	0.352646	1.11184	0.690119	-0.335406	0.0196105	-1.28712	-1.38062	-0.0629334	-0.390805	-0.310819	-0.794572	-0.820768	-1.80731
AEBP2	ENSG00000139154.14	-0.0139012	0.286006	-0.746013	-0.0876191	-0.291443	-0.202994	-0.176349	0.3321	-0.337241	0.649229	-0.111812	-0.338596	-0.615511	0.0212731	-0.274575	0.131736	-0.524806	-0.101429	-0.535682	-0.133932
AEN	ENSG00000181026.14	0.381029	-0.332883	0.4424	0.308921	0.691864	0.224274	0.0735041	-0.0176805	0.00075968	-0.0644971	0.0504298	0.140669	0.16426	0.236729	0.118546	0.148023	-0.184788	-0.0887313	-0.277526	0.155865
AES	ENSG00000104964.14	0.240555	0.187729	-0.249715	0.0591226	-0.0391015	-0.0921678	0.230945	0.00793315	-0.101378	-0.0504837	0.150549	0.233215	0.124976	-0.152967	0.0505967	0.078349	0.277571	0.844229	0.429301	0.785665
AFAP1	ENSG00000196526.10	0.449401	0.675026	-0.0611754	0.6089	0.352291	0.0134429	0.251548	0.395827	0.858051	1.02892	0.619076	0.00587418	0.0602704	0.182389	0.0506703	0.14055	-0.462202	0.216693	0.236077	0.104696
AFAP1L1	ENSG00000157510.13	0.124113	0.0806596	-0.432832	-0.388803	-0.690835	-0.147125	-0.12328	-0.472201	-1.01226	-0.383264	-0.1504	0.248293	-0.370514	0.399212	-0.413736	0	-0.783225	-1.49362	-1.26826	-1.69091
AFAP1L2	ENSG00000169129.14	0.015327	-0.222458	-2.11316	-0.157004	-0.310673	-0.912909	0.170797	-0.0132728	-0.484858	0.939586	1.15212	1.09719	-0.666274	-0.0332295	-1.11557	-0.302575	-1.9909	-3.35913	-3.17557	-3.08864
AFF1	ENSG00000172493.20	0.238461	0.371524	-0.840867	0.578199	0.435169	0.976129	-0.207658	0.558194	0.388861	1.04905	0.128626	0.351121	-0.761636	0.159844	-0.0784465	-0.00253061	-0.588254	0.406676	0.0268333	0.63617
AFF2	ENSG00000155966.13	0.453258	0.635746	-0.0407028	0	0	-1.59419	0.796408	-0.0656521	1.23252	3.6352	0.616363	-2.35817	-0.572313	0.404003	0.465759	-0.0506478	1.60308	-0.0332074	2.14206	0.959305
AFF3	ENSG00000144218.18	0.719131	4.4215	-0.564811	-0.893725	-2.95077	1.4004	0.407544	1.10462	2.44015	2.83304	0.719231	0.2668	-0.0596458	0	-0.0508594	0	1.02979	1.93826	0.180484	2.31163
AFF4	ENSG00000072364.12	-0.00929886	0.0592383	-0.136287	0.1669	-0.121225	0.287109	-0.0503078	0.488693	0.55233	0.605141	-0.141005	0.100341	-0.352014	0.18726	-0.0312917	0.0886963	0.189926	0.353101	0.310187	0.282307
AFG3L2	ENSG00000141385.9	-0.13139	0.0359603	-0.119732	-0.0775471	0.018679	-0.161381	-0.0610804	-0.160696	-0.469777	-0.0998337	-0.00980646	-0.0968397	-0.0705109	-0.227953	-0.123003	0.0250807	-0.260331	-0.179907	-0.341956	-0.34274
AFM	ENSG00000079557.4	-0.0671858	0	-0.729149	0	0	0	-2.3246	1.02286	-0.53325	0	0	0	0	0	2.6815	0	-0.482575	-0.95114	0	0
AFMID	ENSG00000183077.15	-0.21409	-0.250934	-0.178545	0.194986	0.318436	-0.288923	0.0254639	-0.187236	-0.125734	0.232862	0.274418	0.238262	0.267474	0.0217346	-0.0963289	-0.0286141	-0.419137	-0.695269	-0.0589747	-0.489805
AFP	ENSG00000081051.7	0.487114	-0.974496	0.298664	-1.66103	0.941383	1.65325	0.211732	-0.279886	0.179703	-0.697758	-0.849765	3.94658	-0.033345	1.627	0.586232	-0.143201	1.56629	-1.04213	0.331873	-0.232343
AFTPH	ENSG00000119844.15	-0.277449	-0.0615959	-0.0302402	-0.0714875	-0.165442	-0.183775	-0.0752876	0.00196517	-0.655763	-0.163341	0.0977376	0.134506	0.115047	-0.0387332	0.0160607	0.0483946	0.0373995	0.378168	0.377627	0.52104
AGA	ENSG00000038002.8	-0.434191	-0.178298	-0.138299	0.27905	0.130533	-0.45299	0.25052	-0.280854	-0.65392	0.289607	0.329763	-0.0827541	0.36723	-0.0212319	-0.0332303	-0.0170138	-0.0267601	0.441512	0.0320103	-0.0585304
AGAP1	ENSG00000157985.18	1.4851	0.697934	-0.0833393	0.381917	0.05339	0.0596062	-0.122589	0.197001	0.237558	0.377051	-0.0957263	-0.233099	-0.602766	-0.172519	-0.0610556	0.0818696	-0.0943235	-0.598904	-0.992494	-1.81976
AGAP2	ENSG00000135439.11	-0.435872	0.033043	0.29354	0.284606	-1.316	-2.95599	4.11854	-2.39336	0.93556	-0.789955	-0.797034	0.414775	-0.267042	-0.614071	-0.300658	-0.481264	-0.257654	-1.10695	-0.620669	-0.836399
AGAP3	ENSG00000133612.18	0.512629	0.0342048	0.102112	-0.389394	-0.326756	-0.214454	-0.0548072	0.00652553	0.258416	-0.262128	-0.181902	0.0265335	-0.249799	-0.242624	0.0697195	-0.0605963	0.591173	1.01725	0.172163	0.272003
AGAP4	ENSG00000188234.13	-0.237153	-0.164835	-0.0904916	0.0551986	0.124358	-0.352137	-0.305523	0.309457	0.105754	-0.601985	-0.49305	-0.0683538	0.222844	-0.143634	0.321952	-0.083901	-0.484508	0.0406117	-0.460445	0.602106
AGAP5	ENSG00000172650.13	0.877315	0.235079	-0.122712	-0.0689214	0.601389	0.806378	-0.300183	-0.167311	0.95152	0.47588	-0.862748	0.914033	-0.0764531	-0.210169	0.447105	0.876693	-0.935788	0.0551914	-0.126633	0.331692
AGAP6	ENSG00000204149.10	0.44267	0.263774	-0.114686	-0.142983	0.207922	-0.476679	-0.211129	0.149855	0.252833	0.237545	-0.441234	0.247746	0.150611	0.0395271	0.317172	0.232295	-0.486931	-0.301993	-0.699728	0.160429
AGAP9	ENSG00000204172.12	0.250733	0.390073	-0.315203	-0.941116	-1.37649	-0.562144	1.02377	0.798282	-0.417002	-0.119815	-0.20735	-0.888024	-0.147829	-0.085743	0.802459	0.105422	-0.35408	-0.15369	-0.505225	0.492516
AGBL1	ENSG00000166748.13	0	0	0	0	0	-0.853601	0	0	0	0	0	0	0	0	0	0	0	0	0	0
AGBL1	ENSG00000273540.2	0	0	0	0	-0.98217	-2.08382	0	0	0	0	0	0	0	0	0	0	0	0	0	0.142668
AGBL2	ENSG00000165923.15	-0.30127	1.35085	0.525111	1.60915	2.81365	-1.61749	-0.22847	-0.396316	-0.310616	2.68656	-2.04951	-0.829337	-0.00582415	0.22746	-0.177008	0.0521063	-0.264862	1.42586	-0.0526499	1.71785
AGBL3	ENSG00000146856.14	-0.0850913	0.367688	0.109968	-0.302761	-0.101506	0.736951	-0.497929	0.316806	-0.774002	-0.187356	0.534207	-0.114078	-0.965496	0	-1.20862	0	0.0330376	0.266277	-0.796751	0.136057
AGBL4	ENSG00000186094.16	-1.4898	0	0	0	0	1.06995	1.06799	0.0610835	2.51162	-0.64567	-0.843978	0.256961	2.7034	0	-2.5732	0	1.03825	0.579283	0.796869	-0.289861
AGBL5	ENSG00000084693.15	0.0974092	0.134615	0.0725654	0.0203983	-0.155112	-0.0370975	0.00506817	-0.250187	-0.144993	0.0802225	0.0539381	-0.120215	0.269049	-0.00431676	0.186542	0.00390596	0.0133015	0.0903326	-0.0925597	-0.568215
AGER	ENSG00000204305.13	0.23758	-0.532508	0.562289	-0.213603	0.14332	0.126069	0.0737433	0.246699	0.141329	-0.216732	-0.0964322	0.373093	-0.28279	-0.0336416	-0.149382	-0.528468	-0.0659898	-0.460428	-0.491541	0.0478575
AGFG1	ENSG00000173744.17	-0.307115	0.0158805	0.0757451	0.0117489	-0.135894	0.150622	0.0392779	0.0502604	-0.205176	0.00411964	0.0718628	0.157503	-0.100355	0.189591	0.0345988	-0.051052	-0.211033	-0.651956	-0.185302	-0.194216
AGFG2	ENSG00000106351.12	0.552946	-0.219993	0.76061	0.253318	0.0558167	0.29646	-0.0572832	-0.101049	0.869221	-0.238223	0.011199	1.15153	-0.157371	-0.319636	0.0961547	-0.119304	-0.225932	-0.581016	0.115221	-0.0219097
AGGF1	ENSG00000164252.12	-0.633242	-0.11731	-0.211987	-0.257075	-0.190103	0.250096	-0.327222	-0.0177429	-0.258574	-0.140053	0.0606394	0.141578	-0.349361	-0.463596	-0.0495952	-0.00541829	-0.0785081	-0.00772715	0.0255625	-0.016752
AGK	ENSG00000006530.15	-0.0317152	-0.160526	-0.124744	0.0516397	0.15959	-0.0377558	0.173286	0.0294009	-0.233843	-0.0358578	-0.162302	-0.0357958	0.118863	-0.0479856	0.0852513	0.0147175	-0.218832	-0.226105	-0.113639	0.245967
AGL	ENSG00000162688.16	-0.588207	-0.212856	-0.375573	0.0904895	0.187017	-0.194065	-0.0818266	-0.0150539	-0.776676	0.0927956	-0.200106	-0.172927	-0.0777138	0.231221	-0.166324	0.235401	-0.529076	0.55646	-0.718466	-0.440368
AGMAT	ENSG00000116771.5	-0.617029	-0.289308	-0.00938522	0.328288	1.79926	-1.47769	-0.164695	-0.126226	-1.30929	-1.23956	-0.380145	-1.72679	-0.270237	-0.364292	-0.251806	-0.0719972	-0.572751	-1.34134	-0.996022	-1.3414
AGMO	ENSG00000187546.13	-0.63565	-0.656319	-2.6529	0	1.82657	1.06995	-0.820421	0.0706946	0.91222	0.739022	-1.82183	1.2446	1.27352	0.70858	0.59287	-0.178444	-2.1895	-1.24251	-1.85627	-1.85989
AGO1	ENSG00000092847.11	0.332425	0.0999593	-0.0827583	0.19299	-0.0976495	0.0830235	-0.235377	0.18505	0.465828	0.595653	-0.114398	0.159363	-0.311236	0.0231286	0.143039	-0.00633488	0.0330567	0.15499	-0.449281	-0.297605
AGO2	ENSG00000123908.11	0.0977118	0.432489	0.0713307	0.258368	0.136353	0.10796	-0.382156	0.587976	0.561085	0.74871	-0.243756	-0.194282	-0.71085	-0.0996943	0.0939092	-0.060591	0.18572	-0.154686	-0.49876	-1.38892
AGO3	ENSG00000126070.19	-0.0883713	0.207985	-0.178052	-0.010473	-0.0051795	-0.0332854	-0.144266	0.203494	0.0460134	0.247628	-0.0100633	-0.0778852	-0.237311	-0.146179	0.152192	-0.0199357	0.153357	0.366941	0.288812	-0.0903126
AGO4	ENSG00000134698.10	-0.334826	-0.104638	-0.585382	-0.354716	-0.467078	-0.418252	-0.151461	-0.106915	-0.400485	0.00788113	0.0560703	-0.466709	-0.0770634	0.0907415	0.12876	0.024271	0.304347	0.746865	0.289388	-0.00432424
AGPAT1	ENSG00000204310.11	0.354252	0.230579	-0.223632	0.0715415	-0.287055	-0.196983	0.0699566	0.178183	0.361413	0.209261	-0.215751	0.0523439	-0.211749	-0.13674	0.0849872	-0.138072	-0.0228278	0.0570749	-0.491497	-0.776468
AGPAT2	ENSG00000169692.12	0.0650072	-0.078386	-0.163352	-0.0603368	0.0445595	-0.339337	-0.08512	-0.0490387	-0.0852987	-0.0239432	0.00998882	-0.161943	0.172888	-0.148438	0.111118	-0.26534	0.339889	0.0357193	0.400506	-0.143555
AGPAT3	ENSG00000160216.18	0.451684	0.364702	-0.62214	0.119755	0.267836	-0.286697	0.0390783	0.350944	0.165693	0.216708	0.165791	-0.134411	-0.208725	-0.0694245	0.157943	0.139623	-0.00278748	0.653167	0.648043	0.363987
AGPAT4	ENSG00000026652.13	-0.261497	-0.333973	-0.0277175	-0.272146	-0.154876	-0.540503	-0.578271	-0.0595924	0.197763	-0.321003	-0.3196	0.195541	-0.178981	-0.348957	-0.0519906	-0.248841	0.487883	1.29571	0.280268	0.411951
AGPAT5	ENSG00000155189.11	-0.209503	-0.249336	0.418242	0.126337	0.284456	-0.0934154	-0.0266834	-0.127807	-0.0480822	-0.151213	-0.168366	0.128056	-0.207914	0.0139431	-0.256205	-0.37153	-0.325227	-0.919981	-1.0137	-0.642645
AGPS	ENSG00000018510.13	-0.00710919	0.00175675	-0.0511839	0.030796	-0.128437	-0.269347	0.112086	0.0211949	-0.229932	0.0909414	0.183159	0.0589861	-0.0250916	-0.0213424	-0.029454	-0.0764383	-0.0784704	0.263748	-0.485877	0.16509
AGR2	ENSG00000106541.11	-0.418005	-0.723335	-0.268329	-0.171488	-0.478328	-0.108818	-0.162042	-0.0362228	-1.20032	0.0652318	-1.30993	-0.352198	1.08918	0.313723	-0.793827	-0.218068	0.355843	-2.01373	0.829964	0.459302
AGR3	ENSG00000173467.8	-0.735029	-1.06102	-3.21532	-2.76343	0	4.57976	-0.511846	-0.637305	2.19761	-0.941638	-1.72904	-0.67895	1.20454	0.0403999	0.277947	0	-1.53578	-1.70958	0.755413	1.05074
AGRN	ENSG00000188157.13	1.21172	0.204905	-0.117587	-0.0196386	-0.454721	-0.385836	-0.0850614	-0.0755824	0.480829	0.302293	0.0878368	0.101278	-0.290906	-0.235682	-0.429825	-0.372801	0.376491	1.18572	0.866028	0.728056
AGRP	ENSG00000159723.4	0.105097	1.18157	0.649972	0.686104	1.17449	-0.419257	-1.41657	0.115535	-0.845919	1.93235	-1.2727	0.66375	1.44283	0	0.100685	0	0.106683	1.22537	-0.0925777	-0.042275
AGT	ENSG00000135744.7	-0.352317	0.262952	1.11036	-0.396801	-0.429133	0.142859	1.38833	-0.68576	0.480159	2.68656	0.563882	1.36322	3.6678	0	1.98022	0	3.13726	1.31305	0.52584	0.936858
AGTPBP1	ENSG00000135049.15	-0.201345	0.0797987	0.369612	-0.0714966	-0.128252	-0.0848411	0.0820533	-0.0674789	-0.356259	-0.203119	-0.053065	-0.27243	0.0210116	0.0900576	0.0319266	0.0406999	-0.183361	-0.366309	-0.478327	-0.882301
AGTR1	ENSG00000144891.17	0	1.71644	0	1.10744	0	0	0.901138	1.57045	0.860901	0	0	0	0.90199	0	2.21281	0	-0.851988	2.66636	2.91752	3.62065
AGTR2	ENSG00000180772.6	0	0	0	0	0	0	-0.855564	0	1.37796	0	-3.97855	0	0	0	0	0	0.479201	0	0	0.142668
AGTRAP	ENSG00000177674.15	0.164582	-0.290155	0.28674	-0.232206	-0.0754718	0.105777	0.19624	-0.230524	0.0277717	-0.344312	-0.0971355	0.212846	0.355372	-0.12984	0.0868273	-0.0897022	0.167385	0.883477	-0.255986	0.618524
AGXT	ENSG00000172482.4	0	0	0	0	0	0	0	-1.69589	0	0	0	0	0	0	-0.953037	0	0.479201	0.491537	0	0
AGXT2	ENSG00000113492.13	0	0	0	0	0	0	0	-0.900697	0	0	0	0	-0.884155	0	3.38867	0	1.13049	0	-0.0768503	0.864007
AHCTF1	ENSG00000153207.14	-0.119672	0.0716788	0.227102	0.122116	0.00398607	0.0675733	0.0283178	0.232772	0.197245	0.249506	-0.12262	-0.163984	-0.215201	-0.127398	-0.103677	-0.0673827	-0.157844	-0.204426	-0.278684	-0.156821
AHCY	ENSG00000101444.12	-0.0435195	0.0408553	0.151892	0.119768	0.209976	0.0261595	-0.0611397	-0.219666	-0.262209	0.0276995	0.00722084	0.324858	-0.0215807	-0.223313	-0.0826094	-0.168963	-0.124757	-0.768108	-0.846466	-1.06246
AHCYL1	ENSG00000168710.17	-0.0661195	0.0709361	-0.102009	0.0272355	-0.206329	0.434361	0.143706	0.209471	-0.115394	0.166945	-0.0698314	0.0583921	-0.147243	-0.165484	0.0280281	-0.108485	-0.308227	-0.228905	0.15017	-0.23704
AHCYL2	ENSG00000158467.16	0.0910853	0.0956363	-0.671461	-0.0158481	-0.147484	0.341239	0.00464435	0.347334	0.261421	0.475977	-0.191139	0.187566	-0.20136	0.00189844	0.51371	0.172483	-0.397133	-0.402373	0.242607	-0.496702
AHDC1	ENSG00000126705.13	1.44436	0.449102	-0.0201544	0.493225	-0.0782774	-0.431926	-0.334889	0.704717	1.90109	1.07441	-0.229018	-0.100643	-1.00851	-0.231608	-0.0364057	-0.219229	-0.329257	0.390193	-0.0240605	0.149231
AHI1	ENSG00000135541.20	-0.0769908	0.401232	0.0386274	-0.434653	-0.521082	0.143497	-0.00941933	0.0661331	-0.0389729	-0.196102	-0.0803457	-0.0793768	-0.0953848	0.227696	0.177913	-0.0517608	-0.0415271	0.831681	-0.260947	0.420977
AHNAK	ENSG00000124942.13	1.18772	-0.164309	-0.356669	0.382121	-0.385809	-0.0837181	-0.23306	0.401198	0.757593	0.97273	-0.262377	-0.733078	-0.517186	0.421386	-0.453524	0.138415	0.127137	0.67512	0.827323	-0.269954
AHNAK2	ENSG00000185567.6	-0.28227	-1.10736	-0.378421	0.0506491	-0.670357	-1.25852	-0.541182	0.205658	0.373962	1.06187	0.162671	0.308607	-0.282676	-0.194985	-0.38644	-0.58863	0.607882	1.75285	0.796619	0.365412
AHR	ENSG00000106546.12	0.0565962	0.255399	0.449102	0.655608	0.757151	0.054793	0.135844	0.407709	1.39198	0.446775	0.311016	0.285544	0.568424	0.0429349	0.696	-0.0895474	0.992529	0.834379	1.17511	1.44661
AHRR	ENSG00000063438.16	0.240152	0.754925	0.309033	0.0363493	0.453045	0.295159	-0.111406	0.416337	0.792087	0.817436	-0.136392	-0.573423	0.266769	0.0754625	0.877544	0.254432	1.72957	0.000998747	1.13701	-0.208481
AHSA1	ENSG00000100591.7	-0.156657	-0.0880523	0.181323	0.059428	0.0998836	-0.123569	-0.0788139	-0.118127	0.0316993	-0.105442	-0.0543289	0.0148363	0.0416143	-0.176107	-0.0727497	-0.203645	-0.108356	0.0696179	0.208645	0.385259
AHSA2	ENSG00000173209.22	0.230547	0.0765563	-0.267191	0.26279	-0.203143	-0.0203189	-0.265868	0.262311	0.0685583	-0.0420115	-0.0452725	-0.106588	0.121248	-0.165072	0.333613	-0.0212662	-0.211777	-0.00487187	-0.531263	0.260657
AHSG	ENSG00000145192.12	1.05249	-0.184867	-0.869776	0.169389	-0.483389	0.17062	-0.971019	-2.94038	0.248879	-1.01291	-0.912924	1.74586	0.0656994	0	-0.892616	0	-0.381503	0.659788	-1.21949	0.0458867
AICDA	ENSG00000111732.10	-1.35469	1.33488	4.94509	0.222116	1.38518	-1.74336	1.98097	1.02286	1.44628	-0.485068	0.209109	-0.189071	0	0	0	0	1.39379	-0.590471	0.988188	0.142668
AIDA	ENSG00000186063.12	-0.343688	0.133437	0.298264	-0.101842	-0.0864264	-0.211373	0.246229	0.52881	0.206288	0.531343	0.111246	-0.143954	-0.132999	-0.108594	0.231891	0.124712	0.158328	0.28844	0.170445	0.195192
AIF1	ENSG00000204472.12	0	0	0.905588	0	0	0	0.218447	0	0	0	1.62945	0	0	0	0	0	-0.522479	0	0.988188	1.22469
AIF1L	ENSG00000126878.12	0.0166108	-0.190939	-0.221711	-0.442219	-0.129881	-0.0609632	0.0336968	-0.146125	-0.378119	-0.100621	-0.112358	0.0509171	-0.527111	-0.469271	-0.308806	-0.528073	-0.246938	-1.93639	-2.94145	-2.98625
AIFM1	ENSG00000156709.13	-0.0789886	-0.348291	-0.452686	0.00480396	-0.0356884	-0.223351	-0.158954	-0.10554	-0.401136	-0.10116	-0.109343	-0.129998	-0.251421	0.0380619	-0.355143	0.0107753	-0.478513	-0.0771991	0.167766	-0.0433447
AIFM2	ENSG00000042286.14	0.497212	0.181413	0.0907241	0.179942	1.27349	-0.725158	-0.401376	0.101033	-0.0953308	0.00863271	0.325467	0.172743	-0.460267	-0.558693	0.0650665	-0.320619	0.412307	0.378794	-0.0180425	0.254281
AIFM3	ENSG00000183773.15	-0.167893	-0.356809	-0.96485	-0.264421	0.635302	4.03688	-0.794533	-0.742475	0.994326	-0.183402	-0.109308	0.356126	-0.320774	-0.916873	-0.0665551	0	-0.0396424	-0.0159581	-0.591647	-0.204052
AIG1	ENSG00000146416.17	-0.453322	0.0708923	-0.0513268	-0.108064	-0.201127	-0.455446	0.0274442	-0.126183	0.128772	-0.101992	0.0313188	0.0652292	-0.102203	-0.0255705	0.0163207	0.121367	0.120625	0.299924	0.00473954	-0.0411711
AIM1	ENSG00000112297.14	0.0263688	-0.674469	0.455652	0.642832	1.09677	-1.54533	0.844218	0.231584	-0.0816168	-0.0192012	-0.506225	-0.411019	-0.247996	0.716411	-0.256639	0.70706	0.651417	-0.0677848	0.418934	1.11633
AIM1L	ENSG00000176092.13	0.047972	-1.2722	0.739696	0.229381	0.0397551	-0.209697	0.433167	-0.509953	-1.64178	0.293825	0.188095	0.417725	0.419746	0.421305	-0.0250768	0.370665	1.06439	2.75078	1.641	1.7257
AIM2	ENSG00000163568.14	0	0	0	0	0	0	0	0	0	0	0	0	0	0	0	0	0	0	0	0.864007
AIMP1	ENSG00000164022.16	-0.404417	-0.21697	0.0342822	-0.199495	-0.13083	-0.524733	0.0456334	-0.086612	-0.492731	-0.0604936	0.0206764	-0.113103	0.0955447	0.15974	-0.182406	0.117519	-0.292832	-0.217747	-0.428767	-0.120952
AIMP2	ENSG00000106305.9	-0.339885	-0.233306	-0.115536	-0.12666	0.243743	-0.256126	0.0797247	-0.0986504	-0.611453	-0.221426	-0.0347266	-0.170303	0.0972368	-0.0492953	-0.0224106	0.135569	-0.517291	-0.577254	-0.716567	-0.347574
AIP	ENSG00000110711.9	0.20281	-0.150957	0.0993633	0.00951962	-0.0521269	0.412796	-0.0790828	-0.246304	-0.148581	-0.0940839	-0.0499183	0.0663063	0.326239	-0.270109	-0.134878	-0.134098	-0.072017	-0.371136	0.0105646	-0.271446
AIPL1	ENSG00000129221.15	0	0	0	0	0	0	2.32418	-1.68511	0	0	0	0	1.81069	0	0	0	-0.482575	-0.590471	0	1.58536
AIRE	ENSG00000160224.16	0	-0.916598	0	0	0	0	0	-0.900697	0	0	0	0	0	0	0	0	0.341617	0.130869	0.112725	0.864019
AJAP1	ENSG00000196581.10	-0.18668	-1.17665	-1.34423	-0.855976	0.793308	2.44858	-0.15099	-0.370048	-2.21254	-0.277847	-0.286686	-1.68457	-0.928183	0	1.73362	0	-1.46299	0	0	0
AJUBA	ENSG00000129474.15	0.488756	-0.441599	0.040285	-0.142617	-0.197404	0.0217099	-0.128588	-0.0566069	0.380324	-0.147574	-0.0667102	-0.0471194	-0.263151	-0.126673	-0.469789	-0.963829	-0.0540411	0.386701	-0.677827	-0.692963
AK1	ENSG00000106992.17	0.266415	0.128718	-0.798936	-0.0897279	0.13396	-0.289171	-0.0310497	-0.123447	-0.370981	-0.77869	-0.554518	-0.379131	0.312221	-0.379624	-0.1286	-0.0252951	-0.0802517	-0.77577	0.0367347	-1.02525
AK2	ENSG00000004455.16	0.139051	-0.347478	-0.0599171	-0.0438989	0.0131278	-0.347124	0.0683866	-0.1016	-0.511382	-0.265455	-0.15155	-0.000700797	-0.0392042	-0.23082	-0.219543	-0.122603	-0.719426	-0.688686	-0.853414	-0.363743
AK3	ENSG00000147853.16	-0.504305	-0.534029	0.0405929	0.117353	-0.0421105	0.383687	-0.0395825	-0.315879	-0.873223	-0.0563192	0.0558089	0.202309	0.108169	0.179707	-0.013248	0.144373	0.185247	-1.04754	-0.486973	-0.959895
AK4	ENSG00000162433.14	-0.0513247	0.342923	0.181493	0.000780619	0.0618794	-0.48737	-0.0982889	-0.0232258	-0.190506	0.191136	-0.101183	0.472369	-0.0437526	-0.305948	-0.0305204	-0.307186	-0.43759	-1.33066	0.359224	-1.39436
AK5	ENSG00000154027.18	-1.06525	-0.290264	-0.859657	0.916717	1.59479	0.17122	-0.593941	-0.79625	0.234694	-0.429082	-0.349021	-1.40253	0.625448	0	0.403269	0	2.12227	0.581397	2.41132	0.619945
AK7	ENSG00000140057.8	-0.422407	0.105998	-0.296356	-0.576668	-1.24915	-0.640817	-0.386347	-2.1524	-0.175386	-0.517836	-0.339994	-0.25478	-0.338539	0.41784	0.43686	0.204628	-0.774067	-0.348087	-1.05364	0.0213375
AK8	ENSG00000165695.9	-1.22691	0.809689	-0.396299	-0.0243416	-1.25947	0.103931	0.450894	-0.362063	-0.185116	0.121508	0.3748	-0.106898	0.254137	-0.109844	0.362983	0.474956	-0.186866	0.456599	0.208028	0.128864
AK9	ENSG00000155085.15	-0.48735	0.1452	-0.587226	-0.211852	-0.0409184	-0.19175	0.0390375	0.141145	0.0394043	-0.0574702	-0.20398	-0.159199	-0.156615	-0.116812	-0.0377034	0.0383213	0.492263	0.160759	0.379914	0.288105
AKAP1	ENSG00000121057.12	0.141198	0.0325125	-0.492341	0.0623577	0.20195	-0.338814	-0.171848	0.164414	-0.868655	0.00792863	-0.137385	0.0226737	-0.205395	-0.0797799	0.00324978	0.164024	-0.372489	0.806757	0.0165491	0.72933
AKAP10	ENSG00000108599.14	-0.437042	-0.0486589	-0.267212	-0.0987581	-0.125122	0.0966386	0.106481	-0.0211714	-0.140363	-0.248402	0.014585	0.10644	0.000889881	0.104676	0.179577	-0.00782068	-0.0293048	0.308856	-0.197307	0.565065
AKAP11	ENSG00000023516.8	0.103694	0.444086	-0.0163641	0.181494	0.00478729	0.193136	-0.121248	0.575558	0.809047	0.856703	-0.264354	-0.0300297	-0.682497	0.261233	0.192873	0.222297	-0.0685258	0.202572	-0.200797	-0.240914
AKAP12	ENSG00000131016.16	0.418816	-0.106775	-0.786526	0.215751	-0.712565	-1.98529	-0.0216738	0.0807637	-0.298266	0.719834	0.235782	-2.36493	-0.689032	0.1041	-0.894449	-0.0931727	-1.87417	-0.439645	-1.6662	-0.56181
AKAP13	ENSG00000170776.20	0.447643	0.190381	-0.317532	0.264614	-0.153174	0.11043	0.020893	0.350466	0.53156	0.708681	-0.102059	-0.22573	-0.386898	0.351833	-0.0898439	0.120905	0.333671	0.575803	0.928171	0.575564
AKAP14	ENSG00000186471.12	2.2496	2.55997	0.199899	0	0	0.10818	-2.66393	0	1.96827	0	3.03731	-0.67895	0.447622	0	0.970517	0	2.35419	1.36895	-2.42695	2.23373
AKAP17A	ENSG00000197976.11	0.918824	0.175642	-0.442809	-0.537386	-0.156254	0.284405	0.221733	0.692536	0.153654	-0.198244	-0.145544	-0.470514	-0.00026204	0.338798	-0.339047	0.20801	-0.0210476	0.357391	0.158823	0.474286
AKAP17A	ENSG00000197976.11_PAR_Y	0.527933	0.0056569	-0.208193	0.140841	0.193089	-0.196176	-0.162874	-0.250315	-0.586595	0.127607	0.0373803	-0.102483	-0.0357796	-1.37138	0.0842402	-24.1274	-0.122395	-0.0189787	0.0560213	0.217486
AKAP2	ENSG00000241978.9	0.288921	0.159784	-0.0603122	0.476453	0.270477	0.397543	-0.0937894	-0.000243568	0.10207	0.504392	0.49375	0.204919	-0.486527	-0.172364	-0.359243	-0.672926	-0.448932	0.499362	-0.343357	0.14675
AKAP3	ENSG00000111254.7	0.0373286	0.589153	-0.116792	-1.72323	0.506237	-0.674526	-1.47434	-0.0405475	0.616299	0.245853	0.378095	0.118103	0.266452	0.113271	0.845039	0.281675	-0.114886	0.345492	0.469405	1.08187
AKAP4	ENSG00000147081.14	0	0	0.905588	2.55138	0.941383	1.94814	-0.855564	0	0	0	0	0	0.253081	0	0	0	-2.17795	-0.614505	1.86462	-0.658641
AKAP5	ENSG00000179841.8	-0.558152	-0.382189	-0.0118946	0.0938702	0.0349294	-0.134938	0.283361	-0.359792	-1.22527	-0.0983406	0.113149	0.213929	0.0962943	0.451413	-0.241438	-0.292565	0.765168	1.13746	0.0746048	0.704666
AKAP6	ENSG00000151320.10	-0.689223	-0.504899	-2.27885	0.34036	0.0930888	-1.23481	-0.489793	-0.0409401	0.880638	1.21399	0.160578	-0.547255	-0.890641	-0.243881	-0.673223	-0.508793	-2.14158	-3.42222	-1.45057	-2.9673
AKAP7	ENSG00000118507.15	-0.51092	-0.16776	-0.0870192	-0.00328764	0.031119	-0.199947	0.255585	-0.00390852	-0.193103	-0.418378	-0.30417	-0.866822	-0.615459	0.0236228	-0.348522	-0.131582	-0.371239	0.95005	-0.426122	2.0146
AKAP8	ENSG00000105127.8	-0.139061	0.0414824	0.0132524	-0.00335939	0.176391	0.0913706	-0.352468	0.0140383	0.0530678	0.0798517	-0.00777854	-0.0958784	-0.378673	-0.275485	-0.0329673	0.125329	-0.00159752	-0.0421278	0.276283	-0.0869936
AKAP8L	ENSG00000011243.17	0.321795	0.066497	-0.306903	0.0830979	-0.0216397	0.150194	-0.118226	-0.0839352	-0.042469	-0.0613472	0.0183772	0.107323	0.167312	-0.00411175	0.0832898	0.0584937	0.0249833	-0.275155	0.406429	-0.0787639
AKAP9	ENSG00000127914.16	0.270987	0.355802	-0.371227	0.310279	-0.253188	0.22557	-0.201846	0.397038	-0.092729	0.698053	0.0194209	-0.270048	-0.331027	0.300034	-0.338052	0.162514	-0.00558196	0.461406	0.555106	0.253193
AKIP1	ENSG00000166452.11	-0.245789	-0.00739206	0.223043	0.083869	0.119182	0.122924	0.000979075	-0.109879	0.567955	-0.204366	0.110253	0.00915367	0.239608	0.0246306	-0.0536886	-0.136117	0.376397	0.455867	-0.430759	0.456781
AKIRIN1	ENSG00000174574.15	0.00909159	-0.0134994	0.125061	0.282092	0.116346	0.0796935	0.195296	0.0741752	-0.0578957	0.0845073	0.109572	-0.0374574	0.200032	0.261216	0.142292	0.0658293	0.261741	0.228033	0.4265	0.0350991
AKIRIN2	ENSG00000135334.8	0.343195	0.00195711	-0.0885125	0.0480294	0.020875	-0.0410354	0.00504137	0.382202	-0.0263554	0.432516	-0.0338756	0.0545798	-0.175251	0.0623102	0.0474134	-0.103999	-0.0580952	0.122701	-0.0103098	0.28812
AKNA	ENSG00000106948.16	0.390766	-0.119705	-1.19915	0.28622	0.0689812	-0.423199	0.0164173	0.333745	-1.83224	0.617639	0.115792	-0.548098	-0.636103	-0.239181	-0.397874	-0.329959	-1.39314	-1.47054	-0.439169	-0.597187
AKNAD1	ENSG00000162641.18	-1.4898	2.44365	-1.94551	4.02249	-0.98217	0	0	-3.26904	1.96827	0.910247	0	0	0	0	0	0	-1.89887	0.852214	0.953377	0
AKR1A1	ENSG00000117448.13	0.0128331	0.0101083	0.294931	0.0207656	0.0394874	0.0202924	0.156414	-0.0621251	0.290497	-0.0918162	0.0817007	-0.126814	0.205477	0.0807066	-0.125238	0.0542199	-0.0342775	-0.0123428	0.336081	0.00599819
AKR1B1	ENSG00000085662.13	-0.792681	-0.397716	-0.22828	-0.47332	-0.645783	-0.020739	-0.0779274	-0.29371	-1.32275	-0.0057063	0.390399	0.0759673	-0.290459	0.681529	-0.068527	0.779671	-0.8152	-3.67983	-1.6023	-3.91675
AKR1B10	ENSG00000198074.9	-1.43127	0.473775	0.963628	0.0406143	-0.60036	1.3388	0.927012	-0.643659	0.688859	-0.167648	-1.17056	0.470147	1.03124	-1.48296	-1.37699	-0.736083	0.853646	-1.3669	0.51553	0.393259
AKR1B15	ENSG00000227471.8	-2.05861	1.91721	-0.00841866	-1.3879	-1.06861	0	-2.071	0.18085	1.44628	0	-0.849765	0	0.137014	0	-1.02104	0	1.80368	-0.859314	1.80723	-1.15695
AKR1C1	ENSG00000187134.13	1.31056	1.31987	0.329014	1.14402	-0.373098	0.900172	-0.00167776	-0.0330714	1.52192	-1.22631	-1.03376	0.884365	0.27485	0.239081	0.305112	0.397675	0.0705205	0.266564	1.23919	0.813397
AKR1C2	ENSG00000151632.17	-2.41989	0.0676604	-1.90473	1.8959	1.46387	0.715108	0.857194	1.55541	3.00283	0.550279	0.402108	2.34269	1.24592	0	1.46785	0	0.761909	0.696317	1.43482	1.21236
AKR1C3	ENSG00000196139.13	-0.404755	1.61961	-2.76572	2.04194	0.654981	0.329045	0.174052	-0.0563401	0.651405	0.358177	0.2603	1.47298	0.859751	0.605607	0.32607	-0.256475	1.27387	1.84534	1.88053	1.50532
AKR1C4	ENSG00000198610.10	-0.886607	0	0	1.10744	0.941383	0	0	0	0	0	0	0	0	0	-0.953037	0	-0.89175	0	0	0.142668
AKR1D1	ENSG00000122787.14	0.858842	1.87885	-0.0561838	0.533646	3.78931	4.9648	1.08385	2.71313	-1.99759	2.01272	-0.425055	0	0	0	-0.953037	0	0.608014	0.369701	1.86462	-0.902152
AKR1E2	ENSG00000165568.17	-0.0737772	0.108528	0.105877	0	0.941383	0	1.06799	0.942423	0	-0.0714312	-0.0651537	-0.0182007	0.312031	0.144782	0.242116	-0.319702	0.44272	-0.628884	-0.0204429	-0.485941
AKR7A2	ENSG00000053371.12	-0.279296	0.0120586	0.0664883	-0.110925	0.0460553	-0.0556226	-0.00457697	-0.267698	-0.0603915	-0.0513929	0.0111305	-0.04148	0.169207	-0.283549	0.0994409	0.0873075	-0.0678518	-0.580238	-0.341217	-0.68426
AKR7A3	ENSG00000162482.4	0.0551378	0.249057	0.805247	0.677809	1.54672	-0.916702	-0.060869	1.00975	1.73802	0.523406	-0.516868	1.02229	-0.801577	0	0.869218	0	0.954279	-0.165961	-1.02515	-1.45377
AKT1	ENSG00000142208.15	0.252495	0.0409598	-0.0958104	0.0803207	0.0868873	-0.10453	-0.0747176	0.0202512	0.464147	0.07959	-0.00513072	-0.101516	-0.0149464	-0.209874	0.111037	-0.112231	0.406922	0.0866391	0.375716	-0.0968214
AKT1S1	ENSG00000204673.10	0.290628	0.09062	-0.0552421	0.192653	0.289289	-0.125554	-0.0973323	0.00818978	0.663301	0.202567	-0.249456	0.213855	-0.300778	-0.309859	-0.166654	-0.117163	-0.32557	-0.959584	0.0191425	-0.587117
AKT2	ENSG00000105221.16	0.424326	0.191277	0.0023646	0.0934564	-0.11318	-0.290321	0.0219623	-0.0477475	0.420492	-0.0537833	-0.151212	0.123711	0.0572444	-0.00604055	0.0964729	0.168437	-0.0209989	0.0211641	0.368697	-0.0586048
AKT3	ENSG00000117020.16	0.270671	-0.128145	0.961572	0.537039	-0.126614	1.51001	0.57848	1.10023	1.67898	0.547911	0.184428	0.172668	-0.334332	-0.269541	-0.129335	-0.774039	-0.40511	-0.508648	-1.23141	-1.97453
AKTIP	ENSG00000166971.16	-0.259517	-0.0328194	0.47636	-0.0705422	-0.199938	0.566887	0.477091	0.0564325	-0.0672766	-0.23097	-0.0498683	0.413852	0.345527	0.4773	0.245531	0.254208	0.271754	0.451775	0.739403	0.536967
ALAD	ENSG00000148218.15	0.445779	0.51161	-0.0661493	-0.167249	-0.293704	-0.1608	-0.167445	0.105125	0.30181	0.903855	0.34725	0.58322	0.0770886	-0.0907462	0.286084	0.174262	0.0811705	0.0418552	0.714028	0.281634
ALAS1	ENSG00000023330.14	0.00631389	-0.2312	0.0858165	0.0863807	-0.00916284	0.238619	0.0534023	-0.141952	-0.210261	0.134887	0.0885133	0.11483	0.192614	0.0828073	-0.0830114	0.0124006	0.0802935	-0.0428534	-0.0527992	0.254973
ALAS2	ENSG00000158578.18	-1.85549	0.963504	-3.6356	-1.57701	-0.799911	1.96388	0.273092	2.26274	-0.53325	1.39353	2.97866	2.01069	1.02143	0	1.80752	0	-1.46236	-0.952113	-0.935366	-0.475548
ALB	ENSG00000163631.16	0.0580341	-0.838918	-0.127463	0	-1.76037	0	0.497316	3.12759	2.84467	1.69207	-3.05186	-1.37832	0.675945	0	2.89319	0	0.912939	0.600641	-0.556802	1.36761
ALCAM	ENSG00000170017.12	0.392597	0.512796	0.752373	0.28617	0.224242	-0.246333	0.582674	0.338193	1.5024	0.175954	0.289077	0.196287	0.384235	0.74186	0.262272	-0.110155	1.41279	1.20503	0.491882	0.3847
ALDH16A1	ENSG00000161618.9	0.429632	-0.0708272	-0.0364456	-0.049424	0.22753	0.0561944	-0.128319	-0.262531	-0.0172282	-0.0989648	0.0658638	0.0690999	0.023631	-0.422375	-0.0671444	-0.201164	-0.194166	-0.504156	-0.00558024	-0.388008
ALDH18A1	ENSG00000059573.8	0.0253301	-0.0333894	0.276978	-0.0953656	0.0513121	-0.214649	-0.0240051	-0.0656204	0.0091822	-0.163794	-0.0294514	-0.00872772	-0.0155111	-0.0596072	-0.124587	-0.0908752	-0.055107	-0.289959	0.187263	-0.56084
ALDH1A1	ENSG00000165092.12	0.108946	-0.939321	-0.831661	1.3064	1.34604	0.285015	0.0417514	0.107618	0.829457	0.832089	0.975546	0.0566797	0.0530555	-0.027989	-0.223157	0.0406477	0.390772	1.75809	-0.0210297	1.2418
ALDH1A2	ENSG00000128918.14	0.114314	0.190057	0.44403	0.466709	0.0392866	-0.531214	0.0849039	0.209254	0.504002	-0.0604617	0.174699	0.0894059	-0.605459	-0.152281	0.144979	0	-0.16146	-1.76836	-1.80206	-0.76146
ALDH1A3	ENSG00000184254.16	0.812112	1.59495	0.294482	1.48049	0.807622	0.10406	0.0959036	-0.201403	-1.91508	1.09642	0.98061	0.263839	-0.454374	0.979322	-0.0169305	-0.567886	-1.2498	-3.81792	-2.55055	-2.85283
ALDH1B1	ENSG00000137124.7	-0.0859172	-0.220017	0.00885902	-0.104461	0.278855	-0.26785	0.0438669	-0.043685	-0.854225	-0.19731	-0.0208382	-0.0540777	-0.22978	-0.516654	-0.0996273	-0.0550546	0.183127	-0.0335959	-0.603255	-0.558553
ALDH1L1	ENSG00000144908.13	-0.00320017	0.232462	-1.41355	-0.987476	-0.999009	-4.02783	-1.0706	-0.3644	-0.678688	0.799505	-0.596677	0.454221	-1.13605	0	0.446308	0	-0.485591	-1.0362	0.574785	0.471974
ALDH1L2	ENSG00000136010.13	-0.114176	0.536223	-1.47301	0.123197	-1.28982	0.192494	0.374944	0.727295	-1.11795	-0.239859	-0.367849	-0.402461	-0.826995	0.258854	0.262542	0.44398	-1.32326	-1.06578	-0.438342	-0.250378
ALDH2	ENSG00000111275.12	-0.521044	0.0885087	0.0566384	-0.17581	-0.345874	0.170799	-0.114288	-0.271205	0.05737	-0.505227	0.238894	-0.407864	0.17368	-0.77463	0.17827	-0.248652	0.0193016	-0.101987	-0.502509	-0.7184
ALDH3A1	ENSG00000108602.17	-1.34734	-1.42757	-0.722504	0.230163	-0.618187	0.295861	0.230237	0.200936	0.320832	0	0	0	0.310267	-0.706578	0.248237	0	-1.233	-0.516116	-0.202774	-1.40781
ALDH3A2	ENSG00000072210.18	0.0536209	0.0815986	0.387736	-0.38985	-0.088102	0.314044	0.0854348	-0.146427	-0.284185	-0.251069	0.0612088	0.916982	0.0236886	-0.225836	-0.100591	0.0082603	-0.0776037	0.54641	-0.124016	0.346611
ALDH3B1	ENSG00000006534.15	0.669282	0.0399579	0.876063	-0.414777	-0.752428	0.625541	0.0602827	-0.065354	2.48456	-0.0649772	0.00638786	0.400602	0.14047	0.0562319	-0.171227	0.0946648	0.793718	1.97331	0.732361	1.35012
ALDH3B2	ENSG00000132746.14	-0.822622	0	0	0	2.41093	2.85959	0	1.85291	0	-0.17062	-0.310624	0.857391	0.273119	0.507136	-0.00115858	0.519396	0.273616	0.383428	1.27036	0.876278
ALDH4A1	ENSG00000159423.16	0.621081	0.152853	0.169179	-0.0926052	0.251337	0.171036	-0.0367992	-0.235111	0.204642	0.0183896	0.19102	0.0887755	-0.0544469	-0.17848	0.276339	0.26345	-0.0668778	0.0258273	-0.068386	-0.43378
ALDH5A1	ENSG00000112294.12	0.102283	0.199502	-0.0925321	-0.381115	-0.0280598	0.292407	0.0192859	-0.0976111	-0.744495	0.422331	0.251421	0.0897605	-0.14989	-0.103718	0.112581	0.345875	0.00401779	-0.0760088	0.251003	0.0174424
ALDH6A1	ENSG00000119711.12	-0.155715	0.116354	-0.176838	0.0788836	-0.0076287	0.0923606	0.10921	-0.113356	-0.146992	0.268565	0.521915	-0.314564	0.160497	-0.0685764	0.126316	0.15108	-0.115189	-0.409081	0.0652087	-0.539133
ALDH7A1	ENSG00000164904.16	-0.0214748	-0.307868	0.124229	-0.124505	-0.308872	0.0871962	-0.410279	-0.319294	0.170586	0.136203	0.0190683	-0.11641	-0.508538	-0.293953	-0.436966	-0.299518	-0.411447	-1.13371	-0.553248	-1.3477
ALDH8A1	ENSG00000118514.13	1.88645	-1.03365	-2.39315	0.545567	-0.164302	0.0125486	-1.24217	1.76733	0.337783	-4.92874	0.256555	-0.99661	1.47387	0	1.31403	0	1.46184	0.0919574	1.3546	-0.824606
ALDH9A1	ENSG00000143149.12	-0.399257	0.0653191	-0.110435	-0.0993629	0.0105315	-0.0559201	-0.00825008	-0.0776745	-0.247963	-0.0312351	0.00531571	0.0603347	0.143502	0.0651038	0.099362	0.31189	-0.777144	-0.667134	-0.507652	0.210588
ALDOA	ENSG00000149925.17	0.15763	-0.293248	0.0686589	-0.0241963	-0.0903263	-0.288046	0.109471	-0.145647	-0.137706	0.0145855	-0.0640502	0.671047	-0.0149834	-0.588352	-0.217656	-0.50231	0.0893965	-1.00309	0.0380272	-1.15864
ALDOB	ENSG00000136872.17	0.0580341	1.71297	3.43918	1.05055	0	0	-2.76009	-0.634304	0.481969	0	2.62185	-1.43444	0.900648	0	-3.33897	0	1.53246	-1.16914	0.347005	-0.729159
ALDOC	ENSG00000109107.13	-0.771911	-0.447529	-0.481285	-0.423251	-1.19911	-0.59995	0.0602387	-0.276241	-0.139786	-0.321402	-0.804238	0.456111	0.292872	-0.311014	-0.180966	-0.243885	0.677151	-0.589457	0.363068	-1.81878
ALG1	ENSG00000033011.11	0.134053	-0.185318	0.182592	-0.0410127	0.336851	-0.0628482	0.00315698	-0.163771	0.366531	-0.175053	-0.0852473	0.0761361	0.0793187	-0.0876461	0.0760856	-0.0560458	0.0908376	-0.0820389	0.372861	0.179174
ALG10	ENSG00000139133.6	-0.443743	0.0142783	-0.200534	-0.145213	-0.171407	-0.242346	-0.0917477	-0.113182	-0.329217	-0.0413465	0.0224654	-0.105572	-0.0764232	-0.167468	0.0174327	0.0626287	-0.215727	-0.32034	-1.30962	-0.81682
ALG10B	ENSG00000175548.8	-0.258044	0.279676	0.172758	0.128397	0.0961024	0.0309412	-0.0473676	0.0929345	-0.0876368	0.236077	0.0787093	-0.263932	-0.148426	-0.0140367	-0.117784	0.343692	-0.612081	-0.547526	-1.56467	-1.06568
ALG11	ENSG00000253710.2	-0.271701	-0.0444046	0.0352393	0.0694645	-0.0760864	0.150191	0.164987	0.0710632	0.331475	0.00869305	0.0743338	-0.0252848	-0.18323	0.107979	-0.232422	0.119105	0.0718296	0.313592	0.543362	0.352499
ALG12	ENSG00000182858.13	0.361472	0.0631363	-0.185579	-0.0584796	0.0309047	-0.183429	0.0639788	-0.119095	-0.0556936	-0.0367716	-0.0854365	0.0404315	0.206713	-0.176035	0.171528	-0.0409191	0.157544	0.120163	0.723216	0.616926
ALG13	ENSG00000101901.11	-0.276584	-0.153208	0.276718	0.144427	0.0617726	0.132269	-0.172532	0.143642	0.0929684	0.136696	-0.286303	-0.0821651	0.240879	0.369272	-0.0769524	0.106322	-0.18906	-0.155332	0.124666	0.242464
ALG14	ENSG00000172339.9	0.164358	-0.276162	0.368449	-0.0384792	0.311025	0.129337	-0.0849185	-0.380783	-0.164776	-0.265867	-0.0192996	0.292019	0.494585	0.349904	0.284499	0.0670637	-0.0847185	-0.01956	-0.0534122	-0.439261
ALG1L	ENSG00000189366.9	0.221077	0.338589	-0.156448	-3.25468	-0.481896	-1.79663	-0.382933	-1.83197	0.391988	-0.146321	0.858857	0.887468	-0.0214221	-0.0388755	0.429702	0.132912	0.0805622	0.483985	-0.592868	-0.0962486
ALG1L2	ENSG00000251287.8	-0.0671858	0	0.905588	-0.816109	2.82582	0	-3.02612	0.749441	4.31314	-0.967404	-0.364672	-0.409685	-0.171905	0	-0.0593631	0	1.53177	-0.984296	-0.416134	0.942167
ALG2	ENSG00000119523.9	-0.997378	-0.0997162	0.115233	-0.0623055	0.159411	-0.147318	-0.0795173	0.00627326	0.0615542	-0.0882563	0.156735	0.0998637	-0.396546	-0.629445	0.15448	0.0809874	0.275803	0.104305	0.353978	0.415102
ALG3	ENSG00000214160.9	0.224916	0.00853546	0.09517	0.0759261	0.0706292	-0.0239506	0.0649512	-0.0199196	0.335162	0.0302282	-0.0687238	0.0517204	-0.0784724	-0.148654	-0.132443	-0.119614	-0.0540003	0.357818	0.131745	0.548466
ALG5	ENSG00000120697.8	-0.569411	-0.0851139	0.0982155	-0.00908085	-0.087075	-0.111565	0.117686	-0.189209	-0.0907252	-0.18066	0.0159148	-0.0132749	0.206897	0.129971	-0.0785058	-0.187874	0.038317	0.0428974	0.184616	0.04803
ALG6	ENSG00000088035.15	-0.497366	0.154243	0.0401071	-0.209663	0.13407	0.072199	0.000741752	-0.137723	-0.35919	-0.237184	0.0818205	-0.143607	0.160589	-0.0819652	-0.140517	-0.0457286	-0.0874703	-0.06188	-0.205151	0.108794
ALG8	ENSG00000159063.12	-0.514358	-0.408818	-0.186627	-0.133531	-0.0694145	-0.0334742	-0.124642	-0.349272	-0.471169	-0.365089	0.00877443	-0.0992672	0.184098	0.0239579	-0.0555659	-0.104439	-0.0238672	-0.206668	-0.439333	-0.383421
ALG9	ENSG00000086848.14	-0.265844	-0.0131483	0.018972	-0.0643323	0.0801036	-0.162337	-0.0688891	-0.236406	-0.120712	-0.139807	-0.236028	-0.318132	0.08464	0.0797676	0.0617528	-0.135631	0.0577468	-0.341543	0.0565952	-0.298904
ALK	ENSG00000171094.15	0.672604	0.043805	0.0383995	-0.369674	-1.2252	-0.0281279	-0.429804	0.0589986	0.0134364	-1.22686	-1.11312	-3.40856	-0.47916	-0.505155	-0.762868	-0.321753	-1.35278	-1.39401	-1.30208	-0.947089
ALKBH1	ENSG00000100601.9	-0.256064	-0.015351	0.114702	-0.0591349	0.0617887	0.0569423	-0.0739839	-0.183059	0.0206314	-0.196073	-0.152516	0.02214	0.312679	0.191779	0.0648703	0.100362	-0.217597	-0.0694356	0.0657585	0.279926
ALKBH2	ENSG00000189046.10	-0.183259	-0.0773881	-0.154087	0.0638116	0.119946	-0.0877119	0.150746	-0.0741404	-0.425539	-0.074168	-0.179849	-0.162974	-0.0177911	-0.131634	0.0087343	-0.163696	-0.331686	-0.123379	-0.317662	-0.057597
ALKBH3	ENSG00000166199.12	-0.133295	0.0438863	0.108838	-0.0485168	0.0780286	0.410462	0.0914685	-0.166641	-0.291458	-0.271211	0.0184968	0.12442	0.159738	-0.00136201	0.0712189	-0.0819437	-0.420789	-0.511109	-0.226664	-0.0518939
ALKBH4	ENSG00000160993.3	0.523866	0.0262585	-0.0891334	0.160055	0.0440875	-0.25899	-0.0922512	-0.12369	0.0860856	-0.246476	-0.0663858	-0.0426605	0.0982841	-0.122795	0.0405412	-0.123022	-0.260577	-0.027123	0.00928128	0.0858788
ALKBH5	ENSG00000091542.8	0.21628	0.0492096	-0.0217572	0.00663924	-0.00058849	-0.145414	-0.00757764	-0.083495	0.0168895	0.0234352	-0.013044	0.100428	0.0825215	-0.274906	0.11911	-0.219919	-0.398041	-1.09746	0.0197436	-0.928706
ALKBH6	ENSG00000239382.10	0.138802	-0.000379958	0.0497294	0.188142	0.11547	-0.229581	0.384115	-0.239133	0.063888	-0.123524	-0.220848	0.0373992	0.345174	0.00577339	0.116964	0.0466466	0.0508205	-0.248573	-0.400489	-0.34915
ALKBH7	ENSG00000125652.7	0.187686	0.00373475	0.0670235	-0.0074112	-0.0301745	-0.0863568	0.229682	-0.157932	-0.010305	-0.0711279	0.0603378	-0.00455523	0.276879	0.0459407	0.0916584	0.149973	-0.0738177	-0.247784	-0.34778	-0.580354
ALKBH8	ENSG00000137760.14	-0.0765458	0.0459252	-0.408411	-0.0588697	0.220874	-0.103489	-0.228116	0.224702	-0.329894	0.0214485	0.00853156	0.109158	-0.0949334	0.0976317	-0.0960891	0.168151	-0.463744	0.589948	-0.430177	0.505588
ALLC	ENSG00000151360.9	-0.710173	0.894087	-1.01183	0	0	0	1.93013	0	0	0	0	-0.67895	1.81069	0	-1.75958	0	0.479201	0	0.988188	0.864014
ALMS1	ENSG00000116127.17	-0.159875	0.257525	-0.236145	-0.1698	-0.165095	0.055637	-0.234255	0.209598	-0.0296518	0.416598	-0.141715	-0.366038	-0.296227	0.065268	0.0119273	0.061471	0.0111156	0.438786	-0.223876	-0.160864
ALOX12	ENSG00000108839.11	1.13517	-0.0920353	-0.866296	-0.739715	-0.810177	-0.579895	0.226327	0.580137	0.58131	0.310142	0.481172	0.177199	-0.230413	0	0.315913	0	-0.0172401	0.396454	0.307731	0.543562
ALOX12B	ENSG00000179477.9	-0.639653	0	-0.993976	-0.816109	1.82657	0	-2.13586	0.661796	-3.77893	-1.01707	-2.25094	0.469104	-0.0858124	0	0.363377	0	0.216188	-1.40664	-0.486302	-2.29256
ALOX15	ENSG00000161905.12	3.84437	4.12824	-1.91739	0	0	-2.63571	0.106217	1.51118	-0.440369	3.1166	-0.862956	3.8384	0.092887	1.33963	-0.442744	0.970989	-0.209199	0.724602	-0.30304	3.50383
ALOX15B	ENSG00000179593.15	-0.0671858	0	0	2.65094	2.72647	0.875922	1.03467	3.53918	2.24605	0	2.9128	2.01069	0.842751	0	0.0720621	0	-1.00952	-1.3986	-2.82351	-2.17444
ALOX5	ENSG00000012779.10	1.91677	0.842637	-1.38672	-1.52249	0.0812721	-0.103484	0.106217	2.50441	0	1.90561	1.00692	1.09545	0.299985	0.611949	-0.19128	-0.0473222	1.57972	0.144132	1.33055	-0.0528469
ALOX5AP	ENSG00000132965.9	1.95605	1.00696	0	0	0	0	0	-3.48328	2.47381	2.99425	0.112016	0.282831	-1.84616	0	-1.75958	0	1.60729	0	1.53823	0.142668
ALOXE3	ENSG00000179148.9	0	0.0451824	2.03255	1.84223	-1.08363	-3.82841	0	1.15099	1.44628	2.49069	0.505763	-0.378686	-0.614677	0	-0.0118348	0	0.37164	0.283037	-0.907445	-0.639785
ALPI	ENSG00000163295.4	-0.948554	0	-1.01797	0	0	-2.86062	2.51363	0	1.36048	-1.42757	0	-0.0309795	0	0	0	0	0	2.9398	-0.935366	0.864007
ALPK1	ENSG00000073331.17	-0.165734	0.0382316	-0.407162	-0.269814	-1.15039	0.144732	-0.0355781	0.0184815	-0.00786834	-0.151118	0.0670744	0.231168	0.228626	-0.273951	0.258881	-0.0859128	0.0643084	0.538958	0.589993	1.1094
ALPK2	ENSG00000198796.6	0.0389692	-0.0758662	0.191012	0.449135	1.7209	1.46838	0.455886	0.793509	0.553701	1.87523	1.92731	-0.140961	-0.986398	0	-0.0972193	0	0.110507	0.379711	-1.03553	-1.61978
ALPK3	ENSG00000136383.6	2.77321	4.28781	-0.22279	0.702833	0.535096	0.143205	-0.090724	0.62482	0.302962	0.579792	-0.909657	0.571547	-0.614553	-0.00196533	-0.533651	0.0639579	-0.0341669	-1.21756	0.292001	-0.445927
ALPL	ENSG00000162551.13	0.116592	-0.29659	0.382096	0.561379	0.851459	1.49723	-1.11306	-0.782725	-0.673436	-0.0688064	-0.79781	-0.406414	-1.78222	-1.00886	-1.11603	-1.25012	0.582039	0.104034	-1.19812	0.797056
ALPP	ENSG00000163283.6	-1.00964	-2.27234	1.62866	-0.133651	0.197692	0.827661	1.24175	-1.10664	1.02276	-0.538039	-0.831858	1.4874	-0.715242	0	-2.22267	0	3.25245	-0.144859	-0.209623	1.05047
ALPPL2	ENSG00000163286.8	-0.180427	-2.27719	0.451809	0.052403	1.15719	1.77568	1.45696	1.05285	0.154312	-1.72956	-1.16705	-0.0826018	-0.126159	-1.28037	-1.21816	-0.412136	0.212273	-0.688932	-2.87011	-0.873855
ALS2	ENSG00000003393.14	0.159207	0.0141208	-0.113392	0.113399	-0.184916	-0.000501612	-0.0248074	0.0157466	-0.109219	0.180141	-0.0476717	-0.0336348	-0.0577758	0.165276	-0.0661003	0.111429	0.0252777	0.263886	0.32838	0.27601
ALS2CL	ENSG00000178038.16	0.22132	-0.671281	0.217206	-0.212884	-0.0407122	0.0774386	-0.431279	-0.229639	1.71974	-0.0444055	0.0672073	0.737377	0.295281	0.189333	0.113174	-0.35157	0.979609	1.91882	0.954177	1.7403
ALS2CR11	ENSG00000155754.14	-0.283783	0.117098	-0.145301	0.807277	0.593197	-1.54182	0.383647	-3.07964	3.03472	1.32718	-1.43624	-0.264668	0.469248	0.206624	0.210997	0.285694	-0.126886	0.287925	-0.204289	-0.38576
ALS2CR12	ENSG00000155749.12	0.206823	0.689292	0.302188	-0.448399	-1.16807	0.831469	0.876867	-0.343293	-2.0512	-0.963106	-0.588477	2.111	0.794908	0	0.145477	0	0.402285	1.24495	0.493687	0.940939
ALX1	ENSG00000180318.3	0	-0.916598	0	1.54457	-1.53458	0.462178	0	1.02286	1.36048	0	1.07379	0	0.141198	-0.7602	-0.27175	-0.30665	-0.845039	-0.0917354	-0.811143	-0.0937862
ALX3	ENSG00000156150.6	-1.12185	1.00696	3.46529	0	-1.95954	0	2.52612	1.95184	-0.38583	-1.01331	0.112016	0	0.0776252	0	0	0	0.523343	-0.229802	-0.935366	1.22468
ALX4	ENSG00000052850.5	1.08627	2.61314	0.295938	-0.871758	1.08163	0.127179	-0.634899	0.0244807	1.17874	-1.01431	1.49513	0.865927	-0.00639201	0	0.538446	0	0.254829	0.913241	-1.51395	-0.422787
ALYREF	ENSG00000183684.7	-0.0435026	-0.0670894	-0.08066	-0.111702	0.0523881	-0.017633	-0.167939	-0.126575	-0.146563	-0.329201	-0.109583	-0.0695972	0.0724053	-0.146435	-0.151889	-0.0366832	-0.358437	-0.901895	-0.834853	-0.812897
AMACR	ENSG00000242110.7	-0.241769	0.131475	-0.166309	0.0428385	0.0895405	-0.411152	0.0172978	-0.125189	0.435487	-0.299376	0.222402	0.195258	0.1875	0.227537	-0.125025	0.0368866	0.0468777	-0.231861	0.31553	-0.356708
AMBN	ENSG00000178522.14	0	0	0.905588	-2.56708	2.37944	0	0	0	0	0	0	-0.67895	-3.47067	0	1.75834	0	-1.80182	0	0.600628	0
AMBP	ENSG00000106927.11	-0.877517	0.371731	1.92031	-0.146342	0.235256	0.983819	-1.32363	-0.68551	-1.43368	0.958783	0.131335	-0.992238	-1.41817	0	0.474218	0	0.0782476	-0.45439	0.722708	-0.6297
AMBRA1	ENSG00000110497.14	-0.0671531	-0.0529346	0.102448	-0.153562	0.0585085	-0.0494258	-0.407162	-0.0612338	0.0651333	-0.370807	-0.134573	0.20336	-0.323839	-0.476781	0.0780154	-0.0576187	0.1271	0.419052	0.295795	0.998498
AMD1	ENSG00000123505.15	-0.191654	-0.207341	0.164575	0.0992811	0.284713	0.190751	0.00811229	-0.133114	-0.544975	-0.0548149	0.0696599	0.0371517	0.0194757	0.153129	-0.201097	-0.0240222	-0.141918	-0.547914	-1.13366	-0.799324
AMDHD1	ENSG00000139344.7	-0.700999	0.221817	0.479286	3.01267	2.80234	0	0.680414	0.436419	0.22266	-0.141222	0.255764	0.379709	-0.0847852	-0.314649	-0.0865447	0.281208	-0.443102	0.318076	-1.14311	0.230271
AMDHD2	ENSG00000162066.14	0.549013	0.0368273	-0.258763	-0.0962138	-0.101092	-0.62664	0.00415662	-0.206007	0.00949863	-0.275794	0.361566	0.421638	0.0894849	-0.142218	-0.080501	-0.132687	0.0992574	0.173588	0.405807	0.411138
AMELX	ENSG00000125363.14	0	0	0	-0.816109	0	0	0	0	0.39871	0	0	0	0	0	0	0	-1.00505	0	0	0
AMER1	ENSG00000184675.9	0.465102	-0.726456	0.213933	0.317998	-0.0260078	0.0684623	-0.0843183	-0.194283	0.275952	0.612964	-0.139022	-0.0446018	-0.578592	-0.244955	-0.717646	-0.352039	-0.157797	0.831354	-0.579337	0.473921
AMER2	ENSG00000165566.12	-0.0671858	0	2.35454	0	0	0	0	0	0	-1.64079	-2.77276	-1.95781	0.928201	0	1.80409	0	1.80479	-1.29078	2.68454	-1.51074
AMER3	ENSG00000178171.10	-0.951644	1.41755	1.32196	0	0	0	0	0	0	-3.05251	2.03369	0	0.051446	0	0.0087439	0	-0.0432774	0.130876	0.988188	0.135006
AMFR	ENSG00000159461.14	0.25822	0.0424904	0.250138	0.0400613	0.0905803	-0.210858	0.275379	-0.16961	-0.072668	-0.00678409	0.191569	0.219303	0.298296	-0.0746257	0.198176	0.0359701	0.331483	-0.0610175	0.278654	-0.312974
AMH	ENSG00000104899.6	1.59841	-0.413831	0.537004	0.280871	-0.201011	-0.55612	0.678294	0.885242	1.05884	0.394541	0.432672	0.0831957	-0.115104	-0.363365	-0.538095	-0.267255	-0.587659	-0.0124878	-0.803529	-0.156814
AMHR2	ENSG00000135409.10	-1.03712	-1.73674	-0.0561848	0	0	-1.24492	-0.611494	1.99071	-2.02912	0	-0.849765	0	0	0	-0.953037	0	-0.158264	-0.229799	-0.935366	0.503349
AMIGO1	ENSG00000181754.6	0.410078	0.711057	-0.23391	0.0145012	-0.0926838	-0.211211	-0.0973365	0.12388	0.0749628	-0.640265	-0.408168	0.050968	-0.192095	0.747979	0.200472	1.24439	-0.180609	-1.38954	0.107102	-0.238021
AMIGO2	ENSG00000139211.6	-0.111293	-0.0320535	-0.602427	0.407609	0.241316	-0.289935	0.798121	0.61465	-0.105218	1.03295	0.944992	0.340028	0.352851	0.569885	0.230797	-0.030441	-0.670464	-0.0216422	-1.17941	0.407358
AMIGO3	ENSG00000176020.8	-0.853916	0.0539709	-1.19074	0.0591218	-0.47402	0.364499	-0.357512	0.515502	0.842375	-0.90277	0.0981655	0.640294	0.756517	0	-0.759985	1.05547	0.872748	0.615286	1.65461	0.485146
AMMECR1	ENSG00000101935.9	-0.15696	-0.180951	0.490971	0.0607271	0.0793876	-0.415905	-0.16032	-0.0739668	0.0928373	0.569294	0.428973	-0.137547	0.0356877	0.043768	-0.274468	-0.374958	-0.112045	-0.465402	-0.596894	-0.834229
AMMECR1L	ENSG00000144233.9	0.0274373	0.0680139	-0.1177	0.186688	0.165818	0.00512339	0.0923185	0.105037	-0.299478	0.212144	0.0943053	-0.118493	-0.120642	0.0686803	-0.0444888	-0.0135142	-0.3713	-0.419841	0.0314829	-0.173844
AMN	ENSG00000166126.10	-0.389709	-0.697811	-0.0537007	-0.81167	-1.11866	-0.258861	1.01795	0.356722	-1.08303	0.588299	0.531669	-1.42229	0.258218	-0.863271	0.17445	-0.697375	-0.388889	-0.0878542	0.0624378	0.099855
AMN1	ENSG00000151743.10	-0.819656	-0.82641	-0.434204	-0.196877	-0.91669	-0.211667	-0.324005	-0.785991	-0.86787	-0.188499	0.0829901	0.299208	0.334155	0.307397	-0.256742	-0.168157	-0.519894	-0.546235	-0.186026	-1.18786
AMOT	ENSG00000126016.14	1.14118	0.951885	0.425277	0.877842	1.09665	1.12542	0.226309	0.402282	0.428569	1.28757	0.786447	0.938395	0.747088	0.409895	0.56508	0.402825	0.627524	1.12317	1.28055	0.288909
AMOTL1	ENSG00000166025.17	0.121199	-0.266233	0.119821	0.733106	0.742374	-0.0508486	0.190255	0.24923	0.46108	0.731031	0.224158	0.315758	0.384649	0.521243	0.123499	0.0399926	0.351279	-0.631218	0.714866	-0.264577
AMOTL2	ENSG00000114019.14	0.652959	-0.094307	-0.035966	-0.0602694	-0.399199	-0.062674	0.0486175	-0.0891821	0.594081	0.118443	-0.0219115	0.110967	-0.125189	0.073679	-0.338506	-0.465801	0.0419379	0.0625785	-0.163532	0.412047
AMPD1	ENSG00000116748.20	-1.4894	-2.01705	0.0911665	1.10744	-2.50274	2.6039	3.79615	-0.900697	-2.42587	0	-0.849765	1.2446	0.57308	0	-2.99182	0	0.183038	-1.29834	-0.935366	1.53078
AMPD2	ENSG00000116337.15	0.435989	-0.0316711	0.466852	0.0421159	0.186169	0.336847	-0.0554261	-0.0602107	0.883324	-0.0471404	-0.127418	0.551466	0.0757465	-0.159451	-0.0952955	0.0249767	0.215184	0.499012	0.063482	0.164008
AMPD3	ENSG00000133805.15	1.37415	0.446201	-0.718681	0.183323	0.420077	-0.960675	0.105569	0.415792	-0.304926	0.520776	0.0254694	0.178494	-0.0950782	-0.244411	0.263716	-0.380269	0.781397	0.527161	0.389927	0.0299303
AMPH	ENSG00000078053.16	0.407304	-0.649684	0.81722	-0.072441	1.94097	0.182271	-1.59045	4.06591	0.255817	-0.0701037	0.303977	-0.772798	2.00807	0.00262353	0.446148	1.22792	0.573823	-3.20768	-0.540111	-2.69
AMT	ENSG00000145020.15	0.433634	-0.209464	0.322491	-0.288796	0.464552	1.05111	-0.304058	-0.177514	0.652867	-0.563349	1.11913	-0.350528	-0.791702	-0.599452	0.532832	-0.0944756	-0.273684	-0.104474	-0.215217	0.252872
AMTN	ENSG00000187689.9	-0.93049	-0.825009	0.554836	0	0	0	-1.74023	1.02286	0	0	0	0	0.568272	0	0.184735	0	-0.16789	-2.92403	-0.373717	-1.94868
AMY1A	ENSG00000237763.9	0	0	0	1.10744	0	1.06995	0.403931	0.177148	-1.41707	0	0	0	1.48417	1.52461	-0.359701	-0.281035	-0.400955	1.70761	3.25311	1.39909
AMY1B	ENSG00000174876.16	-0.0671858	-0.916598	1.74594	2.39069	0	0.10818	0.344958	0.00448891	-1.8769	0.910247	0	0.282831	1.20769	0	0.325954	0	0.807695	1.15178	2.7366	0.801359
AMY1C	ENSG00000187733.6	0	0	0	1.10744	0.941383	0	-1.12943	-0.795828	-3.21274	0	0	0	1.62312	0.0435372	0.471646	0.0105101	1.90173	0.802733	3.30693	1.03139
AMY2A	ENSG00000243480.7	-1.53118	1.30737	-1.68365	1.93949	0.916863	-0.159845	-2.04386	1.51148	-0.419514	0	1.07379	0	-0.884155	0	2.55766	0	-0.041587	-0.924094	0.988188	1.53322
AMY2B	ENSG00000240038.6	-0.519989	1.67701	-0.718441	0.588709	1.00776	0.301497	0.00823846	-0.501119	0.579184	0.0625119	-0.219	-0.534087	-0.0118494	-0.202824	0.422542	0.790282	0.341833	0.529344	0.663872	0.748591
AMZ1	ENSG00000174945.13	0.620121	-0.536597	-1.0587	0.115339	-1.36505	1.93679	-0.663708	0.0545162	0.618605	1.43733	0.230348	-0.442008	-0.642111	0.422913	-0.0622016	0.0423638	0.0581228	-1.23862	-1.13444	-2.21423
AMZ2	ENSG00000196704.11	-0.370562	0.117536	0.0649874	-0.23626	-0.15795	0.0647704	-0.100684	-0.239861	-0.0311257	-0.188217	0.0139488	-0.0974288	0.0953601	-0.101927	0.0729238	-0.0897823	0.0636004	-0.186556	-0.249607	-0.541125
ANAPC1	ENSG00000153107.11	-0.319687	-0.153633	-0.591589	-0.0729492	0.0962981	-0.141322	-0.0767318	0.0715635	-0.689177	-0.0734159	-0.0438858	-0.0968717	-0.0683935	0.135537	0.0125936	0.175161	-0.432459	-0.270436	-0.228124	-0.161963
ANAPC10	ENSG00000164162.12	-0.122167	-0.0897198	0.47513	-0.0926153	-0.0864299	0.245152	0.233665	-0.0293013	0.0855305	-0.120186	0.0087394	0.251802	0.389209	0.139347	0.0908548	0.120335	0.102189	-0.190645	-0.286214	0.299193
ANAPC11	ENSG00000141552.17	-0.258277	0.214941	0.264654	0.183975	-0.229804	0.581241	0.163577	-0.0155408	-0.144667	0.401066	-0.0214439	-0.128929	0.349579	-0.14959	0.0765329	0.0147657	-0.0284802	-0.390548	-0.480699	-0.52081
ANAPC13	ENSG00000129055.12	-0.270764	-0.103978	0.165078	0.117401	0.206249	0.152213	-0.0691622	-0.315888	0.732992	-0.00845518	0.0822188	-0.0844371	0.156233	0.257379	0.122964	0.121105	0.0733869	-0.205347	0.321567	0.707724
ANAPC15	ENSG00000110200.8	-0.334707	-0.306909	-0.237995	0.00774851	0.230729	-0.167001	-0.242811	-0.462955	-0.64771	-0.161654	-0.114849	0.0472915	0.165312	-0.0301127	-0.00963659	-0.0763809	-0.0513767	-1.05976	-0.669593	-1.32863
ANAPC16	ENSG00000166295.8	-0.108305	0.0623762	0.170569	0.149132	0.109691	0.283356	0.0376362	-0.171707	-0.179356	-0.0569926	0.224523	0.12983	0.221928	0.0665224	0.0853038	0.0366718	0.0655796	-0.203284	0.0707133	-0.148001
ANAPC2	ENSG00000176248.8	0.898691	-0.06143	-0.104869	-0.110552	0.357966	-0.240386	-0.131585	-0.307351	0.383827	-0.0738276	-0.124034	-0.197608	-0.0818445	-0.0914181	-0.130689	0.17905	-0.107014	-0.0629463	-0.053772	0.0748174
ANAPC4	ENSG00000053900.10	-0.541317	-0.104214	-0.535344	-0.0311029	0.257815	-0.515597	-0.0519232	-0.0112417	-0.655766	-0.251978	-0.123781	-0.305999	0.0797463	0.187632	-0.183557	0.141195	-0.30208	-0.0428987	-0.190799	0.0439415
ANAPC5	ENSG00000089053.12	-0.170117	-0.558115	0.175067	0.0584572	-0.0135093	0.0436839	0.0528869	-0.222408	-0.0780999	-0.0492529	-0.0309939	0.058881	0.0986952	0.0736277	-0.171596	-0.0738139	-0.177816	0.0786397	-0.378829	-0.182074
ANAPC7	ENSG00000196510.12	-0.357947	-0.233523	-0.171076	0.0639224	0.215026	-0.168143	-0.066945	-0.124124	-0.70734	-0.157714	0.012704	-0.00508991	0.0901735	-0.0245986	-0.0382693	0.106091	-0.371906	-0.351704	-0.220555	0.191626
ANG	ENSG00000214274.9	0.306857	0.279266	0.418859	-0.270078	-1.28263	-0.46184	1.34076	-0.276912	-0.349337	0.638022	0.306441	-0.331049	-0.0792207	-0.0464363	-0.0650116	-0.28966	-0.00106001	-0.215033	-0.319083	-0.706917
ANGEL1	ENSG00000013523.9	0.261372	-0.458799	0.0339445	0.314962	0.0165268	-0.176468	0.0567346	-0.0141302	0.389537	0.261042	-0.270842	0.170884	-0.112165	0.367822	-0.14143	0.0778635	0.165578	0.25445	0.114689	-0.223426
ANGEL2	ENSG00000174606.13	-0.85768	-0.0288654	0.0109093	-0.0361612	0.171057	0.0014728	-0.0292914	-0.12152	-0.419466	-0.103008	0.158795	-0.0764765	0.0576976	0.0687028	-0.120548	0.261436	0.0707441	0.359224	-0.341375	0.306923
ANGPT1	ENSG00000154188.9	0	0	-2.14148	0	-0.98217	0	0.908887	2.07074	1.23857	0.866636	-0.119144	1.0208	0.104385	0.292198	-0.475402	0.445352	-3.23432	-0.957264	-0.652286	1.04637
ANGPT2	ENSG00000091879.13	0.155992	-0.209515	-0.585606	0.0194921	0.810388	-0.381774	-1.44395	1.51875	-0.780418	1.62019	1.14424	-1.98514	0.140619	0	0.7451	0	-1.11346	0.0765975	0.463406	0.252189
ANGPT4	ENSG00000101280.7	-2.41989	-2.45865	-1.94551	0.116144	-0.697184	0	-0.79714	-1.72114	-1.78856	0.910247	0.112017	3.21137	-0.884155	0	0.970517	0	-1.49386	-1.04395	-2.90175	-1.70212
ANGPTL1	ENSG00000116194.12	-0.721244	-0.0260576	-2.63483	1.70923	1.90865	-2.05385	-0.0602655	0.110424	-0.646559	0.324892	-0.00103992	-1.67169	-0.50011	0.865488	-0.337575	1.10095	-0.975546	-4.40436	-0.470517	-1.20046
ANGPTL2	ENSG00000136859.9	-0.667309	0.678032	0.0233993	-0.940011	-0.617832	-0.637305	-0.599957	-0.0556772	1.15545	-1.80303	-1.82016	-1.54641	-0.361948	-1.46033	-0.594579	-0.579118	-0.893326	-0.900406	-0.576493	-0.727614
ANGPTL3	ENSG00000132855.4	1.29125	2.23465	0.0991214	0.576038	-0.0254901	-0.409348	-1.39648	0.3632	-0.364466	0.219271	0.137048	1.17817	-0.505217	0	1.93063	0	-0.795138	-0.374094	-0.71532	0.404861
ANGPTL4	ENSG00000167772.11	-0.362083	0.605562	1.03921	0.209155	0.427215	-0.738854	0.0923007	0.319616	0.219319	0.0751151	-0.0982927	0.53935	-0.0242297	-0.845152	0.501132	-1.00184	1.76157	-1.50448	1.8705	-2.11241
ANGPTL5	ENSG00000187151.7	-2.28453	-0.855943	-0.624	-0.934114	2.47172	0	1.07468	-2.38648	2.4019	0	-0.849765	0	2.04362	0	0.942943	0	-0.0432723	-0.590469	-1.55633	0.142672
ANGPTL6	ENSG00000130812.10	1.18342	0.79799	0.0853716	-0.131884	2.46596	1.10257	1.12515	0.703925	-1.37468	0.20527	-0.504274	0.521944	0.407855	0	0.751623	0	-0.68975	-0.128828	-0.659893	-0.441613
ANGPTL7	ENSG00000171819.4	2.37369	2.16399	-1.06796	0.0612765	-0.645366	-0.260818	-0.154571	0.641303	1.69789	0.325121	-0.69934	0.722114	-0.38698	0	0.0397847	0	0.18904	-0.608324	0.0952547	0.0767778
ANGPTL8	ENSG00000130173.13	-0.0574862	0.828374	-1.02821	1.22929	1.33224	-0.81038	-0.8164	1.69686	1.44628	1.90559	0.681239	-0.829218	1.66506	0	-0.271273	0	0.392381	-1.00129	1.61125	-1.3236
ANHX	ENSG00000227059.6	1.07454	-1.36333	-0.00303238	0	0	0	0	0	0	0	0	0	0	0	0	0	0	-0.229802	0	0.864007
ANK1	ENSG00000029534.19	1.46619	-0.0464411	-0.39024	-0.182146	-0.382512	-1.06447	0.211617	-0.131981	-1.25887	0.294329	0.051546	-0.568459	-0.735142	0	0.35532	0.72571	0.564671	-0.586345	-1.46664	0.802584
ANK2	ENSG00000145362.17	0.32917	-0.0130348	-0.267004	-0.241833	-0.592281	0.080148	0.282938	0.356931	0.496237	0.742865	-0.0263253	-0.125102	0.0171209	0.190316	-0.0172554	0.33605	-0.209484	-0.0666526	1.03251	0.493848
ANK3	ENSG00000151150.21	0.483946	0.390667	-0.896514	0.50253	0.0674241	-0.231185	-0.134325	0.402421	-0.233888	0.643066	0.152592	-1.23213	0.257659	0.338445	0.10102	0.202537	0.29259	1.07158	0.710607	1.56363
ANKAR	ENSG00000151687.14	-0.559169	-0.08665	-0.15442	0.0139659	0.122867	-0.606204	-0.477047	-0.0676083	-0.0521119	-0.300856	0.512541	-0.0343317	0.081618	-0.330958	0.487074	0.426433	-0.0794277	0.503142	0.0374096	0.304279
ANKDD1A	ENSG00000166839.16	0.332803	-0.2842	0.767697	-0.798338	0.638354	-0.829478	-0.255189	0.419124	0.309374	-0.0322577	0.425248	-0.440164	-0.299005	0	0.34476	-0.149692	-0.36284	0.232971	-0.726004	0.817282
ANKDD1B	ENSG00000189045.13	-0.222061	0.116472	0.494039	-0.418471	0.0813841	-0.707327	-0.22617	-0.44602	0.781528	0.0749201	0.142837	0.1585	-1.20234	0	-1.44938	0	-0.632554	1.07246	2.16417	1.13009
ANKEF1	ENSG00000132623.15	-0.450128	-0.476265	-0.432996	-0.215211	0.336592	0.0437447	0.324474	0.231966	-0.526347	-0.00509453	0.0696304	0.111598	0.124102	0.0790922	-0.0994808	-0.143671	0.0368433	0.715266	0.0751501	0.443077
ANKFN1	ENSG00000153930.11	1.82002	0.628199	-0.888641	0	1.57686	1.06995	0.49207	0.691358	-0.128287	0.910247	1.06861	-1.4379	0.656946	0	1.46719	0	0.953851	0.268891	-0.809208	0.287376
ANKFY1	ENSG00000185722.16	-0.142035	0.104867	-0.55911	-0.139353	0.0806336	-0.366507	-0.0861179	0.329987	0.341723	0.405473	-0.134767	-0.119038	-0.507866	-0.221404	-0.023333	0.211705	-0.053496	0.368057	1.04138	1.08148
ANKH	ENSG00000154122.12	0.632117	0.444992	0.542055	-0.165281	0.146106	-0.0881146	0.438835	0.492434	0.210689	0.514509	0.126505	0.183984	0.234449	0.794924	0.343426	1.05862	0.164596	-0.636328	0.00378662	-0.826662
ANKHD1	ENSG00000131503.20	0.328939	0.0164523	-0.258341	0.0586013	-0.194266	0.054159	-0.115069	0.588078	0.376251	0.72906	-0.187495	-0.146138	-0.62724	0.0984969	0.165172	0.0892215	-0.241774	0.116526	0.231385	0.327147
ANKHD1-EIF4EBP3	ENSG00000254996.5	0.941219	0.398994	-0.0592551	0.199082	0.00988356	0.195445	-0.1418	0.561378	0.728964	0.518369	-0.249087	-0.26307	-0.405237	0.250991	-0.198452	-0.0627169	-0.386383	0.188371	0.373098	0.669678
ANKIB1	ENSG00000001629.9	-0.0131472	0.0526643	0.118579	-0.0779919	-0.264983	0.00132183	-0.051169	0.083931	0.208516	0.0471724	-0.0587296	0.00754922	-0.120017	0.0779416	0.105005	0.152062	0.226323	0.908526	0.592237	1.09804
ANKK1	ENSG00000170209.4	1.84462	0	4.42888	-1.82004	0	2.77908	0	1.33452	1.36048	-0.0703705	1.58745	-2.55342	-3.10844	0	2.87214	0	2.27044	1.925	1.50787	1.07097
ANKLE1	ENSG00000160117.14	-1.02715	-0.403229	-0.291955	-0.859334	0.941383	-0.474403	-0.331693	-0.0439301	-0.754273	0.547871	0.0260378	-0.357501	-0.260435	0	-0.271498	0	-0.3898	-0.755812	0.0218551	-1.07492
ANKLE2	ENSG00000176915.14	0.346892	-0.654825	-0.404092	-0.111915	-0.0801826	-0.265062	0.0983932	-0.121958	-0.596229	0.1492	0.152572	0.071362	0.118315	0.142742	-0.183485	-0.370276	-0.0371325	0.505381	0.0876679	0.39227
ANKMY1	ENSG00000144504.15	0.752882	0.168398	-0.173225	-0.65513	-0.0982848	0.301673	-0.0678689	0.167895	-0.127885	-0.0236837	-0.117203	0.0876391	0.145857	-0.0922616	0.199273	0.105409	-0.187177	0.29344	0.442395	0.117923
ANKMY2	ENSG00000106524.8	-0.212578	-0.134743	-0.335935	0.251553	0.0489622	0.0127758	-0.110978	-0.297665	-0.306995	-0.13287	0.0862916	0.307926	-0.0366796	0.00795785	-0.00195835	0.00727781	-0.026237	-0.192876	-0.0597035	-0.0262484
ANKRA2	ENSG00000164331.9	0.175778	0.182866	0.731346	-0.115413	-0.0437949	0.213398	0.139409	0.145217	0.409416	-0.282588	0.108608	0.155564	0.180143	0.319918	0.309679	0.0450634	0.270392	0.613195	0.12886	0.862166
ANKRD1	ENSG00000148677.6	0.501718	-0.172155	0.0866609	0.0318219	-0.608388	0.950296	0.578349	0.208056	0.333733	-0.712727	-0.206106	1.20963	0.582675	0.412362	-0.153458	-0.939836	0.917852	-0.550262	0.389694	-0.903384
ANKRD10	ENSG00000088448.14	0.0701238	0.040708	0.33515	0.0167149	0.270359	0.435274	-0.198084	0.071579	-0.00103409	-0.224762	0.10773	0.0238265	0.0847787	0.182056	0.347361	-0.327339	0.583603	-0.537058	-0.100931	-0.162522
ANKRD11	ENSG00000167522.14	1.24019	0.542062	-0.484157	0.316314	-0.505419	-0.279279	-0.377934	0.496808	0.736084	0.970109	-0.108804	-0.498013	-0.694551	-0.0983188	-0.496	-0.156467	-0.250229	0.139069	0.226369	-0.000901064
ANKRD12	ENSG00000101745.16	-0.184788	0.165894	0.033879	0.0390151	-0.317428	0.306557	-0.0952362	0.0755698	0.312307	0.472219	-0.0319396	-0.1929	-0.416199	-0.0724437	0.0854588	-0.102054	0.0270362	0.252926	0.319174	0.168085
ANKRD13A	ENSG00000076513.16	-0.393092	-0.37064	-0.00412911	0.0274544	-0.00973753	0.0493692	0.0334704	-0.161753	-0.482796	-0.254098	0.0834236	0.265992	0.229382	0.0675387	0.247761	0.167775	0.211435	-0.226559	-0.162906	-0.293937
ANKRD13B	ENSG00000198720.12	0.821999	0.696393	0.721068	0.275306	0.304641	-0.576419	-0.497297	0.49079	0.668628	0.173835	-0.322326	-0.275137	-0.171825	-0.421544	0.0517667	-0.203783	0.0785934	0.354161	0.287446	0.38362
ANKRD13C	ENSG00000118454.12	0.25854	-0.0964689	0.148992	0.14121	0.195592	0.155864	0.0402609	-0.0244882	-0.0345584	-0.0953283	0.0190943	-0.0633405	0.00179752	0.164376	-0.0125338	0.157679	-0.115613	0.304247	0.257609	0.395949
ANKRD13D	ENSG00000172932.14	0.40946	0.0271043	-0.0535577	0.163368	0.0280024	0.0953879	0.0152352	0.0129389	-0.0800463	-0.00823203	-0.213543	0.165411	0.140956	-0.0340097	0.152714	0.0131418	0.371286	0.454143	0.599791	0.381655
ANKRD16	ENSG00000134461.15	0.36689	0.107452	0.0324191	0.150225	0.322776	-0.134467	0.226422	0.0376383	-0.0809684	0.127694	0.00119316	-0.0992318	-0.19959	-0.294517	-0.18115	-0.36456	-0.355932	-0.396649	-0.577778	-0.807604
ANKRD17	ENSG00000132466.17	0.199385	0.171294	-0.00941289	0.217901	-0.116169	-0.0662618	-0.186647	0.322063	0.568358	0.68656	-0.133948	-0.0607017	-0.497139	0.0102604	-0.0974932	-0.0269873	0.0845473	0.577291	0.292682	0.495051
ANKRD18A	ENSG00000180071.19	0.901287	0.200937	-0.203636	-0.0389119	0.0630687	0.604085	1.86996	-0.156093	-1.00504	1.12365	-0.226773	-0.260364	-1.15346	0	2.13471	0	-0.0805373	-0.0187633	1.02379	0.510708
ANKRD18B	ENSG00000230453.9	0.928438	2.64781	1.25373	-1.57701	0.668209	0.10818	-2.27625	1.57486	1.96827	0.354526	-0.116118	-0.894759	-0.784946	0	-0.536412	0	-1.0763	0.132946	-0.654906	0.580263
ANKRD2	ENSG00000165887.11	0.368398	-0.920981	0.677266	-0.164451	0.139175	0.426776	-0.655623	-0.382393	1.02467	-0.222587	-0.0559168	-0.132446	-0.172176	-0.687542	-0.621614	-0.956343	-1.79051	-3.82713	-1.50458	-4.30234
ANKRD20A1	ENSG00000260691.5	0.305729	-0.168964	-0.614423	1.03206	0.637055	-1.45202	-1.79426	1.02286	1.44628	1.55412	0.446345	-1.20937	-0.369449	0	0.99794	0	-0.824816	0.917451	-0.954779	0.652217
ANKRD20A2	ENSG00000183148.6	-0.00698192	-0.772907	-1.51301	-0.904642	1.17799	0.357189	-0.855564	2.25391	-0.419514	0.27723	-0.414386	0.319882	-1.29295	0	0.120503	0	-1.57572	0.947363	-0.315069	0.236522
ANKRD20A3	ENSG00000276203.4	0.105188	0.0148644	-2.18273	-0.453539	0.315425	0.182412	-0.829308	0.0610835	0.0305526	1.07271	-0.0878042	0.285504	-0.709151	0	0.531024	0	-0.794404	0.31896	-0.864402	1.03814
ANKRD20A4	ENSG00000172014.12	-0.350158	0.241921	-0.944082	-0.404027	0.744778	-1.20378	-0.855564	0.870341	0.457957	2.1033	1.16484	-0.425058	0.00790962	0	2.20289	0	0.527016	0.206815	-1.15383	0.844167
ANKRD22	ENSG00000152766.5	0	0	-1.01797	0	0	1.06995	0	0	0	0.372273	0.256827	2.56395	1.07719	0.636614	0.560543	0.946555	1.17885	2.10262	1.48837	1.33498
ANKRD23	ENSG00000163126.14	1.0714	-0.00130208	-0.0640349	0.368289	0.241479	-0.589524	-0.216854	0.272753	0.646333	0.318427	-0.485672	-0.186485	0.575005	0.70257	0.425454	0.433224	-0.0606267	-0.0805262	0.0822487	0.3055
ANKRD24	ENSG00000089847.12	0.0154067	2.06629	-0.250398	0.159233	-0.572809	0.581681	-1.62664	1.35328	-1.20321	-0.00305917	-0.295899	1.83387	0.184625	-1.57162	-0.416191	-0.0307386	-0.537456	0.159793	-0.478517	0.502008
ANKRD26	ENSG00000107890.16	-0.0548814	0.344016	-0.599556	-0.0754961	-0.207645	0.100585	-0.0809401	0.248434	-0.270297	0.275672	0.070901	-0.123142	-0.301776	0.33163	-0.143504	0.0372916	-0.126466	0.119339	-0.0361168	0.320854
ANKRD27	ENSG00000105186.15	0.37658	0.0698044	-0.025677	-0.0983476	-0.0937932	-0.0618154	0.166568	0.167507	-0.0736818	0.222871	0.141674	-0.171488	0.00907921	0.136203	0.0674804	0.204532	-0.106751	-0.0642523	0.2495	0.0833327
ANKRD28	ENSG00000206560.11	-0.36972	-0.110224	-0.533712	-0.224542	0.0164064	0.0310332	-0.126796	0.0590045	-0.848741	-0.127474	-0.122938	-0.0389362	-0.571573	-0.602851	-0.164498	-0.0839879	-0.522215	-0.969747	-0.462188	-0.676085
ANKRD29	ENSG00000154065.16	-0.355959	-0.429386	0.72913	-0.559022	-0.558288	-0.577036	0.440772	-0.245045	-0.748	-0.677994	-0.261785	-0.776297	-0.410144	0.846671	0.0407482	1.46297	-0.65396	1.3769	-0.267312	0.9163
ANKRD30A	ENSG00000148513.17	-1.40082	1.00696	0	-0.816109	0.941383	-0.853601	1.06799	0	1.44628	-2.68195	0	0	0.077626	0	-0.0728996	0	0.623883	0.83065	1.76863	1.31004
ANKRD30B	ENSG00000180777.13	0.403935	0.170458	0.139774	-3.15058	-0.98217	0	0	0	1.36048	-1.87861	-0.277942	-2.18441	0.928745	0	1.99603	0	-0.477256	0.163969	1.4732	1.46313
ANKRD30BL	ENSG00000163046.15	0	0	0	0	0	0	0	0	0	0	0	0	0	0	0.970517	0	0	0	0	0.864007
ANKRD31	ENSG00000145700.9	-0.498034	-0.463927	-0.837081	-0.239005	-0.379031	-0.779376	-0.0241088	0.426013	-1.04483	-0.32724	-0.169463	-0.112333	-1.02044	0.0446816	0.550062	-0.135033	-0.46026	0.160626	-0.771058	0.0871788
ANKRD33	ENSG00000167612.12	-0.0671858	-0.980023	-2.34488	-2.16437	-3.02485	-2.49173	0	0	0	-0.632408	1.18207	-0.861072	-3.78861	-0.0809956	0.298528	0.234413	-2.11751	-1.12025	0.909922	-4.11744
ANKRD33B	ENSG00000164236.11	0.848959	-0.0346229	-0.478107	-0.372953	-0.46196	0.00993237	-0.134276	0.341801	1.03397	0.0449274	-0.496502	-0.484132	-0.583803	-0.187568	-0.306792	-0.331226	-0.44691	0.466114	-0.82569	-1.20669
ANKRD34A	ENSG00000272031.2	0.592797	0.496709	-0.610079	-0.226788	-0.476562	0.571236	-0.133833	0.651416	0.777574	0.629711	-0.113312	-0.0214222	-1.0523	-0.724284	0.413951	0	0.706341	0.941512	-0.52668	0.232937
ANKRD34B	ENSG00000189127.7	0.20646	0.855867	-0.659169	1.10211	-0.0977419	-0.95778	-0.0878019	0.176148	-2.60453	-0.133768	-0.0565575	-1.00499	-0.626398	0.0251664	-0.608643	0.182204	-1.05171	-0.917632	-0.60065	-3.05077
ANKRD34C	ENSG00000235711.4	0.887224	-0.216136	3.38937	0	0.941383	0	0.489332	1.40317	0.805198	4.309	0.879193	3.72099	1.0394	0	0.970517	0	0.439298	-1.58494	0	0
ANKRD35	ENSG00000198483.12	-3.70687	0.439297	0.803833	2.77963	2.29257	-1.20101	1.09034	-0.336342	0.0898366	1.6968	1.81808	0.459499	1.30295	-0.0236861	-0.412706	0	2.85122	5.07151	3.05138	4.00689
ANKRD36	ENSG00000135976.16	-0.0351493	0.50409	-0.190704	0.0728193	-0.0619708	0.0326221	0.208734	0.286087	-0.183976	0.354502	0.101286	-0.069863	0.106337	0.32048	0.431448	0.0890469	-0.103458	-0.106206	-0.0534692	-0.101185
ANKRD36B	ENSG00000196912.12	-0.208628	0.0550673	-0.384572	-0.0188017	0.0525942	-0.524315	-0.133799	0.281649	-0.271046	0.194463	0.362508	0.0608304	0.204915	0.804663	0.759605	0	-0.170536	-0.331087	0.201148	-0.133373
ANKRD37	ENSG00000186352.8	-0.230489	-0.28358	0.189358	-0.166692	-0.0857057	-0.19926	0.544857	0.20383	0.0504244	-0.625099	-0.301792	0.564449	0.3989	-0.113796	0.154981	-0.543801	0.371303	-0.457506	0.597239	-0.484478
ANKRD39	ENSG00000213337.8	0.377804	-0.0648016	0.529876	0.334374	0.251945	-0.113946	-0.0523832	0.063219	-0.0865765	0.102467	-0.284902	0.132408	0.24949	0.0841229	-0.0459905	0.0099787	0.172375	-0.321328	0.264721	-0.239228
ANKRD40	ENSG00000154945.6	0.141678	0.0414867	0.334053	0.182325	0.099182	0.0939212	0.226544	0.137531	0.146387	0.0262408	0.0793747	-0.305603	-0.0228444	0.173974	-0.00287463	-0.0347381	-0.138663	-0.313434	-0.185508	0.176102
ANKRD42	ENSG00000137494.13	0.0241235	0.567507	0.285639	0.0578334	0.192317	-0.053483	-0.301985	0.172335	0.78945	0.0898235	-0.16815	-0.125416	0.253266	0.170595	0.0240463	0.185507	-0.180674	0.540362	0.296079	0.434972
ANKRD44	ENSG00000065413.17	-0.697516	-0.45162	-0.704487	0.326765	0.587596	-0.3155	0.371898	-0.302624	-0.339804	-0.0385748	-0.0819407	-0.1417	-0.699476	0	-0.127858	0	-0.220518	0.612778	-0.219367	0.879841
ANKRD45	ENSG00000183831.6	0.619066	0.286344	0.578834	-0.426329	-1.51755	2.23362	-0.862293	-0.205965	-0.284464	1.25392	-0.528939	0.14466	0.0351382	0.19406	0.293641	0.521489	-0.710306	-0.869831	-0.38232	-0.331432
ANKRD46	ENSG00000186106.11	-0.0174593	-0.432432	0.616043	-0.0752467	-0.153325	0.233463	0.14516	-0.131586	0.208786	-0.194677	-0.0577741	0.380061	0.370375	0.592158	-0.159341	0.130068	0.375491	0.562349	0.0946426	0.412514
ANKRD49	ENSG00000168876.8	-0.39234	-0.2422	0.0659303	-0.0177446	-0.0314916	0.0964949	0.127042	-0.141384	-0.157377	-0.230057	-0.211198	0.147571	0.415641	0.306849	0.0449619	0.218493	0.228626	0.353576	0.0115287	0.447531
ANKRD50	ENSG00000151458.11	0.235717	0.551645	0.0459241	0.104094	0.0274405	0.327667	-0.0429537	0.458394	0.973377	0.620073	-0.0923993	-0.00857151	-0.303616	0.0189716	-0.206234	-0.337035	-0.108686	0.566545	0.306352	0.271828
ANKRD52	ENSG00000139645.9	1.43172	0.0477783	-1.08882	0.606299	0.207753	-0.693561	-0.163224	0.894015	0.0759222	1.33311	-0.335569	-0.390501	-0.782415	0.192301	0.0932733	-0.132163	-0.512194	0.416717	0.0543773	-0.631039
ANKRD53	ENSG00000144031.11	-0.147341	1.38085	-0.339627	-0.168818	-0.901187	-3.06611	0.406426	0.994709	1.56206	0.678792	-3.54028	-1.99323	0.498095	0	2.57626	0	0.712318	1.26905	0.778849	-0.105218
ANKRD54	ENSG00000100124.13	0.0424752	-0.0701275	0.000970243	0.136641	0.287479	0.0067636	-0.17528	0.128519	0.476967	-0.401118	-0.0776899	0.106986	0.0380838	-0.29009	0.261194	-0.0889748	-0.240324	-0.575503	-0.245869	0.0207766
ANKRD55	ENSG00000164512.17	1.51697	2.168	0.863895	2.96418	3.50705	0	3.58732	3.14902	2.55276	0.854155	3.37921	0	2.98499	0	-1.54258	0	-1.41215	-1.93732	-0.963581	-1.79035
ANKRD6	ENSG00000135299.16	-0.233544	0.263354	-0.315709	-0.676632	-0.110788	0.22522	0.4192	0.0975789	-1.63418	-0.125426	-0.0538283	0.102849	-0.0493525	-0.102076	0.0016087	0.0762946	-0.0470999	-0.83697	0.17077	-0.59639
ANKRD61	ENSG00000157999.5	0.662089	0.0031955	-0.228866	-0.58	0.0617036	-0.980115	-1.22074	0.851476	-0.752559	0.24212	-0.230451	0.341179	-0.798437	0	-0.160547	0	-0.548064	-0.651179	0.249245	-0.219708
ANKRD63	ENSG00000230778.1	-0.389299	0.130789	-0.605316	0	-2.88965	1.48619	0.680161	0.0985389	-0.139962	-1.03732	-0.25842	-1.4379	0.873271	0	0.123431	0	-0.0806576	-1.30983	-2.19976	-0.218001
ANKRD65	ENSG00000235098.8	-0.540298	0.495065	2.78154	1.10744	-0.633475	-0.284952	-1.07489	-0.405121	-0.961406	0.00294541	-0.572655	-0.181274	1.3786	0	1.87329	0	-0.0661274	-0.218142	-0.0211496	1.39441
ANKRD66	ENSG00000230062.5	0	-0.916598	0	0	0	0	0	0	0	0	0	0	0	0	0	0	0.358806	1.29639	0	3.28997
ANKRD7	ENSG00000106013.14	-0.745578	0.207775	-0.377488	1.10744	0.941383	0	0.158197	-0.199916	-0.859455	-0.315734	-0.405457	0.660418	-0.22794	0.627757	-0.122283	0.627811	-0.797891	-0.497389	-0.641384	-1.3263
ANKRD9	ENSG00000156381.8	0.428287	0.33605	-0.190899	0.095959	0.136166	0.0335232	0.149791	-0.0248429	0.00883625	-0.45482	0.019856	-0.195228	0.0284153	-0.278478	0.242919	-0.069887	0.169848	-0.876616	-0.37477	-1.18251
ANKS1A	ENSG00000064999.13	0.181067	-0.142119	0.100379	0.376675	0.156344	0.0608639	-0.157863	0.0602579	0.395394	0.352566	0.136689	-0.201001	-0.414105	0.0282341	-0.129186	0.350999	-0.107352	0.0908124	-0.110496	-0.041082
ANKS1B	ENSG00000185046.18	1.35574	1.77962	-0.603631	1.05341	0.309891	-0.407294	0	1.94185	1.44628	-0.378213	0.166686	-0.320862	0.397962	0.580112	0.84678	0.0448571	0.174593	0.136533	0.176912	0.239903
ANKS3	ENSG00000168096.14	0.803892	0.141912	0.297758	0.00163442	0.308896	-0.0391031	0.02372	0.223889	0.214212	-0.0547751	0.0418202	-0.0510226	-0.0353459	0.23588	0.135258	0.121054	-0.714219	-0.0959419	-0.547062	0.348161
ANKS4B	ENSG00000175311.6	-0.0671858	-0.777581	-2.23675	2.66647	2.71564	-3.90296	0	0	0	0	-2.35661	0	0	0	0	0	0	0	0	0.864007
ANKS6	ENSG00000165138.17	-0.366073	-0.579444	-0.968082	-0.0325985	-0.00855729	-0.336535	-0.101064	-0.029337	-0.81903	0.24054	0.0527562	-0.0195494	-0.373178	-0.206111	-0.110552	-0.0305218	-0.517988	-0.039949	-0.659835	-0.66837
ANKUB1	ENSG00000206199.9	1.5708	-2.79496	0.831008	0	0	3.36301	1.94715	-0.21014	1.00022	-1.92954	-0.538345	-1.71402	0.928507	0	-0.799504	0	1.2404	0.85222	0.556653	1.33554
ANKZF1	ENSG00000163516.13	0.0589225	-0.0180262	0.0387489	-0.22235	-0.543351	-0.369722	-0.0102923	-0.212369	-0.203905	0.052137	0.0367047	0.472782	0.291972	-0.00974526	-0.232959	-0.421804	0.181339	-0.618586	-0.173914	-0.894079
ANLN	ENSG00000011426.10	-0.112349	-0.340294	0.219137	0.0438049	-0.0359696	-0.03484	-0.204242	-0.0581995	0.174128	-0.0534709	-0.0984439	-0.185933	-0.114964	-0.173386	-0.239678	-0.529707	-0.29995	-3.89908	-1.39004	-4.53748
ANO1	ENSG00000131620.17	-1.94722	2.40585	1.29727	0.839189	0.984951	1.27645	-1.07589	-0.019177	-0.482797	0.816454	0.168413	0.0344901	-0.660129	0.304048	-0.173343	0.521799	-0.393061	-3.31807	-1.4799	-3.7364
ANO10	ENSG00000160746.12	-0.263221	-0.15397	-0.0341521	-0.0402911	0.112336	-0.119963	0.0348025	-0.191997	0.231177	0.213942	0.104795	0.281599	0.0525297	0.0262676	-0.0838973	0.135736	0.278903	0.135923	0.389058	-0.255106
ANO2	ENSG00000047617.14	0.0790632	-0.34067	-0.21059	-1.61685	1.91786	0.41023	-0.386638	-0.280585	-0.458363	-0.08734	0.767307	-0.913692	-0.0416784	0.287479	-0.00758386	0.471503	0.498953	0.215293	-0.0815404	-1.4003
ANO3	ENSG00000134343.12	-0.349747	0.507463	0.0679871	0.106797	-0.692664	-0.853601	-2.14312	2.90333	-3.74992	-3.70253	0	1.2446	1.31448	0	0.662903	1.2723	0.747906	2.6049	1.40754	2.82066
ANO4	ENSG00000151572.16	-0.821943	-0.523582	-1.90433	-0.703098	1.12941	0.115588	1.17576	1.93207	0.296528	-0.409679	1.17737	0.535253	0.00815893	0	0.0694526	0	-0.45665	0.662744	-0.823629	-0.492917
ANO5	ENSG00000171714.10	-0.259446	-0.0993632	0.0412822	-0.703706	0.540349	-0.853601	-1.31831	-0.893056	-0.435252	-0.051526	-0.458555	0.286003	-0.0798807	-0.1814	0.00720735	-0.284875	0.187022	0.572573	-0.0672054	0.105608
ANO6	ENSG00000177119.15	0.115862	0.270912	0.119098	0.187284	0.183781	-0.0451318	0.0591042	0.253105	-0.494482	0.301378	0.494871	-0.00702304	0.0263203	-0.201633	0.0700858	-0.211568	-0.100926	-0.792338	0.0637335	-1.18585
ANO7	ENSG00000146205.13	1.03928	0.624593	-0.409259	-0.199555	-0.401533	-1.59565	0.315295	0.783503	0.0783783	-0.0959435	0.0507863	0.173472	-1.44258	0.0618471	-0.25237	0.261385	-0.474201	-0.98175	-0.514287	-1.42719
ANO8	ENSG00000074855.10	1.14481	0.403584	0.027597	0.127694	-0.349299	-0.451468	-0.116064	1.08164	1.23085	0.238423	0.138098	0.292042	-0.0127174	0.112826	0.438004	-0.290216	0.74313	0.371365	0.956912	0.00948326
ANO9	ENSG00000185101.12	-0.200604	-0.704697	-0.0686105	-0.612862	-0.0332748	-3.20391	-0.092256	-0.292221	-0.905796	-0.339626	-0.309609	-0.011742	-0.102422	-0.0560569	-0.149986	-0.27711	0.431737	0.332369	0.0996617	0.417415
ANOS1	ENSG00000011201.11	0.560924	0.552125	0.443646	0.0846466	2.27185	-1.24294	-0.177193	-0.209716	-0.4971	0.48696	0.173211	0.031981	0.293499	0.317179	0.457744	0.448544	0.325928	0.696137	0.109109	-0.0816249
ANP32A	ENSG00000140350.15	-0.407822	0.0311108	-0.0947189	-0.0689914	-0.270525	-0.0675067	-0.153879	-0.0641124	-0.0500638	0.0870381	-0.17162	-0.201731	-0.00927364	-0.120834	-0.239261	-0.135109	-0.136448	-0.296937	-0.252775	-0.403084
ANP32B	ENSG00000136938.8	1.09847	0.365815	-0.131345	0.270649	-0.00779369	0.0179192	-0.374055	0.825482	1.25122	1.10704	-0.480427	-0.432728	-1.31827	-0.201079	-0.0814563	-0.280749	-0.690197	-0.87948	-0.62019	-0.788955
ANP32D	ENSG00000139223.2	0	1.00696	0.905588	0	0	1.06995	0	-0.900697	0	-0.051526	0	0	-0.884155	0	0	0	-0.685791	-0.583894	0.855755	-1.89422
ANP32E	ENSG00000143401.14	-1.13485	0.171392	0.00621296	0.0267484	-0.323622	-0.223483	-0.215592	0.0766645	-0.243956	0.223803	0.123401	-0.186276	-0.314402	-0.0989818	-0.327971	-0.115525	-0.457664	-1.59143	-1.55302	-1.55529
ANPEP	ENSG00000166825.13	4.03559	-0.916598	1.81707	0.348359	2.39416	3.57974	-0.44359	0.703543	0.164022	0	0	-1.43444	-0.503499	-0.20187	-0.224879	0.284561	-1.23606	-2.34994	-0.447426	0.111224
ANTXR1	ENSG00000169604.19	0.106265	0.684466	-0.405334	0.155913	0.285181	0.441994	0.366305	0.981815	1.09058	0.494299	-0.317092	0.430705	-0.710452	-0.447383	0.131179	-0.0846949	0.391158	0.112856	0.291929	-0.437803
ANTXR2	ENSG00000163297.16	3.01464	0	0	-1.48973	2.49946	1.06995	1.06799	0	0	-0.0921608	-0.100442	-0.529018	0.292601	0.222182	0.637748	-0.0340578	1.35421	2.12647	1.97715	1.5697
ANXA1	ENSG00000135046.13	0.34072	-0.20632	0.605769	0.919419	0.790698	0.547644	0.158623	-0.159097	0.513201	-0.0667229	0.00728462	0.600341	0.596678	0.613111	0.0983708	-0.185917	1.27882	2.06102	1.44117	1.54764
ANXA10	ENSG00000109511.11	0.882848	0	-1.80995	4.03445	2.66512	0	-0.709305	2.31148	3.22324	0.910247	1.07379	0	0	0	0	0	2.30202	2.89293	1.292	3.69428
ANXA11	ENSG00000122359.17	0.299203	-0.403983	-0.148945	-0.19459	-0.0484461	-0.0737625	0.0299753	-0.168922	-0.143996	0.0761515	-0.0838822	0.0528997	-0.0341302	-0.269592	-0.256623	-0.194371	0.0821825	0.199934	0.154192	-0.300924
ANXA13	ENSG00000104537.16	0	1.00696	0	1.9081	0.750056	3.39784	1.34372	0.955613	-0.113616	0.86632	-1.18261	0.715568	0	0	0	0	1.33233	0.770523	1.36653	0.887407
ANXA2	ENSG00000182718.16	-0.0467423	-0.130029	-0.220032	0.0465559	-0.0127265	-0.00324549	0.307429	-0.116643	-0.814369	0.254734	0.461417	0.232559	0.255844	0.165261	-0.116418	-0.00521849	0.357236	0.0187452	0.225553	-0.0960227
ANXA2R	ENSG00000177721.4	-0.0440462	0.0655396	-0.813636	0.145429	0.442478	0.432239	0.811545	-0.636909	0.804894	0.393289	-0.0158581	0.308194	0.788303	0	-0.306893	0	-0.520736	0.631045	0.307752	1.35417
ANXA3	ENSG00000138772.12	-0.421435	-0.518764	0.397039	0.0268734	0.0229264	-0.122165	0.109416	-0.116305	-0.346401	-0.237943	0.162486	0.0633035	0.179462	-0.29557	0.00205378	-0.774363	0.344612	0.480141	0.416042	-0.133567
ANXA4	ENSG00000196975.15	-0.337162	-0.175332	0.163154	0.174861	0.263078	-0.318884	0.402454	0.0657907	-0.231032	0.0683149	0.209851	-0.328955	0.309134	-0.0490174	0.148028	0.104966	0.2887	0.373584	0.779687	0.711822
ANXA5	ENSG00000164111.14	-0.169493	-0.211984	0.10729	-0.174289	-0.12986	-0.555049	-0.106098	-0.169531	-0.00109021	-0.508237	-0.193107	-0.436975	-0.130524	-0.17303	-0.386438	-0.341391	-0.841988	-1.1104	-0.767036	-1.07581
ANXA6	ENSG00000197043.13	0.2581	0.205912	-0.265489	-0.460817	-0.964358	-0.215265	-0.0127444	-0.04636	0.0333398	-0.011316	0.118014	-1.03459	-0.0699727	-0.155916	-0.451387	0.275636	-0.979128	-1.11255	-0.200927	-0.798955
ANXA7	ENSG00000138279.15	-0.186966	-0.272643	0.206729	0.147593	0.263951	-0.0218388	-0.0146836	-0.107345	-0.097927	-0.111027	0.164439	0.071875	0.20112	0.159817	0.0575942	0.336057	0.00163024	0.00980387	0.0679632	0.105125
ANXA8	ENSG00000265190.6	0.681824	-0.156849	1.68814	1.72789	1.43013	-0.691545	-2.70349	-2.27411	-0.469823	0.347872	0.830872	2.03506	1.11605	0	1.41276	0	2.40984	2.065	-0.68486	1.37327
ANXA8L1	ENSG00000264230.7	0.471317	-0.189496	1.39514	2.53192	1.34206	-0.0852456	-1.74421	0.942423	-0.48524	0.0961249	-0.213787	2.68618	0.520456	0.715599	1.95405	0.541403	1.36221	2.35847	0.35088	1.77374
ANXA9	ENSG00000143412.9	-0.427665	0.123817	-0.485744	0.495296	-0.128906	0.0107302	0.203753	0.110935	-0.505768	1.22433	1.11625	0.202717	0.365627	0.229785	-0.263643	0.333553	-0.194979	-0.0190226	0.120832	-0.0250139
AOAH	ENSG00000136250.11	0.705804	-0.177118	-0.189659	1.34931	0.571642	0.10818	0.11547	0.449189	-0.624344	2.65171	0.979931	0	-2.71494	0	-0.275136	0	-2.6533	-1.76548	-1.53366	-0.574247
AOC1	ENSG00000002726.20	0	0	0.715908	0.858276	0	0	1.06799	0	0	-0.388709	-0.735214	-0.382041	-0.871062	-0.305961	-0.789933	-0.516363	0.607158	-1.04358	0.890327	0.310894
AOC2	ENSG00000131480.8	0.225514	-0.169721	-0.140119	-0.0251271	0.331846	0.232377	-0.423121	0.932914	0.50427	0.810026	-0.0168812	0.287076	0.125083	0.321203	0.863276	-0.176094	0.0109866	-0.618578	-0.622545	-0.529789
AOC3	ENSG00000131471.6	-0.844295	-0.0724529	-0.584122	0.482926	-0.414695	-0.715292	-1.11863	1.09112	1.15436	0.630456	0.346871	0.404952	-0.0644505	0	0.584069	0	-0.6976	-0.486363	0.379416	-0.207899
AOX1	ENSG00000138356.13	-0.185587	1.53996	-0.771505	1.08607	2.53546	-0.703308	-0.235937	-0.240348	-0.405149	1.88492	1.16137	0.758079	0.622836	0	1.00044	0	-0.312567	1.70665	-0.601383	1.50503
AP1AR	ENSG00000138660.11	-0.289248	-0.631605	-0.0358736	-0.0896439	-0.278219	0.134962	-0.124194	-0.422309	-0.551293	-0.268583	-0.180578	-0.147862	-0.194519	-0.0163704	-0.616002	-0.350879	-0.420674	0.0864482	-0.930058	-0.0638726
AP1B1	ENSG00000100280.16	0.651129	-0.168482	-0.139613	0.0344387	0.124889	-0.0561309	0.143013	0.0659587	0.0555568	0.139512	-0.0221957	0.236156	-0.153599	-0.12735	-0.206089	-0.0592646	-0.0274833	-0.249037	0.0553028	-0.247044
AP1G1	ENSG00000166747.12	0.0417205	0.0312171	-0.10582	0.0668836	0.026658	-0.18757	-0.077133	0.166184	0.14483	0.362924	-0.105139	-0.0489404	-0.137242	0.107675	0.0158272	0.115742	-0.388436	-0.28201	0.346513	0.212623
AP1G2	ENSG00000213983.11	0.35605	-0.118103	0.145109	-0.0612381	0.373272	-0.797266	-0.0996256	0.127422	0.41691	0.252906	0.24347	0.39062	-0.169389	-0.157724	-0.0337477	0.0679856	-0.0228053	0.0802561	0.222287	0.604066
AP1M1	ENSG00000072958.8	0.213877	0.181779	0.159203	0.139037	-0.0223808	-0.0184576	0.146324	0.0646315	0.278475	0.0101041	-0.107164	-0.0215392	0.0844785	-0.0479727	0.203656	0.0733011	-0.0745461	-0.0169828	0.117069	0.144194
AP1M2	ENSG00000129354.11	0.0805449	0.0909563	0.69149	0.319184	-0.00765534	-0.734131	0.15281	0.220921	0.155812	-0.0966207	0.165844	0.196073	0.115199	-0.238909	0.026261	-0.0189909	-0.0893197	-0.400596	-0.181012	-0.601155
AP1S1	ENSG00000106367.13	0.13993	-0.0918208	-0.023093	0.114172	0.201421	0.00924237	0.0476783	-0.180138	-0.227066	0.179567	0.322394	0.219957	0.460893	-0.00611124	0.0836546	-0.0251459	0.35504	0.284443	0.649087	0.196919
AP1S2	ENSG00000182287.13	-0.491702	-0.184128	0.102329	0.438623	0.312456	-0.452657	0.199001	-0.179021	-0.862285	-0.255586	-0.100883	-1.13171	0.426649	0.28437	0.54637	0.182352	0.451801	-0.187048	-0.319231	-0.529039
AP1S3	ENSG00000152056.16	-0.284718	-0.300581	0.231819	0.443866	0.531784	-0.181534	0.310856	0.21991	-0.779544	0.404718	0.0851401	0.613714	-0.150296	0.175838	-0.825503	-0.0826538	0.485518	0.827553	-0.263026	0.280796
AP2A1	ENSG00000196961.12	0.754499	-0.0619884	0.173688	0.0296712	0.0343934	0.0281446	0.0991039	-0.0163194	0.525777	0.0848421	0.0257218	0.205149	-0.0969137	-0.102284	-0.0836922	-0.107502	0.23569	0.259099	0.115762	-0.037333
AP2A2	ENSG00000183020.13	0.501172	0.0835567	-0.168763	-0.00132961	-0.201932	-0.416222	-0.0670671	0.0181824	0.27367	0.129235	-0.117962	-0.409431	-0.148999	-0.300529	-0.0225061	-0.204509	-0.042379	-0.102427	0.081789	-0.134959
AP2B1	ENSG00000006125.16	0.205205	0.129199	0.0526868	0.141162	-0.0441438	0.101496	-0.0952313	0.463062	0.491637	0.545634	-0.144973	0.293001	-0.501796	-0.0341398	0.192706	0.0619123	-0.243533	-0.720739	0.466568	-0.36103
AP2M1	ENSG00000161203.13	0.0601029	-0.303477	0.193926	0.0338766	0.149589	-0.013543	0.238952	-0.058472	0.0884271	-0.0553181	0.0887076	0.148213	0.132087	-0.113855	-0.0621026	0.075175	0.0893936	-0.227528	-0.0568699	-0.431567
AP2S1	ENSG00000042753.11	-0.0771473	-0.130014	0.290073	0.066335	0.139398	-0.0477587	0.0369349	-0.251362	0.0698304	-0.111319	0.024183	0.0778188	0.230453	-0.107027	-0.0392303	0.0147912	-0.0953275	-0.480068	-0.154659	-0.476549
AP3B1	ENSG00000132842.13	0.0630505	0.0791725	0.207327	-0.01115	-0.0571083	0.234162	0.00342445	-0.0455185	-0.0654252	0.112639	0.0775873	0.0738835	0.116888	0.203289	0.058365	0.140661	-0.0916325	-0.115695	0.194709	-0.0741325
AP3B2	ENSG00000103723.12	-0.325075	0.166359	0.0705688	0.293515	-0.366224	1.48619	-1.1967	0.311651	0.657282	0.157648	-0.227912	0.216823	-0.319578	-0.0368575	-0.0408018	-0.434349	-0.071416	0.626152	-0.743229	-0.770385
AP3D1	ENSG00000065000.15	0.584765	0.185597	-0.0789864	0.180733	-0.00767441	-0.111292	-0.119115	0.104463	0.623166	0.339196	-0.017071	0.00876948	-0.282675	-0.226442	-0.0728015	-0.194102	0.0196262	0.0962306	0.194815	0.0698259
AP3M1	ENSG00000185009.12	-0.26764	0.0248967	0.283944	0.106905	0.0628574	0.122787	0.0485805	0.0791846	0.152481	0.0837358	0.00598862	0.213558	-0.0895285	0.155405	0.0170309	0.17272	-0.0894509	-0.375525	-0.173359	-0.247868
AP3M2	ENSG00000070718.11	-0.236825	0.207086	-0.350308	-0.173557	0.080707	0.068016	0.0219052	0.0431066	-0.580851	-0.0775189	-0.00955785	-0.143871	0.0397029	0.11594	0.126681	0.156263	-0.332243	-0.237525	-0.469378	-0.229427
AP3S1	ENSG00000177879.14	-0.125242	0.0873008	0.309811	0.18486	0.335427	0.155586	0.11977	-0.156582	0.318679	-0.0192104	0.174946	0.153942	0.312294	0.249936	0.10861	0.129753	0.425023	0.1882	0.155581	-0.284465
AP3S2	ENSG00000157823.16	0.0655627	0.00894425	0.499341	0.116155	-0.273728	-0.258607	0.107916	0.132987	0.811515	-0.109913	-0.150142	0.293612	-0.0867632	0.0178124	0.13359	0.0100929	-0.42621	-1.0889	-0.359768	-0.427058
AP4B1	ENSG00000134262.12	-0.217306	-0.262904	0.084383	-0.246754	-0.242717	-0.471006	-0.0837495	-0.122548	-0.214695	0.0638168	0.0612342	-0.28188	-0.110053	0.0150755	0.0265546	0.133405	-0.277648	0.244473	-0.317468	0.00582967
AP4E1	ENSG00000081014.10	0.479268	0.145299	0.516253	0.113685	0.00880907	-0.038548	-0.0565532	0.0808183	0.171737	0.343212	0.351755	0.291231	-0.19829	0.0986334	-0.0955677	0.161296	-0.125135	0.0730991	-0.142949	0.116409
AP4M1	ENSG00000221838.9	-0.00916059	0.0710018	-0.345933	-0.248437	-0.077949	-0.276675	-0.0515954	-0.194755	-0.320299	-0.324752	0.0594413	-0.54236	0.290844	-0.136966	0.0395627	-0.165578	0.16352	0.2401	0.133135	-0.04233
AP4S1	ENSG00000100478.14	-0.04478	0.59331	0.146879	0.27379	0.659477	0.356194	0.011464	0.1451	0.12951	0.164467	0.228662	0.146123	0.0310372	0.0556354	0.0546416	0.234407	-0.348355	-0.092479	-0.100283	0.0688977
AP5B1	ENSG00000254470.2	0.283957	0.178739	-0.0429779	0.0922865	0.24479	-0.28736	-0.111388	0.00848224	0.489113	0.135416	-0.110735	-0.119297	-0.175196	-0.235398	0.233915	-0.120028	0.0999896	0.291144	0.685352	0.844357
AP5M1	ENSG00000053770.11	-0.521326	-0.259978	-0.618802	0.135696	0.212449	-0.31731	-0.0429929	0.0556905	-0.637355	-0.163681	0.0739479	-0.151321	0.00251208	0.0742907	0.0156795	0.145268	-0.535898	-0.52864	-0.434139	-0.154746
AP5S1	ENSG00000125843.10	0.292945	-0.111759	0.0752737	0.0783106	0.267814	-0.297104	-0.0330513	-0.269182	0.18578	-0.095791	0.0427823	0.160867	0.254219	-0.0960981	0.181547	0.110614	-0.132462	-0.38327	0.38609	0.00521442
AP5Z1	ENSG00000242802.6	0.499202	-0.087813	0.0586271	-0.0658677	0.176096	-0.20841	0.0235297	0.0270016	0.225812	0.140183	0.0134386	0.0168486	0.157507	-0.0293034	-0.0823526	0.175709	0.135813	0.184332	0.338545	0.720164
APAF1	ENSG00000120868.13	0.271437	0.374775	0.0331023	0.175396	-0.189912	0.100687	0.099719	0.0756468	0.0529312	0.435266	0.231	-0.139453	0.0994831	0.324662	-0.135359	-0.110829	-0.0548645	-0.0270939	-0.0415185	-0.211721
APBA1	ENSG00000107282.7	1.81641	1.26248	0.224188	0.613392	0.547266	0.942264	0.081378	0.831245	0.780328	1.32184	0.0448315	-0.14815	0.71033	0.343522	1.08055	0.403497	0.37696	1.00373	1.96333	1.24568
APBA2	ENSG00000034053.14	0.0543291	0.0887416	-0.917548	-0.100964	0.0256784	-0.191018	0.000330475	-0.206894	-1.3026	-0.2663	-0.0218335	-0.0306256	0.171246	-0.0891325	0.0133214	0	0.297854	-1.01353	-0.134889	-2.37596
APBA3	ENSG00000011132.11	0.27805	-0.00600228	-0.100943	0.0196144	-0.100417	-0.313203	-0.0200913	0.0739767	-0.0115945	0.0526114	0.111801	-0.00726225	0.0771758	-0.567706	0.0641981	-0.215457	0.0290725	-0.16511	0.104369	0.017476
APBB1	ENSG00000166313.18	0.706198	0.14337	0.0805015	-0.344478	-0.456855	-0.0143271	0.00816057	-0.221324	-0.374723	0.352798	0.530956	-0.0643373	0.169745	0.0682745	0.0768065	0.162484	0.199803	0.624752	0.0604221	0.206336
APBB1IP	ENSG00000077420.15	-1.40082	1.00696	0	-2.81727	-0.98217	1.06995	0	1.02286	0	-0.306932	-0.899127	-1.50408	-0.884155	0	0	0	-0.553139	-0.229802	0	0.142668
APBB2	ENSG00000163697.16	-0.124856	0.512482	0.286133	0.252974	0.0366935	0.426554	-0.269878	0.018124	0.911274	-0.140963	-0.319957	0.186323	-0.430814	-0.0112033	-0.111742	0.300515	0.839103	0.267414	0.475481	1.07464
APBB3	ENSG00000113108.18	0.539455	0.285276	-0.339784	0.308591	0.24564	0.0792115	0.120565	-0.0540958	-0.153985	0.0754494	-0.805365	-1.45003	-0.180942	0.509224	-0.049421	0.0940133	-0.337457	0.896965	0.17685	0.811312
APC	ENSG00000134982.16	-0.253415	0.0411501	0.0313833	-0.0587325	-0.330244	0.160745	-0.29877	0.255069	0.369974	0.180643	-0.153978	-0.132721	-0.218772	0.114688	0.0466207	0.287247	-0.0110596	0.198061	0.75138	0.398222
APC2	ENSG00000115266.11	1.037	0.263527	-0.126687	0.44364	3.29255	0.438029	-0.172117	-0.12094	1.28827	0.08313	0.214244	0.213317	-0.0902916	0	0.151655	0	0.213242	0.330242	0.28176	0.166513
APCDD1	ENSG00000154856.12	0.153607	0.7596	0.694462	0	0	0	0.288383	-0.0951391	-1.04331	-0.182008	-0.374947	-2.8164	-0.241417	-0.167089	0.646897	-0.507201	1.07958	1.61715	0.600464	1.98735
APCDD1L	ENSG00000198768.10	-0.433953	-0.449588	0.762682	0.729675	0.69801	0.213634	0.864798	-1.80731	1.04901	0.936781	-0.0452079	0.987906	-0.953466	0	1.70788	0	-1.20008	-0.162589	0.42471	-1.15941
APCS	ENSG00000132703.3	0	0	0	0	0	0	0	0	0	0.910247	1.97584	-1.92752	0	0	0	0	0	0	0	0
APEH	ENSG00000164062.12	0.249392	-0.428528	0.0512007	-0.0771829	-0.0820223	-0.121377	-0.0212082	-0.183743	0.0884286	-0.159316	-0.0820402	0.107589	0.0598145	-0.0444529	-0.149609	0.0187575	-0.171558	-0.411707	-0.120578	-0.354333
APELA	ENSG00000248329.5	3.88828	2.00641	2.35454	1.62512	0.941988	-0.334312	-1.54115	3.52079	-2.43432	-0.213631	-0.0828299	-1.38346	2.81244	0	-1.60828	0	-0.522479	-0.209758	0.988188	0.304055
APEX1	ENSG00000100823.11	-0.111466	0.0737348	0.0976734	-0.0351186	0.0399971	-0.0627742	-0.0176932	-0.0523254	-0.221357	-0.00754807	-0.0524957	-0.123596	0.0908014	-0.113568	-0.113252	-0.125806	-0.110268	-0.234901	-0.478849	-0.479488
APEX2	ENSG00000169188.4	-0.198153	-0.127442	-0.151748	-0.0374913	0.121386	-0.127315	-0.177341	-0.248751	-0.288487	-0.174289	-0.0270762	-0.0246487	-0.221285	-0.332542	-0.106334	-0.0922786	-0.163407	-0.268325	-0.251891	-0.187754
APH1A	ENSG00000117362.12	0.0912132	0.190221	0.0999912	-0.0936606	-0.0210322	-0.00755405	0.121724	-0.103808	-0.0209533	-0.106705	0.0451213	0.116583	0.248449	-0.063822	0.181815	0.17457	0.139253	0.11433	0.309392	-0.0386329
APH1B	ENSG00000138613.13	0.19441	-0.533534	0.10173	0.263864	0.0816433	0.253989	0.13345	-0.076411	0.208745	0.479091	-0.633229	-0.695637	0.307895	0.19734	-0.560193	-0.125919	-0.403208	0.402778	-0.324369	-0.189525
API5	ENSG00000166181.12	-0.161114	0.133417	0.0459504	0.0299675	-0.136107	-0.0832779	-0.0111862	0.0945831	0.146044	0.0637586	-0.126634	-0.113254	-0.0932719	0.140571	0.00171551	0.0575917	0.0834311	0.0602031	-0.0692518	-0.209205
APIP	ENSG00000149089.12	-0.0918851	-0.0686267	-0.69985	0.114857	0.394546	-0.106893	0.170078	-0.0684858	-0.419697	-0.240603	-0.00984922	-0.182865	0.133415	0.199467	-0.121772	0.0385971	-0.396534	-0.435087	-0.685091	-0.400568
APITD1	ENSG00000175279.21	-0.668724	0.116875	-0.384941	0.193388	-0.0177154	0.444066	-0.237365	-0.170163	-0.452934	-0.431124	0.195806	-0.38997	-0.002057	-0.268123	-0.00832128	-0.164225	-0.316643	-0.705185	-1.00345	-0.850129
APITD1-CORT	ENSG00000251503.8	0.49115	-0.0667353	-0.451452	-0.407865	0.466936	0.0265924	0.434989	0.0921414	-0.341062	-0.3595	-0.446009	0.157899	0.0859372	-0.2691	0.0573884	-0.435333	-0.149714	-0.620647	-1.14129	-0.995693
APLF	ENSG00000169621.9	-0.576449	-0.0873942	-0.205923	-0.220958	-0.252619	-0.108567	-0.0313774	-0.0192819	-0.354649	0.236423	0.368698	-0.192452	0.00554666	-0.200572	0.394609	-0.244413	0.24001	-0.253914	-0.104839	-1.40869
APLN	ENSG00000171388.11	-0.061289	1.70359	0.910804	-0.389127	1.82333	-1.37364	0.508714	0.745901	1.83339	-0.583273	0.878168	-1.977	0.0977174	-0.225245	-0.197085	-0.126766	-0.178104	-4.25416	-0.292125	-3.281
APLNR	ENSG00000134817.10	-0.948554	0	0	0	0.941383	0	0	0	0	0	0	0	0	0	0	0	0	0	0	0.142668
APLP1	ENSG00000105290.11	0.989282	0.259233	-0.0724675	-0.0555314	-0.231322	0.297459	-0.306416	-0.181149	0.730436	-0.279696	-0.537588	-0.562526	-0.255733	-0.03797	0.171135	-0.364893	0.460637	-0.286061	-0.927735	-3.01993
APLP2	ENSG00000084234.16	0.196584	-0.0148105	0.0248743	0.0348477	-0.260278	0.247716	0.0767965	-0.072431	0.045041	-0.00543284	0.00936984	0.24793	-0.236853	-0.313099	-0.155278	-0.16151	0.115081	-0.128905	0.386606	-0.242148
APMAP	ENSG00000101474.11	0.149836	0.165735	0.381873	-0.00170285	0.0899689	0.273632	0.0235529	-0.210145	0.320768	0.0390954	0.0939545	-0.0229138	0.22636	-0.0511103	0.0405157	0.207885	0.270832	0.439308	0.0834752	-0.695738
APOA1	ENSG00000118137.9	0.189334	0.391561	-0.0759033	2.27864	2.12783	0.379129	-0.423563	-0.946953	0.270722	0.642728	0.689458	-2.67855	-1.26379	0.194382	-1.15908	-0.557081	-1.01728	-0.651946	-2.94539	-2.5539
APOA4	ENSG00000110244.6	-0.948554	0	0.905588	0	0	0	0	1.02286	0	0	0	0	0	0	0	0	0	-0.229802	0	0.142668
APOA5	ENSG00000110243.11	0.230363	-0.0411061	4.06437	0.41639	-0.964487	1.06995	0.0848571	0.98931	0	0	0	-0.67895	0.657778	0	-2.40457	0	-1.48674	1.86221	-2.41789	-0.232748
APOB	ENSG00000084674.14	-0.0671858	1.00696	0.905588	0	0	2.65331	0	0	0	3.22768	1.5435	-0.86261	0	0	-2.34028	0	0	-0.2298	0	0
APOBEC1	ENSG00000111701.6	0	0	0	0	0	0	0	0	0	0	0	0	0	0	0	0	0	0	0	0
APOBEC2	ENSG00000124701.5	0.186714	1.21182	-0.208149	0.455309	1.53378	1.21887	0.430395	0.989159	-0.76462	1.0284	-0.0171571	-0.251967	1.1917	0	0.596388	0	-0.176669	-0.769043	-0.588422	0.782496
APOBEC3A	ENSG00000128383.12	-0.0671858	0	0	-1.70231	0	0	-3.14973	1.02286	3.03472	0.910247	0	1.80024	1.57694	0	-0.842509	0	3.11693	4.87658	4.16807	6.56977
APOBEC3B	ENSG00000179750.15	3.2719	0.060869	-1.39207	-0.405516	-0.346683	-0.200335	0.161017	-0.23602	0.196108	-0.14433	-0.419581	-0.256847	0.491047	-0.705387	0.869965	-0.497062	2.21373	-0.967364	0.0465002	-1.84213
APOBEC3C	ENSG00000244509.3	-2.65519	1.82497	0.0875357	-0.0767083	0.0375682	-0.693818	0.105889	0.105756	0.147034	0.0512998	-0.0217961	-0.122275	0.0734277	-0.0913626	0.130769	0.167876	-0.171892	0.327806	-0.067283	0.548621
APOBEC3D	ENSG00000243811.7	0	0	0	0.841917	-1.12402	-0.813376	1.57648	1.02286	-2.10222	-0.667636	0.92302	-0.0956118	0.638713	0	1.87392	0	-0.740096	1.07209	-0.0144269	1.46442
APOBEC3F	ENSG00000128394.16	-0.822622	-0.916598	-1.01797	0.0895562	0.0419783	-0.453864	0.32507	0.141338	0.779027	0.57994	-0.0690438	0.357492	-0.583337	-0.0676449	0.00120815	0.0719403	0.571077	1.42731	0.918627	1.94046
APOBEC3G	ENSG00000239713.7	-0.0671858	-0.916598	1.29727	0.687418	0.192545	-2.96601	0.389281	0.128191	-0.247812	-1.67509	-1.25426	-1.04519	-0.884155	0.80622	-1.75958	0.688794	1.89666	1.7223	-0.0499635	3.1031
APOBEC3H	ENSG00000100298.15	0	0	0	-0.845149	0.721393	0.879511	3.01104	0.38454	0.841258	0.243383	0.0975804	0.994771	0.500104	0	1.53143	0	-0.426413	-1.51902	-1.3466	1.59421
APOBEC4	ENSG00000173627.7	2.84555	2.55987	-1.54595	-2.70144	0	0.876685	1.14955	1.60453	-2.79588	0	-0.744378	-1.43444	0	0	0	0	-0.524355	2.58787	-1.85258	1.20156
APOBR	ENSG00000184730.10	1.38705	0	0	-0.816109	0	-0.853601	0	0	1.44628	3.4441	-1.45606	2.53855	0.0665619	0	-0.953037	0	0.262466	0.0194839	0.0218605	0.158657
APOC1	ENSG00000130208.9	-0.82733	-0.297018	0.794766	-0.0303273	-0.336613	-0.55589	0.127725	-0.535899	-0.90919	-0.581199	-0.549702	-0.663127	-1.57398	-0.0754208	-5.22463	-0.893747	1.09898	-3.28475	-1.79514	-4.64457
APOC2	ENSG00000234906.8	0.694843	1.00696	3.04398	0	0	0	1.06799	-0.276559	0	1.63355	1.97584	0	0.214515	0	0.723065	0	-0.965769	0	-0.935366	-0.218001
APOC4	ENSG00000267467.3	0	0	0	0	0	0	-0.855564	0	0	0	0	0	0	0	0	0	0	0	0	0
APOD	ENSG00000189058.8	1.84462	0	0	0	-0.98217	0	2.60642	1.04428	0.42593	0	-0.849765	0	0	0	0	0	0.439298	2.69833	-0.935366	3.14121
APOE	ENSG00000130203.9	0.606175	1.90585	-0.166921	-0.391192	0.345534	0.482456	-0.198043	-0.286824	0.353264	0.476028	-0.387932	0.0574076	0.0291052	-0.334896	-0.220597	-0.610853	0.453831	0.983431	0.827898	-0.56686
APOF	ENSG00000175336.9	0.257085	-0.778084	-2.48782	0.0767154	-0.132114	0.0937501	-1.35627	1.73674	-0.551858	1.37022	1.34916	-2.35577	0.37934	0	-0.244459	0	-0.809938	-0.86363	-1.15167	0.171772
APOH	ENSG00000091583.10	-0.0671858	0	0	0	0	0	-1.84682	0	0.39871	0	0	1.2446	2.80156	0	3.09742	0	-0.452452	-1.31401	0	-0.911641
APOL1	ENSG00000100342.20	0.177902	0.277029	-0.0513186	-0.555976	-0.868372	-1.09718	0.207485	0.491379	0.950717	0.763372	0.301635	1.37406	-0.537313	-0.272896	-0.0868813	-0.709648	-0.133749	0.727685	2.02471	1.80994
APOL2	ENSG00000128335.13	0.211203	-0.0933286	-0.0674753	-0.162816	-0.0864113	-0.691721	0.266088	0.111683	0.247044	0.318665	0.371458	1.36019	0.400271	0.0529644	0.0684364	-0.105414	0.548457	1.53973	1.92315	2.40371
APOL3	ENSG00000128284.19	-0.655281	1.62184	-0.770528	-3.07782	-0.995575	-0.853601	0.854466	0.924468	0.0374942	1.69774	1.05787	2.25378	0.423014	0.773061	0.6238	0.521939	0.872098	2.27906	2.26229	2.99107
APOL4	ENSG00000100336.17	0.235333	-1.11858	-0.459175	1.02601	-1.37369	0.228956	-0.945588	0.481119	0.282498	-0.259254	1.30726	0.676562	0	0	3.30348	0	1.97668	3.0529	1.16158	3.61545
APOL5	ENSG00000128313.2	0	0	0	0.481656	-2.91805	1.06995	0	2.53856	0.48231	0	0	0.282831	0	0	0	0	0	0	0	0.864007
APOL6	ENSG00000221963.5	0.178389	-0.127422	-0.630643	0.0947024	-1.05122	3.67151	0.850582	0.632454	0.735888	1.02251	0.923267	1.62027	0.228899	0.441618	0.142316	0.565853	0.054952	1.39514	2.02564	2.22992
APOLD1	ENSG00000178878.12	0.239037	0.171201	-0.194462	0.745499	-0.292713	1.42822	0.314666	0.0357292	0.172223	-0.423477	0.028812	0.116609	0.12258	-0.0311091	0.562918	-0.172182	1.22866	0.113225	0.243304	-0.957434
APOM	ENSG00000204444.10	-0.41612	-0.180003	-0.0801504	0.0018167	-0.626448	0.113047	-0.267701	-0.14193	-0.173349	-0.578035	-0.24088	-1.50878	0.533335	0.392724	-0.129775	0.0974841	-0.207083	-0.046339	-0.0435296	-0.486052
APOO	ENSG00000184831.13	-1.52251	0.0829848	-0.0145667	-0.230835	-0.0771387	0.179271	-0.338615	-0.197274	-0.273543	-0.29891	-0.156696	-0.0768232	-0.623812	-0.726755	-0.145404	-0.241345	-0.43073	-0.204133	-1.13015	-0.0641809
APOOL	ENSG00000155008.13	0.11929	0.0116699	0.169243	0.174345	-0.183149	0.166356	-0.27261	0.497198	0.336373	0.497124	-0.176549	0.229078	-0.512322	0.132346	0.0368502	0.093716	-0.117834	0.0288713	0.00479436	-0.212716
APOPT1	ENSG00000256053.7	-0.130172	0.0725872	0.416067	0.165856	-0.0786231	0.141996	0.107098	0.0988969	0.276825	0.0944946	0.117229	-0.0468234	0.149292	-0.0183781	-0.0686846	-0.0807304	0.12263	0.00644267	0.32795	-0.0214868
APP	ENSG00000142192.20	0.624569	0.308028	-0.111034	0.201813	-0.273721	0.0114353	0.137213	0.175834	0.4783	1.08071	0.741559	0.342579	-0.159311	-0.1695	-0.198404	-0.179701	0.240708	0.763133	0.566008	0.360305
APPBP2	ENSG00000062725.9	-0.193504	-0.0254104	0.159244	-0.0536841	-0.10354	0.31156	0.0638614	-0.0896478	0.408725	-0.329314	-0.151046	0.26754	0.171911	0.112946	0.168304	0.144946	0.125745	0.276408	0.584102	0.417725
APPL1	ENSG00000157500.10	-0.517631	-0.093275	0.0402604	-0.106251	-0.0375102	0.0446351	-0.150429	0.00598721	-0.426253	-0.187123	0.00939479	-0.0463924	0.0665479	0.00375596	0.0631734	0.108912	-0.160561	-0.304823	-0.361332	-0.57236
APPL2	ENSG00000136044.11	0.222083	0.295643	-0.0424959	0.12875	-0.161878	-0.0773519	-0.000272503	0.253924	0.129196	0.329017	0.150659	-0.299702	0.0412151	0.0622156	-0.056395	0.0164633	0.207185	0.476375	0.121106	0.0142989
APRT	ENSG00000198931.10	-0.0705069	-0.0488775	0.209575	0.043687	0.182393	-0.170258	0.0198097	-0.039569	-0.341462	-0.195139	-0.0523672	0.195661	0.218758	-0.0501689	-0.134852	0.0316467	0.0151881	-0.287982	-0.207402	-0.531621
APTX	ENSG00000137074.18	-0.318177	-0.26556	-0.181956	-0.136163	0.134415	-0.166878	-0.100524	-0.0915529	-0.272347	-0.292028	-0.170492	-0.112972	0.124325	0.00609089	0.0355817	0.105064	0.0792317	0.155631	0.129975	0.34774
AQP1	ENSG00000240583.10	0.191683	-0.16207	0.693313	0.282933	0.0515525	1.01627	-0.0325186	-0.598862	0.20394	-1.21139	-0.898815	-2.32839	-0.405844	0.222339	0.311536	0.319658	1.54871	0.670759	2.12867	1.14798
AQP10	ENSG00000143595.12	-0.0671858	1.00696	-0.0561838	-3.41228	2.31327	-3.0679	-0.855564	0.0347053	-0.0593754	-1.01331	0.998464	-0.67895	0	0	2.58711	0	-0.0432774	0	0.0264166	-0.218001
AQP11	ENSG00000178301.3	0.593821	0.566002	0.0588824	0.204312	0.0758401	-0.228007	0.269568	0.0767926	-0.281107	0.293156	-0.434654	-0.0944585	0.212207	0.265192	0.238315	0.355568	0.1701	0.489997	0.859455	0.532578
AQP12A	ENSG00000184945.13	0	0	0	0	0	0	1.93013	0	0	0	0	0	0	0	-0.953037	0	0.83499	0	0	0.142668
AQP12B	ENSG00000185176.12	0	0	0	0	0	0	1.06799	0	1.44628	0	0	-0.67895	0	0	-0.953037	0	0.359259	0	-1.77986	0.142668
AQP2	ENSG00000167580.7	0.285309	-0.682791	-2.03557	0	-3.5032	0	-1.28622	-1.02915	1.57614	2.11973	0.108627	2.01606	-0.778894	0	-1.40255	0	0.753737	0.769115	1.27822	1.36465
AQP3	ENSG00000165272.14	0.0479524	0.0386292	0.995159	0.100862	1.31145	1.42103	-0.119442	0.265823	0.217611	-2.36952	-1.17687	1.4809	0.0439239	0.203832	0.00706346	0.173664	1.40261	2.22304	0.555893	2.80327
AQP4	ENSG00000171885.13	-1.94732	3.5995	-1.05948	0.326264	0.38445	-0.209708	1.61767	2.35989	-0.0720376	1.27942	0.489217	-0.259259	0.513303	0	-0.620583	0	0.460261	0.879421	-0.235397	0.248104
AQP5	ENSG00000161798.6	-0.622876	-0.639825	-0.227107	1.85877	0.45031	1.56043	-0.300356	0.358738	1.45951	-0.051526	2.53766	-2.3021	-0.875998	-0.079642	-1.11613	-0.166433	0.522343	0.292139	0.422527	0.863042
AQP6	ENSG00000086159.12	0.176729	-0.758302	-1.39311	-0.56709	-1.7203	0.782282	-0.458871	-0.629762	1.53551	4.20233	-2.36471	0.364315	-0.912739	0	2.5303	0	-0.652954	0.24363	-0.690696	0.676434
AQP7	ENSG00000165269.12	0.921043	0.602651	-2.18985	0.0170368	-0.589666	-1.66053	-0.792397	-0.46731	0.407909	2.20238	1.07379	-0.0931176	-1.76431	0	-0.298245	0	-0.055096	1.14744	1.07044	0.500166
AQP8	ENSG00000103375.10	-1.88197	-1.88376	-1.28619	0	0	5.69241	-1.7598	2.50441	-1.43796	-1.19854	1.61646	-0.803454	1.0394	0	0.750396	0	-0.53178	-3.10518	-2.34735	-2.11971
AQP9	ENSG00000103569.9	0.487169	0.855349	-1.38559	-0.13886	-2.60043	-1.52152	-0.122286	0.279166	-0.574437	0.302943	0.00196856	0.486323	0.250792	0	0.479533	1.77903	-4.19196	0.358052	-1.47743	2.05281
AQR	ENSG00000021776.10	-0.316103	-0.0532439	0.0212803	-0.0391969	0.0516729	-0.000918115	0.0660473	-0.00346887	0.0453861	0.0894029	0.0108896	0.00350357	0.0544857	0.0937479	0.0466664	0.00363623	0.0248371	-0.141733	0.140518	-0.0457966
AR	ENSG00000169083.15	-0.627666	-0.713854	-0.994976	0.432498	-3.28562	-0.158421	0.447361	1.93041	0.484507	4.92972	0.600793	-2.38977	0.365359	-0.0773052	0.690142	-0.329621	-0.402387	0.0825447	1.43388	-0.676793
ARAF	ENSG00000078061.12	0.334025	0.09117	0.207818	0.0449132	0.1279	-0.132605	0.0405341	0.00151287	0.331364	0.179439	-0.0527232	0.0963522	-0.0962965	-0.211061	0.00970723	-0.0937948	0.0541005	0.169792	0.225042	0.21488
ARAP1	ENSG00000186635.14	0.520237	-0.106423	-0.337877	0.0511239	0.04579	-0.341712	-0.108018	0.0507792	0.491993	-0.0152434	-0.170514	-0.487257	-0.196791	-0.0381575	-0.0156691	-0.0215014	-0.0380883	0.585992	0.208866	0.570336
ARAP2	ENSG00000047365.11	-0.31112	-0.220066	0.522259	-0.273993	-0.264612	0.053995	-0.072289	0.113486	-0.205541	0.223609	0.172543	0.544607	0.150332	0.27196	0.121617	0.076892	0.664636	0.542229	1.08152	1.34965
ARAP3	ENSG00000120318.15	0.311868	0.45482	-0.621523	0.056403	-0.161719	-0.553761	-0.0903017	0.199999	-0.335357	-0.418658	-0.439256	0.509325	-0.461911	0.182697	-0.24015	-0.101086	0.316922	0.56242	-0.0440481	0.109458
ARC	ENSG00000198576.3	-0.759662	-1.23789	-0.88004	-1.61288	-0.63522	0.722569	-0.175935	0.712286	0.0575374	-2.77987	0.42144	-1.18604	-0.501524	0	-0.083138	0	-0.148939	-0.900436	-0.365797	-0.768393
ARCN1	ENSG00000095139.13	-0.0418747	-0.159339	-0.139136	0.026031	-0.214776	0.167121	0.10343	0.0953034	0.209923	0.0723447	-0.0273813	0.0123672	-0.0630491	0.175001	-0.0381622	-0.0319462	-0.0766235	0.104368	0.0776739	-0.107124
AREG	ENSG00000109321.10	1.25428	0.0854221	0.220252	1.71537	1.72064	-2.15641	1.45891	-0.794852	-0.277095	0.653776	0.607944	0.0195853	0.41292	0.832936	-0.114303	0.308858	-0.034592	-1.17094	0.750275	-0.0900258
AREL1	ENSG00000119682.16	0.0871538	0.0257932	0.0284046	0.0531641	0.00737956	0.0689664	-0.0536344	0.122647	0.0381185	0.0881751	0.0398795	-0.056895	-0.0754619	0.141474	0.0991408	0.0264598	0.0180126	0.467204	0.542569	0.576907
ARF1	ENSG00000143761.14	0.0110678	-0.0617934	0.237118	0.113647	0.14105	0.144997	0.134178	-0.0349652	0.186058	0.0147745	-0.00464369	0.0264065	0.114878	-0.0645321	0.0493931	0.0186253	0.168572	0.10089	0.509902	0.277813
ARF3	ENSG00000134287.9	-0.15536	0.0157174	0.181018	0.199981	0.0686601	0.04691	0.0774158	0.138117	0.212583	0.221945	0.114576	0.181814	-0.206948	-0.0783845	-0.0616003	0.213059	0.141136	0.267988	0.308613	0.409663
ARF4	ENSG00000168374.10	-0.383827	-0.107402	0.555313	0.0946228	0.0415563	0.340239	0.264761	-0.0319276	0.616098	0.177827	0.131757	0.307837	0.119476	0.183528	-0.00833305	0.088782	0.22858	0.386723	0.193278	0.342582
ARF5	ENSG00000004059.10	0.052357	0.0162622	0.231182	0.0691878	0.117963	0.131693	0.03271	-0.250821	0.0431805	-0.12152	0.130381	0.0136278	0.256335	-0.109732	0.10804	-0.0396761	0.264316	-0.0772819	0.2392	-0.249188
ARF6	ENSG00000165527.6	-0.112624	-0.0945857	-0.128343	-0.0215072	0.0436119	-0.0868732	0.0589727	0.069634	-0.121094	0.0538731	0.0868389	0.643703	0.00310874	-0.161651	-0.0280264	-0.11219	0.00512104	0.186047	0.282389	0.29365
ARFGAP1	ENSG00000101199.12	0.590052	0.0664161	0.159599	-0.0616167	0.0578583	-0.151445	-0.0119617	-0.0152727	0.35046	-0.00418262	0.0499352	0.205956	0.182846	-0.13014	0.146844	-0.0434055	0.183754	0.420936	0.61183	0.510664
ARFGAP2	ENSG00000149182.14	0.283076	-0.19598	0.404443	-0.113895	0.0712536	-0.104378	0.0111805	-0.121191	0.274488	-0.182649	0.00108182	0.108831	0.196095	0.0443876	0.0795164	0.246338	-0.229685	-0.32734	-0.161673	-0.0151326
ARFGAP3	ENSG00000242247.10	-0.675662	-0.266927	-0.181088	-0.413163	-0.463471	0.0419033	-0.142733	-0.170543	0.0440956	-0.209302	-0.00525678	-0.042149	-0.138294	-0.03867	0.109361	-0.0628021	0.366642	-0.456848	-0.03301	-0.487324
ARFGEF1	ENSG00000066777.8	-0.215496	-0.038179	-0.0476209	-0.0954932	-0.24593	-0.0414074	-0.0039649	0.198368	-0.11213	0.142072	-0.086942	-0.101887	-0.259708	0.16558	-0.068294	0.064647	-0.430768	-0.0329277	0.349478	0.280367
ARFGEF2	ENSG00000124198.8	-0.301997	-0.392377	0.0472086	0.431474	0.259115	0.00938	-0.11265	-0.0397769	0.25301	0.0513719	-0.0523773	-0.252873	-0.143435	0.110782	-0.227411	-0.0485666	-0.104963	-0.00175177	0.301009	0.176905
ARFGEF3	ENSG00000112379.8	0.205258	0.643252	0.4423	0.00863096	-0.263607	-0.640269	0.539983	1.15607	2.4448	0.531402	-0.0330941	0.474682	-0.549176	-0.2955	0.386	-0.238421	1.28731	0.091048	1.50874	-0.274884
ARFIP1	ENSG00000164144.15	-0.628672	0.0286685	0.321188	-0.146897	-0.0737927	-0.038888	0.109921	-0.0475689	0.069142	-0.166931	-0.0531671	0.134478	0.0912332	-0.0261911	0.0562989	0.0970749	0.0952898	0.38653	0.159515	0.269753
ARFIP2	ENSG00000132254.12	0.0594594	-0.132336	0.228407	0.0559262	0.235205	-0.0196527	0.0331713	-0.0185456	0.0403601	0.0831831	0.0518217	0.294445	0.097777	0.165964	0.0132166	0.0642012	-0.0891661	0.00847468	0.351708	0.140816
ARFRP1	ENSG00000101246.19	0.751226	0.138596	0.134248	-0.0506569	-0.177255	-0.318816	-0.0313861	-0.173288	0.330072	-0.0289741	-0.110475	-0.160093	0.0377169	-0.22015	-0.013291	0.0347383	-0.159026	0.122057	-0.0197476	0.5229
ARG1	ENSG00000118520.13	1.46054	0.780129	-0.505474	-3.52639	-2.33975	-1.04091	-1.63098	0.799109	-0.925565	2.9914	-0.0924712	1.55112	-1.55126	0	2.91905	0	-0.124801	0.916359	-0.248335	0.617406
ARG2	ENSG00000081181.7	-0.614104	0.101486	0.394418	-0.158387	-0.110186	-0.480862	0.0643852	-0.332865	-1.00908	-0.343695	-0.0577481	-0.458811	0.352248	-0.095565	0.396016	-0.213916	-0.476549	-1.25622	-0.748951	-1.13894
ARGFX	ENSG00000186103.3	0	0	0	-1.78021	0.941383	1.83139	0	0	0	0	0	-1.43444	0	0	0	0	-1.28648	0	0	0
ARGLU1	ENSG00000134884.13	-0.00761166	-0.126372	-0.231128	-0.099219	0.194328	-0.0272751	-0.0966776	-0.15467	-0.477644	-0.135724	-0.118138	-0.23498	0.0322843	-0.000776332	-0.316259	0.0908912	-0.150957	-0.29186	-0.439012	-0.015173
ARHGAP1	ENSG00000175220.11	1.10999	0.250272	-0.00606925	-0.092822	-0.174714	-0.577495	-0.0344192	0.256798	0.794717	0.195562	-0.389446	-0.333793	-0.576912	-0.178133	-0.0383666	-0.0350419	-0.0588904	0.220958	0.148292	-0.0454474
ARHGAP10	ENSG00000071205.11	-0.125003	-0.209344	0.391159	-0.214533	-0.0913994	-1.09623	-0.185124	-0.175435	-0.882488	0.0396645	-0.0185264	-0.685767	-0.151506	-0.37511	-0.0312694	-0.0972599	-0.387828	-2.57262	-0.497974	-1.66069
ARHGAP11A	ENSG00000198826.10	-0.379266	-0.0143795	-0.535732	-0.163689	-0.127785	-0.18801	-0.330167	-0.0402229	-0.693451	-0.0199904	0.0474206	-0.465388	-0.291862	-0.23586	-0.0983822	-0.177643	-0.567225	-2.99695	-1.55673	-3.16465
ARHGAP11B	ENSG00000187951.10	0.066342	0.172672	-0.40098	-0.221393	-0.190047	-0.350326	-0.49101	-0.110253	-0.244966	0.615713	-0.0505656	-0.513032	-0.314607	0.0608273	0.536934	-0.131301	-0.194218	-2.23659	-0.671955	-1.74199
ARHGAP12	ENSG00000165322.17	-0.239966	0.00982634	0.179364	0.0791513	-0.0985895	0.216105	0.0715779	-0.168941	0.0518188	-0.0912925	0.0436039	-0.118147	0.194102	0.203247	0.0379923	0.0116216	0.283979	0.259428	0.421381	0.39499
ARHGAP15	ENSG00000075884.12	0.0307917	3.76206	0	1.10744	0	0	2.57615	0.334146	-1.06062	0	0	0	0	0	0	0	0	2.88269	0.988188	3.55146
ARHGAP17	ENSG00000140750.16	0.681752	0.497595	0.248304	0.235712	-0.14607	-0.271784	-0.24199	0.779235	0.91001	0.884414	-0.23365	-0.485961	-1.18919	-0.21989	0.189915	-0.141695	0.18586	0.542359	0.268425	0.634045
ARHGAP18	ENSG00000146376.10	0.62224	0.329828	1.09562	0.063519	-0.428578	0.00502339	0.36773	0.196424	0.4614	0.297414	0.227761	0.671803	0.157858	0.058547	-0.104519	0.393321	0.268595	0.987672	0.17371	0.583181
ARHGAP19	ENSG00000213390.10	0.0954178	-0.114623	-0.237291	-0.0601572	-0.348915	0.0912078	0.0163563	-0.10262	-0.220941	0.131776	-0.0172466	-0.446705	0.166253	0.105266	-0.0364469	0.0201165	-0.0872319	-0.403684	-0.631099	-1.26194
ARHGAP20	ENSG00000137727.12	-0.259926	-0.636481	0.905588	0	0	-1.33475	0.986573	1.02286	1.96827	-4.25978	-1.37692	-1.92752	-0.395687	0	-2.49998	0	-0.756722	0.85221	0	2.49929
ARHGAP21	ENSG00000107863.17	0.102112	0.355401	-0.0757327	0.0588248	-0.0336453	0.103482	0.165969	0.197648	0.12725	0.095353	0.108696	0.0364393	-0.0544272	-0.100502	0.0557462	-0.277403	0.226258	0.900873	0.286063	0.727219
ARHGAP22	ENSG00000128805.14	-2.42583	-0.726862	-1.44426	-0.18075	0.553082	-0.354088	0.0399382	0.252529	0.773527	-0.263153	-0.381224	-0.864075	-0.0758174	0	-0.171444	0	-0.444994	-1.01962	-0.872518	-1.84003
ARHGAP23	ENSG00000275832.4	0.933487	0.116635	-0.181123	-0.0114252	-0.196783	-0.18179	-0.0693603	0.472678	1.24498	0.147622	-0.688233	0.00441895	-0.885987	-0.003311	-0.665364	-0.402403	0.193771	1.18133	-0.30058	0.570297
ARHGAP24	ENSG00000138639.17	-0.311704	-0.860901	-1.75816	-0.409462	-1.08707	-0.130928	0.338703	0.350338	0.622697	-0.19405	-0.432822	0.709547	0.0901948	-0.10099	-0.340567	0.132653	-2.17671	-0.491316	-0.809554	0.502622
ARHGAP25	ENSG00000163219.11	-0.210174	-0.000965223	-0.895812	0.999462	1.29786	2.48526	-0.080694	-0.190828	-0.492835	-2.30842	1.07379	0	0.461176	0	-0.696752	0	0.0104954	0.212443	-0.703208	0.719576
ARHGAP26	ENSG00000145819.15	0.145179	-0.233145	-0.098348	0.394636	0.166263	-0.142304	0.0732241	0.581942	0.745926	0.676904	0.175659	-0.194941	-0.600637	-0.790405	-0.252089	-0.484576	-0.885084	-0.156428	-1.15472	-0.0555374
ARHGAP27	ENSG00000159314.11	-0.176105	0.137185	0.502665	0.353911	0.712277	0.331241	-0.100974	-0.0102268	-0.951927	0.184373	0.186266	0.468816	0.104791	0.0247847	0.122273	0.163152	0.263558	0.551604	0.849736	1.00635
ARHGAP28	ENSG00000088756.12	0.144175	0.228335	0.471729	0.4695	-1.05352	-0.349406	0.311011	0.263811	0.959995	2.30465	0.0275062	0.621187	0.0258089	0.00823855	0.0216073	-0.289481	0.0724462	2.13731	0.174476	0.4043
ARHGAP29	ENSG00000137962.12	-0.975515	-0.494013	-1.1016	0.00676998	-0.341508	-0.341562	-0.112447	0.0479549	0.0937413	0.356015	-0.0823839	-0.0687275	-0.453607	0.554627	-0.512899	0.199684	-0.462239	-1.06853	-0.483499	-0.60788
ARHGAP30	ENSG00000186517.13	0.719532	0.445276	-0.596375	0.222911	-0.667307	0.0397984	0.238121	-0.0168138	0.105726	-0.329551	-0.392098	0.114176	-1.04782	0.274409	0.289456	0	-0.262456	0.681301	-0.405798	0.748492
ARHGAP31	ENSG00000031081.10	0.285019	0.191493	-0.940867	0.478754	0.0830873	-0.393295	0.148623	0.427895	0.748029	0.927163	0.401086	-0.908705	-0.360495	1.23512	-0.341909	0.839441	-0.950626	0.567904	-1.27659	0.140531
ARHGAP32	ENSG00000134909.18	-0.311819	0.240882	0.142268	0.258237	-0.0525494	0.0476665	-0.133117	0.287427	0.798749	0.94982	-0.182707	0.270085	-0.497417	0.236736	0.0289077	0.276221	0.132916	0.847425	0.677034	1.30613
ARHGAP33	ENSG00000004777.18	1.09402	0.468816	-0.540175	-0.194495	-0.344231	-0.79824	-0.17844	0.59888	0.87544	0.40164	-0.256772	-0.269494	-0.290964	-0.0521238	0.147498	0.0198864	0.00287022	-0.9661	-0.244014	-1.23078
ARHGAP35	ENSG00000160007.17	0.309205	0.152966	-1.00527	0.360294	0.0488784	-0.162476	-0.108797	0.246399	-0.00778387	0.742897	0.120935	-0.458185	-0.412629	-0.0436012	0.043762	0.0184505	-0.451117	-0.0443381	0.180361	-0.321389
ARHGAP36	ENSG00000147256.10	-0.315603	0.682229	-0.865354	0	0	0	0	0	0	0	0	0	0	0	-0.953037	0	0.771786	-0.590471	0	-1.23058
ARHGAP39	ENSG00000147799.11	1.21862	0.0520488	-0.11681	0.0173345	0.168451	-0.226533	-0.0788903	0.301775	0.568873	0.436858	-0.0921223	-0.188746	-0.370517	-0.101636	-0.266265	0.111713	-0.28779	-0.142336	0.0791379	-0.0166395
ARHGAP4	ENSG00000089820.15	0.852278	-0.0555876	-0.166487	-0.544768	-0.619243	-0.997735	0.22753	-1.35071	-0.385337	-0.190293	0.454755	-0.0646664	0.235529	0.298552	0.230424	0.125741	0.910301	0.887986	0.543077	0.176945
ARHGAP40	ENSG00000124143.10	-1.06502	1.36464	-2.71645	2.18845	1.78047	1.06995	-2.37496	-0.888474	-3.03682	0.0301564	0.0853175	0.717464	-0.357785	1.06642	-0.523276	0.552964	0.720643	1.13671	1.27581	0.78934
ARHGAP42	ENSG00000165895.17	-0.223178	-0.0867775	0.00268072	0.835251	0.889709	0.0544289	0.477728	0.582754	0.17067	0.693641	0.599891	0.0490983	0.244765	0.61583	0.200581	0.582043	-0.237412	-0.404997	0.639163	0.0897228
ARHGAP44	ENSG00000006740.16	0.0233239	0.0696661	-0.442185	0.0618727	-0.588952	0.405479	-0.200117	-0.103559	-0.45803	-0.322803	0.280694	-0.0559854	-0.47041	-0.925011	0.930173	0.430779	-0.201173	0.0976016	-0.484116	-0.235631
ARHGAP45	ENSG00000180448.10	0.45157	-0.404313	0.355582	-0.211557	-0.0555539	-0.519991	-0.00212357	0.0125329	-0.153399	-0.00506065	0.137665	0.110075	-0.141124	-0.199702	-0.117291	-0.210894	0.0445458	-0.450025	-0.0875262	-0.0380565
ARHGAP5	ENSG00000100852.12	-0.0836629	0.396735	0.0892697	0.222445	0.386262	0.427415	-0.0612462	0.15585	0.181637	0.365947	0.118626	-0.0656617	0.0141777	0.338351	0.0953744	0.269658	0.0795738	-0.607372	-0.105611	-0.187152
ARHGAP6	ENSG00000047648.21	0.583495	0.0194676	-1.0371	-0.769717	-3.83426	-1.17616	-0.269986	0.0492421	0.511264	-0.358245	-0.184419	-2.07943	-0.117872	0	-0.727728	0	1.2093	0.641944	1.49004	0.925998
ARHGAP8	ENSG00000241484.9	-0.616688	-0.606571	-0.282937	0.0272042	0.287967	-1.16667	-0.133969	-0.213019	-0.458254	-0.160748	-0.138846	0.0346515	0.296276	0.103985	-0.0106246	0.108568	0.120903	0.603802	0.664891	0.638502
ARHGAP9	ENSG00000123329.17	-0.384302	0.364254	-1.21137	0.11653	-0.431435	1.25501	-0.316205	2.27792	1.28049	0.648704	-0.294407	-0.774917	-0.111816	0	0.103078	0	-1.30039	-0.351607	-0.431254	-0.225045
ARHGDIA	ENSG00000141522.11	1.40629	0.224328	-0.18399	0.28631	0.0856227	-0.631099	0.0559011	0.323335	0.926109	0.549316	-0.149947	-0.368719	-0.444229	-0.273994	-0.0502843	-0.203745	0.0590849	0.253758	0.380416	0.14958
ARHGDIB	ENSG00000111348.8	0.410537	-0.825089	0.715942	0.719709	0.679246	0.192938	0.568357	0.0117836	-0.17376	-0.295418	-0.137307	1.08969	0.20103	0.168746	-0.572541	0.335718	-1.14572	-1.6185	-1.0425	-1.92211
ARHGDIG	ENSG00000242173.8	0.395511	2.27682	-0.0400938	-0.398793	-1.08915	-0.155223	-0.226507	-0.0593128	-0.971655	-0.724472	-0.524106	-0.0355294	0.0866378	0	-0.32845	0	0.32233	-1.31621	-1.66857	-1.74513
ARHGEF1	ENSG00000076928.17	0.649713	0.148984	-0.172791	0.113	0.0569846	-0.296222	0.0393265	0.0170028	0.167563	0.0876782	0.00661814	-0.102445	0.0926156	-0.213272	0.00959342	-0.143669	-0.0315693	1.06512	0.202846	0.976202
ARHGEF10	ENSG00000104728.15	0.134299	0.0902409	-0.0987199	-0.0339092	0.231425	0.0344331	-0.151877	0.247217	0.673259	0.485219	0.0631629	-0.20203	-0.430275	0.266172	-0.260581	0.285575	-0.158155	0.601233	-0.233165	-0.356468
ARHGEF10L	ENSG00000074964.16	0.463945	0.516645	0.097837	-0.231593	-0.403073	0.0816389	-0.0592067	0.266521	0.0553193	0.0998704	0.138469	0.700384	-0.0690093	-0.154289	0.251713	-0.0555732	0.600295	1.3775	0.676467	1.34286
ARHGEF11	ENSG00000132694.18	0.305404	0.257236	-0.115479	-0.0313257	0.269248	-0.170472	-0.262394	0.151435	0.542047	0.291581	0.0246352	-0.133238	-0.448055	-0.17823	0.136971	-0.0826414	0.0984104	0.601323	0.296819	0.579544
ARHGEF12	ENSG00000196914.8	-0.0457986	0.242803	-0.284397	0.183089	-0.053218	0.0345536	0.0622411	0.188986	0.0667508	0.325328	0.0714173	0.0916937	-0.116641	0.245592	0.10258	0.325387	0.131647	0.596897	0.413331	0.153459
ARHGEF15	ENSG00000198844.10	-0.0671858	0	0	3.46293	3.80208	-0.367939	-0.357778	-0.318293	-0.0424599	0	-0.540933	0	-0.884155	0	0.970517	0	1.55773	0	0.988188	0
ARHGEF16	ENSG00000130762.14	-0.0147605	-0.613651	-0.318897	-0.706091	0.0621637	-0.530061	-0.396469	-0.152306	-0.91195	-0.467772	-0.140295	-0.0389941	0.0360551	-0.540219	0.0317314	-0.306868	0.0117909	0.0998174	0.201671	0.0661518
ARHGEF17	ENSG00000110237.3	1.43022	0.423147	0.0131249	0.391814	0.0378867	0.180049	-0.0731856	0.495101	1.37696	0.889933	-0.044632	-0.055006	-0.537968	0.219956	-0.0442917	0.296552	0.167833	0.228017	0.221997	-0.0493777
ARHGEF18	ENSG00000104880.17	0.52049	0.065892	-0.04837	-0.0350407	-0.130143	-0.183942	-0.198515	-0.050743	0.0886393	0.238044	0.105818	0.0772586	0.120254	-0.038001	-0.0591744	0.00887965	0.169539	-0.0506225	0.30132	0.0712019
ARHGEF19	ENSG00000142632.16	0.128499	0.19694	0.09032	-0.425964	0.404709	-0.201206	-0.231416	-0.0392	0.10446	-0.140969	-0.52088	0.02193	-0.0831194	-0.279578	-0.277296	-0.272599	0.332546	0.721696	0.16386	0.611028
ARHGEF2	ENSG00000116584.17	-0.0853355	0.0891462	-0.169015	0.0986962	-0.203463	0.214366	0.119986	0.223659	0.033008	-0.0191038	-0.0711896	0.510278	-0.16299	-0.396284	0.122483	-0.414779	0.10044	-0.417011	0.099328	0.0734419
ARHGEF25	ENSG00000240771.6	0.0878739	0.364054	0.0420828	-0.331283	-0.630284	0.301475	-0.274516	-0.23757	0.0479651	-0.397622	-0.32853	-0.159786	0.171039	-0.255329	-0.0491016	-0.216972	0.0508097	0.305162	-0.676557	-0.553084
ARHGEF26	ENSG00000114790.12	0.624491	-0.0807891	1.06078	0.141337	0.31465	0.20658	-0.331929	-0.039035	-0.573473	-0.00429849	-0.432346	-0.498085	-0.387946	0.277921	-0.236727	0.246699	-0.35909	-0.952375	-0.241093	-0.750799
ARHGEF28	ENSG00000214944.9	0.268051	-0.074494	0.251011	-0.453394	-0.493499	-0.988292	-0.0452252	-0.0705408	-0.324779	0.0115199	0.194435	0.15183	0.0301304	-0.0945582	0.00596719	0.20418	0.0273884	0.358844	0.0631155	0.708568
ARHGEF3	ENSG00000163947.11	-0.120003	0.196866	1.07093	-0.292448	0.172793	-0.458515	-0.412827	-0.0931643	0.320329	0.389483	0.238186	-0.59675	-0.138505	-0.183543	-0.450737	-0.0403615	0.257045	0.360184	0.725103	1.23543
ARHGEF33	ENSG00000214694.10	-0.173006	2.57515	-0.398522	-1.3832	-1.43904	-0.452994	0.181956	-0.474029	-1.84746	-0.311391	-0.33836	0.640648	-0.863644	0	1.40298	0	0.437408	0.572918	-0.418025	1.01937
ARHGEF35	ENSG00000213214.4	0.58521	-0.217279	-0.887284	-0.0772817	-0.0994535	0.261723	-0.126956	-0.225295	-0.521159	0.253895	-0.0568104	0.0828152	0.0559555	-0.0729232	0.139016	-0.319837	-0.0622892	0.170737	0.0965757	0.0417508
ARHGEF37	ENSG00000183111.11	0.362409	-0.0428481	-1.07325	0.287082	0.197724	1.07028	-0.25425	-0.63259	-0.603937	0.724655	0.5702	0.392134	0.178223	0.263565	0.145358	-5.86169e-05	0.663623	1.83847	1.46084	1.44984
ARHGEF38	ENSG00000236699.8	-2.56465	-0.49361	-3.04029	-0.759003	-2.31009	-2.46663	-0.108055	-1.93762	-2.77358	-1.11116	-0.22092	0.363043	1.55992	0	0.119204	0	1.24784	1.46197	1.14074	2.12656
ARHGEF39	ENSG00000137135.17	-0.151168	0.178675	-0.882354	-0.282733	-0.157585	-0.580369	-0.233541	-0.12626	-0.710571	-0.16345	-0.37085	-0.788557	-0.178456	-0.289903	-0.125771	-0.184683	-0.87396	-2.23046	-1.62516	-2.51961
ARHGEF4	ENSG00000136002.17	0.850019	0.439195	-0.338655	0.229302	-0.178967	0.671304	-0.574177	-0.205435	-0.0637792	0.191015	-0.420287	-0.388431	-0.150118	0.0908832	-0.0756417	-0.0415927	0.478137	1.6513	0.891829	2.00535
ARHGEF40	ENSG00000165801.9	0.420542	-0.0248305	-0.360795	0.00750569	-0.94641	-0.158145	0.190893	0.143672	0.906736	-0.191456	0.14748	-0.804788	-0.421961	0.082291	-0.454435	-0.0179575	-0.18359	0.470629	-0.431859	0.941423
ARHGEF5	ENSG00000050327.14	0.120437	-0.000356836	-0.385492	0.0385845	-0.0785334	-0.990683	-0.369073	0.0690232	-0.0773828	0.472807	-0.0354877	-0.201828	-0.262708	0.00547844	0.075109	-0.107495	-0.102329	0.269943	0.311175	0.362328
ARHGEF6	ENSG00000129675.15	-0.846203	2.42308	-0.0103445	0.0951845	-1.19993	-2.02218	0.313577	2.66028	-1.15052	0.777053	0.26457	-0.414628	-0.149044	-0.0386926	0.354964	-0.00918495	0.169369	1.54722	-0.0454779	0.303396
ARHGEF7	ENSG00000102606.17	0.270107	-0.127327	0.156416	0.13872	0.0624156	0.222118	-0.11538	0.0863757	0.452465	0.268518	-0.113567	-7.04352e-05	-0.260901	0.0596314	-0.0729479	-0.0408766	0.337667	0.391696	0.491403	0.130385
ARHGEF9	ENSG00000131089.14	0.164896	-0.0235469	0.0540035	0.0183407	-0.211862	0.323362	-0.0842655	0.0156314	0.315874	0.219945	0.182429	0.221218	1.05771	0	-0.947546	0	-0.846862	0.608025	-2.52537	0.394979
ARID1A	ENSG00000117713.18	0.958128	0.772524	-0.712875	0.495721	0.162416	-0.0821002	-0.460009	1.02415	1.50846	1.43775	-0.171216	-0.377898	-1.14197	-0.194289	-0.0287211	-0.259322	-0.200181	0.306779	0.150383	-0.0104707
ARID1B	ENSG00000049618.22	0.515275	0.382156	-0.349304	0.281506	0.192062	-0.180122	-0.203155	0.503609	0.552896	0.828036	-0.00329737	-0.0826498	-0.600838	-0.0905528	0.0867069	0.0257769	-0.328553	0.0760143	0.31822	0.0466782
ARID2	ENSG00000189079.15	-0.122213	0.288575	-0.195047	0.00227015	0.122214	0.19334	-0.281654	0.368659	0.247006	0.324622	0.0205545	-0.0974861	-0.486587	-0.122149	0.117359	0.0473936	-0.0989625	-0.231767	0.0391144	-0.357046
ARID3A	ENSG00000116017.10	0.619034	0.617716	0.384342	0.218895	-0.244436	0.0152168	-0.0829447	-0.0304424	0.832248	0.250551	-0.0457524	0.274529	0.0731341	0.0385439	-0.0284233	-0.522939	0.107898	0.433139	1.0072	-0.595196
ARID3B	ENSG00000179361.17	0.768886	0.284066	0.222526	0.385334	0.359551	-0.103243	0.261847	0.0246722	0.301325	0.796138	0.100819	-0.329718	-0.345522	-0.270039	-0.0661747	-0.527609	0.550342	-0.0817412	0.916154	-0.51562
ARID3C	ENSG00000205143.2	3.2883	-2.47095	-0.0171168	-0.603247	0	4.3813	4.32262	0.554842	-0.00232787	-0.113757	1.75579	-0.812261	-0.913936	0	2.51891	0	0.751666	0.298691	-1.52415	-1.45931
ARID4A	ENSG00000032219.18	0.115554	-0.071995	-0.325008	-0.162505	-0.544275	0.282229	-0.205232	0.0692776	0.249682	0.315965	-0.0127775	-0.176721	-0.207809	0.106944	-0.135955	-0.175618	-0.253302	0.205485	0.21134	0.623887
ARID4B	ENSG00000054267.20	-0.0191227	0.105845	-0.306613	0.240981	-0.177077	0.292215	-0.124762	0.196778	0.0797815	0.389993	0.0684681	-0.128842	-0.0595682	0.180013	-0.190133	-0.00395028	-0.0576262	0.0812674	0.359887	0.638379
ARID5A	ENSG00000196843.15	-0.442263	-0.0293844	0.104175	0.0107025	0.32471	0.109509	-0.214846	-0.195004	-0.094121	0.225286	0.204215	0.290618	-0.602481	-1.03162	-0.373069	-1.19308	0.685579	0.00387642	0.507268	0.958209
ARID5B	ENSG00000150347.14	-0.0809035	0.169546	-0.352886	-0.635192	-0.980917	0.337983	-0.238709	0.0777866	0.8685	0.50749	-0.168979	-0.860736	-0.549449	-0.0439966	-0.253113	-0.121875	0.160677	0.234356	0.148754	0.646222
ARIH1	ENSG00000166233.13	0.00164879	-0.094757	-0.142963	0.0428707	-0.0948093	0.247982	0.0769848	0.137788	0.0804753	0.225091	0.122569	0.0923146	-0.0994105	0.047397	-0.00424988	-0.0214383	0.130607	0.0179768	0.276882	0.103957
ARIH2	ENSG00000177479.19	-0.0382467	-0.136605	-0.0804872	-0.0504323	0.0497324	-0.0821916	-0.0403057	-0.0924753	-0.217542	-0.22378	-0.177066	0.0578803	-0.0374612	-0.0282694	0.123127	0.0520076	-0.482577	-0.318023	-0.345018	-0.0636676
ARIH2OS	ENSG00000221883.2	0.0625505	0.135403	-0.230694	-0.737194	-0.693965	0.568778	0.134533	-0.4312	0.67675	-0.500303	0.45828	0.591436	0.266425	0.262626	-0.16305	-0.209232	-0.351026	-0.272904	-0.507202	0.333843
ARL1	ENSG00000120805.13	-0.378644	0.00244543	0.3133	0.0413351	-0.299212	0.0974835	0.151113	-0.0692946	0.26272	0.0989582	0.0768539	0.0786176	0.210988	0.433871	0.0704918	0.286438	-0.253647	-0.0130814	-0.388914	-0.0283576
ARL10	ENSG00000175414.6	0.0464428	1.73573	0.842914	-0.240602	-0.000416938	0.0896922	-0.709683	1.35124	0.939035	0.148997	1.11252	0.0274935	-1.54262	0.0533828	0.586269	0.186893	0.132508	0.194238	-0.243164	-1.6561
ARL11	ENSG00000152213.3	2.5564	0	0	0	-2.32137	0	-3.03265	-0.900697	1.44628	0	0	1.2446	0.0362852	0.0628373	-0.421149	0.317356	0.57393	1.13642	0.583121	2.17673
ARL13A	ENSG00000174225.14	-1.92943	2.90425	1.01197	1.10744	0	-2.49173	0	-0.142829	-3.0108	0.851016	-2.35776	-1.0883	0.120665	0	-0.799832	0	-0.388906	0.622839	0.169814	-0.213373
ARL13B	ENSG00000169379.15	0.176415	0.242885	0.0680545	0.0644889	0.0824132	-0.162251	0.182748	0.157636	-0.412523	-0.272796	0.089372	-0.452925	-0.05664	-0.293355	0.207242	-0.346366	-0.738753	-1.79005	-1.23933	-1.89654
ARL14	ENSG00000179674.3	-0.0671858	-1.81794	-0.982592	-0.856238	-0.442191	3.96005	1.58721	-0.900697	1.36048	-0.144523	0.0868059	0.51467	0.776264	0	-0.366819	0	1.37436	3.12795	2.05789	2.94779
ARL14EP	ENSG00000152219.4	-0.206055	0.121256	-0.0225056	-0.0980554	-0.0198498	0.20041	-0.0604506	-0.0958017	-0.152777	0.0736238	0.118792	0.196249	0.309235	0.0401905	0.0703717	-0.00196164	0.143606	0.331096	0.165866	0.257057
ARL14EPL	ENSG00000268223.3	-0.501334	-1.8942	0.86774	0.663633	0.412574	3.73481	-0.746311	-1.69589	1.74504	-0.320384	0.11567	0.469642	-0.884155	0	0	0	0	0.85222	0.988188	0.492029
ARL15	ENSG00000185305.10	-0.544031	-1.09839	0.133134	0.0735442	0.0391672	1.16498	0.0677302	0.46387	0.528328	0.443155	-0.362257	0.0512591	-0.487709	0.175386	-0.540526	0.0257296	0.29581	1.38906	0.040834	0.777176
ARL16	ENSG00000214087.8	0.167528	0.137094	0.255293	0.0873109	0.397221	0.15802	-0.0357725	-0.157346	0.449995	-0.108977	0.0800051	0.0195785	0.323227	0.242182	0.182757	-0.0099687	0.171676	0.0662902	-0.0503977	0.268584
ARL17A	ENSG00000185829.16	0.140199	0.345032	0.0287841	0.0113723	-0.0763773	0.228602	0.252756	0.190991	-0.279822	0.535172	-0.105167	0.0484586	-0.173822	0.0696415	0.354664	0.211081	-0.108761	-0.157529	0.264735	-0.0346012
ARL17B	ENSG00000228696.8	-0.400857	0.717575	-0.900059	-0.24821	-0.0535088	0.530678	-0.156744	0.210931	-0.690341	-0.341829	0.312986	-0.0312096	-0.363986	-0.0101846	0.34016	-0.00168048	-0.51223	0.160047	0.392738	0.225053
ARL2	ENSG00000213465.7	0.228727	0.096664	0.494352	-0.030969	-0.141428	0.151938	0.0653437	-0.374162	0.353954	-0.450582	-0.240739	0.0239765	0.314189	-0.398923	0.115603	-0.394477	-0.292473	-0.421657	0.0572752	0.162741
ARL2BP	ENSG00000102931.7	-0.501823	0.182924	0.271143	0.0377827	0.157084	0.147805	0.145792	0.0437179	0.227031	0.0239566	0.313416	-0.0992658	0.208586	0.0826146	0.167678	0.33192	-0.182126	-0.264603	-0.767662	-0.852221
ARL3	ENSG00000138175.8	-0.319735	-0.262982	-0.584946	0.0314368	-0.0582249	0.012646	0.0567826	-0.141118	-0.192506	-0.0289579	-0.0646895	0.112767	0.0528806	0.192084	0.0299733	0.157328	0.166191	0.267379	-0.206822	-0.657428
ARL4A	ENSG00000122644.12	0.0289409	0.192142	0.518298	0.204287	0.250718	-0.042556	0.0161286	-0.0727043	0.502284	-0.208095	0.233438	-0.404062	0.034062	-0.166044	-0.166723	-0.319032	0.148617	0.474639	-0.280108	0.657927
ARL4C	ENSG00000188042.7	-0.677031	0.050481	-0.401678	0.849999	0.500988	-0.432521	0.380346	0.225539	-0.248014	0.215372	0.0831379	1.21759	-0.296988	-0.83491	-0.234077	-0.625332	0.0587063	-0.693093	0.616902	-1.27243
ARL4D	ENSG00000175906.4	-0.0859992	-0.0572	-0.56689	0.934499	0.82448	0.493021	-0.0542493	-0.354608	0.0176684	0.675316	0.653004	-0.733895	0.0551744	0.720141	0.112671	0.736523	-1.08396	0.0763975	-0.0636326	0.0555869
ARL5A	ENSG00000162980.16	-0.252103	-0.209887	0.124861	0.284755	0.265971	0.0961917	0.197222	-0.0538068	-0.588264	0.151715	0.27434	0.135401	0.172141	0.346395	-0.128354	0.217042	-0.359463	-0.0143126	-0.760211	-0.236312
ARL5B	ENSG00000165997.4	-0.085777	-0.391788	0.363516	0.0426273	-0.242726	0.299663	0.0912775	-0.286897	0.00374363	-0.171441	-0.163229	0.0907793	0.00321835	0.051265	-0.22359	-0.30055	0.320889	0.544266	-0.46597	0.370039
ARL6	ENSG00000113966.9	-0.449968	0.408214	0.0144131	-0.0787023	0.418235	0.133593	-0.00636661	0.292954	-0.129428	-0.38127	-0.0507456	-0.167223	-0.0663529	0.0402671	0.108229	0.27109	-0.0673762	0.228831	-0.188137	0.182736
ARL6IP1	ENSG00000170540.14	-0.140349	-2.24287	0.0661704	-0.0834629	-1.31007	-0.0477965	0.0394498	-1.77451	-0.403343	-0.0785837	-0.790911	-0.102864	0.259943	0.0626165	-1.54306	-1.40352	0.44823	-0.913136	-0.356962	-1.16637
ARL6IP4	ENSG00000182196.13	0.189006	-0.0790729	0.174543	-0.0663953	-0.0808429	-0.232974	0.0077153	-0.216027	0.0252462	-0.077711	0.0760916	0.0636684	0.179447	-0.168843	-0.061553	-0.10497	-0.244465	-0.529534	-0.252235	-0.531088
ARL6IP5	ENSG00000144746.6	-0.0448574	-0.0910186	0.308769	0.184104	0.102819	-0.0781632	0.291298	0.130985	0.303283	0.277141	0.318983	0.808981	0.448447	0.291456	0.174133	0.169262	0.571241	1.31237	1.16909	1.02176
ARL6IP6	ENSG00000177917.10	0.202099	0.237856	0.195407	-0.103342	-0.255215	-0.132645	0.293737	-0.118349	-0.364725	0.0119	0.185501	-0.185449	0.0984575	0.47132	-0.0356078	-0.140617	-0.10716	-0.368287	-1.02425	-0.666022
ARL8A	ENSG00000143862.7	0.63741	0.123102	0.310143	0.0504366	-0.244953	-0.10735	0.197739	0.142202	-0.0430555	0.178272	0.157288	0.113955	0.2626	-0.0890348	0.204478	-0.171682	0.538556	0.469179	0.615102	0.371019
ARL8B	ENSG00000134108.12	-0.272561	0.097198	0.234339	0.0315213	0.114217	0.141514	0.0842342	-0.0116081	-0.282535	-0.104493	0.0737676	0.158172	0.241079	0.165011	0.107622	0.12548	0.292732	0.52549	-0.341552	-0.090302
ARL9	ENSG00000196503.2	-0.529245	1.15816	-0.0246249	0.519123	4.61483	-2.66749	0.544935	0.0328168	-0.865001	2.63893	-1.44478	-0.591811	-1.44752	0	1.70788	0	-0.905667	0.130877	0.988188	1.06018
ARMC1	ENSG00000104442.9	-0.461958	-0.0992632	-0.478073	-0.0275644	-0.222569	-0.0763353	-0.0092047	-0.14695	-0.726687	-0.0533147	-0.0502406	-0.0696608	0.214427	0.287181	-0.178943	0.00260151	-0.13365	-0.0679791	-0.125419	-0.0785741
ARMC10	ENSG00000170632.13	-0.651274	-0.0581825	0.318732	-0.0700641	0.101262	0.241087	0.0589127	-0.112187	-0.176855	-0.0858349	0.0923269	0.432553	0.165904	0.00548072	0.0575308	0.0331599	0.179696	0.194575	0.0670289	0.0145032
ARMC12	ENSG00000157343.8	-0.0247247	-1.04689	-0.982592	-0.778184	-1.0617	0.976648	-0.900949	0.0839922	-1.34076	-1.31543	-0.849765	3.21137	-0.209003	0	-0.0942452	0	-0.365651	0.318537	-1.08179	-0.766586
ARMC2	ENSG00000118690.12	-0.499729	0.139572	-0.26213	0.4097	0.0282866	0.193543	0.00399404	-0.00328383	-0.27393	-0.0185064	-0.0810933	-0.112952	0.167369	-0.492173	0.374445	0.0203948	0.124713	0.102228	0.37201	0.149623
ARMC3	ENSG00000165309.13	-0.0671858	0	-2.04437	-1.20064	1.81899	0	0.239623	0.21903	-1.10227	-0.493173	-0.246285	0.0146131	0.213148	-0.107491	0.342414	0.163659	-0.285229	1.06903	0.526615	0.917305
ARMC4	ENSG00000169126.15	1.83378	1.00696	1.86803	0.94778	0.937651	-0.372669	1.11582	0.318301	-1.79212	0.244274	0.557	-0.685048	0.258107	0	0.203576	0	-0.181144	0.0555283	-0.26884	1.76511
ARMC5	ENSG00000140691.16	0.409443	-0.199445	0.0369923	0.185674	0.606654	0.165026	-0.147049	-0.180158	0.0621206	-0.44802	-0.0869478	-0.127716	0.0222388	-0.535105	-0.251879	-0.128787	0.227686	-0.118088	-0.160995	-0.277343
ARMC6	ENSG00000105676.13	0.1205	-0.110573	0.0885159	-0.0561129	0.321113	-0.190983	-0.0414362	-0.112485	-0.332948	-0.186983	-0.160894	0.0481889	0.0781298	-0.404873	0.0423968	-0.0701403	-0.613083	-1.1426	-0.605639	-0.457759
ARMC7	ENSG00000125449.6	0.815557	0.471399	-0.166191	0.0893327	0.0214382	-0.065699	-0.12756	-0.0989096	0.325613	-0.0530163	-0.323583	-0.205668	-0.417301	-0.239442	-0.0603054	-0.0769612	-0.238043	0.216006	-0.472377	-0.354094
ARMC8	ENSG00000114098.17	-0.394757	-0.698493	0.33679	-0.0685097	0.0376058	0.0178633	0.0285466	-0.219766	0.405188	-0.0886589	-0.0977326	-0.00291268	0.0484093	0.0484341	-0.0551467	-0.0722861	0.194126	0.283347	0.33349	0.448413
ARMC9	ENSG00000135931.17	0.0654647	0.392307	0.123202	0.069856	-0.0429406	0.298675	-0.0840675	0.0501415	-0.0323151	0.126173	0.0163788	-0.116496	0.0692804	0.0809422	0.254727	0.0870487	0.048753	0.487788	-0.0770751	0.36865
ARMCX1	ENSG00000126947.12	0.459868	-0.0325855	0.460277	-0.816109	-0.98217	0.10818	-0.361136	0.312406	0.160257	1.90518	0	0	0.639216	0.0962029	0.135722	0.285822	0.818772	1.82105	1.19485	1.43004
ARMCX2	ENSG00000184867.13	0.243689	-0.0886196	-0.418707	0.143381	-0.0373046	-0.866466	0.00661551	-0.145975	0.246704	-0.35716	1.09307	0.533841	0.19187	0.356587	-0.148286	-0.119645	0.2854	0.758259	0.540845	0.675992
ARMCX3	ENSG00000102401.19	0.0452913	-0.0523487	-0.187907	-0.260639	-0.423261	-0.17965	0.0481002	0.00416586	0.277675	0.0469853	0.0938324	-0.0126365	0.214876	0.430414	0.158429	0.188078	0.341535	0.298457	1.09284	0.416232
ARMCX4	ENSG00000196440.11	2.25615	0.859846	-0.814002	0	0.941383	0	-1.42379	1.00341	1.66799	1.4567	-0.341935	-0.307723	-1.68951	0.163729	0.110233	-1.16786	-0.315894	0.467112	0.07196	-0.869458
ARMCX5	ENSG00000125962.14	-0.377316	-0.246463	0.062423	-0.0751212	0.203114	-1.88755	0.0173036	-0.35823	-0.0132975	-0.105396	-0.126169	0.0706668	0.247869	0.0151651	-0.0257526	0.270391	-0.100559	0.505374	0.135858	0.35217
ARMCX6	ENSG00000198960.10	0.100353	0.0618345	0.0225232	-0.384371	-2.57478	0.560096	0.101798	-0.261658	0.317166	0.120299	-0.322686	0.303834	0.463787	0.0652527	0.349908	0.0250722	0.485339	0.499108	0.814061	0.845798
ARMS2	ENSG00000254636.1	-0.793274	0.733313	0.860085	1.10744	0	1.70497	2.96401	1.1742	1.96827	1.75572	-1.20162	-0.67895	0	0	0	0	0	0	0	0
ARMT1	ENSG00000146476.10	-0.486118	-0.0383643	0.0675642	0.659036	0.608556	-0.694345	-0.0127233	-0.168486	-0.179852	0.119867	0.147633	0.0906047	-0.039255	-0.128985	0.000285895	-0.202848	-0.0963581	-0.344273	-0.596364	-0.202111
ARNT	ENSG00000143437.20	-0.115808	0.254915	-0.470406	0.058917	-0.229638	-0.194691	-0.0828897	0.00900642	-0.12847	0.294632	0.00564489	-0.121644	-0.0964294	-0.0427954	0.0153472	0.0937398	-0.328267	0.0780711	-0.0281733	-0.140931
ARNT2	ENSG00000172379.19	0.193163	-0.207198	-0.000179794	-0.943892	-1.10748	-0.213672	-0.463023	-0.14	-0.0667919	-0.655225	0.0273494	0.0785659	-0.716542	-1.27751	0.075864	-1.50251	0.664937	0.00466813	-0.796758	-2.18684
ARNTL	ENSG00000133794.17	-0.059453	-0.251919	0.0993947	0.682103	1.08572	-0.117325	0.280521	-0.0155724	0.0958362	0.190002	0.349056	0.328917	0.442777	0.195299	0.17455	0.00707928	0.342194	0.222566	0.0645758	0.114624
ARNTL2	ENSG00000029153.14	-0.470507	0.0208553	0.19392	-0.0814553	-0.0496899	-0.123052	-0.190881	0.00854005	-0.681252	-0.18168	0.0741955	0.583271	-0.539403	-0.255035	-0.298474	-0.619305	0.839934	-0.110607	-0.17623	-0.682016
ARPC1A	ENSG00000241685.8	-0.376805	0.163332	0.24873	-0.0451078	0.0408231	0.0202998	0.0417133	-0.11074	0.0768497	-0.023648	-0.0372177	-0.066631	0.0428926	-0.0485029	0.0151388	0.0891715	0.275694	0.0363379	-0.0720452	-0.595602
ARPC1B	ENSG00000130429.12	0.0278169	-0.061093	0.0963302	-0.240923	-0.220767	0.227086	0.152797	-0.113473	-0.0689658	-0.382826	-0.353343	-0.0562418	-0.0226127	-0.113755	-0.240108	-0.00698928	0.0210554	-0.408302	-0.00478293	-0.746617
ARPC2	ENSG00000163466.15	-0.134871	0.000439294	-0.582219	0.0209948	3.6089e-05	-0.0967854	0.0940512	-0.00900948	-0.594832	-0.0277585	0.0845849	0.0356227	0.0945936	-0.00764863	0.063909	-0.0541831	-0.329523	-0.318569	0.345433	-0.17713
ARPC3	ENSG00000111229.15	-0.331438	-0.0380758	0.182169	0.0345762	-0.118671	0.0871212	0.156203	-0.13575	-0.0457027	0.00214673	0.110994	0.110204	0.139729	0.18029	-0.0993929	0.0347281	0.0392277	0.0254928	0.290143	0.0405124
ARPC4	ENSG00000241553.12	0.0946561	-0.341789	0.29258	0.081004	0.292284	-0.014092	0.139797	-0.116726	0.132518	-0.182685	-0.0200924	0.00133646	0.269001	-0.0269159	0.0981913	0.0191503	0.00141357	-0.340537	0.0690763	-0.285899
ARPC4-TTLL3	ENSG00000250151.9	-0.0575718	0.789139	0.253172	0.216009	0.561321	0.136459	0.524847	-0.0838609	0.917207	0.230621	-0.219207	0.037731	0.153436	0.21873	-0.45777	0.858031	0.868888	0.718123	0.25516	0.735294
ARPC5	ENSG00000162704.15	-0.0550039	0.212257	0.331203	0.145196	0.188736	0.212544	0.106553	0.0500217	0.0443306	-0.0666612	0.0803165	0.0720543	0.0988023	0.0964583	0.00230395	0.103903	0.393506	0.26016	0.317866	0.218231
ARPC5L	ENSG00000136950.13	0.245592	-0.0746527	0.354091	-0.0503166	0.225954	0.150728	0.035836	0.0889433	0.143659	-0.0959249	-0.067912	-0.0835148	-0.0363516	0.0401505	-0.163338	-0.0763907	0.0638758	-0.141556	-0.3115	-0.1771
ARPIN	ENSG00000242498.7	-0.231744	0.519415	-0.404656	-0.297555	-0.526196	-0.11505	-0.513953	-0.214465	1.03402	0.0485194	-0.0724322	-0.798969	-0.27271	-0.335686	0.0847359	0.13039	-0.232069	-0.630055	-1.06521	-0.949527
ARPP19	ENSG00000128989.10	-0.494135	-0.0947945	0.242573	0.0500262	0.0772271	0.467367	0.0670274	0.0445349	-0.122783	-0.00798685	0.0548112	0.127577	0.0362917	0.251957	-0.0101499	0.191566	0.0870283	-0.0928675	-0.923002	-0.683925
ARPP21	ENSG00000172995.16	0	0	0	0	0	0	0	2.50441	0	0	0	0	0.0670167	0	-1.98657	0	1.46925	-0.264452	3.17937	-0.300486
ARR3	ENSG00000120500.17	0.407534	-2.75354	-1.58612	1.95633	2.82582	-0.959055	-1.19776	-0.637305	2.5912	-0.0415651	-1.46976	-0.278854	-0.168705	0	-0.0227143	0	-1.02792	0.864283	1.22791	0.897632
ARRB1	ENSG00000137486.16	0.229976	-0.385487	0.424808	0.430537	-0.0549827	-0.526263	-0.0536532	0.0932556	0.229994	-0.706072	-0.86718	-0.860951	-0.823231	-0.633085	-0.359974	-0.188331	-0.100051	0.269408	0.200652	-0.275193
ARRB2	ENSG00000141480.17	-0.0848241	-0.095295	-0.199406	-0.0876681	-0.299606	-0.0323927	-0.0599867	-0.243792	-0.372413	0.130976	-0.109043	-0.138349	-0.0689472	-0.0228314	0.0357723	0.0613123	-0.250873	-0.504158	-0.413724	-0.533063
ARRDC1	ENSG00000197070.13	0.0330892	-0.0481395	-0.0256745	-0.0884762	0.0255173	-0.218681	0.0574861	-0.122741	-0.295096	0.0137036	0.135992	0.247822	0.215349	-0.170485	0.126412	0.23274	0.324839	-0.132378	0.61528	-0.0682872
ARRDC2	ENSG00000105643.9	0.713455	0.298509	0.378782	-0.0812654	0.0568338	0.172477	-0.0863309	0.129008	-0.47693	-0.210695	-0.035659	0.0265926	-0.0503964	-0.0876861	0.279527	-0.358861	0.528294	0.451391	0.0150165	0.143519
ARRDC3	ENSG00000113369.8	0.0231363	0.351586	0.249491	0.924276	1.17422	-0.0675447	0.133109	-0.342171	0.52343	0.537363	0.707972	1.53931	0.322472	0.187015	0.158037	-0.332005	0.346382	0.623891	0.432845	0.761065
ARRDC4	ENSG00000140450.8	-0.36521	-0.164212	-0.0883236	-0.379628	-0.00849165	0.485067	0.00356472	-0.165322	0.0997848	0.127988	0.328104	0.456711	0.562152	0.787801	0.441283	0.734916	0.259012	0.199649	0.928631	0.619776
ARRDC5	ENSG00000205784.2	-1.94722	-1.73674	0	0	0	1.70497	0	0	0	0	-2.39195	-0.67895	0	0	0	0	1.19205	-0.229802	-0.935366	1.58536
ARSA	ENSG00000100299.17	0.797682	0.238445	-0.369743	-0.0898149	-0.494608	-0.169313	0.0516583	-0.207319	0.591742	0.0438731	-0.0107743	-0.181672	0.40046	-0.305854	-0.484354	-0.0722491	0.283034	0.677714	1.10799	1.07998
ARSB	ENSG00000113273.15	0.978018	0.686298	0.247291	0.947421	0.743185	0.315409	-0.0108315	0.117808	0.814908	0.0629511	0.114202	-0.14408	-0.2407	0.243521	-0.10419	-0.210367	-0.326671	-1.28335	-0.68637	-1.29649
ARSD	ENSG00000006756.15	-0.0177659	0.0252941	-0.391984	-0.106454	-0.251354	0.207565	0.141644	-0.0888732	-0.552717	-0.0555576	0.160518	0.00591582	-0.127339	-0.495524	0.017989	-0.112644	0.442476	0.0967877	1.38271	0.0697541
ARSE	ENSG00000157399.14	0.833934	0.781305	-0.720411	0.667282	0.378564	-0.786004	-0.311817	-0.979504	-0.412328	0.129215	0.195421	0.0317177	-0.884155	0	0.41317	0	0.904208	-0.867372	0.0287473	-0.657524
ARSF	ENSG00000062096.14	0	0	0	0	0	0	0	0	0	0	0	0	0	0	0	0	0	-0.229802	-0.935366	1.91078
ARSG	ENSG00000141337.12	0.30254	0.144356	-0.233483	-0.523867	0.610928	0.131229	0.318561	0.0327908	-0.204496	-0.106567	-0.0983612	0.00919683	0.363445	-0.290708	0.21326	0.310872	-0.12599	0.11902	0.120189	0.0919834
ARSH	ENSG00000205667.2	-0.822622	0	3.24357	0	0	0	0	0	0	1.63355	-0.791812	2.89253	1.47566	0.37664	0.0308421	-0.0515245	0.0655518	-0.453938	0.561354	0.350331
ARSI	ENSG00000183876.8	-0.272001	-1.11169	2.32176	-3.42906	0.813219	2.36032	0.813689	1.35035	-0.176083	-0.840406	-0.680568	-0.532884	0.206712	1.20051	0.239769	1.41364	0.88989	1.96444	-0.105128	1.45517
ARSJ	ENSG00000180801.13	1.10135	0.699848	0.444017	-0.163169	0.291572	-0.333789	0.564137	0.635352	1.29164	0.381203	-0.200918	0.167295	0.604709	0.274983	0.956817	-0.280658	0.202111	0.138387	0.827786	0.76122
ARSK	ENSG00000164291.16	-0.176106	0.0616418	0.302484	-0.323194	-0.371842	-0.275216	0.211212	0.143112	0.909772	0.0555316	0.0314468	-0.165961	0.00191457	0.0495848	-0.0394347	-0.116554	0.172784	0.322894	0.371422	0.28471
ART1	ENSG00000129744.2	-0.0671858	-0.778084	0.905588	1.59926	-0.98217	-3.89846	0	-0.900697	-2.99727	0	1.06878	0.282831	-0.884155	0	0.802358	0	-1.40467	0.635263	-0.935366	1.22469
ART3	ENSG00000156219.16	1.61628	0.0451824	-3.24446	-1.82004	0	2.52191	-0.891207	1.02286	1.44628	0	-3.07148	2.01069	3.64445	0	-0.842341	0	-0.53046	1.02145	0.673503	-1.00996
ART4	ENSG00000111339.10	0.29953	2.79395	-0.104126	0.75318	-1.51802	-1.39446	4.27207	1.98901	1.43282	3.13938	0	-1.86183	0.0670167	0	0.970517	0	-0.743672	1.85987	-1.28249	1.46306
ART5	ENSG00000167311.13	-1.66855	-0.17146	-0.178894	-0.676207	-0.670923	0.0457623	-0.232092	-0.457221	-0.0390277	0.0276218	0.595709	-0.305613	0.062437	-0.256556	0.0584183	-0.037075	0.0252563	-0.417954	-1.30272	-1.81512
ARTN	ENSG00000117407.16	0.652301	1.86286	-0.335568	0.821068	0.551725	-0.857116	-0.452186	0.773799	-0.0931461	-0.394277	-0.442735	0.119042	-0.173528	-0.550639	0.117099	-0.348937	0.357186	-0.515067	-0.0943093	0.141977
ARV1	ENSG00000173409.13	-0.636182	-0.226152	-0.0833711	-0.236056	-0.553978	-0.305144	-0.00414024	-0.166143	-0.329762	-0.560031	-0.523543	-0.405123	0.47243	0.0699793	0.108279	-0.0158932	-0.308631	0.138145	-0.0911813	0.101343
ARVCF	ENSG00000099889.13	0.851598	0.187737	0.208486	0.29344	0.180693	0.0167226	-0.12665	0.325282	0.854114	-0.113067	0.134024	-0.384912	-0.0129975	-0.207842	0.236506	-0.195631	0.748992	0.329358	0.552703	0.36551
ARX	ENSG00000004848.7	0	0	-1.01797	-1.85899	0.941383	-2.03431	0	0	2.51162	3.49929	3.18188	-1.71391	0	0	0.970517	0	0	-0.590471	0.988188	0.142668
AS3MT	ENSG00000214435.7	-0.561519	-0.931412	-1.30783	0.963616	-0.146163	0.666407	-0.689126	-0.118392	-0.726732	-0.891811	-0.412819	1.15456	-0.111426	-0.3846	-0.214361	-0.590102	0.0721147	-0.109173	-0.868582	-1.98884
ASAH1	ENSG00000104763.18	-0.171763	0.0725527	0.159407	0.0323136	0.209554	0.260099	0.1717	0.0559819	0.0565511	0.176795	0.393269	0.304241	0.441636	0.323803	0.11753	0.391006	0.494775	0.338436	1.11928	0.417436
ASAH2	ENSG00000188611.14	0.108951	-0.0413545	0.181034	0.383478	0.199293	-0.24458	0.00766057	0.457704	-0.351508	-0.154672	0.171439	0.064414	0.00689748	0.328179	-0.0550053	0.332841	0.085377	0.0623544	-0.232354	0.837359
ASAH2B	ENSG00000204147.9	-0.00946377	0.0259634	-0.0601345	0.132453	0.0712907	-0.0701569	0.132661	-0.00457116	-0.407168	0.163731	0.0948779	-0.1423	0.051659	0.274109	0.269661	-0.00598907	-0.255362	0.191863	0.118454	1.01866
ASAP1	ENSG00000153317.14	0.319494	0.775349	-0.248507	0.468825	0.0778532	0.211486	-0.193968	0.959733	0.627617	1.15036	-0.216031	-0.364249	-0.950292	-0.291807	0.13089	-0.26011	-0.122507	-0.10937	-0.0719468	-0.195399
ASAP2	ENSG00000151693.9	0.174227	-0.310234	-0.624819	0.197473	-0.184696	-0.0412028	0.0782093	0.115035	-1.17338	0.112646	-0.236489	-0.0940147	-0.203532	0.190962	-0.323103	-0.236631	-0.267214	-0.466618	0.0725771	-0.698394
ASAP3	ENSG00000088280.18	0.0950707	0.14042	-0.252432	-0.542483	-0.534661	0.356947	-0.192932	-0.202801	0.210815	-0.167191	-0.127012	-0.206582	0.263854	0.219361	0.26622	0.529602	0.427221	0.992021	0.443633	1.08787
ASB1	ENSG00000065802.11	0.629429	0.0927849	-0.0779754	-0.289252	-0.190912	-0.0236513	-0.0315359	0.0563976	0.429818	0.0699337	-0.10903	-0.11549	-0.145819	0.040673	-0.0608997	0.124445	-0.279574	-0.238674	-0.190541	-0.972987
ASB10	ENSG00000146926.10	0.921309	0	-1.68365	0	0	0	0	0	0	0	0	1.2446	0.0776252	0	0.690873	0	-1.26651	1.05519	-0.445726	-0.789003
ASB11	ENSG00000165192.13	0	0	0.905588	-1.82004	0	0	0	0	-2.77358	0	-0.849765	0	0	0	0	0	0	0	0	0
ASB12	ENSG00000198881.9	-0.624461	0.55755	0.0162356	-0.136903	-1.37088	-0.976717	0	0	0	0.275933	0.288357	1.16421	-0.285256	0	3.55416	0	-0.369205	0.42968	1.93084	1.31509
ASB13	ENSG00000196372.12	-0.818695	-0.894997	-1.27857	-0.0814717	0.0768492	-0.313869	0.0118226	-0.213583	-0.962613	-0.359205	-0.121913	-0.10133	0.160955	0.110014	0.141752	0.238972	-0.224215	0.231002	-0.326995	-0.150622
ASB14	ENSG00000239388.8	-1.82199	-0.528738	-0.298005	0.155743	0.73773	0.194046	0.00846444	-0.485124	0.0137391	-0.794476	0.192727	-0.00513672	0.306731	0	-0.65784	0	-0.120959	-0.607847	-0.127073	-0.86436
ASB15	ENSG00000146809.12	0.381866	-3.20847	-1.01797	1.10744	0	1.56043	0	0	0	0.910247	0	-1.43444	0	0	0.748916	0	0	-0.229802	0	-0.218001
ASB16	ENSG00000161664.6	0.681395	0.268035	-0.908189	0.378373	-0.715469	0.223288	-0.745128	0.315945	1.45154	-0.435126	-0.213577	-0.563594	-1.14856	0	-0.291389	0	0.275372	0.0491348	0.637455	0.639359
ASB17	ENSG00000154007.6	1.87397	0	0	1.10744	0	-0.632987	0	0	0	0	0	0	0	0	0	0	0	0	0	0
ASB18	ENSG00000182177.13	-0.511819	1.27829	0.755986	-0.112888	1.31963	-1.98824	-4.15956	3.16032	-2.42732	0.442718	0.439829	0.261115	0	0	0	0	0	0	0	0
ASB2	ENSG00000100628.11	-2.25648	0.0757716	0.0545181	-2.15001	0.788351	0.440835	-0.963005	-0.597137	1.7921	-0.0455718	-0.520253	-1.61286	-0.0674636	0	0.364746	0	-0.434286	-2.41971	-0.84949	-3.27903
ASB3	ENSG00000115239.21	-0.142208	0.0215137	0.323981	0.155191	-0.0174076	0.459332	0.232889	-0.060881	-0.19957	0.00324899	-0.111808	0.0155884	0.293466	0.288783	-0.0149859	-0.0833573	-0.0679593	-0.000391694	-0.386674	-0.0454172
ASB4	ENSG00000005981.12	-0.774792	-0.229779	-0.232096	-2.15553	2.72647	-1.97406	0.133806	0.0627878	0.646507	0.714301	0.807988	-0.451889	2.53962	0	3.7452	0	-0.331415	0.130878	-0.899453	2.99575
ASB5	ENSG00000164122.8	0	3.02013	0	-0.816109	0	0	1.58721	0	-1.43588	0	0	0	1.42937	1.23541	0.741519	0.742176	-0.209107	0.282123	0.832663	0.809104
ASB6	ENSG00000148331.11	0.69904	0.121627	0.378516	0.0255833	0.193586	-0.0151449	-0.00666703	0.0189971	0.421821	0.0194822	-0.103385	-0.0870933	-0.137917	-0.116679	0.0634663	-0.0751554	-0.0143464	0.0188008	0.419241	0.318037
ASB7	ENSG00000183475.12	-0.0780962	0.0697164	0.126356	0.147037	-0.0489533	0.127036	0.0941508	-0.026856	0.0139233	-0.00615973	0.0205794	0.323385	0.14925	0.192558	0.197688	-0.0250119	-0.135834	0.0708273	-0.0808421	0.166162
ASB8	ENSG00000177981.10	-0.311516	0.156601	-0.0393069	-0.0986463	-0.125807	-0.0309026	-0.093212	0.0181199	0.406199	-0.0109692	-0.0882288	0.252549	0.00478465	-0.180733	0.0482914	0.197848	0.114543	0.0932483	0.248667	0.332433
ASB9	ENSG00000102048.15	0.2453	-0.767662	0.0827078	-0.153308	-0.194189	-0.259813	-0.237465	-0.703075	-0.0712141	-0.130028	-0.103363	0.541103	0.330047	0.445734	-0.0625379	0.257738	0.421556	-0.303401	0.325197	-0.24042
ASCC1	ENSG00000138303.17	-0.236626	0.11978	0.0967847	0.347436	0.330661	0.0299821	0.076904	0.0966256	0.092412	0.446461	0.460731	0.216718	-0.0949874	-0.0633063	0.168865	-0.0844911	-0.0428296	-0.207245	-0.203471	-0.416992
ASCC2	ENSG00000100325.14	0.32134	-0.0919171	-0.0565987	0.0751069	0.141311	-0.103506	0.0213398	0.152875	0.209493	0.211334	-0.0970108	-0.00537666	-0.093585	-0.166563	0.0791387	-0.0651909	-0.0915895	0.00639266	-0.134319	0.0440326
ASCC3	ENSG00000112249.13	-0.195517	-0.0812051	0.120012	0.00417185	0.11674	0.147841	0.0109702	0.126399	-0.0625443	-0.0779194	0.0143807	0.106009	-0.0718383	0.211966	0.0130498	0.0918253	-0.150885	-0.00536946	-0.58004	-0.0261086
ASCL1	ENSG00000139352.3	-1.17579	1.02354	1.8804	-3.24474	0.941383	1.06995	0	1.02286	0	0	0	0	0	0	0	0	0	-0.229802	-0.935366	0
ASCL2	ENSG00000183734.4	-0.582674	-0.916598	-2.97021	-1.57701	0	0	0	1.02286	0	-0.771616	0	2.26168	0.143774	0	0.109371	0	-0.238871	-0.179575	0.658326	2.04592
ASCL3	ENSG00000176009.3	-1.64522	3.1563	0.925062	0	0	0	-2.72175	1.02286	0	1.63355	1.07379	-3.05314	0	0	0	0	0.601149	0.852221	-1.86551	0.864022
ASCL4	ENSG00000187855.5	0	0	0	0	0	0	0	0	0	0	0	0	0	0	0	0	0	0	0	0.142668
ASCL5	ENSG00000232237.3	0.699654	-1.36502	-0.664628	0.96601	0.423251	0.568633	-0.381201	-0.0183833	-0.507282	0.496386	0.591418	1.7514	0.567921	0	0.526092	0	0.758216	0.875897	-0.0298637	0.132574
ASF1A	ENSG00000111875.7	-0.428233	-0.740776	-0.184202	0.0699888	-0.176745	0.167648	-0.0549957	-0.378975	-0.291734	-0.0599398	-0.0547586	0.0645686	0.0250765	-0.00280965	-0.253164	-0.105738	0.0284643	0.0477709	-0.00676175	0.584506
ASF1B	ENSG00000105011.8	-0.326554	-0.160982	-0.145605	-0.32253	0.11127	-0.061735	-0.141563	-0.415078	-0.292345	-0.312934	-0.0366481	-0.318755	0.0392726	-0.286889	0.0393136	-0.103512	-0.432144	-3.65869	-1.43473	-3.59192
ASGR1	ENSG00000141505.11	-0.297759	-1.73674	1.54343	0.202749	-0.62321	0.578516	-0.344763	0.0487211	0.125473	0	0	-0.67895	0.275821	0	-0.137179	0	0.192626	0.82469	0.590393	-1.13292
ASGR2	ENSG00000161944.16	0	0	0	0	0	0	-0.855564	0	1.44628	0	0	0	0	0	0	0	0	0	0	0.142668
ASH1L	ENSG00000116539.11	0.207996	0.266005	-0.156094	0.160925	0.132508	0.139925	-0.18259	0.378834	0.630198	0.625699	-0.0951437	-0.14272	-0.378678	0.148951	0.116758	0.194624	0.143049	0.217966	0.178991	-0.0327256
ASH2L	ENSG00000129691.15	0.0926165	0.0248151	0.0431321	-0.0969445	0.155	0.2254	-0.061803	-0.0411228	-0.155779	0.196172	-0.0965954	-0.173816	-0.280892	0.00813438	0.121847	0.0844265	-0.477381	-0.604729	-0.107063	-0.0517811
ASIC1	ENSG00000110881.11	0.460802	1.2619	-0.291037	0.306404	-0.172753	-0.0458728	-0.227584	0.894091	2.01916	0.74408	0.0107877	-0.33035	-1.29342	0.279133	-0.0393978	0.573042	-0.602557	0.466743	-0.622812	0.185429
ASIC2	ENSG00000108684.14	3.33389	0	-1.01797	0.18682	-0.0483314	-2.81129	1.06039	-0.216553	-0.343767	-1.01331	-0.849765	-0.67895	3.39847	0	-0.368727	0	-0.683353	1.21182	4.07654	0
ASIC3	ENSG00000213199.7	0.768994	0.831023	-0.538736	0.269691	0.105258	-0.818825	0.00261687	-0.367864	0.724223	0.645162	-0.360158	0.837425	0.449437	0	0.339005	0	-0.0610392	0.751887	-0.0480099	-0.0372491
ASIC4	ENSG00000072182.12	0.723873	-0.587261	-0.888736	-0.816109	0.926669	-0.781335	-0.360482	-0.195028	-0.0364984	-0.217012	0.117536	-0.0719787	0.261243	0	1.29173	0	1.64636	-1.11299	0.202796	-0.385836
ASIC5	ENSG00000256394.2	0	0	0	0.883204	0	0	0	-1.68511	0	-0.506733	2.12549	-1.71391	0	0	0	0	-0.522479	-0.62671	0	-0.197955
ASIP	ENSG00000101440.9	-2.21687	1.00696	-1.94551	0	0	1.70497	-1.06154	-2.60847	0.453923	3.03516	-2.17387	-0.67895	2.1671	0	0	-0.576629	0	0.298079	-0.55225	1.67704
ASL	ENSG00000126522.16	0.200271	-0.202322	0.295759	-0.18075	-0.0803803	-0.418986	0.0549704	-0.0913634	0.0758742	-0.165048	-0.0320693	0.3471	0.13977	-0.445349	-0.0813989	-0.311415	-0.346505	-0.774418	-0.0126514	-0.699087
ASMT	ENSG00000196433.12	0	0	-1.01797	0	0	0	0	-0.900697	-2.02113	0	0	0	0	0	0	0	0	0	0	0
ASMT	ENSG00000196433.12_PAR_Y	0	0	-1.01797	0	0	1.06995	1.06799	0.0610835	-2.02113	0	0	0	0	0	-0.953037	0	0	-0.229802	-0.935366	0.142668
ASMTL	ENSG00000169093.15	0.0789854	-0.188707	0.110106	-0.114439	-0.248919	0.213605	0.021709	-0.0949775	0.0486511	0.0698738	0.0499007	0.214596	0.0529035	-0.263325	-0.240308	-0.0297967	-0.626714	0.115973	-0.433822	-0.0885345
ASMTL	ENSG00000169093.15_PAR_Y	0.0667478	-0.183247	0.113566	-0.113731	-0.246969	0.213973	0.0216029	-0.0961059	0.0511101	0.0688575	0.0487798	0.212991	0.0540393	NA	-0.239995	NA	-0.628479	0.116668	-0.43005	-0.0866334
ASNA1	ENSG00000198356.11	0.0234162	-0.172354	0.339352	0.0187052	0.224523	0.135547	0.135639	-0.225243	-0.00554644	-0.233509	-0.0675856	0.0723679	0.423681	-0.0826245	0.163019	0.0678978	0.271875	0.0385892	0.203388	0.0622785
ASNS	ENSG00000070669.16	-0.346317	1.31802	0.147667	-0.196289	-1.53542	0.546048	0.22791	0.361024	-0.799319	-0.278526	-0.321701	-0.221886	-0.0807611	-0.290503	0.165633	0.137493	-1.05055	-0.731612	-0.765842	-0.220785
ASNSD1	ENSG00000138381.9	-0.245091	-0.133799	0.210301	0.0886125	0.359738	0.0185518	-0.112634	-0.0331298	-0.125008	-0.223009	0.120422	-0.00368774	0.125231	0.13986	0.0705237	0.0386358	-0.0643466	0.183316	0.130263	0.349747
ASPA	ENSG00000108381.10	0	0	0	0	0	0	0	0	0	-2.57995	0	0	0	0	0	0	0	0	0	0
ASPDH	ENSG00000204653.9	1.41108	1.33488	-0.565427	-0.39928	0.941383	1.37614	-1.47568	-1.05516	1.00488	4.28592	-0.571412	-1.06604	1.38482	0	-1.63894	0	-1.46221	-0.0715156	-0.426628	-0.541943
ASPG	ENSG00000166183.15	-2.67965	-0.283712	0.385839	-2.69916	0	0.117566	-0.612747	-0.723503	1.31014	-0.580998	-0.0947854	-0.413046	-0.543257	-0.422058	0.225787	0.242424	0.226896	1.10498	0.910378	1.23999
ASPH	ENSG00000198363.16	0.0204534	-0.807187	0.285209	0.164894	-0.427133	0.191665	-0.248429	-0.221793	0.64993	0.0172995	-0.0700504	0.287902	-0.420215	-0.140766	-0.529969	-0.0909041	0.106196	-0.955582	0.0203849	-0.418417
ASPHD1	ENSG00000174939.10	0.595763	0.0233463	0.0587629	0.26765	0.25195	0.321107	-0.127447	-0.0404898	0.16893	-0.611735	0.124808	-0.220706	-0.690963	-0.520191	-0.264727	-0.201136	-0.387352	-0.544173	-0.339678	-0.816346
ASPHD2	ENSG00000128203.6	-0.192053	-0.672486	-0.406846	-0.294582	-0.655776	-0.249237	-0.371226	0.0324882	-1.04138	-0.212318	-0.202492	0.0953381	0.0552387	-0.0627751	0.62611	-0.114854	0.106399	-0.183715	-0.772586	0.283851
ASPM	ENSG00000066279.16	-0.207055	-0.0102482	-0.266003	-0.098943	-0.183202	0.229522	-0.304314	0.0928186	-0.559976	-0.0717267	-0.218011	-0.430205	-0.342151	-0.148256	-0.176017	-0.117125	-0.548899	-3.80478	-1.49988	-4.73417
ASPN	ENSG00000106819.11	-0.357876	0.108451	0.10558	0	2.50933	1.50208	-0.430969	2.58086	-0.968589	0.161317	-1.68247	0.948964	-0.904086	0	1.59105	0	-1.16561	-1.54211	-0.616325	-0.979774
ASPRV1	ENSG00000244617.2	-0.401204	0.736367	0.12988	-0.707977	-0.128618	-0.506275	0.264511	0.451113	0.837572	0.319106	-0.250136	0.538891	-0.86067	0	1.0053	0	-0.593478	-0.251663	-1.42402	0.396614
ASPSCR1	ENSG00000169696.15	0.527307	0.0140556	0.0155059	-0.102349	-0.0374781	0.0872839	-0.0431854	-0.159442	0.409747	-0.0729943	-0.0102076	-0.0679633	0.186441	-0.466743	0.0994449	-0.213377	0.131751	0.189994	0.407775	0.271618
ASRGL1	ENSG00000162174.12	-0.220949	-0.00603113	-0.252908	0.421069	0.495511	-1.0294	-0.116863	-0.226467	-0.896216	-0.103663	0.0327479	-0.188019	0.210485	-0.150857	0.0496938	0.0378044	-1.06071	-2.22544	-0.8985	-2.41282
ASS1	ENSG00000130707.17	0.143895	0.130942	0.503206	-0.482357	-0.786415	0.719806	-0.0739117	-0.265135	-0.460008	-0.318817	-0.175031	0.653542	0.00925231	-0.286851	-0.26416	0.0271323	-0.312574	-0.634478	-0.245924	-0.253988
ASTE1	ENSG00000034533.11	-0.435397	-0.174012	0.142777	-0.312695	0.166105	-0.0353723	-0.118763	-0.036641	0.179233	-0.211109	0.124358	-0.0253279	0.171142	-0.0520844	-0.0122871	0.252216	0.140562	0.393668	0.0121072	0.516923
ASTL	ENSG00000188886.3	0.291054	0.243382	0.177838	-2.15553	0	0	-3.13603	-2.18333	0.203812	0.910247	0	1.53546	-0.304809	0	3.13664	0	3.40582	2.58609	2.21603	1.48112
ASTN1	ENSG00000152092.15	0	-1.44104	-2.42088	1.82478	1.44534	-0.487539	0.903392	0.163226	2.77977	1.98873	1.80518	-0.92339	1.96871	0	2.55766	0	0.875425	-0.590469	0.988188	0.142668
ASTN2	ENSG00000148219.16	0.35235	0.478178	-0.258942	-0.0676674	0.31574	-0.548401	-0.0430234	-0.0302968	-0.173914	-0.216348	-0.0790343	-0.105894	0.236681	0.144671	-0.23663	0.258112	-0.218212	0.828711	-0.218696	0.0760599
ASUN	ENSG00000064102.14	-0.0932609	0.0845473	0.0724214	0.107505	0.177194	-0.0984953	0.015345	0.0349749	-0.284127	-0.0801854	-0.0432405	0.0336082	0.139297	0.0190112	-0.0305366	-0.168663	-0.0618708	-0.273591	-0.33673	-0.269031
ASXL1	ENSG00000171456.16	0.308041	0.169216	-0.173957	0.0402236	0.0422376	-0.0684582	-0.128191	0.217999	0.299324	0.478616	-0.113433	-0.154826	-0.383684	-0.0313462	0.0153157	0.0636771	-0.194054	0.0390956	-0.0105408	0.00605127
ASXL2	ENSG00000143970.16	0.0183083	0.251179	-0.600782	0.265854	-0.153377	-0.11622	-0.217323	0.584208	0.300089	0.937247	-0.191213	-0.360275	-0.758988	0.0281589	-0.035433	0.0901816	-0.570859	-0.116115	-0.361089	-0.163842
ASXL3	ENSG00000141431.10	-0.0795578	1.00696	0.905588	0	0	0	-0.665977	-0.355782	-0.0514882	0	1.95965	0	-0.934256	0	-0.0890931	0	-2.28263	0.11441	-0.296627	0.362891
ASZ1	ENSG00000154438.7	-0.786772	-2.0583	0.847631	3.56486	-0.0203895	0	1.62026	2.55904	1.36048	-1.49485	0.685173	-1.04073	0.513362	0	0.298528	0	-0.987096	-2.10903	-0.935366	-0.78979
ATAD1	ENSG00000138138.13	-0.191785	-0.179936	0.114002	0.0138691	-0.0551576	0.128853	0.222378	0.160123	0.0901188	-0.0045395	0.0405791	0.0225936	0.12535	0.190755	0.0199939	0.091599	-0.0678762	-0.100539	-0.240373	0.0943051
ATAD2	ENSG00000156802.12	-0.357601	-0.187397	-0.127293	-0.110721	0.0618368	0.0819435	-0.0824166	-0.100578	-0.282952	-0.190507	-0.188101	-0.375339	-0.134902	0.00368553	-0.240323	-0.169571	-0.333612	-2.64089	-1.15405	-2.75049
ATAD2B	ENSG00000119778.14	-0.00867113	0.130129	0.189311	-0.0679817	0.0896597	0.168612	-0.0143615	-0.0231713	0.241041	0.0680181	-0.0626842	-0.061585	0.120967	0.129709	0.0476329	0.366635	0.172346	0.351195	-0.153997	0.379528
ATAD3A	ENSG00000197785.13	0.390632	-0.114599	0.00785545	0.0459316	0.258262	-0.222982	0.096844	0.046641	0.0196848	-0.229646	-0.127964	-0.385037	0.0288437	-0.278069	-0.0193355	-0.146442	-0.324435	-0.4991	-0.599247	-0.2958
ATAD3B	ENSG00000160072.19	0.120762	-0.398225	-0.41184	0.445926	0.60394	-0.625009	0.01763	0.10228	-0.719866	-0.112354	-0.309518	-0.469925	0.0224272	-0.0246587	-0.292188	-0.140303	-0.634903	-0.331545	-0.979627	0.191269
ATAD3C	ENSG00000215915.9	0.0426062	-0.133218	0.440903	0.121276	0.519617	0.148036	0.232698	0.63497	0.160041	-0.835107	0.577237	-0.65373	-0.5812	-0.27939	0.406067	0.0382401	-0.114428	0.0997072	-0.230679	0.339815
ATAD5	ENSG00000176208.8	-0.197268	0.0739199	-0.433914	-0.0816757	-0.18837	0.106614	-0.385617	0.256241	-0.41718	0.135015	-0.325709	-0.634088	-0.367344	-0.0753659	-0.216953	-0.109622	-0.70774	-2.0411	-1.40415	-1.82337
ATAT1	ENSG00000137343.17	-0.186272	0.241613	0.0245409	0.0945474	-0.235418	0.309159	0.02078	0.146853	0.552824	0.395752	-0.347903	0.310028	-0.0321998	-0.182783	0.157612	-0.100057	0.386501	0.166999	0.201421	0.2291
ATCAY	ENSG00000167654.17	4.57565	-0.916598	0.394452	3.78406	0	-1.59419	0	-0.133332	0.484507	0	1.07379	-2.96858	1.04992	0	0.00741218	0	0.740868	-1.58867	0.445248	-1.93852
ATE1	ENSG00000107669.17	-0.15922	-0.139647	-0.270743	0.123286	0.0300576	-0.107876	0.172829	0.0239792	-0.576514	-0.0247626	-0.0333108	-0.0845258	0.100465	0.189095	0.0350522	0.196416	-0.486746	-0.4117	-0.473181	-0.399356
ATF1	ENSG00000123268.8	-0.137744	-0.125951	0.0348908	0.0516944	0.0503563	0.197253	0.0853981	-0.0853795	-0.236353	-0.281734	-0.0472631	-0.109596	-0.0224219	0.0320847	-0.0671614	-0.17025	-0.236111	-0.16014	-0.662013	-0.00712158
ATF2	ENSG00000115966.16	-0.333974	0.125329	0.0297477	-0.203686	-0.278963	-0.0625851	0.140497	-0.0320332	-0.0875301	-0.0759395	0.0948249	0.1051	0.0948945	0.0490734	0.159786	0.168844	-0.218924	-0.383663	-0.0510073	-0.289234
ATF3	ENSG00000162772.16	-0.0548468	-0.0691174	0.219445	-0.192496	-1.63704	0.941369	-0.0838651	0.292554	0.196237	0.264666	0.420183	0.362137	0.260774	0.123579	0.289934	-0.979448	0.785406	0.0190141	0.714949	0.543616
ATF4	ENSG00000128272.14	0.267226	1.06412	0.319577	0.0340808	-0.93768	0.257217	0.0494715	0.433523	0.058256	-0.071223	0.188694	-0.0552032	-0.0516746	-0.0702509	0.275042	0.150623	-0.508649	-0.202829	-0.458798	0.482185
ATF5	ENSG00000169136.9	0.269148	0.0455676	-0.233905	0.523032	0.460296	-0.376629	-0.126811	0.333764	1.16466	1.1058	0.0178578	0.492145	-0.522593	-0.302041	0.48382	-0.217861	-0.0841687	-1.05854	-0.149164	0.110887
ATF6	ENSG00000118217.5	-0.155445	-0.0225025	0.067074	-0.0656008	-0.134917	0.164822	0.0722493	-0.062151	-0.00417265	-0.0454246	-0.0156008	0.0334506	0.0763763	-0.0723393	0.148633	-0.131806	0.1828	0.467487	0.360506	0.165614
ATF6B	ENSG00000213676.10	0.689959	0.337122	-0.503316	0.0224076	-0.19661	-0.345594	-0.0406975	-0.111996	0.164533	0.264218	-0.0439753	-0.210853	-0.0882499	-0.109567	-0.174497	0.014104	0.0644095	0.414143	0.613216	0.434479
ATF7	ENSG00000170653.18	0.448261	0.500886	0.208971	0.219521	0.110191	0.115378	-0.330661	1.13129	1.25147	1.63745	-0.482164	-0.323845	-1.02216	0.140299	-0.0976415	0.0798964	-0.0496341	0.413139	0.261658	0.293164
ATF7IP	ENSG00000171681.12	0.157308	0.366183	-0.355481	0.208223	-0.290222	0.213431	0.0406902	0.300774	0.380512	0.744062	-0.147942	-0.102948	-0.281728	0.153827	0.146799	0.183293	-0.116692	0.350906	0.0699914	0.378757
ATF7IP2	ENSG00000166669.13	-0.249141	-0.432647	-0.0609675	-0.100534	-0.510765	0.351389	-0.227723	-0.0467522	-0.0621199	-0.0169939	-0.075106	-0.434776	-0.31496	0.500913	-0.162745	0.266103	-0.200414	-0.291387	0.211475	0.369929
ATG10	ENSG00000152348.15	-0.827158	0.00995775	-0.0306291	-0.0584195	-0.437245	0.265441	0.141519	-0.523098	-0.130445	-0.30462	0.0489497	-0.376272	0.0260906	-0.0870573	-0.107123	-0.0660236	0.0029352	0.260277	-0.197627	0.000690326
ATG101	ENSG00000123395.14	0.332074	0.124953	0.27441	0.0979619	0.219273	-0.143179	0.0922293	-0.0730644	0.0103711	-0.101535	-0.0451899	-0.0157953	0.216802	-0.172513	0.155451	0.0187528	0.068187	0.076216	0.370821	0.287326
ATG12	ENSG00000145782.12	-0.876564	-0.00191983	0.241875	0.149504	0.0992479	0.246632	-0.0391133	-0.00341092	0.202573	0.00768695	0.109243	0.10287	-0.0678503	0.000901423	0.10546	0.159385	-0.0508517	-0.0910701	-0.0285701	0.122486
ATG13	ENSG00000175224.16	-0.0719953	0.131207	0.0847013	0.109965	-0.11881	-0.144693	0.115892	-0.0231365	-0.0553938	-0.0881415	-0.0257992	-0.0183205	-0.051546	-0.1021	0.253441	0.135133	0.096888	0.136616	0.447907	0.171621
ATG14	ENSG00000126775.8	-0.430646	0.0201285	0.111533	0.0149621	-0.167934	0.211884	0.000430914	0.187449	0.0811612	-0.0595484	0.0709798	0.161987	-0.0225855	0.0257307	0.180111	0.0776208	0.226298	0.126339	0.473144	0.135272
ATG16L1	ENSG00000085978.21	0.141848	-0.259489	-0.103661	0.0864058	0.423291	-0.0148544	0.0650186	-0.175296	-0.268878	-0.0890061	0.0489193	-0.158071	0.199982	0.242133	-0.0830002	0.0609131	0.0464769	-0.168567	0.181241	0.102515
ATG16L2	ENSG00000168010.10	0.174437	0.191863	-0.621643	-0.213121	-0.176509	-0.415961	-0.532202	-0.135466	0.155903	0.0290518	0.0821425	0.148676	-0.0890539	-0.320564	0.274175	-0.043108	-0.214086	-0.602577	-0.674655	-0.959178
ATG2A	ENSG00000110046.12	0.990934	0.213143	0.109849	0.154495	-0.079731	-0.230433	-0.183154	-0.0573999	0.433439	0.211475	-0.176744	0.0403641	-0.143725	-0.0273291	-0.124325	0.124339	0.21819	0.236817	0.508041	0.560694
ATG2B	ENSG00000066739.11	0.101685	0.261739	0.143563	0.214646	-0.104076	0.200443	-0.197493	0.239264	0.558059	0.15854	-0.131687	0.134541	-0.219712	0.222022	0.121776	0.376292	0.0774654	0.454405	0.472479	0.245635
ATG3	ENSG00000144848.10	-0.745116	-0.299079	0.0188352	-0.0470627	0.171848	-0.160749	0.00545182	-0.0632719	0.115647	-0.244763	-0.1597	-0.0712151	0.115523	0.0197636	0.0753676	0.0705493	-0.322851	-0.285433	-0.368262	-0.00999656
ATG4A	ENSG00000101844.17	0.101218	-0.249093	0.348556	0.560961	1.07265	0.306002	0.0933049	-0.162327	0.196325	-0.0314011	0.145374	0.370665	0.314648	0.299236	0.107507	0.20966	-0.305745	-0.318279	0.141708	0.505453
ATG4B	ENSG00000168397.16	0.254993	-0.079743	-0.0434293	0.189168	0.37439	-0.121529	-0.0286083	-0.0894083	-0.0331135	-0.0714933	-0.0335564	-0.0590817	0.171346	-0.158613	0.158683	-0.0187455	-0.0103487	-0.0743189	0.0125593	0.0150615
ATG4C	ENSG00000125703.14	-0.819617	-0.0691856	-0.0788961	-0.105344	-0.209708	-0.185443	-0.0120357	-0.147589	-0.468225	-0.225296	-0.0630196	-0.0633714	-0.0113009	-0.0986919	-0.17019	-0.0316586	-0.42465	-0.136978	-0.848476	-0.323568
ATG4D	ENSG00000130734.9	0.318326	-0.204479	0.316475	0.227512	0.133086	0.079648	0.195916	-0.000325009	0.325781	-0.097889	-0.181944	0.00364521	0.113539	-0.173861	-0.120829	-0.106316	-0.130423	-0.113212	-0.893408	-0.489576
ATG5	ENSG00000057663.13	-0.128625	-0.912395	0.315605	-0.162505	-0.446658	-0.179244	0.122522	-0.5838	-0.0234393	-0.076369	-0.129144	-0.0382619	0.129268	0.0796445	-0.485304	-0.443537	0.235112	0.189019	0.0420009	0.241746
ATG7	ENSG00000197548.12	-0.00259869	-0.0546574	0.0210471	0.0319382	0.0131051	-0.218109	0.201883	-0.0904512	-0.171224	-0.24791	0.0382099	0.17718	0.269749	0.055495	0.106518	0.0977695	-0.00288316	-0.0274269	0.23314	0.0451397
ATG9A	ENSG00000198925.10	0.413758	0.268542	0.0849258	0.136297	-0.077363	-0.0869281	0.0358633	0.0762866	0.21426	0.0949405	-0.0585295	0.185575	-0.0174839	-0.144974	0.0778983	-0.308218	0.217487	0.155596	0.473871	-0.0602835
ATG9B	ENSG00000181652.18	-0.816531	1.00696	0.553571	0.901661	-0.535252	-0.647115	-0.606801	1.21717	1.15394	-0.418657	0.904558	2.20053	1.22129	0	0.582496	0	1.11967	-1.41873	-0.0823261	-2.37953
ATIC	ENSG00000138363.14	0.848792	0.0678206	-0.0367922	0.409887	0.282641	-0.31906	-0.189019	0.84955	0.695369	0.976836	-0.283715	-0.313455	-1.17127	-0.0854067	-0.0387673	-0.114728	-0.497181	0.128917	0.028832	0.0505803
ATL1	ENSG00000198513.11	-0.44316	-0.0454507	-0.0149412	0.825286	0.334825	0.0912166	-0.0991792	0.50212	0.264541	0.619254	0.21926	0.38234	0.0294732	0.235993	-0.00619772	0.0908881	0.367836	0.4142	0.478465	0.939374
ATL2	ENSG00000119787.13	-0.406809	0.0437777	0.160795	-0.0332914	0.0688999	0.221254	0.0166642	0.00847036	0.0262281	0.00305186	-0.0218137	-0.0146846	-0.0630372	0.195305	-0.238652	-0.00364216	0.00829838	0.231528	-0.0636457	0.174356
ATL3	ENSG00000184743.12	-0.31396	-0.130895	-0.254804	0.0926313	0.0770074	-0.296751	0.0892969	-0.0157277	-0.201036	0.203587	0.121623	0.0501548	-0.108213	0.0196089	0.0913409	0.0361838	-0.149431	-0.996382	-0.142645	-1.48228
ATM	ENSG00000149311.17	-0.222558	0.271786	0.211344	0.0203754	-0.0204344	0.0612279	0.115637	0.208289	0.167029	0.218762	0.0303758	-0.228886	-0.213752	0.138589	0.13397	0.303114	-0.226042	-0.0322496	-0.0925164	-0.169202
ATMIN	ENSG00000166454.9	-0.508889	0.123087	0.178214	-0.11083	0.117929	0.0101383	0.0347328	-0.0744788	-0.0234326	-0.102284	0.168403	0.0957931	0.13828	-0.0739728	0.181866	0.0516962	0.278171	0.465762	0.242412	0.342118
ATN1	ENSG00000111676.14	2.90634	0.716371	-0.622177	0.644197	-0.0184634	-0.632511	-0.640238	2.46441	3.9491	3.12688	-0.668029	-0.607677	-2.27605	-0.269764	0.383478	-0.280449	-0.46359	-0.215271	0.26195	0.0657616
ATOH1	ENSG00000172238.4	0	1.00696	0	1.10744	0	1.06995	0	-1.68511	0	0	-0.849765	0	-0.525851	0	-2.77935	0	-0.275849	0	-0.935366	0.864007
ATOH7	ENSG00000179774.8	2.01632	-0.0282966	0.442097	-1.63764	-0.365349	-1.12378	-3.06368	0	-1.48265	-1.21359	1.24167	-0.875987	0.0616941	0	-0.338162	0	-0.555139	-0.568337	-0.16109	-0.678511
ATOH8	ENSG00000168874.12	1.13463	1.82717	-0.505106	-0.816109	-1.95954	1.45588	0.58201	0.491041	1.68804	-1.53832	1.44298	2.15571	0.554825	0	0.683545	0	1.13793	-0.612666	2.68216	-0.751712
ATOX1	ENSG00000177556.11	-0.463814	0.277779	-0.330119	0.174232	1.31984	0.359908	0.0587283	0.106077	0.342395	0.222221	-0.0764382	0.238469	-0.436854	0.198484	-0.344253	0.0397528	0.0332155	0.295521	-0.00694877	-0.0692693
ATP10A	ENSG00000206190.11	3.55515	-0.916598	1.74147	-1.74156	-2.33975	-0.305956	0.947453	0.8346	-0.443134	-0.575077	-0.309707	-0.120739	-0.559556	0.744119	-0.750143	-0.657851	0.355195	1.24056	1.97538	1.48724
ATP10B	ENSG00000118322.12	-1.4898	2.55042	-0.116953	1.43874	1.89139	2.93563	3.97277	-0.0576535	-0.341582	0	-0.849765	0	0.465577	-0.136609	0.447925	0.459282	1.80597	1.01687	2.93664	1.53311
ATP10D	ENSG00000145246.13	-0.198889	-0.162383	0.068838	0.0310045	0.510189	-0.638767	0.801427	-0.0997659	-0.255569	0.43888	0.366027	-0.27149	0.171018	0.284004	0.202807	0.51132	-0.269982	1.35241	0.633119	1.73571
ATP11A	ENSG00000068650.18	0.613734	0.195535	0.526188	0.29293	-0.0375025	0.176784	-0.192538	0.418478	0.955474	0.96942	0.0626684	0.192777	-0.650945	0.0469272	-0.300611	-0.155646	0.0170025	0.813782	0.547191	0.391847
ATP11B	ENSG00000058063.15	-0.00835805	0.293336	0.464073	0.067999	-0.0588798	0.0206967	0.0993599	0.0769446	0.117249	0.320482	0.26047	0.0671136	0.198674	0.232576	0.0588008	0.0935927	-0.0413789	-0.169289	-0.495758	-0.592647
ATP11C	ENSG00000101974.14	-0.480591	-0.171555	0.44918	-0.0517544	-0.0612768	-0.326127	0.283024	0.326041	-0.0519543	-0.3024	-0.269966	-0.692991	0.0774458	-0.159446	-0.286211	-0.243822	-0.270272	-0.636767	-0.475397	-0.302172
ATP12A	ENSG00000075673.11	1.50875	1.00696	-1.01797	-1.57701	-2.54804	2.77908	2.33511	3.52126	-0.53325	-0.0906648	0.133075	-1.52119	-0.490929	1.37701	-0.225274	0.65642	-3.01834	-3.578	-2.58659	-1.79745
ATP13A1	ENSG00000105726.16	0.695737	0.0683525	-0.100463	0.0772648	-0.00401066	0.000288998	-0.179249	0.0997894	0.563372	0.356298	-0.168238	0.13438	-0.289832	-0.263776	0.0360034	-0.182305	0.071229	0.204831	0.332536	0.135371
ATP13A2	ENSG00000159363.17	0.773167	0.481747	0.477725	0.00141815	-0.067466	0.014494	0.0251441	0.193294	-0.00141704	0.169408	0.000667936	-0.0566767	-0.0691175	-0.207427	0.16686	-0.135231	0.393193	0.766084	0.304734	0.406954
ATP13A3	ENSG00000133657.14	-0.229235	-0.0640234	0.51731	0.0756065	0.28224	-0.0234314	0.00328476	0.201243	0.019713	0.20144	-0.0515932	-0.0237222	-0.372951	-0.00303047	-0.145995	0.0818714	-0.297446	-0.68503	-0.219252	-0.586781
ATP13A4	ENSG00000127249.14	0.825118	-0.916598	-1.38227	1.57321	2.72647	0.10818	1.56783	2.86555	-0.50002	3.97298	0.46748	1.25484	2.38478	0	-0.460181	0	3.79948	2.52403	3.57478	2.9675
ATP13A5	ENSG00000187527.10	-0.590557	-1.361	-0.0303417	0	0	0	-0.0155873	0.0872101	-0.110264	0	0	0	-2.38536	0	0.497101	0	-0.307739	1.13095	1.44116	-0.299313
ATP1A1	ENSG00000163399.15	0.412218	0.123184	0.210809	0.214077	0.130296	0.085244	0.0413044	0.211327	0.441319	0.313456	-0.126948	-0.0685487	-0.215217	0.133739	-0.286765	0.196268	-0.35575	0.523616	0.550291	0.774643
ATP1A2	ENSG00000018625.14	-2.59591	0	-0.552539	4.20096	0	2.24989	-0.588352	-0.564742	2.32815	2.36021	2.31095	-0.362712	0.66999	0	-0.627107	0	0.386729	1.2193	0.941499	0.856253
ATP1A3	ENSG00000105409.16	-0.616542	0.114005	0.80116	-0.390039	1.29292	0.612017	-0.536446	0.736464	0.84695	-0.0098843	-1.122	-0.421304	-1.20578	0	-0.457371	0	-0.220235	0.0332977	-1.67965	-0.910582
ATP1A4	ENSG00000132681.16	0	0	-1.01797	0	0	3.65471	1.57832	2.76963	3.35429	-2.99677	0	1.2446	0.968587	0	0	0	1.60149	1.21289	3.85516	0.591092
ATP1B1	ENSG00000143153.12	-0.211453	0.0609111	0.801905	-0.266332	-0.10414	0.143888	0.1357	0.295956	0.729814	-0.298443	0.0772935	0.12198	0.00541085	-0.132014	-0.0905242	-0.386526	0.448449	-0.582999	0.506143	0.622931
ATP1B2	ENSG00000129244.8	2.76955	-1.88376	1.73006	1.10744	0	1.97486	-0.513298	2.80572	3.77637	0	0	0	-2.12168	0	2.89859	0	-0.778728	-1.04314	-0.831359	-1.03331
ATP1B3	ENSG00000069849.10	-0.269261	-0.149758	0.430283	0.224417	0.260358	-0.0867682	0.132983	0.0866293	0.0555818	0.0110916	-0.0201798	-0.232062	-0.12802	-0.00632465	-0.119044	-0.0735974	0.104531	1.61474	-0.517391	0.456274
ATP1B4	ENSG00000101892.11	-0.0671858	0	0	0	0	0	0	0	0	0	2.27516	0	0	0	0	0	0	0	0	1.22468
ATP23	ENSG00000166896.7	0.0339625	-0.249625	0.139191	-0.145825	0.23207	-0.305911	-0.368634	-0.294747	0.251161	-0.223915	0.235614	-0.423593	0.0525883	0.131721	-0.203317	0.0554954	-0.0486149	-1.02506	-0.599233	-0.854374
ATP2A1	ENSG00000196296.13	1.1165	1.20116	0.217675	-0.529263	1.60134	0.260608	1.08951	-1.05675	0.725814	0.273874	0.0685493	0.60885	0.461127	-0.105711	0.25612	0.0115374	-1.13327	-1.05902	-0.464053	-0.427626
ATP2A2	ENSG00000174437.16	0.452512	0.46431	0.173273	0.330576	0.091225	0.107206	-0.111203	0.714043	1.06431	1.12511	-0.244795	-0.123215	-0.759337	-0.00570344	-0.111139	0.0574616	0.0124853	0.199191	-0.641412	-0.448096
ATP2A3	ENSG00000074370.17	0.566237	-0.367652	-0.736688	-0.269003	-1.1382	-0.0681088	-0.432232	0.337811	-0.900093	0.161711	-1.47125	-1.16347	-0.338561	-0.238774	0.0721739	0.629328	0.240721	0.0506859	-0.272497	0.0736277
ATP2B1	ENSG00000070961.15	0.766628	0.515484	0.534564	0.50108	0.733183	-0.0493721	-0.014387	0.12303	0.312482	0.115926	0.244631	-0.148565	-0.147928	-0.306016	-0.293729	-0.132548	-0.180066	-0.500421	0.236533	-0.262448
ATP2B2	ENSG00000157087.16	-1.40721	-0.0706379	-2.69455	-2.14697	1.78047	-0.190444	-0.931586	-0.152585	-1.51746	0.979442	-0.531236	-1.97767	-0.0878218	0.464004	-0.267205	0.486189	-3.8018	-3.49601	-1.4238	-2.57819
ATP2B3	ENSG00000067842.17	1.84462	-0.480331	1.05269	0	0	0.10818	-3.61064	-0.216518	-1.19019	-2.27254	-0.744507	0.0468756	-0.661623	0	1.49186	0	1.6424	0.350725	-0.107846	-1.81202
ATP2B4	ENSG00000058668.14	-0.182456	0.1888	-0.257736	0.0712676	-0.376723	0.331505	-0.395221	0.367871	0.783394	0.797062	-0.255141	0.302586	-0.50646	-0.0809859	-0.0844098	0.24679	0.498096	-0.0742188	0.674689	-0.403485
ATP2C1	ENSG00000017260.19	0.33682	0.208086	0.418179	0.0748712	-0.0389622	-0.314128	0.0789902	0.176919	0.258174	0.227119	-0.0214541	-0.134841	-0.087743	0.149693	0.13137	0.0873919	0.152376	0.142974	0.180579	0.000177333
ATP2C2	ENSG00000064270.12	2.21473	0.918472	-0.617715	0.308845	0.841881	-0.341797	1.42246	-0.377584	0.0235814	-0.589114	0.163928	0.684641	-0.316046	-0.833575	0.0128859	-0.417468	-0.852555	-0.640391	-0.219967	-0.573679
ATP4A	ENSG00000105675.8	-0.145336	0.228934	-1.20356	1.10744	0.935987	-0.560604	-0.78049	0.421003	-1.03341	0.509073	0.103191	-2.36191	0.314236	0	0.938304	0	0.355084	-0.18441	-0.964068	-0.0520353
ATP4B	ENSG00000186009.4	-1.53007	-0.709974	-2.58982	-0.726218	-0.0203895	0.962174	0.496498	-0.494257	0.700715	-0.82534	0.140872	1.56476	0.991384	0	-0.953037	0	-2.11973	-0.20308	0.387395	-0.800597
ATP5A1	ENSG00000152234.15	-0.310148	-0.223775	0.230083	-0.0358768	0.0404478	0.0219679	0.040376	-0.137706	-0.0436014	-0.221829	-0.0323518	0.0813189	0.138237	0.112406	-0.168936	0.0997418	-0.0995032	-0.449831	-0.4779	-0.450298
ATP5B	ENSG00000110955.8	-0.422588	-0.230206	-0.023987	0.206139	0.118514	-0.0679276	0.0601663	-0.140145	-0.139056	0.0353217	-0.0482745	-0.0342698	0.0770425	0.167539	-0.21533	0.0757839	-0.169168	-0.49807	-0.433575	-0.544789
ATP5C1	ENSG00000165629.19	-0.701935	-0.36957	0.1473	0.0495133	0.0916116	0.0301253	0.108588	-0.16468	-0.6697	-0.228718	0.00249481	-0.0033538	0.250794	0.160851	-0.125784	0.0378346	-0.156372	-0.425854	-0.668037	-0.510764
ATP5D	ENSG00000099624.7	0.657272	0.0186	-0.12306	0.134828	-0.126815	-0.493009	0.145942	0.0187657	0.322585	0.242681	-0.212179	-0.0727636	-0.26925	-0.380752	-0.236786	-0.236432	-0.307555	-0.546869	-0.493398	-0.805193
ATP5E	ENSG00000124172.9	-0.712339	-0.076078	0.0668541	0.0840864	0.072131	0.0934119	0.119227	-0.258701	-0.350106	-0.195014	0.0716767	0.214354	0.337406	0.310947	-0.124275	0.293674	0.136014	-0.157251	0.0928562	-0.287555
ATP5F1	ENSG00000116459.10	-0.431752	-0.347786	-0.32432	-0.0237283	0.0594814	-0.0633643	0.0442311	-0.232071	-0.880877	-0.257466	-0.0571797	0.0762994	0.285393	0.14769	-0.102423	0.0347513	-0.292565	-0.618111	-0.457685	-0.760249
ATP5G2	ENSG00000135390.17	-0.191844	0.0895507	0.178853	0.000156479	-0.0843989	0.0419059	0.0316411	-0.226829	0.0379379	0.036919	0.0187884	-0.0356149	0.29124	0.113686	-0.0352446	0.151348	-0.0743462	-0.38282	-0.106293	-0.567415
ATP5G3	ENSG00000154518.9	-0.56988	-0.255508	0.167234	0.182595	0.210722	-0.172815	0.0317249	-0.319731	-0.516892	-0.0180473	-0.080645	0.00292342	0.281253	0.174037	-0.216054	0.179701	-0.14762	-0.56432	-0.743751	-0.625725
ATP5H	ENSG00000167863.11	-0.20322	-0.0663679	0.11965	-0.0757872	0.0162506	-0.0392847	0.0498055	-0.278317	-0.153384	-0.211103	0.0253782	0.095839	0.222467	0.162114	-0.17468	0.0767351	-0.475335	-0.853393	-0.292008	-0.322465
ATP5J	ENSG00000154723.12	-0.523108	0.12105	0.177905	0.316309	0.107795	0.0144246	-0.10101	-0.159457	0.000397754	0.0688207	-0.0716222	0.0786977	0.187257	0.161785	-0.119685	-0.0895168	0.0456246	-0.268076	-0.168538	-0.35422
ATP5J2-PTCD1	ENSG00000248919.7	0.192005	-0.228489	-0.338327	-0.108652	0.103055	-0.346601	-0.0505224	-0.0269063	-0.286138	-0.0717368	-0.357343	-0.301652	-0.112111	-0.325319	0.0284939	-0.17216	-0.119725	-0.0750019	0.0831037	0.510063
ATP5L	ENSG00000167283.7	-0.105192	-0.762957	0.321026	0.0703087	0.0533574	0.0654675	0.0363418	-0.488101	-0.0949796	-0.24078	-0.0815115	0.173324	0.26387	0.111766	-0.289648	-0.242859	0.104292	-0.441545	-0.138992	-0.582744
ATP5L2	ENSG00000249222.1	-1.04238	-3.85788	-2.08629	-0.904596	-2.09772	-0.40687	-1.31574	-1.60332	2.38265	0.879441	0.125154	-0.391353	-0.155755	0	0	0	-1.89691	0.822814	0.0945911	-0.177008
ATP5O	ENSG00000241837.6	-0.444969	-0.130938	0.0485937	0.0300679	0.0661167	-0.131127	0.026512	-0.248557	-0.310586	-0.106173	0.056255	0.0677688	0.186803	0.253294	-0.181642	-0.0677923	-0.0840573	-0.430613	-0.501618	-0.778663
ATP5S	ENSG00000125375.14	-0.562573	0.323396	-0.22218	0.3455	0.199592	-0.0664923	-0.275032	-0.0296311	-0.262408	0.0831655	-0.175611	-0.0341736	0.0372085	0.190533	0.0424243	0.220607	-0.515412	0.221988	-0.428002	-0.157031
ATP5SL	ENSG00000105341.18	0.186025	-0.0284056	0.242655	0.118955	0.230108	-0.0375804	0.144542	-0.119488	0.122493	-0.00124992	0.0117346	0.0602649	0.150012	-0.121668	0.123769	-0.138432	-0.138439	-0.499323	-0.195649	-0.25902
ATP6AP1	ENSG00000071553.16	0.271333	0.0875713	-0.0401654	0.0292502	-0.0926851	0.24303	0.0706311	-0.0240768	0.245794	-0.0631531	-0.0454041	0.0279447	0.0801143	0.0989879	-0.00297084	0.126485	0.197535	0.10295	0.776911	0.329463
ATP6AP1L	ENSG00000205464.11	0.294015	0.544288	0.153452	-0.32596	-0.452574	-0.457415	-0.452777	0.243328	-0.809172	-0.202836	-0.0144292	-0.0555779	1.11403	-0.222917	1.80583	-0.0278747	-0.254294	-0.256978	-0.0325013	-0.21083
ATP6AP2	ENSG00000182220.14	-0.287642	0.161252	0.16381	-0.357626	-0.457694	0.449074	-0.00556806	-0.082972	0.129007	-0.308302	-0.179185	-0.332069	0.0720801	0.120827	0.12756	0.321516	0.19684	0.195446	0.374328	-0.24169
ATP6V0A1	ENSG00000033627.15	0.123384	0.177544	0.0531918	0.370172	0.15836	-0.0786649	-0.0339114	0.321861	0.573058	0.286217	-0.171715	0.210053	-0.114764	0.124349	0.285819	0.217178	0.13165	0.487025	0.545683	0.153898
ATP6V0A2	ENSG00000185344.13	-0.343513	-0.0342888	0.223134	0.0906713	0.299865	0.325583	-0.0896096	-0.0632994	-0.105772	-0.205385	-0.00107389	-0.0717977	0.113918	0.154681	0.0978717	0.128079	0.169687	-0.134117	-0.1286	-0.0444572
ATP6V0A4	ENSG00000105929.15	1.08749	0.271172	0.900673	0.374864	-0.0081594	1.02853	0.178864	-0.103292	0.538578	-0.0849638	-0.297064	0.794213	1.14255	0	-3.31419	0	2.75309	1.40502	1.95735	1.07936
ATP6V0B	ENSG00000117410.13	-0.153848	-0.102064	0.391847	0.325372	0.468213	-0.0535161	0.152188	-0.159219	-0.130143	-0.282499	-0.297954	0.0937541	0.415939	0.238245	0.187826	-0.00853034	0.645973	0.3398	0.5535	0.217638
ATP6V0C	ENSG00000185883.11	0.563134	0.0449432	0.0719003	0.327299	0.126043	-0.116757	0.0542121	0.319814	0.779559	0.393794	-0.191229	-0.0462796	-0.448842	-0.11609	-0.0558222	-0.149579	0.364172	0.296373	0.417428	0.0596684
ATP6V0D1	ENSG00000159720.11	0.197033	-0.0513275	0.366802	0.217818	0.345644	-0.0277382	0.165454	-0.17199	0.349597	0.0627003	0.115514	0.356534	0.355146	0.033803	0.13296	0.167573	0.244483	-0.141117	0.384269	-0.0662123
ATP6V0D2	ENSG00000147614.3	0.882848	2.49732	-0.0561848	0	0	0	0	0	1.44628	-1.316	-0.849765	2.29883	1.0118	1.44905	-0.0291281	0.375504	-0.978957	-2.88947	0.833152	-0.897346
ATP6V0E1	ENSG00000113732.8	-0.215511	-0.0520432	0.581223	0.0401652	0.235313	0.455914	0.0120578	-0.193681	0.423323	-0.0888188	0.165433	0.471492	0.286518	-0.194066	0.128312	0.0186634	0.897731	0.510029	0.708945	0.448639
ATP6V0E2	ENSG00000171130.17	0.477722	0.0871133	0.106775	-0.0767633	0.0707755	-0.0116736	-0.0166336	0.00397078	0.230521	-0.438579	-0.120617	0.300407	0.102249	-0.323274	0.202321	0.0948297	-0.242294	-0.443601	-0.343049	-0.336891
ATP6V1A	ENSG00000114573.9	-0.199185	-0.297171	0.31399	0.0369756	-0.0215995	0.190122	0.100651	-0.0191044	-0.0283996	-0.0111236	0.0266709	0.270425	0.130164	0.106083	-0.0368455	0.250693	-0.173593	-0.255154	-0.722339	-0.693923
ATP6V1B1	ENSG00000116039.11	0.100536	-5.15061	1.71415	-0.221291	-0.124917	0.811991	-0.502387	-0.149987	0.0333745	-2.32904	-1.2003	1.34478	-0.263851	-0.271922	-1.21158	0.316907	0.964727	2.57101	0.238839	2.13767
ATP6V1B2	ENSG00000147416.10	-0.0222872	-0.516115	0.281694	0.0543141	0.143392	0.00640807	0.0478244	-0.148765	0.479561	0.0323008	-0.0975376	-0.0587999	-0.133058	0.0711117	-0.215028	-0.0607574	-0.0496114	-0.158362	0.332814	-0.0419283
ATP6V1C1	ENSG00000155097.11	-0.326856	-0.0385354	-0.105704	0.0905237	-0.0579199	-0.138184	0.0873043	0.105862	-0.147027	0.0816864	-0.00872555	0.0126627	0.0955882	0.30283	0.114183	0.100179	0.0781218	0.380524	0.248344	0.288736
ATP6V1C2	ENSG00000143882.10	0.148095	0.312644	0.383363	0.521415	0.317463	-0.208713	-0.171576	0.225595	-0.38438	0.149019	0.142867	-0.115703	-0.297192	0.176136	-0.0305345	0.285227	1.01913	0.462479	1.03888	0.629943
ATP6V1D	ENSG00000100554.11	-0.373989	-0.165481	-0.0431641	-0.00664329	0.00185769	0.050269	0.0904083	-0.189321	-0.491416	-0.0766109	0.199962	0.153524	0.301445	0.109936	0.0702779	0.0351052	0.1729	0.0524923	0.49709	-0.00486074
ATP6V1E1	ENSG00000131100.12	-0.181395	-0.213398	0.139508	0.197983	0.128231	0.235625	0.0975068	-0.214974	0.0446533	-0.00981206	0.0703812	0.0618152	0.312585	0.22113	-0.0463814	0.159973	0.26705	0.00894687	0.168751	0.0425239
ATP6V1E2	ENSG00000250565.6	0.0678006	0.121758	-0.453054	-0.25025	-0.492306	-0.226521	0.269743	0.0633448	-0.745954	0.0831077	0.0954799	-0.462977	0.00746677	-0.239738	-0.0581664	0.258196	-0.243879	-0.35312	-0.408444	-1.06485
ATP6V1F	ENSG00000128524.4	-0.245389	-0.0281221	0.0537336	0.186179	0.175652	0.0681561	0.0811621	-0.169932	-0.038836	-0.0527205	-0.0527343	0.314819	0.379972	-0.155428	0.0805405	-0.0362967	0.446669	0.13577	0.247694	0.0183267
ATP6V1G1	ENSG00000136888.6	-0.123894	0.0854156	0.519274	0.165889	0.170512	0.24093	0.072254	-0.0370336	0.169398	-0.0825818	0.15787	0.295193	0.374371	0.31626	0.172631	0.0548192	0.404327	0.412337	0.128901	0.373685
ATP6V1G2	ENSG00000213760.10	-0.00918985	1.08057	-1.46692	0.306416	-1.58579	-0.0802439	0.0750212	0.371019	0.911881	-2.52988	-1.77508	1.17353	0.485448	0.360277	2.1482	-0.0248838	-0.617484	-0.0499848	-1.7782	-1.00257
ATP6V1G3	ENSG00000151418.11	-0.574752	0	1.86803	-2.15553	-0.146163	-1.86193	0	0.942628	3.29818	0	-0.758341	2.48414	3.00609	0	0.00684115	0	1.61437	-0.229802	3.66841	0.142668
ATP6V1H	ENSG00000047249.16	-0.200909	-0.113045	0.153336	0.231942	0.0953656	0.111482	0.00310858	-0.0563392	-0.0770086	-0.0876088	0.0266647	-0.0159113	0.297042	0.384308	-0.00624345	0.196933	0.0810107	-0.17171	0.0856859	-0.108632
[truncated: 16,855 more rows]

## Sheet: padjusted values
symbol	gene_id	COV318_shMECOM-4482_invitro_mlog10p.adj	COV318_shMECOM-5198_invitro_mlog10p.adj	COV318_shPAX8-1355_invitro_mlog10p.adj	IGROV1_shMECOM-4482_invitro_mlog10p.adj	IGROV1_shMECOM-5198_invitro_mlog10p.adj	IGROV1_shPAX8-1355_invitro_mlog10p.adj	Kuramochi_shMECOM-4482_invitro_mlog10p.adj	Kuramochi_shMECOM-5198_invitro_mlog10p.adj	Kuramochi_shPAX8-1355_invitro_mlog10p.adj	OVISE_shMECOM-4482_invitro_mlog10p.adj	OVISE_shMECOM-5198_invitro_mlog10p.adj	OVISE_shPAX8-1355_invitro_mlog10p.adj	OVCAR3_shMECOM-4482_invitro_mlog10p.adj	OVCAR3_shMECOM-4482_invivo_mlog10p.adj	OVCAR3_shMECOM-5198_invitro_mlog10p.adj	OVCAR3_shMECOM-5198_invivo_mlog10p.adj	OVCAR3_shPAX8-1355_invitro_mlog10p.adj	OVCAR3_shPAX8-1355_invivo_mlog10p.adj	OVCAR3_shPAX8-784_invitro_mlog10p.adj	OVCAR3_shPAX8-784_invivo_mlog10p.adj
[truncated: 18,138 more rows]
