# Supplementary material for: PAX8 and MECOM are interaction partners driving ovarian cancer
Source: Nat Commun. 2021 Apr 26;12:2442. doi: 10.1038/s41467-021-22708-w (PMC8076227; doi:10.1038/s41467-021-22708-w)
Supplement: Supplementary file 8 — Supplementary Data 5 [file 41467_2021_22708_MOESM8_ESM.xlsx]

## Sheet: Sheet1
Supplementary Table 5	qPCR primers sequences
ChIP-primer	Sequence
chip_h_ctgf_-8.3_1_fwd	TTGCTGGTGGTAGGGAAATACT
chip_h_ctgf_-8.3_1_rev	TCACTGCACCTTTGCTTTTCTA
Linc00879_fwd	TGAAAGAATGAGTGGTGCAGAGA
Linc00879_rev	TCAGGTTGCATTGAGAAAGTGT
CBLB_fwd	TGTCATTCTGGTAATGCTGTTCT
CBLB_rev	CCATCCAAAGCAACTATGAGCA
qPCR Taqman probes	Vendor	Cat N.
ACTB	Applied Biosystems	#4310881E
PAX8	IDT	#75903908
MECOM (all splice variants)	IDT	#73668454
