# Supplementary material for: PAX8 and MECOM are interaction partners driving ovarian cancer
Source: Nat Commun. 2021 Apr 26;12:2442. doi: 10.1038/s41467-021-22708-w (PMC8076227; doi:10.1038/s41467-021-22708-w)
Supplement: Supplementary file 10 — Source Data [file 41467_2021_22708_MOESM10_ESM.xlsx]

## Sheet: Figure 1c
Figure 1C	Panel	Target	Antibody cat/supplier	Dilution
	Top	EVI1	C50E12 CST	1:1000
	Bottom	EVI1	C50E12 CST	1:1000

## Sheet: Figure 1d
Figure 1D	Panel	Target	Antibody clone/cat and supplier	Dilution
	Top	EVI1	C50E12 CST	1:1000
	Bottom	PAX8	D2S2I CST	1:1000

## Sheet: Figure 1e
Figure 1E	Panel	Target	Antibody clone/cat and supplier	Dilution
	Top	PRDM3	Genscript (custom)	1:2000
	Bottom	HA	16B12 Biolegend	1:2000

## Sheet: Figure 4D
Figure 4D	Panel	Target	Antibody clone/cat and supplier	Dilution
	Top	PAX8	D2S2I CST	1:1000
	Middle	EVI1	C50E12 CST	1:1000
	Bottom	Actin	MAB1501 Millipore	1:5000

## Sheet: Supplementary Figure 1C
Supplementary Figure 1C	Panel	Target	Antibody clone/cat and supplier	Dilution
	Top	HA	16B12 Biolegend	1:2000
	Bottom	GAPDH	14C10 CST	1:5000

## Sheet: Supplementary Figure 1B
Supplementary Figure 1B	Panel	Target	Antibody clone/cat and supplier	Dilution
	Top	HA	16B12 Biolegend	1:2000
	Middle	PAX8	D2S2I CST	1:1000
	Bottom	GAPDH	14C10 CST	1:5000

## Sheet: Supplementary figure 2A
Supplementary figure 2A	Panel	Target	Antibody clone/cat and supplier	Dilution
	Top	NanoLuc (LgBit)	MAB10026 R&D	1:1000
	Middle	PRDM3	Genscript (custom)	1:2000
	Bottom	Vinculin	V9131 Sigma	1:10000

## Sheet: Supplementary figure 2B
Supplementary figure 2B	Panel	Target	Antibody clone/cat and supplier	Dilution
		NanoLuc (LgBit)	MAB10026 R&D	1:1000

## Sheet: Supplementary Figure 4C
Supplementary Figure 4C	Panel	Target	Antibody clone/cat and supplier	Dilution
	Top	EVI1	C50E12 CST	1:1000
	Middle	Actin	MAB1501 Millipore	1:5000
	Bottom	PAX8	D2S2I CST	1:1000

## Sheet: Figure 2B
Figure 2B
		no DNA	5	10	5	2
		PAX8 FL	5	11	3	4
		PAX8 ΔPRD	12	4	2	0
		PAX8 DBD mut	9	6	0	3
		PAX8 ΔTA	10	8	4	4
		no DNA	5	14	4	4
		PAX8 FL	91	71	74	89
		PAX8 ΔPRD	12	14	11	16
		PAX8 DBD mut	55	54	67	56
		PAX8 ΔTA	74	120	85	121

[truncated: 7 more sheets: Figure 2C, Figure 2E, Figure 4B, Figure 4C, Supplementary Figure 3F, Supplementary Figure 3B, Supplementary Figure 3D]
